# Supplementary material for: A systems biology framework integrating cross-species transcriptomics and PPI networks for Xylella fastidiosa resistance gene identification
Source: BMC Plant Biol. 2025 Aug 11;25:1062. doi: 10.1186/s12870-025-07102-8 (PMC12337395; doi:10.1186/s12870-025-07102-8)
Supplement: Supplementary file 1 — Supplementary Material 1. [file 12870_2025_7102_MOESM1_ESM.xlsx]

## Sheet: Sheet 1
Table 1: Average alignment percentage of Olea europaea (Leccino), Olea europaea (Ogliarola salentina), Prunus dulcis and Vitis vinifera against the corresponding reference genome along with total number of raw reads and pre-processed reads for each study.
	Study	Total Reads	Total pre-processed reads	Alignment %
	S1	105186957	104958045	0.875054
	S2	137053372	136699704	0.860483
	S3	250759448	249013604	0.946675
	S4	237478334	234758308	NA
	S5	365632272	364586520	0.92522

## Sheet: Sheet 2
Table 1: Alignment percentage of Olea europaea (Leccino), Olea europaea (Ogliarola salentina), Prunus dulcis and Vitis vinifera against the corresponding reference genome along with total number of raw reads and pre-processed reads for each sample.
	Study	Plant	Sample	SRA ID	Total Reads	Total pre-processed reads	Mapped reads	Alignment percentage
	S1	Olea europaea (Leccino)	Treated	SRR3310953	18555271	18510887	16318167	0.881544
			Treated	SRR3310954	21787854	21742366	18929795	0.870641
			Treated	SRR3310955	20796032	20744044	18005906	0.868004
			Control	SRR3310956	21103537	21069116	18475426	0.876896
			Control	SRR3310957	22944263	22891632	20103127	0.878187
	S2	Olea europaea (Ogliarola salentina)	Treated	SRR3310958	35105651	35044664	29775727	0.849651
			Treated	SRR3310959	36636150	36551802	31088415	0.85053
			Treated	SRR3310960	22406467	22350772	19011697	0.850606
			Control	SRR3310961	22540501	22476216	19676210	0.875424
			Control	SRR3310962	20364603	20276250	17766143	0.876205
	S3	Prunus dulcis	Treated	SRR18264537	31582564	31509194	29785641	0.9453
			Treated	SRR18264538	31287142	31224536	29666431	0.9501
			Treated	SRR18264539	30917824	30853694	29125887	0.944
			Treated	SRR18264540	31599170	31538056	29910692	0.9484
			Control	SRR18264541	31509654	31340972	29714375	0.9481
			Control	SRR18264542	31481940	31372658	29725593	0.9475
			Control	SRR18264543	30786342	29645954	27944276	0.9426
			Control	SRR18264544	31594812	31528540	29870138	0.9474
	S4	Medicago sativa	Control	SRR10056629	36656038	36577640	NA	NA
			Control	SRR10056630	34766294	34112094	NA	NA
			Control	SRR10056631	35444080	34466986	NA	NA
			Treated	SRR10056632	40220506	40101272	NA	NA
			Treated	SRR10056633	45408644	44616736	NA	NA
			Treated	SRR10056634	44982772	44883580	NA	NA
	S5	Vitis vinifera	Control	SRR5851297	35549838	35445583	32588278	0.9194
			Control	SRR5851298	35870752	35780791	32916401	0.9199
			Treated	SRR5851299	50166247	50064988	46181924	0.9224
			Treated	SRR5851300	39335842	39213598	36082606	0.9202
			Treated	SRR5851301	26007808	25897570	24148270	0.9325
			Treated	SRR5851302	33385847	33294892	31043881	0.9324
			Control	SRR5851303	37058984	36939383	34445377	0.9325
			Control	SRR5851304	38865740	38764930	35749127	0.9222
			Treated	SRR5851305	37411069	37327045	34234715	0.9172
			Control	SRR5851306	31980145	31857740	29740615	0.9335
