# Supplementary material for: A systems biology framework integrating cross-species transcriptomics and PPI networks for Xylella fastidiosa resistance gene identification
Source: BMC Plant Biol. 2025 Aug 11;25:1062. doi: 10.1186/s12870-025-07102-8 (PMC12337395; doi:10.1186/s12870-025-07102-8)
Supplement: Supplementary file 2 — Supplementary Material 2. [file 12870_2025_7102_MOESM2_ESM.xlsx]

## Sheet: Sheet 1
Assembly Statistics
Particulars	Trinity	CD-HIT
Number of contigs	302564	239531
Amallest contig length	181	184
Largest contig length	31359	31359
Number of bases	239465227	170141528
Mean length	791.412	710.288
Number of contigs under 200	64	29
Number of contigs over 1k	74274	48414
Number of contigs over 10k	47	28
Number of contigs with ORF	96815	63762
Mean ORF percentage	63.3234	61.6206
N90	314	286
N70	710	589
N50	1298	1134
N30	1999	1858
N10	3403	3253
GC content	0.39353	0.39285

## Sheet: Sheet 2
BUSCO Evaluation
Busco Stat	Trinity	CD-HIT
Complete BUSCOs	0.978	0.979
Complete and single-copy BUSCOs	0.209	0.506
Complete and duplicated BUSCOs	0.769	0.473
Fragmented BUSCOs	0.021	0.021
Missing BUSCOs	0.001	0
Total BUSCO groups searched	425	425

## Sheet: Sheet 3
Sample Read Alignment Percentages to Trinity Assembly
Sample Name	Total Mapping	Primary Mapping
SRR10056629	0.9193	0.8674
SRR10056630	0.9176	0.8656
SRR10056631	0.9276	0.8788
SRR10056632	0.9346	0.89
SRR10056633	0.9205	0.8672
SRR10056634	0.9331	0.8877
