# Supplementary material for: A systems biology framework integrating cross-species transcriptomics and PPI networks for Xylella fastidiosa resistance gene identification
Source: BMC Plant Biol. 2025 Aug 11;25:1062. doi: 10.1186/s12870-025-07102-8 (PMC12337395; doi:10.1186/s12870-025-07102-8)
Supplement: Supplementary file 3 — Supplementary Material 3. [file 12870_2025_7102_MOESM3_ESM.xlsx]

## Sheet: Sheet 1
Contig ID	TAIR_ID	% identity	Evalue	Uniprot_Accession	Protein names	Gene Ontology (biological process)	Gene Ontology (cellular component)	Gene Ontology (molecular function)	Pfam	KEGG	Genbank_Accession	Protein product
TRINITY_DN70_c0_g1_i1	AT5G38710	63.518	8.13e-140	Q6JA03	Proline dehydrogenase (EC 1.5.5.2)	proline catabolic process [GO:0006562]	NA	proline dehydrogenase activity [GO:0004657]	PF01619;	NA	AAT45084.1	proline dehydrogenase
TRINITY_DN70_c0_g1_i10	NA	NA	NA	Q6JA03	Proline dehydrogenase (EC 1.5.5.2)	proline catabolic process [GO:0006562]	NA	proline dehydrogenase activity [GO:0004657]	PF01619;	NA	AAT45084.1	proline dehydrogenase
TRINITY_DN70_c0_g1_i12	AT5G38710	63.518	5.5e-142	Q6JA03	Proline dehydrogenase (EC 1.5.5.2)	proline catabolic process [GO:0006562]	NA	proline dehydrogenase activity [GO:0004657]	PF01619;	NA	AAT45084.1	proline dehydrogenase
TRINITY_DN70_c0_g1_i16	AT5G38710	63.518	4.49e-136	Q6JA03	Proline dehydrogenase (EC 1.5.5.2)	proline catabolic process [GO:0006562]	NA	proline dehydrogenase activity [GO:0004657]	PF01619;	NA	AAT45084.1	proline dehydrogenase
TRINITY_DN70_c0_g1_i17	NA	NA	NA	Q6JA03	Proline dehydrogenase (EC 1.5.5.2)	proline catabolic process [GO:0006562]	NA	proline dehydrogenase activity [GO:0004657]	PF01619;	NA	AAT45084.1	proline dehydrogenase
TRINITY_DN70_c0_g1_i5	NA	NA	NA	Q6JA03	Proline dehydrogenase (EC 1.5.5.2)	proline catabolic process [GO:0006562]	NA	proline dehydrogenase activity [GO:0004657]	PF01619;	NA	AAT45084.1	proline dehydrogenase
TRINITY_DN70_c0_g1_i9	AT5G38710	61.06	0	A0A072UHG7	Proline dehydrogenase (EC 1.5.5.2)	proline catabolic process to glutamate [GO:0010133]	mitochondrion [GO:0005739]	FAD binding [GO:0071949]; proline dehydrogenase activity [GO:0004657]	PF01619;	mtr:25495523;	KEH25240.1	proline dehydrogenase
TRINITY_DN8_c0_g1_i2	AT3G14270	60.34	0	A0A072TNV0	1-phosphatidylinositol-3-phosphate 5-kinase (EC 2.7.1.150)	phosphatidylinositol phosphate biosynthetic process [GO:0046854]; phosphorylation [GO:0016310]	endosome membrane [GO:0010008]	1-phosphatidylinositol-3-phosphate 5-kinase activity [GO:0000285]; ATP binding [GO:0005524]; metal ion binding [GO:0046872]	PF00118;PF01363;PF01504;	mtr:11446911;	XP_013444493.1	1-phosphatidylinositol-3-phosphate 5-kinase
TRINITY_DN8_c0_g2_i2	NA	NA	NA	A0A396INN2	1-phosphatidylinositol-3-phosphate 5-kinase (EC 2.7.1.150)	phosphatidylinositol metabolic process [GO:0046488]; phosphorylation [GO:0016310]	NA	1-phosphatidylinositol-3-phosphate 5-kinase activity [GO:0000285]; ATP binding [GO:0005524]; metal ion binding [GO:0046872]	PF00118;PF01363;PF01504;	NA	XP_039688840.1	1-phosphatidylinositol-3-phosphate 5-kinase
TRINITY_DN8_c0_g2_i8	NA	NA	NA	G7J3J1	Transmembrane protein	NA	NA	NA	NA	NA	AES73898.1	hypothetical protein
TRINITY_DN8_c3_g1_i1	NA	NA	NA	NA	NA	NA	NA	NA	NA	NA	NA	NA
TRINITY_DN78_c0_g1_i10	NA	NA	NA	NA	NA	NA	NA	NA	NA	NA	NA	NA
TRINITY_DN78_c0_g1_i14	AT2G31510	74.761	0	G7IHR6	RBR-type E3 ubiquitin transferase (EC 2.3.2.31)	positive regulation of proteasomal ubiquitin-dependent protein catabolic process [GO:0032436]; protein ubiquitination [GO:0016567]; ubiquitin-dependent protein catabolic process [GO:0006511]	cytoplasm [GO:0005737]; ubiquitin ligase complex [GO:0000151]	ligase activity [GO:0016874]; ubiquitin conjugating enzyme binding [GO:0031624]; ubiquitin protein ligase activity [GO:0061630]; zinc ion binding [GO:0008270]	PF19422;PF01485;	mtr:11431423;	XP_003597487.1	probable E3 ubiquitin-protein ligase ARI7
TRINITY_DN78_c0_g1_i16	AT2G31510	74.667	0	A0A072UML4	RBR-type E3 ubiquitin transferase (EC 2.3.2.31)	positive regulation of proteasomal ubiquitin-dependent protein catabolic process [GO:0032436]; protein ubiquitination [GO:0016567]; ubiquitin-dependent protein catabolic process [GO:0006511]	cytoplasm [GO:0005737]; ubiquitin ligase complex [GO:0000151]	ligase activity [GO:0016874]; ubiquitin conjugating enzyme binding [GO:0031624]; ubiquitin protein ligase activity [GO:0061630]; zinc ion binding [GO:0008270]	PF19422;PF01485;	mtr:25492643;	XP_013456272.1	probable E3 ubiquitin-protein ligase ARI7
TRINITY_DN78_c0_g1_i19	AT2G31510	74.476	0	A0A072UML4	RBR-type E3 ubiquitin transferase (EC 2.3.2.31)	positive regulation of proteasomal ubiquitin-dependent protein catabolic process [GO:0032436]; protein ubiquitination [GO:0016567]; ubiquitin-dependent protein catabolic process [GO:0006511]	cytoplasm [GO:0005737]; ubiquitin ligase complex [GO:0000151]	ligase activity [GO:0016874]; ubiquitin conjugating enzyme binding [GO:0031624]; ubiquitin protein ligase activity [GO:0061630]; zinc ion binding [GO:0008270]	PF19422;PF01485;	mtr:25492643;	XP_013456272.1	probable E3 ubiquitin-protein ligase ARI7
TRINITY_DN78_c0_g2_i4	AT2G31510	85.567	8.55e-117	G7IHR6	RBR-type E3 ubiquitin transferase (EC 2.3.2.31)	positive regulation of proteasomal ubiquitin-dependent protein catabolic process [GO:0032436]; protein ubiquitination [GO:0016567]; ubiquitin-dependent protein catabolic process [GO:0006511]	cytoplasm [GO:0005737]; ubiquitin ligase complex [GO:0000151]	ligase activity [GO:0016874]; ubiquitin conjugating enzyme binding [GO:0031624]; ubiquitin protein ligase activity [GO:0061630]; zinc ion binding [GO:0008270]	PF19422;PF01485;	mtr:11431423;	XP_003597487.1	probable E3 ubiquitin-protein ligase ARI7
TRINITY_DN77_c0_g1_i10	AT2G28630	66.842	1.26e-80	I3T7T1	3-ketoacyl-CoA synthase (EC 2.3.1.-)	fatty acid biosynthetic process [GO:0006633]	membrane [GO:0016020]	fatty acid elongase activity [GO:0009922]	PF08541;PF08392;	NA	AFK48573.1	unknown
TRINITY_DN77_c0_g1_i11	AT2G28630	71.711	0	G7JSN8	3-ketoacyl-CoA synthase (EC 2.3.1.-)	fatty acid biosynthetic process [GO:0006633]	membrane [GO:0016020]	fatty acid elongase activity [GO:0009922]	PF08541;PF08392;	mtr:11410175;	XP_003606586.1	3-ketoacyl-CoA synthase 12
TRINITY_DN77_c0_g1_i9	AT2G28630	72.368	0	G7JSN8	3-ketoacyl-CoA synthase (EC 2.3.1.-)	fatty acid biosynthetic process [GO:0006633]	membrane [GO:0016020]	fatty acid elongase activity [GO:0009922]	PF08541;PF08392;	mtr:11410175;	XP_003606586.1	3-ketoacyl-CoA synthase 12
TRINITY_DN77_c0_g2_i1	AT2G28630	65.208	0	G7IUA7	3-ketoacyl-CoA synthase (EC 2.3.1.-)	fatty acid biosynthetic process [GO:0006633]	membrane [GO:0016020]	fatty acid elongase activity [GO:0009922]	PF08541;PF08392;	mtr:11422156;	XP_003597312.1	3-ketoacyl-CoA synthase 12
TRINITY_DN18_c0_g1_i10	AT1G65840	74.593	2.54e-166	G7J7X9	Flavin containing amine oxidase	organic substance metabolic process [GO:0071704]	NA	oxidoreductase activity [GO:0016491]	PF01593;	NA	AES70873.1	flavin containing amine oxidase
TRINITY_DN18_c0_g1_i17	AT1G65840	63.687	0	G7J7X8	Flavin containing amine oxidase (Putative oxidoreductase (EC 1.5.3.-))	polyamine catabolic process [GO:0006598]	peroxisome [GO:0005777]	polyamine oxidase activity [GO:0046592]	PF01593;	mtr:11426561;	XP_003600621.1	probable polyamine oxidase 4
TRINITY_DN18_c0_g1_i2	AT1G65840	70.061	0	G7J7X8	Flavin containing amine oxidase (Putative oxidoreductase (EC 1.5.3.-))	polyamine catabolic process [GO:0006598]	peroxisome [GO:0005777]	polyamine oxidase activity [GO:0046592]	PF01593;	mtr:11426561;	XP_003600621.1	probable polyamine oxidase 4
TRINITY_DN18_c0_g1_i4	AT1G65840	74.074	1.46e-114	G7J7Y0	Flavin containing amine oxidase	NA	NA	oxidoreductase activity [GO:0016491]	PF01593;	NA	AES70874.1	flavin containing amine oxidase
TRINITY_DN18_c1_g1_i4	NA	NA	NA	NA	NA	NA	NA	NA	NA	NA	NA	NA
TRINITY_DN53_c0_g1_i1	NA	NA	NA	NA	NA	NA	NA	NA	NA	NA	NA	NA
TRINITY_DN53_c0_g2_i1	NA	NA	NA	A0A072UZB5	C2 domain protein (Putative C2 domain-containing protein)	defense response [GO:0006952]	NA	NA	PF00168;	mtr:25489365;	XP_013460747.1	translation initiation factor IF-2
TRINITY_DN53_c0_g4_i2	AT5G21090	85.938	1.04e-118	G7K2Y5	Putative transferase (EC 2.7.-.-) (Somatic embryogenesis receptor kinase-like protein)	phosphorylation [GO:0016310]	NA	kinase activity [GO:0016301]	PF13855;PF08263;	mtr:11434407;	XP_003617091.1	leucine-rich repeat protein 1
TRINITY_DN28_c0_g1_i14	NA	NA	NA	G7K016	Putative ubiquilin (Ubiquitin 1, related protein)	ubiquitin-dependent protein catabolic process [GO:0006511]	cytosol [GO:0005829]; nucleus [GO:0005634]	polyubiquitin modification-dependent protein binding [GO:0031593]	PF00627;PF00240;	NA	XP_024639435.1	ubiquitin domain-containing protein DSK2a
TRINITY_DN28_c0_g1_i15	NA	NA	NA	G7L9G3	Putative ubiquilin (Ubiquitin 1, related protein)	ubiquitin-dependent protein catabolic process [GO:0006511]	cytosol [GO:0005829]; nucleus [GO:0005634]	polyubiquitin modification-dependent protein binding [GO:0031593]	PF00627;PF00240;	mtr:11444847;	XP_039684407.1	ubiquitin domain-containing protein DSK2b
TRINITY_DN28_c0_g1_i3	NA	NA	NA	G7K016	Putative ubiquilin (Ubiquitin 1, related protein)	ubiquitin-dependent protein catabolic process [GO:0006511]	cytosol [GO:0005829]; nucleus [GO:0005634]	polyubiquitin modification-dependent protein binding [GO:0031593]	PF00627;PF00240;	NA	XP_024639435.1	ubiquitin domain-containing protein DSK2a
TRINITY_DN28_c0_g1_i5	NA	NA	NA	G7K016	Putative ubiquilin (Ubiquitin 1, related protein)	ubiquitin-dependent protein catabolic process [GO:0006511]	cytosol [GO:0005829]; nucleus [GO:0005634]	polyubiquitin modification-dependent protein binding [GO:0031593]	PF00627;PF00240;	NA	XP_024639435.1	ubiquitin domain-containing protein DSK2a
TRINITY_DN28_c0_g1_i8	NA	NA	NA	G7L9G3	Putative ubiquilin (Ubiquitin 1, related protein)	ubiquitin-dependent protein catabolic process [GO:0006511]	cytosol [GO:0005829]; nucleus [GO:0005634]	polyubiquitin modification-dependent protein binding [GO:0031593]	PF00627;PF00240;	mtr:11444847;	XP_039684407.1	ubiquitin domain-containing protein DSK2b
TRINITY_DN28_c1_g1_i1	NA	NA	NA	A0A072UAN8	Macrophage migration inhibition factor-like protein (Putative intramolecular oxidoreductase (EC 5.3.-.-))	NA	cytoplasm [GO:0005737]; extracellular space [GO:0005615]; nucleus [GO:0005634]	phenylpyruvate tautomerase activity [GO:0050178]	PF01187;	mtr:25498453;	XP_013448823.1	macrophage migration inhibitory factor homolog
TRINITY_DN28_c1_g2_i1	NA	NA	NA	NA	NA	NA	NA	NA	NA	NA	NA	NA
TRINITY_DN28_c2_g1_i1	NA	NA	NA	NA	NA	NA	NA	NA	NA	NA	NA	NA
TRINITY_DN31_c0_g2_i1	NA	NA	NA	A0A7H0I7U2	PLAT domain-containing protein	NA	NA	cholesterol binding [GO:0015485]	NA	sroi:IAG44_04915;	XP_044020577.1	uncharacterized protein LOC122860715
TRINITY_DN85_c0_g1_i1	NA	NA	NA	G7J5H3	Kinesin light chain	NA	NA	NA	PF13424;PF17874;	NA	XP_003601279.1	protein KINESIN LIGHT CHAIN-RELATED 2 isoform
TRINITY_DN85_c0_g1_i3	AT1G27500	65.809	0	G7J5H3	Kinesin light chain	NA	NA	NA	PF13424;PF17874;	NA	XP_003601279.1	protein KINESIN LIGHT CHAIN-RELATED 2 isoform
TRINITY_DN85_c0_g1_i4	AT1G27500	65.809	0	G7J5H3	Kinesin light chain	NA	NA	NA	PF13424;PF17874;	NA	XP_003601279.1	protein KINESIN LIGHT CHAIN-RELATED 2 isoform
TRINITY_DN20_c0_g1_i1	NA	NA	NA	NA	NA	NA	NA	NA	NA	NA	NA	NA
TRINITY_DN38_c0_g1_i4	NA	NA	NA	A0A7R9RYM1	Secreted protein	NA	membrane [GO:0016020]	NA	NA	NA	CRH36183.1	Uncharacterized protein
TRINITY_DN38_c0_g1_i6	NA	NA	NA	A0A2L1UX40	Transposase	NA	NA	NA	NA	rox:BV494_21455;	CAB5278204.1	hypothetical protein
TRINITY_DN38_c0_g2_i11	NA	NA	NA	A0A4D6M576	Uncharacterized protein	NA	NA	NA	NA	NA	QCD96519.1	hypothetical protein
TRINITY_DN38_c0_g2_i12	NA	NA	NA	A0A2N9I1D1	Uncharacterized protein	NA	NA	NA	NA	NA	KAG6483622.1	hypothetical protein
TRINITY_DN38_c0_g2_i14	NA	NA	NA	A0A371IID8	Uncharacterized protein	NA	NA	NA	NA	NA	RDY14779.1	hypothetical protein
TRINITY_DN38_c0_g2_i2	NA	NA	NA	A0A394DF89	Uncharacterized protein	NA	NA	NA	NA	NA	OIW21822.1	hypothetical protein
TRINITY_DN38_c0_g2_i22	NA	NA	NA	A0A6I8MG93	Uncharacterized protein	NA	NA	NA	NA	crf:FRC0190_01927;	EFT50296.1	hypothetical protein
TRINITY_DN38_c0_g2_i28	NA	NA	NA	A0A2N9I1D1	Uncharacterized protein	NA	NA	NA	NA	NA	KAG6483622.1	hypothetical protein
TRINITY_DN38_c0_g2_i4	NA	NA	NA	NA	NA	NA	NA	NA	NA	NA	NA	NA
TRINITY_DN38_c0_g2_i5	NA	NA	NA	A0A2N9I1D1	Uncharacterized protein	NA	NA	NA	NA	NA	KAG6483622.1	hypothetical protein
TRINITY_DN38_c0_g2_i6	NA	NA	NA	A0A920H1Z8	Uncharacterized protein	NA	NA	NA	NA	NA	TDG61721.1	hypothetical protein
TRINITY_DN38_c0_g3_i1	NA	NA	NA	A0A396GFG7	Mitochondrial protein	NA	NA	NA	NA	NA	RHN38464.1	hypothetical protein
TRINITY_DN38_c1_g1_i10	NA	NA	NA	NA	NA	NA	NA	NA	NA	NA	NA	NA
TRINITY_DN38_c1_g1_i19	NA	NA	NA	A0A072U0D1	Uncharacterized protein	NA	NA	NA	NA	NA	KEH19240.1	hypothetical protein
TRINITY_DN38_c1_g2_i1	NA	NA	NA	NA	NA	NA	NA	NA	NA	NA	NA	NA
TRINITY_DN38_c2_g1_i22	NA	NA	NA	NA	NA	NA	NA	NA	NA	NA	NA	NA
TRINITY_DN38_c2_g1_i25	NA	NA	NA	NA	NA	NA	NA	NA	NA	NA	NA	NA
TRINITY_DN38_c2_g1_i39	NA	NA	NA	NA	NA	NA	NA	NA	NA	NA	NA	NA
TRINITY_DN38_c2_g1_i54	NA	NA	NA	NA	NA	NA	NA	NA	NA	NA	NA	NA
TRINITY_DN38_c3_g1_i1	NA	NA	NA	NA	NA	NA	NA	NA	NA	NA	NA	NA
TRINITY_DN38_c3_g1_i3	NA	NA	NA	NA	NA	NA	NA	NA	NA	NA	NA	NA
TRINITY_DN38_c9_g1_i1	NA	NA	NA	A7B8Q3	Uncharacterized protein	NA	NA	NA	NA	NA	EDN81768.1	hypothetical protein
TRINITY_DN38_c18_g1_i1	NA	NA	NA	A0A5N0ITC8	Uncharacterized protein	NA	NA	NA	NA	NA	MCO5563883.1	hypothetical protein
TRINITY_DN30_c0_g1_i1	AT3G55620	87.805	3.31e-163	G7KPA2	Eukaryotic translation initiation factor 6 (eIF-6)	assembly of large subunit precursor of preribosome [GO:1902626]; cytosolic ribosome assembly [GO:0042256]; maturation of 5.8S rRNA [GO:0000460]; maturation of LSU-rRNA [GO:0000470]; ribosomal subunit export from nucleus [GO:0000054]	cytosol [GO:0005829]; nucleolus [GO:0005730]; preribosome, large subunit precursor [GO:0030687]	ribosomal large subunit binding [GO:0043023]; translation initiation factor activity [GO:0003743]	PF01912;	mtr:11414055;	CAI8593483.1	NA
TRINITY_DN30_c0_g2_i1	NA	NA	NA	G7JSA7	Eukaryotic translation initiation factor 6 (eIF-6)	assembly of large subunit precursor of preribosome [GO:1902626]; cytosolic ribosome assembly [GO:0042256]; maturation of 5.8S rRNA [GO:0000460]; maturation of LSU-rRNA [GO:0000470]; ribosomal subunit export from nucleus [GO:0000054]	cytosol [GO:0005829]; nucleolus [GO:0005730]; preribosome, large subunit precursor [GO:0030687]	ribosomal large subunit binding [GO:0043023]; translation initiation factor activity [GO:0003743]	PF01912;	mtr:11422493;	XP_003604849.1	eukaryotic translation initiation factor 6-2
TRINITY_DN30_c0_g2_i3	AT3G55620	61.603	1.83e-100	G7JSA7	Eukaryotic translation initiation factor 6 (eIF-6)	assembly of large subunit precursor of preribosome [GO:1902626]; cytosolic ribosome assembly [GO:0042256]; maturation of 5.8S rRNA [GO:0000460]; maturation of LSU-rRNA [GO:0000470]; ribosomal subunit export from nucleus [GO:0000054]	cytosol [GO:0005829]; nucleolus [GO:0005730]; preribosome, large subunit precursor [GO:0030687]	ribosomal large subunit binding [GO:0043023]; translation initiation factor activity [GO:0003743]	PF01912;	mtr:11422493;	XP_003604849.1	eukaryotic translation initiation factor 6-2
TRINITY_DN30_c0_g2_i5	NA	NA	NA	G7JSA7	Eukaryotic translation initiation factor 6 (eIF-6)	assembly of large subunit precursor of preribosome [GO:1902626]; cytosolic ribosome assembly [GO:0042256]; maturation of 5.8S rRNA [GO:0000460]; maturation of LSU-rRNA [GO:0000470]; ribosomal subunit export from nucleus [GO:0000054]	cytosol [GO:0005829]; nucleolus [GO:0005730]; preribosome, large subunit precursor [GO:0030687]	ribosomal large subunit binding [GO:0043023]; translation initiation factor activity [GO:0003743]	PF01912;	mtr:11422493;	XP_003604849.1	eukaryotic translation initiation factor 6-2
TRINITY_DN30_c0_g3_i1	NA	NA	NA	NA	NA	NA	NA	NA	NA	NA	NA	NA
TRINITY_DN56_c0_g1_i13	AT5G06530	77.058	0	A0A072VUN2	Putative pigment permease, P-loop containing nucleoside triphosphate hydrolase (White-brown-complex ABC transporter family protein)	transmembrane transport [GO:0055085]	membrane [GO:0016020]	ABC-type transporter activity [GO:0140359]; ATP binding [GO:0005524]; ATP hydrolysis activity [GO:0016887]; ATPase-coupled transmembrane transporter activity [GO:0042626]	PF01061;PF19055;PF00005;	NA	XP_013467768.1	ABC transporter G family member 22 isoform X1
TRINITY_DN56_c0_g1_i17	AT5G06530	76.819	0	A0A072U3J5	Putative xenobiotic-transporting ATPase (EC 3.6.3.44) (White-brown-complex ABC transporter family protein)	transmembrane transport [GO:0055085]	membrane [GO:0016020]	ABC-type transporter activity [GO:0140359]; ATP binding [GO:0005524]; ATP hydrolysis activity [GO:0016887]; ATPase-coupled transmembrane transporter activity [GO:0042626]	PF01061;PF00005;	mtr:25499529;	XP_013450266.1	ABC transporter G family member 22 isoform X1
TRINITY_DN56_c0_g1_i4	AT5G06530	81.419	0	A0A072VUN2	Putative pigment permease, P-loop containing nucleoside triphosphate hydrolase (White-brown-complex ABC transporter family protein)	transmembrane transport [GO:0055085]	membrane [GO:0016020]	ABC-type transporter activity [GO:0140359]; ATP binding [GO:0005524]; ATP hydrolysis activity [GO:0016887]; ATPase-coupled transmembrane transporter activity [GO:0042626]	PF01061;PF19055;PF00005;	NA	XP_013467768.1	ABC transporter G family member 22 isoform X1
TRINITY_DN56_c0_g1_i6	AT5G06530	84.242	1.05e-93	I3SVL4	ABC transporter domain-containing protein	NA	NA	ATP binding [GO:0005524]; ATP hydrolysis activity [GO:0016887]	PF00005;	NA	AFK44306.1	unknown
TRINITY_DN56_c0_g1_i8	AT5G06530	77.358	0	A0A072U3J5	Putative xenobiotic-transporting ATPase (EC 3.6.3.44) (White-brown-complex ABC transporter family protein)	transmembrane transport [GO:0055085]	membrane [GO:0016020]	ABC-type transporter activity [GO:0140359]; ATP binding [GO:0005524]; ATP hydrolysis activity [GO:0016887]; ATPase-coupled transmembrane transporter activity [GO:0042626]	PF01061;PF00005;	mtr:25499529;	XP_013450266.1	ABC transporter G family member 22 isoform X1
TRINITY_DN56_c0_g1_i9	AT5G06530	82.095	0	A0A072U3J5	Putative xenobiotic-transporting ATPase (EC 3.6.3.44) (White-brown-complex ABC transporter family protein)	transmembrane transport [GO:0055085]	membrane [GO:0016020]	ABC-type transporter activity [GO:0140359]; ATP binding [GO:0005524]; ATP hydrolysis activity [GO:0016887]; ATPase-coupled transmembrane transporter activity [GO:0042626]	PF01061;PF00005;	mtr:25499529;	XP_013450266.1	ABC transporter G family member 22 isoform X1
TRINITY_DN59_c0_g1_i1	AT3G53610	95.135	1.91e-108	A0A5A7TZH3	Ras-related protein RABE1a	NA	membrane [GO:0016020]	GTP binding [GO:0005525]; GTPase activity [GO:0003924]	PF00071;	NA	KAA0047347.1	ras-related protein RABE1a
TRINITY_DN59_c0_g1_i10	AT3G53610	89.372	8.51e-121	G7IBN4	Putative small monomeric GTPase (EC 3.6.5.2) (RAB GTPase-like protein A5B)	protein secretion [GO:0009306]; regulation of exocytosis [GO:0017157]; vesicle docking involved in exocytosis [GO:0006904]	intracellular membrane-bounded organelle [GO:0043231]	G protein activity [GO:0003925]; GTP binding [GO:0005525]; GTPase activity [GO:0003924]	PF00071;	mtr:11425056;	XP_003590522.1	ras-related protein RABE1a
TRINITY_DN59_c0_g1_i11	AT3G53610	93.514	9.68e-108	G7IBN4	Putative small monomeric GTPase (EC 3.6.5.2) (RAB GTPase-like protein A5B)	protein secretion [GO:0009306]; regulation of exocytosis [GO:0017157]; vesicle docking involved in exocytosis [GO:0006904]	intracellular membrane-bounded organelle [GO:0043231]	G protein activity [GO:0003925]; GTP binding [GO:0005525]; GTPase activity [GO:0003924]	PF00071;	mtr:11425056;	XP_003590522.1	ras-related protein RABE1a
TRINITY_DN59_c0_g1_i15	AT3G46060	96.8	5.26e-87	Q40216	RAB8B	NA	NA	GTP binding [GO:0005525]; GTPase activity [GO:0003924]	PF00071;	NA	CAA98173.1	RAB8B
TRINITY_DN59_c0_g1_i3	AT5G03520	89.447	1.87e-114	G7IBN4	Putative small monomeric GTPase (EC 3.6.5.2) (RAB GTPase-like protein A5B)	protein secretion [GO:0009306]; regulation of exocytosis [GO:0017157]; vesicle docking involved in exocytosis [GO:0006904]	intracellular membrane-bounded organelle [GO:0043231]	G protein activity [GO:0003925]; GTP binding [GO:0005525]; GTPase activity [GO:0003924]	PF00071;	mtr:11425056;	XP_003590522.1	ras-related protein RABE1a
TRINITY_DN59_c0_g1_i8	AT5G03520	92.908	8.74e-87	G7IBN7	RAB GTPase-like protein A5B	NA	NA	GTP binding [GO:0005525]; GTPase activity [GO:0003924]	PF00071;	NA	AES60776.1	RAB GTPase-like protein A5B
TRINITY_DN59_c0_g1_i9	AT5G03520	89.447	2.89e-113	G7L0L9	Putative small monomeric GTPase (EC 3.6.5.2) (RAB GTPase-like protein A5B)	protein secretion [GO:0009306]; regulation of exocytosis [GO:0017157]; vesicle docking involved in exocytosis [GO:0006904]	intracellular membrane-bounded organelle [GO:0043231]	G protein activity [GO:0003925]; GTP binding [GO:0005525]; GTPase activity [GO:0003924]	PF00071;	mtr:11432353;	XP_003625516.1	ras-related protein RABE1a
TRINITY_DN59_c0_g2_i2	NA	NA	NA	G7J309	Histone chaperone domain CHZ protein (Putative Homeobox domain, histone chaperone domain CHZ)	NA	nucleus [GO:0005634]	DNA binding [GO:0003677]	PF09649;	mtr:11411392;	XP_003601051.1	glutamic acid-rich protein
TRINITY_DN15_c0_g1_i11	AT1G28340	67.881	0	G7ISE3	Putative non-specific serine/threonine protein kinase (EC 2.7.11.1) (Receptor-like kinase plant-like protein, putative)	phosphorylation [GO:0016310]	membrane [GO:0016020]	protein serine/threonine kinase activity [GO:0004674]	PF13855;PF12819;	mtr:11443831;	XP_003593625.1	receptor-like protein 4
TRINITY_DN15_c0_g1_i16	AT1G28340	64.894	0	G7ISE3	Putative non-specific serine/threonine protein kinase (EC 2.7.11.1) (Receptor-like kinase plant-like protein, putative)	phosphorylation [GO:0016310]	membrane [GO:0016020]	protein serine/threonine kinase activity [GO:0004674]	PF13855;PF12819;	mtr:11443831;	XP_003593625.1	receptor-like protein 4
TRINITY_DN15_c0_g1_i20	AT1G28340	66.213	0	G7ISE3	Putative non-specific serine/threonine protein kinase (EC 2.7.11.1) (Receptor-like kinase plant-like protein, putative)	phosphorylation [GO:0016310]	membrane [GO:0016020]	protein serine/threonine kinase activity [GO:0004674]	PF13855;PF12819;	mtr:11443831;	XP_003593625.1	receptor-like protein 4
TRINITY_DN15_c0_g1_i4	AT1G28340	67.262	0	G7ISE3	Putative non-specific serine/threonine protein kinase (EC 2.7.11.1) (Receptor-like kinase plant-like protein, putative)	phosphorylation [GO:0016310]	membrane [GO:0016020]	protein serine/threonine kinase activity [GO:0004674]	PF13855;PF12819;	mtr:11443831;	XP_003593625.1	receptor-like protein 4
TRINITY_DN15_c0_g1_i5	AT1G28340	64.083	0	G7ISE3	Putative non-specific serine/threonine protein kinase (EC 2.7.11.1) (Receptor-like kinase plant-like protein, putative)	phosphorylation [GO:0016310]	membrane [GO:0016020]	protein serine/threonine kinase activity [GO:0004674]	PF13855;PF12819;	mtr:11443831;	XP_003593625.1	receptor-like protein 4
TRINITY_DN15_c0_g1_i7	AT1G28340	66.213	0	G7ISE3	Putative non-specific serine/threonine protein kinase (EC 2.7.11.1) (Receptor-like kinase plant-like protein, putative)	phosphorylation [GO:0016310]	membrane [GO:0016020]	protein serine/threonine kinase activity [GO:0004674]	PF13855;PF12819;	mtr:11443831;	XP_003593625.1	receptor-like protein 4
TRINITY_DN15_c1_g1_i1	NA	NA	NA	A0A072UY59	Transferring glycosyl group transferase	NA	membrane [GO:0016020]	acetylglucosaminyltransferase activity [GO:0008375]	PF04646;	mtr:25489341;	XP_013460710.1	uncharacterized protein LOC25489341
TRINITY_DN15_c2_g1_i1	NA	NA	NA	A0A072UH69	Uncharacterized protein	NA	NA	NA	NA	NA	XP_013454422.1	chromatin-remodeling ATPase INO80 isoform X2
TRINITY_DN15_c2_g1_i2	NA	NA	NA	G7K4H5	Uncharacterized protein	NA	NA	NA	NA	mtr:11435484;	XP_003617732.1	chromatin-remodeling ATPase INO80 isoform X1
TRINITY_DN15_c2_g1_i4	NA	NA	NA	G7K4H5	Uncharacterized protein	NA	NA	NA	NA	mtr:11435484;	XP_003617732.1	chromatin-remodeling ATPase INO80 isoform X1
TRINITY_DN15_c2_g2_i1	NA	NA	NA	A0A9P0F5E0	Genome assembly, chromosome: 5	NA	NA	NA	PF05383;PF08777;	NA	CAH0389685.1	NA
TRINITY_DN66_c0_g1_i17	AT2G38610	68.041	6.5e-126	A0A396IQV1	Putative KH domain containing protein, SPIN1	NA	NA	RNA binding [GO:0003723]	PF00013;PF16544;	NA	XP_024633824.1	KH domain-containing protein At3g08620
TRINITY_DN66_c0_g1_i2	NA	NA	NA	NA	NA	NA	NA	NA	NA	NA	NA	NA
TRINITY_DN66_c0_g1_i3	AT3G08620	73.649	5.98e-67	A0A2K3PGS9	KH domain-containing protein at2g38610-like protein	NA	NA	RNA binding [GO:0003723]	PF00013;PF16544;	NA	XP_024633824.1	KH domain-containing protein At3g08620
TRINITY_DN66_c0_g1_i4	AT3G08620	62.199	4.6e-115	G7K5T8	Putative KH domain containing protein, SPIN1 (RNA-binding KH domain protein)	regulation of mRNA splicing, via spliceosome [GO:0048024]	nucleus [GO:0005634]	mRNA binding [GO:0003729]	PF00013;PF16544;	NA	XP_024640378.1	KH domain-containing protein At3g08620 isoform
TRINITY_DN66_c0_g1_i5	NA	NA	NA	G7IHG4	Late embryogenesis abundant protein (Putative Late embryogenesis abundant protein, LEA-14)	defense response to other organism [GO:0098542]	membrane [GO:0016020]; plasmodesma [GO:0009506]	NA	PF03168;	mtr:11406595;	XP_003596851.1	NDR1/HIN1-like protein 1
TRINITY_DN66_c0_g1_i8	NA	NA	NA	G7IHG4	Late embryogenesis abundant protein (Putative Late embryogenesis abundant protein, LEA-14)	defense response to other organism [GO:0098542]	membrane [GO:0016020]; plasmodesma [GO:0009506]	NA	PF03168;	mtr:11406595;	XP_003596851.1	NDR1/HIN1-like protein 1
TRINITY_DN66_c0_g1_i9	AT2G38610	64.041	5.75e-110	G7K5T8	Putative KH domain containing protein, SPIN1 (RNA-binding KH domain protein)	regulation of mRNA splicing, via spliceosome [GO:0048024]	nucleus [GO:0005634]	mRNA binding [GO:0003729]	PF00013;PF16544;	NA	XP_024640378.1	KH domain-containing protein At3g08620 isoform
TRINITY_DN66_c0_g2_i1	AT3G46970	82.936	0	A0A072UWD1	Alpha-1,4 glucan phosphorylase (EC 2.4.1.1)	glycogen catabolic process [GO:0005980]	cytoplasm [GO:0005737]	glycogen phosphorylase activity [GO:0008184]; linear malto-oligosaccharide phosphorylase activity [GO:0102250]; pyridoxal phosphate binding [GO:0030170]; SHG alpha-glucan phosphorylase activity [GO:0102499]	PF00343;	mtr:25490769;	XP_013460123.1	alpha-glucan phosphorylase, H isozyme
TRINITY_DN66_c0_g2_i2	AT3G46970	82.538	0	A0A072UWD1	Alpha-1,4 glucan phosphorylase (EC 2.4.1.1)	glycogen catabolic process [GO:0005980]	cytoplasm [GO:0005737]	glycogen phosphorylase activity [GO:0008184]; linear malto-oligosaccharide phosphorylase activity [GO:0102250]; pyridoxal phosphate binding [GO:0030170]; SHG alpha-glucan phosphorylase activity [GO:0102499]	PF00343;	mtr:25490769;	XP_013460123.1	alpha-glucan phosphorylase, H isozyme
TRINITY_DN69_c0_g1_i1	AT1G76690	75	1.14e-141	A0A2Z6ML09	NADH:flavin oxidoreductase/NADH oxidase N-terminal domain-containing protein	NA	NA	FMN binding [GO:0010181]; oxidoreductase activity [GO:0016491]	PF00724;	NA	WJX54655.1	12-oxophytodienoate reductase 1
TRINITY_DN69_c0_g1_i12	AT1G76690	72.365	0	A0A396HPR0	Putative 12-oxophytodienoate reductase (EC 1.3.1.42)	NA	NA	12-oxophytodienoate reductase activity [GO:0016629]; FMN binding [GO:0010181]	PF00724;	NA	RHN53335.1	putative 12-oxophytodienoate reductase
TRINITY_DN69_c0_g1_i14	NA	NA	NA	NA	NA	NA	NA	NA	NA	NA	NA	NA
TRINITY_DN69_c0_g1_i18	AT1G76680	76.692	9.92e-71	A0A396HPR0	Putative 12-oxophytodienoate reductase (EC 1.3.1.42)	NA	NA	12-oxophytodienoate reductase activity [GO:0016629]; FMN binding [GO:0010181]	PF00724;	NA	RHN53335.1	putative 12-oxophytodienoate reductase
TRINITY_DN69_c0_g1_i2	NA	NA	NA	G7JC48	FAD/FMN-binding oxidoreductase	NA	NA	FMN binding [GO:0010181]; oxidoreductase activity [GO:0016491]; S-adenosylmethionine-dependent methyltransferase activity [GO:0008757]	PF00724;	NA	AES72897.2	FAD/FMN-binding oxidoreductase
TRINITY_DN69_c0_g1_i21	AT1G76690	71.429	0	A0A396HPR0	Putative 12-oxophytodienoate reductase (EC 1.3.1.42)	NA	NA	12-oxophytodienoate reductase activity [GO:0016629]; FMN binding [GO:0010181]	PF00724;	NA	RHN53335.1	putative 12-oxophytodienoate reductase
TRINITY_DN69_c0_g1_i5	AT1G76680	67.647	0	A0A396HPR0	Putative 12-oxophytodienoate reductase (EC 1.3.1.42)	NA	NA	12-oxophytodienoate reductase activity [GO:0016629]; FMN binding [GO:0010181]	PF00724;	NA	RHN53335.1	putative 12-oxophytodienoate reductase
TRINITY_DN69_c0_g1_i6	AT1G76680	73.743	1.51e-108	A0A2K3LPH4	12-oxophytodienoate reductase	NA	NA	FMN binding [GO:0010181]; oxidoreductase activity [GO:0016491]	PF00724;	NA	WJX54655.1	12-oxophytodienoate reductase 1
TRINITY_DN69_c0_g1_i7	AT1G76680	79.167	2.61e-140	B7FI39	12-oxophytodienoate reductase-like protein (Putative 12-oxophytodienoate reductase (EC 1.3.1.42))	NA	NA	12-oxophytodienoate reductase activity [GO:0016629]; FMN binding [GO:0010181]; oxidoreductase activity [GO:0016491]	PF00724;	NA	XP_039690721.1	12-oxophytodienoate reductase 2 isoform X1
TRINITY_DN69_c0_g1_i8	AT1G76690	72.84	8.05e-136	A0A1S2YX76	LOW QUALITY PROTEIN: putative 12-oxophytodienoate reductase 11	NA	NA	FMN binding [GO:0010181]; oxidoreductase activity [GO:0016491]	PF00724;	cam:101490766;	WJX54658.1	12-oxophytodienoate reductase 1
TRINITY_DN69_c0_g2_i1	AT2G06050	73.766	0	A0A072UTR0	12-oxophytodienoate reductase (12-oxophytodienoate reductase-like protein) (Putative 12-oxophytodienoate reductase (EC 1.3.1.42))	jasmonic acid biosynthetic process [GO:0009695]; oxylipin biosynthetic process [GO:0031408]; response to fungus [GO:0009620]; response to ozone [GO:0010193]; stamen development [GO:0048443]	peroxisome [GO:0005777]	12-oxophytodienoate reductase activity [GO:0016629]; FMN binding [GO:0010181]	PF00724;	mtr:25494180;	XP_013458417.1	12-oxophytodienoate reductase 3
TRINITY_DN69_c0_g2_i2	AT2G06050	72.018	2.54e-106	A0A072UTR0	12-oxophytodienoate reductase (12-oxophytodienoate reductase-like protein) (Putative 12-oxophytodienoate reductase (EC 1.3.1.42))	jasmonic acid biosynthetic process [GO:0009695]; oxylipin biosynthetic process [GO:0031408]; response to fungus [GO:0009620]; response to ozone [GO:0010193]; stamen development [GO:0048443]	peroxisome [GO:0005777]	12-oxophytodienoate reductase activity [GO:0016629]; FMN binding [GO:0010181]	PF00724;	mtr:25494180;	XP_013458417.1	12-oxophytodienoate reductase 3
TRINITY_DN69_c1_g1_i11	AT4G39210	86.26	5.75e-82	I3T1F5	Nucleotidyl transferase domain-containing protein	glycogen biosynthetic process [GO:0005978]	chloroplast [GO:0009507]	ATP binding [GO:0005524]; glucose-1-phosphate adenylyltransferase activity [GO:0008878]	PF00483;	NA	AFK46347.1	unknown
TRINITY_DN69_c1_g1_i14	NA	NA	NA	A0A7J9F0F4	Uncharacterized protein	NA	membrane [GO:0016020]	NA	PF04654;	NA	XP_028780296.1	uncharacterized protein LOC114736603
TRINITY_DN69_c1_g1_i15	NA	NA	NA	A2Q5P9	Transmembrane protein	NA	NA	NA	NA	NA	ABN09811.1	hypothetical protein
TRINITY_DN69_c1_g1_i19	NA	NA	NA	A0A834XAV8	DUF599 domain-containing protein	NA	membrane [GO:0016020]	NA	PF04654;	NA	WJX22355.1	histidine kinase
TRINITY_DN69_c1_g1_i2	NA	NA	NA	A2Q5P9	Transmembrane protein	NA	NA	NA	NA	NA	ABN09811.1	hypothetical protein
TRINITY_DN69_c1_g1_i3	NA	NA	NA	I3T1F5	Nucleotidyl transferase domain-containing protein	glycogen biosynthetic process [GO:0005978]	chloroplast [GO:0009507]	ATP binding [GO:0005524]; glucose-1-phosphate adenylyltransferase activity [GO:0008878]	PF00483;	NA	AFK46347.1	unknown
TRINITY_DN69_c1_g1_i4	NA	NA	NA	A2Q5P9	Transmembrane protein	NA	NA	NA	NA	NA	ABN09811.1	hypothetical protein
TRINITY_DN69_c1_g1_i6	NA	NA	NA	A2Q5P9	Transmembrane protein	NA	NA	NA	NA	NA	ABN09811.1	hypothetical protein
TRINITY_DN69_c1_g1_i9	NA	NA	NA	NA	NA	NA	NA	NA	NA	NA	NA	NA
TRINITY_DN69_c2_g1_i2	NA	NA	NA	NA	NA	NA	NA	NA	NA	NA	NA	NA
TRINITY_DN69_c3_g1_i1	AT1G27680	74.302	1.57e-89	G7J745	Glucose-1-phosphate adenylyltransferase (EC 2.7.7.27) (ADP-glucose pyrophosphorylase)	glycogen biosynthetic process [GO:0005978]; starch biosynthetic process [GO:0019252]	chloroplast [GO:0009507]	ATP binding [GO:0005524]; glucose-1-phosphate adenylyltransferase activity [GO:0008878]	PF00483;	NA	XP_024635309.1	glucose-1-phosphate adenylyltransferase large
TRINITY_DN88_c0_g1_i11	AT2G23520	65.572	0	A0A072TSJ9	Catalytic/pyridoxal phosphate-binding protein (Putative molybdenum cofactor sulfurtransferase (EC 2.8.1.9))	NA	NA	Mo-molybdopterin cofactor sulfurase activity [GO:0008265]; molybdenum cofactor sulfurtransferase activity [GO:0102867]	NA	mtr:25501669;	XP_013446452.1	uncharacterized protein LOC25501669
TRINITY_DN88_c0_g1_i2	AT2G23520	66.102	0	A0A072TSJ9	Catalytic/pyridoxal phosphate-binding protein (Putative molybdenum cofactor sulfurtransferase (EC 2.8.1.9))	NA	NA	Mo-molybdopterin cofactor sulfurase activity [GO:0008265]; molybdenum cofactor sulfurtransferase activity [GO:0102867]	NA	mtr:25501669;	XP_013446452.1	uncharacterized protein LOC25501669
TRINITY_DN88_c0_g1_i3	AT2G23520	63.799	4.94e-88	A0A072TSJ9	Catalytic/pyridoxal phosphate-binding protein (Putative molybdenum cofactor sulfurtransferase (EC 2.8.1.9))	NA	NA	Mo-molybdopterin cofactor sulfurase activity [GO:0008265]; molybdenum cofactor sulfurtransferase activity [GO:0102867]	NA	mtr:25501669;	XP_013446452.1	uncharacterized protein LOC25501669
TRINITY_DN88_c0_g1_i6	NA	NA	NA	A0A072TST6	Catalytic/pyridoxal phosphate-binding protein (Putative molybdenum cofactor sulfurtransferase (EC 2.8.1.9))	NA	NA	Mo-molybdopterin cofactor sulfurase activity [GO:0008265]; molybdenum cofactor sulfurtransferase activity [GO:0102867]	NA	NA	XP_024629456.1	uncharacterized protein LOC25501667
TRINITY_DN88_c0_g1_i9	NA	NA	NA	A0A072TST6	Catalytic/pyridoxal phosphate-binding protein (Putative molybdenum cofactor sulfurtransferase (EC 2.8.1.9))	NA	NA	Mo-molybdopterin cofactor sulfurase activity [GO:0008265]; molybdenum cofactor sulfurtransferase activity [GO:0102867]	NA	NA	XP_024629456.1	uncharacterized protein LOC25501667
TRINITY_DN88_c0_g2_i4	NA	NA	NA	A0A072TSJ9	Catalytic/pyridoxal phosphate-binding protein (Putative molybdenum cofactor sulfurtransferase (EC 2.8.1.9))	NA	NA	Mo-molybdopterin cofactor sulfurase activity [GO:0008265]; molybdenum cofactor sulfurtransferase activity [GO:0102867]	NA	mtr:25501669;	XP_013446452.1	uncharacterized protein LOC25501669
TRINITY_DN88_c0_g2_i6	NA	NA	NA	A0A072TSJ9	Catalytic/pyridoxal phosphate-binding protein (Putative molybdenum cofactor sulfurtransferase (EC 2.8.1.9))	NA	NA	Mo-molybdopterin cofactor sulfurase activity [GO:0008265]; molybdenum cofactor sulfurtransferase activity [GO:0102867]	NA	mtr:25501669;	XP_013446452.1	uncharacterized protein LOC25501669
TRINITY_DN88_c0_g3_i1	NA	NA	NA	A0A072TSJ9	Catalytic/pyridoxal phosphate-binding protein (Putative molybdenum cofactor sulfurtransferase (EC 2.8.1.9))	NA	NA	Mo-molybdopterin cofactor sulfurase activity [GO:0008265]; molybdenum cofactor sulfurtransferase activity [GO:0102867]	NA	mtr:25501669;	XP_013446452.1	uncharacterized protein LOC25501669
TRINITY_DN88_c1_g1_i1	NA	NA	NA	G7KMK1	Uncharacterized protein	NA	NA	NA	NA	NA	AES76614.1	hypothetical protein
TRINITY_DN52_c0_g1_i1	AT4G34110	67.11	0	G7J6Y1	Polyadenylate-binding protein (PABP)	NA	cytosol [GO:0005829]; nucleus [GO:0005634]; ribonucleoprotein complex [GO:1990904]	mRNA 3'-UTR binding [GO:0003730]; poly(A) binding [GO:0008143]; poly(U) RNA binding [GO:0008266]	PF00658;PF00076;	mtr:11429679;	XP_003603074.1	polyadenylate-binding protein 2
TRINITY_DN52_c0_g2_i1	NA	NA	NA	G7I2E2	Polyadenylate-binding protein (PABP)	NA	cytosol [GO:0005829]; nucleus [GO:0005634]; ribonucleoprotein complex [GO:1990904]	mRNA 3'-UTR binding [GO:0003730]; poly(A) binding [GO:0008143]; poly(U) RNA binding [GO:0008266]	PF00658;PF00076;	mtr:11419187;	XP_003589160.1	polyadenylate-binding protein 2
TRINITY_DN52_c0_g3_i3	AT4G34110	68.77	0	G7I2E2	Polyadenylate-binding protein (PABP)	NA	cytosol [GO:0005829]; nucleus [GO:0005634]; ribonucleoprotein complex [GO:1990904]	mRNA 3'-UTR binding [GO:0003730]; poly(A) binding [GO:0008143]; poly(U) RNA binding [GO:0008266]	PF00658;PF00076;	mtr:11419187;	XP_003589160.1	polyadenylate-binding protein 2
TRINITY_DN82_c0_g1_i1	NA	NA	NA	A0A2K3KED9	Ribulose-phosphate 3-epimerase cytoplasmic	carbohydrate metabolic process [GO:0005975]	NA	racemase and epimerase activity, acting on carbohydrates and derivatives [GO:0016857]	PF00834;	NA	PNX64642.1	ribulose-phosphate 3-epimerase cytoplasmic
TRINITY_DN82_c0_g1_i10	AT3G01850	80.909	3.04e-135	A0A072TYY4	Ribulose-phosphate 3-epimerase (EC 5.1.3.1)	carbohydrate metabolic process [GO:0005975]; pentose-phosphate shunt, non-oxidative branch [GO:0009052]	cytosol [GO:0005829]	D-ribulose-phosphate 3-epimerase activity [GO:0004750]; metal ion binding [GO:0046872]	PF00834;	mtr:25497874;	XP_013448051.1	ribulose-phosphate 3-epimerase, cytoplasmic
TRINITY_DN82_c0_g1_i14	AT3G01850	77.778	2.03e-102	A0A072TYY4	Ribulose-phosphate 3-epimerase (EC 5.1.3.1)	carbohydrate metabolic process [GO:0005975]; pentose-phosphate shunt, non-oxidative branch [GO:0009052]	cytosol [GO:0005829]	D-ribulose-phosphate 3-epimerase activity [GO:0004750]; metal ion binding [GO:0046872]	PF00834;	mtr:25497874;	XP_013448051.1	ribulose-phosphate 3-epimerase, cytoplasmic
TRINITY_DN82_c0_g1_i5	AT3G01850	80.909	1.48e-135	A0A072TYY4	Ribulose-phosphate 3-epimerase (EC 5.1.3.1)	carbohydrate metabolic process [GO:0005975]; pentose-phosphate shunt, non-oxidative branch [GO:0009052]	cytosol [GO:0005829]	D-ribulose-phosphate 3-epimerase activity [GO:0004750]; metal ion binding [GO:0046872]	PF00834;	mtr:25497874;	XP_013448051.1	ribulose-phosphate 3-epimerase, cytoplasmic
TRINITY_DN82_c1_g1_i2	AT3G62700	68.721	0	A0A396JS42	ABC-type xenobiotic transporter (EC 7.6.2.2)	NA	membrane [GO:0016020]	ABC-type transporter activity [GO:0140359]; ATP binding [GO:0005524]; ATP hydrolysis activity [GO:0016887]	PF00664;PF00005;	NA	XP_003591546.2	ABC transporter C family member 14
TRINITY_DN25_c0_g1_i1	NA	NA	NA	NA	NA	NA	NA	NA	NA	NA	NA	NA
TRINITY_DN25_c0_g1_i15	NA	NA	NA	A0A396JWS8	Transmembrane protein	NA	NA	NA	NA	NA	RHN80668.1	hypothetical protein
TRINITY_DN25_c0_g1_i18	NA	NA	NA	A0A396JWS8	Transmembrane protein	NA	NA	NA	NA	NA	RHN80668.1	hypothetical protein
TRINITY_DN25_c0_g1_i20	NA	NA	NA	I3SKI0	Nuclear nucleic acid-binding protein C1D	rRNA processing [GO:0006364]	cytoplasm [GO:0005737]; nucleolus [GO:0005730]	DNA binding [GO:0003677]; RNA binding [GO:0003723]	NA	NA	AFK40772.1	unknown
TRINITY_DN25_c0_g1_i24	NA	NA	NA	G7J9T9	Nuclear nucleic acid-binding protein C1D	maturation of 5.8S rRNA [GO:0000460]; regulation of gene expression [GO:0010468]	cytoplasm [GO:0005737]; exosome (RNase complex) [GO:0000178]; nucleolus [GO:0005730]	DNA binding [GO:0003677]; RNA binding [GO:0003723]	NA	NA	XP_024635913.1	nuclear nucleic acid-binding protein C1D
TRINITY_DN25_c0_g1_i27	NA	NA	NA	G7J9T9	Nuclear nucleic acid-binding protein C1D	maturation of 5.8S rRNA [GO:0000460]; regulation of gene expression [GO:0010468]	cytoplasm [GO:0005737]; exosome (RNase complex) [GO:0000178]; nucleolus [GO:0005730]	DNA binding [GO:0003677]; RNA binding [GO:0003723]	NA	NA	XP_024635913.1	nuclear nucleic acid-binding protein C1D
TRINITY_DN25_c0_g1_i39	NA	NA	NA	A0A396JWS8	Transmembrane protein	NA	NA	NA	NA	NA	RHN80668.1	hypothetical protein
TRINITY_DN25_c0_g1_i44	NA	NA	NA	A0A396JWS8	Transmembrane protein	NA	NA	NA	NA	NA	RHN80668.1	hypothetical protein
TRINITY_DN25_c0_g1_i45	NA	NA	NA	A0A396JWS8	Transmembrane protein	NA	NA	NA	NA	NA	RHN80668.1	hypothetical protein
TRINITY_DN25_c0_g1_i47	NA	NA	NA	G7J9T9	Nuclear nucleic acid-binding protein C1D	maturation of 5.8S rRNA [GO:0000460]; regulation of gene expression [GO:0010468]	cytoplasm [GO:0005737]; exosome (RNase complex) [GO:0000178]; nucleolus [GO:0005730]	DNA binding [GO:0003677]; RNA binding [GO:0003723]	NA	NA	XP_024635913.1	nuclear nucleic acid-binding protein C1D
TRINITY_DN25_c0_g1_i7	NA	NA	NA	A0A396JWS8	Transmembrane protein	NA	NA	NA	NA	NA	RHN80668.1	hypothetical protein
TRINITY_DN25_c1_g1_i7	NA	NA	NA	A0A072V2L6	Adenine nucleotide alpha hydrolase-like domain kinase	phosphorylation [GO:0016310]	NA	ATP binding [GO:0005524]; hydrolase activity [GO:0016787]; protein kinase activity [GO:0004672]	PF00069;PF00582;	NA	KEH35608.1	adenine nucleotide alpha hydrolase-like domain
TRINITY_DN25_c1_g1_i8	AT1G77280	66.142	2.48e-158	A0A072V190	Adenine nucleotide alpha hydrolase-like domain kinase	phosphorylation [GO:0016310]	plasma membrane [GO:0005886]	ATP binding [GO:0005524]; hydrolase activity [GO:0016787]; protein kinase activity [GO:0004672]	PF00069;PF00582;	mtr:25489858;	XP_013461572.1	probable receptor-like protein kinase At3g17420
TRINITY_DN39_c0_g1_i10	AT5G35630	81.481	0	Q9XQ94	Glutamine synthetase leaf isozyme, chloroplastic (EC 6.3.1.2) (GS2) (Glutamate--ammonia ligase)	glutamine biosynthetic process [GO:0006542]	chloroplast [GO:0009507]	ATP binding [GO:0005524]; glutamine synthetase activity [GO:0004356]	PF00120;PF03951;	NA	Q9XQ94.1	Glutamine synthetase leaf isozyme,
TRINITY_DN39_c0_g1_i6	NA	NA	NA	NA	NA	NA	NA	NA	NA	NA	NA	NA
TRINITY_DN39_c0_g1_i7	NA	NA	NA	A0A7J0GTB5	Glutamine synthetase (EC 6.3.1.2)	glutamine biosynthetic process [GO:0006542]	NA	ATP binding [GO:0005524]; glutamine synthetase activity [GO:0004356]	PF00120;	NA	GFZ14077.1	glutamine synthetase 2
TRINITY_DN39_c0_g1_i8	NA	NA	NA	A0A7J0GTB5	Glutamine synthetase (EC 6.3.1.2)	glutamine biosynthetic process [GO:0006542]	NA	ATP binding [GO:0005524]; glutamine synthetase activity [GO:0004356]	PF00120;	NA	GFZ14077.1	glutamine synthetase 2
TRINITY_DN39_c0_g1_i9	NA	NA	NA	A0A7J0GTB5	Glutamine synthetase (EC 6.3.1.2)	glutamine biosynthetic process [GO:0006542]	NA	ATP binding [GO:0005524]; glutamine synthetase activity [GO:0004356]	PF00120;	NA	GFZ14077.1	glutamine synthetase 2
TRINITY_DN39_c1_g1_i1	AT3G27380	88.696	2.01e-154	A0A072VP48	Succinate dehydrogenase [ubiquinone] iron-sulfur subunit, mitochondrial (EC 1.3.5.1)	aerobic respiration [GO:0009060]; respiratory electron transport chain [GO:0022904]; tricarboxylic acid cycle [GO:0006099]	mitochondrial inner membrane [GO:0005743]; mitochondrion [GO:0005739]; respiratory chain complex II [GO:0045273]	2 iron, 2 sulfur cluster binding [GO:0051537]; 3 iron, 4 sulfur cluster binding [GO:0051538]; 4 iron, 4 sulfur cluster binding [GO:0051539]; electron transfer activity [GO:0009055]; fumarate reductase (menaquinone) [GO:0102040]; metal ion binding [GO:0046872]; succinate dehydrogenase (ubiquinone) activity [GO:0008177]	PF13085;PF13534;	mtr:25485801;	XP_013469363.1	succinate dehydrogenase [ubiquinone] iron-sulfur
TRINITY_DN39_c2_g1_i1	AT4G00750	74.321	0	A0A072TP47	Methyltransferase (EC 2.1.1.-)	methylation [GO:0032259]	cytoplasm [GO:0005737]; membrane [GO:0016020]	S-adenosylmethionine-dependent methyltransferase activity [GO:0008757]	PF03141;	mtr:25502324;	XP_013444931.1	probable methyltransferase PMT15
TRINITY_DN39_c3_g1_i1	AT2G45750	63.333	7.07e-77	A0A072TV29	Methyltransferase (EC 2.1.1.-)	methylation [GO:0032259]	membrane [GO:0016020]	S-adenosylmethionine-dependent methyltransferase activity [GO:0008757]	PF03141;	NA	KEH17380.1	methyltransferase PMT16, putative
TRINITY_DN67_c0_g1_i2	AT5G60690	75.647	0	A0A396JCR0	Putative transcription factor & lipid binding HD-SAD family	cell differentiation [GO:0030154]	nucleus [GO:0005634]	DNA binding [GO:0003677]; DNA-binding transcription factor activity [GO:0003700]; lipid binding [GO:0008289]	PF00046;PF08670;PF01852;	NA	XP_003597252.2	homeobox-leucine zipper protein REVOLUTA
TRINITY_DN67_c0_g2_i1	AT1G52150	84.267	0	G7LFY5	Class III homeodomain leucine zipper protein (Putative transcription factor & lipid binding HD-SAD family)	cell differentiation [GO:0030154]	nucleus [GO:0005634]	DNA binding [GO:0003677]; DNA-binding transcription factor activity [GO:0003700]; lipid binding [GO:0008289]	PF00046;PF08670;PF01852;	mtr:11428604;	XP_003627005.1	homeobox-leucine zipper protein ATHB-15
TRINITY_DN67_c0_g2_i13	AT1G52150	83.303	0	G7II12	Class III HD-Zip protein CNA1 (Class III homeodomain leucine zipper protein) (Putative transcription factor & lipid binding HD-SAD family)	cell differentiation [GO:0030154]	nucleus [GO:0005634]	DNA binding [GO:0003677]; DNA-binding transcription factor activity [GO:0003700]; lipid binding [GO:0008289]	PF00046;PF08670;PF01852;	mtr:11432376;	XP_003597690.1	homeobox-leucine zipper protein ATHB-15
TRINITY_DN67_c0_g2_i18	AT1G52150	82.443	1.47e-153	G7LFY5	Class III homeodomain leucine zipper protein (Putative transcription factor & lipid binding HD-SAD family)	cell differentiation [GO:0030154]	nucleus [GO:0005634]	DNA binding [GO:0003677]; DNA-binding transcription factor activity [GO:0003700]; lipid binding [GO:0008289]	PF00046;PF08670;PF01852;	mtr:11428604;	XP_003627005.1	homeobox-leucine zipper protein ATHB-15
TRINITY_DN67_c0_g2_i19	AT1G52150	84.524	0	G7II12	Class III HD-Zip protein CNA1 (Class III homeodomain leucine zipper protein) (Putative transcription factor & lipid binding HD-SAD family)	cell differentiation [GO:0030154]	nucleus [GO:0005634]	DNA binding [GO:0003677]; DNA-binding transcription factor activity [GO:0003700]; lipid binding [GO:0008289]	PF00046;PF08670;PF01852;	mtr:11432376;	XP_003597690.1	homeobox-leucine zipper protein ATHB-15
TRINITY_DN67_c0_g2_i21	AT1G52150	85	0	G7II12	Class III HD-Zip protein CNA1 (Class III homeodomain leucine zipper protein) (Putative transcription factor & lipid binding HD-SAD family)	cell differentiation [GO:0030154]	nucleus [GO:0005634]	DNA binding [GO:0003677]; DNA-binding transcription factor activity [GO:0003700]; lipid binding [GO:0008289]	PF00046;PF08670;PF01852;	mtr:11432376;	XP_003597690.1	homeobox-leucine zipper protein ATHB-15
TRINITY_DN67_c0_g2_i23	AT1G52150	82.194	0	G7LFY5	Class III homeodomain leucine zipper protein (Putative transcription factor & lipid binding HD-SAD family)	cell differentiation [GO:0030154]	nucleus [GO:0005634]	DNA binding [GO:0003677]; DNA-binding transcription factor activity [GO:0003700]; lipid binding [GO:0008289]	PF00046;PF08670;PF01852;	mtr:11428604;	XP_003627005.1	homeobox-leucine zipper protein ATHB-15
TRINITY_DN67_c0_g2_i7	AT1G52150	83.79	0	G7LFY5	Class III homeodomain leucine zipper protein (Putative transcription factor & lipid binding HD-SAD family)	cell differentiation [GO:0030154]	nucleus [GO:0005634]	DNA binding [GO:0003677]; DNA-binding transcription factor activity [GO:0003700]; lipid binding [GO:0008289]	PF00046;PF08670;PF01852;	mtr:11428604;	XP_003627005.1	homeobox-leucine zipper protein ATHB-15
TRINITY_DN67_c0_g2_i9	AT1G52150	85.172	0	G7LFY5	Class III homeodomain leucine zipper protein (Putative transcription factor & lipid binding HD-SAD family)	cell differentiation [GO:0030154]	nucleus [GO:0005634]	DNA binding [GO:0003677]; DNA-binding transcription factor activity [GO:0003700]; lipid binding [GO:0008289]	PF00046;PF08670;PF01852;	mtr:11428604;	XP_003627005.1	homeobox-leucine zipper protein ATHB-15
TRINITY_DN67_c1_g1_i2	NA	NA	NA	NA	NA	NA	NA	NA	NA	NA	NA	NA
TRINITY_DN67_c1_g1_i3	NA	NA	NA	NA	NA	NA	NA	NA	NA	NA	NA	NA
TRINITY_DN67_c2_g1_i1	NA	NA	NA	A0A9D4X5M7	Homeobox-leucine zipper protein ATHB-15, variant 2	cell differentiation [GO:0030154]	nucleus [GO:0005634]	DNA binding [GO:0003677]; DNA-binding transcription factor activity [GO:0003700]; lipid binding [GO:0008289]	PF00046;PF01852;	NA	KAI5413912.1	Homeobox-leucine zipper protein ATHB-15, variant
TRINITY_DN67_c3_g1_i1	NA	NA	NA	NA	NA	NA	NA	NA	NA	NA	NA	NA
TRINITY_DN24_c0_g1_i10	NA	NA	NA	NA	NA	NA	NA	NA	NA	NA	NA	NA
TRINITY_DN24_c0_g1_i16	NA	NA	NA	B7FMW4	Nascent proteinassociated complex alpha chain (Putative nascent polypeptide-associated complex subunit alpha)	protein targeting to membrane [GO:0006612]	cytoplasm [GO:0005737]; nascent polypeptide-associated complex [GO:0005854]	unfolded protein binding [GO:0051082]	PF19026;PF01849;	mtr:11446466;	XP_003602402.1	nascent polypeptide-associated complex subunit
TRINITY_DN24_c0_g1_i17	NA	NA	NA	B7FMW4	Nascent proteinassociated complex alpha chain (Putative nascent polypeptide-associated complex subunit alpha)	protein targeting to membrane [GO:0006612]	cytoplasm [GO:0005737]; nascent polypeptide-associated complex [GO:0005854]	unfolded protein binding [GO:0051082]	PF19026;PF01849;	mtr:11446466;	XP_003602402.1	nascent polypeptide-associated complex subunit
TRINITY_DN24_c0_g1_i18	NA	NA	NA	B7FMW4	Nascent proteinassociated complex alpha chain (Putative nascent polypeptide-associated complex subunit alpha)	protein targeting to membrane [GO:0006612]	cytoplasm [GO:0005737]; nascent polypeptide-associated complex [GO:0005854]	unfolded protein binding [GO:0051082]	PF19026;PF01849;	mtr:11446466;	XP_003602402.1	nascent polypeptide-associated complex subunit
TRINITY_DN24_c0_g1_i5	NA	NA	NA	B7FMW4	Nascent proteinassociated complex alpha chain (Putative nascent polypeptide-associated complex subunit alpha)	protein targeting to membrane [GO:0006612]	cytoplasm [GO:0005737]; nascent polypeptide-associated complex [GO:0005854]	unfolded protein binding [GO:0051082]	PF19026;PF01849;	mtr:11446466;	XP_003602402.1	nascent polypeptide-associated complex subunit
TRINITY_DN24_c0_g2_i3	NA	NA	NA	G7J922	Nascent proteinassociated complex alpha chain (Putative nascent polypeptide-associated complex subunit alpha)	NA	nascent polypeptide-associated complex [GO:0005854]	NA	PF19026;PF01849;	mtr:11437347;	XP_003602403.1	nascent polypeptide-associated complex subunit
TRINITY_DN32_c0_g1_i13	NA	NA	NA	G7K6W4	Paired amphipathic helix SIN3-like protein (Putative transcription regulator Others family)	negative regulation of transcription by RNA polymerase II [GO:0000122]	chromatin [GO:0000785]; histone deacetylase complex [GO:0000118]	transcription corepressor activity [GO:0003714]	PF02671;PF08295;PF16879;	mtr:11408135;	XP_003613438.2	paired amphipathic helix protein Sin3-like 4
TRINITY_DN32_c0_g1_i15	AT1G24190	61.44	8.45e-139	A0A072U2E6	Paired amphipathic helix SIN3-like protein	NA	nucleus [GO:0005634]	transcription corepressor activity [GO:0003714]	PF02671;PF08295;PF16879;	NA	XP_013445904.1	paired amphipathic helix protein Sin3-like 3
TRINITY_DN32_c0_g1_i25	NA	NA	NA	G7LEQ2	Paired amphipathic helix SIN3-like protein (Putative transcription regulator Others family)	negative regulation of transcription by RNA polymerase II [GO:0000122]	chromatin [GO:0000785]; histone deacetylase complex [GO:0000118]	transcription corepressor activity [GO:0003714]	PF02671;PF08295;PF16879;	mtr:11411021;	XP_013445904.1	paired amphipathic helix protein Sin3-like 3
TRINITY_DN32_c0_g1_i3	NA	NA	NA	G7K6W4	Paired amphipathic helix SIN3-like protein (Putative transcription regulator Others family)	negative regulation of transcription by RNA polymerase II [GO:0000122]	chromatin [GO:0000785]; histone deacetylase complex [GO:0000118]	transcription corepressor activity [GO:0003714]	PF02671;PF08295;PF16879;	mtr:11408135;	XP_003613438.2	paired amphipathic helix protein Sin3-like 4
TRINITY_DN32_c0_g1_i6	NA	NA	NA	NA	NA	NA	NA	NA	NA	NA	NA	NA
TRINITY_DN4_c0_g1_i6	AT5G03760	70.554	0	A0A072VL04	Cellulose synthase-like protein A1 (Putative glucomannan 4-beta-mannosyltransferase (EC 2.4.1.32))	NA	Golgi apparatus [GO:0005794]; membrane [GO:0016020]	glucomannan 4-beta-mannosyltransferase activity [GO:0047259]; mannan synthase activity [GO:0051753]	PF13641;	mtr:25483904;	XP_013468076.1	glucomannan 4-beta-mannosyltransferase 9
TRINITY_DN4_c0_g2_i1	AT5G03760	81.763	0	A0A072UE63	Cellulose synthase-like protein A1 (Putative glucomannan 4-beta-mannosyltransferase (EC 2.4.1.32))	NA	Golgi apparatus [GO:0005794]; membrane [GO:0016020]	glucomannan 4-beta-mannosyltransferase activity [GO:0047259]; mannan synthase activity [GO:0051753]	PF13641;	mtr:25499386;	XP_013450087.1	glucomannan 4-beta-mannosyltransferase 9
TRINITY_DN4_c0_g2_i2	AT5G03760	83.755	3.32e-167	A0A072UE63	Cellulose synthase-like protein A1 (Putative glucomannan 4-beta-mannosyltransferase (EC 2.4.1.32))	NA	Golgi apparatus [GO:0005794]; membrane [GO:0016020]	glucomannan 4-beta-mannosyltransferase activity [GO:0047259]; mannan synthase activity [GO:0051753]	PF13641;	mtr:25499386;	XP_013450087.1	glucomannan 4-beta-mannosyltransferase 9
TRINITY_DN4_c1_g1_i1	NA	NA	NA	NA	NA	NA	NA	NA	NA	NA	NA	NA
TRINITY_DN86_c0_g1_i1	AT2G39700	83.74	7.97e-139	A0A072UK92	Expansin	anatomical structure morphogenesis [GO:0009653]; plant-type cell wall organization [GO:0009664]	extracellular region [GO:0005576]; membrane [GO:0016020]	NA	PF03330;PF01357;	mtr:25492529;	XP_013456138.1	expansin-A4
TRINITY_DN86_c0_g1_i2	AT2G39700	86.331	5.58e-84	A0A072VCF4	Expansin	anatomical structure morphogenesis [GO:0009653]; plant-type cell wall organization [GO:0009664]	extracellular region [GO:0005576]; membrane [GO:0016020]	NA	PF03330;PF01357;	mtr:25487895;	XP_013465412.1	expansin-A6
TRINITY_DN86_c0_g1_i3	AT2G39700	87.137	1.01e-146	A0A072UK92	Expansin	anatomical structure morphogenesis [GO:0009653]; plant-type cell wall organization [GO:0009664]	extracellular region [GO:0005576]; membrane [GO:0016020]	NA	PF03330;PF01357;	mtr:25492529;	XP_013456138.1	expansin-A4
TRINITY_DN86_c0_g1_i5	AT2G40610	83.256	8.4e-127	A0A072UZB8	Expansin	anatomical structure morphogenesis [GO:0009653]; plant-type cell wall organization [GO:0009664]	extracellular region [GO:0005576]; membrane [GO:0016020]	NA	PF03330;PF01357;	mtr:25491055;	XP_013460425.1	expansin-A8
TRINITY_DN86_c0_g1_i6	AT2G28950	83.658	1.49e-148	A0A072VCF4	Expansin	anatomical structure morphogenesis [GO:0009653]; plant-type cell wall organization [GO:0009664]	extracellular region [GO:0005576]; membrane [GO:0016020]	NA	PF03330;PF01357;	mtr:25487895;	XP_013465412.1	expansin-A6
TRINITY_DN86_c0_g1_i7	AT1G26770	78.481	3.48e-130	I3SHB6	Expansin	anatomical structure morphogenesis [GO:0009653]; plant-type cell wall organization [GO:0009664]	extracellular region [GO:0005576]; membrane [GO:0016020]	NA	PF03330;PF01357;	mtr:25491058;	XP_013460427.1	expansin-A8
TRINITY_DN86_c0_g2_i1	AT2G03090	76.68	2.4e-125	A0A9D5B364	Expansin	anatomical structure morphogenesis [GO:0009653]; plant-type cell wall organization [GO:0009664]	extracellular region [GO:0005576]; membrane [GO:0016020]	NA	PF03330;PF01357;	NA	KAI5432098.1	Expansin-A10, variant 2
TRINITY_DN86_c0_g2_i2	AT2G03090	77.733	4.5e-124	A0A396HBY4	Expansin	anatomical structure morphogenesis [GO:0009653]; plant-type cell wall organization [GO:0009664]	extracellular region [GO:0005576]; membrane [GO:0016020]	NA	PF03330;PF01357;	NA	RHN50061.1	putative expansin/Lol pI
TRINITY_DN86_c0_g2_i3	AT3G29030	82.192	7e-121	A0A396HBY4	Expansin	anatomical structure morphogenesis [GO:0009653]; plant-type cell wall organization [GO:0009664]	extracellular region [GO:0005576]; membrane [GO:0016020]	NA	PF03330;PF01357;	NA	RHN50061.1	putative expansin/Lol pI
TRINITY_DN86_c0_g3_i1	NA	NA	NA	NA	NA	NA	NA	NA	NA	NA	NA	NA
TRINITY_DN86_c1_g1_i5	AT4G24290	64.992	0	G7LFS3	MACPF domain protein (Putative membrane attack complex component/perforin (MACPF) domain-containing protein)	plant-type hypersensitive response [GO:0009626]; regulation of salicylic acid mediated signaling pathway [GO:2000031]	NA	NA	PF01823;	mtr:11438589;	XP_003630391.1	MACPF domain-containing protein At4g24290
TRINITY_DN99_c0_g1_i2	NA	NA	NA	A0A072UR48	D111/G-patch domain protein	NA	NA	nucleic acid binding [GO:0003676]	PF01585;PF01424;	NA	KEH32162.1	D111/G-patch domain protein
TRINITY_DN99_c0_g1_i5	NA	NA	NA	A0A396IHE8	Putative G-patch domain, R3H domain-containing protein	NA	NA	nucleic acid binding [GO:0003676]	PF01585;PF01424;	NA	RHN64083.1	putative G-patch domain, R3H domain-containing
TRINITY_DN99_c0_g1_i7	NA	NA	NA	A0A2K3NKA4	Zinc finger CCCH-type with G patch domain-containing protein	NA	NA	nucleic acid binding [GO:0003676]	PF01585;	NA	PNY03429.1	zinc finger CCCH-type with G patch
TRINITY_DN12_c0_g1_i11	NA	NA	NA	A0A072TWW9	FRIGIDA-like protein	cell differentiation [GO:0030154]; flower development [GO:0009908]	NA	NA	PF07899;	mtr:25500212;	XP_013444013.1	FRIGIDA-like protein 3
TRINITY_DN12_c0_g1_i12	AT5G48385	60.209	0	A0A072TKI7	FRIGIDA-like protein	cell differentiation [GO:0030154]; flower development [GO:0009908]	NA	NA	PF07899;	mtr:25500211;	XP_013444012.1	FRIGIDA-like protein 3
TRINITY_DN12_c0_g1_i16	NA	NA	NA	A0A072TKI7	FRIGIDA-like protein	cell differentiation [GO:0030154]; flower development [GO:0009908]	NA	NA	PF07899;	mtr:25500211;	XP_013444012.1	FRIGIDA-like protein 3
TRINITY_DN12_c1_g1_i10	NA	NA	NA	A0A396HE22	Putative thioredoxin-like protein	NA	membrane [GO:0016020]	NA	PF00085;	NA	XP_003618952.3	5'-adenylylsulfate reductase-like 5 isoform X2
TRINITY_DN12_c1_g1_i12	NA	NA	NA	A0A396HE22	Putative thioredoxin-like protein	NA	membrane [GO:0016020]	NA	PF00085;	NA	XP_003618952.3	5'-adenylylsulfate reductase-like 5 isoform X2
TRINITY_DN12_c1_g1_i6	NA	NA	NA	NA	NA	NA	NA	NA	NA	NA	NA	NA
TRINITY_DN12_c1_g1_i8	NA	NA	NA	A0A396HE22	Putative thioredoxin-like protein	NA	membrane [GO:0016020]	NA	PF00085;	NA	XP_003618952.3	5'-adenylylsulfate reductase-like 5 isoform X2
TRINITY_DN12_c5_g1_i1	NA	NA	NA	NA	NA	NA	NA	NA	NA	NA	NA	NA
TRINITY_DN43_c0_g1_i10	AT5G16810	67.089	2.09e-137	A0A396HL73	Protein kinase domain-containing protein	NA	NA	ATP binding [GO:0005524]; protein kinase activity [GO:0004672]	NA	NA	RHN53303.1	putative protein kinase
TRINITY_DN43_c0_g1_i13	AT5G16810	68.022	8.14e-177	A0A396HL73	Protein kinase domain-containing protein	NA	NA	ATP binding [GO:0005524]; protein kinase activity [GO:0004672]	NA	NA	RHN53303.1	putative protein kinase
TRINITY_DN43_c0_g1_i4	AT5G16810	63.868	1.12e-172	A0A396HL73	Protein kinase domain-containing protein	NA	NA	ATP binding [GO:0005524]; protein kinase activity [GO:0004672]	NA	NA	RHN53303.1	putative protein kinase
TRINITY_DN43_c0_g1_i7	AT5G16810	65.915	1.05e-159	A0A396HL73	Protein kinase domain-containing protein	NA	NA	ATP binding [GO:0005524]; protein kinase activity [GO:0004672]	NA	NA	RHN53303.1	putative protein kinase
TRINITY_DN94_c0_g1_i1	NA	NA	NA	NA	NA	NA	NA	NA	NA	NA	NA	NA
TRINITY_DN40_c0_g1_i13	NA	NA	NA	NA	NA	NA	NA	NA	NA	NA	WP_272688301.1	hypothetical protein
TRINITY_DN40_c0_g1_i16	NA	NA	NA	NA	NA	NA	NA	NA	NA	NA	WP_272688301.1	hypothetical protein
TRINITY_DN40_c0_g1_i17	NA	NA	NA	NA	NA	NA	NA	NA	NA	NA	WP_272688301.1	hypothetical protein
TRINITY_DN40_c0_g1_i5	NA	NA	NA	NA	NA	NA	NA	NA	NA	NA	WP_272688301.1	hypothetical protein
TRINITY_DN40_c0_g2_i2	NA	NA	NA	G7L2K3	Putative NADH dehydrogenase-like complex, subunit S	photosynthetic electron transport chain [GO:0009767]	NA	NA	NA	mtr:11432224;	XP_003623879.1	NAD(P)H-quinone oxidoreductase subunit S,
TRINITY_DN68_c0_g1_i1	NA	NA	NA	A0A072V933	DUF946 family protein	NA	NA	NA	PF06101;	mtr:25486985;	XP_013464272.1	uncharacterized protein LOC25486985
TRINITY_DN68_c0_g1_i5	NA	NA	NA	A0A396J822	Putative vacuolar protein sorting-associated protein	NA	NA	NA	PF06101;	NA	RHN74416.1	putative vacuolar protein sorting-associated
TRINITY_DN68_c0_g1_i7	NA	NA	NA	A0A396J822	Putative vacuolar protein sorting-associated protein	NA	NA	NA	PF06101;	NA	RHN74416.1	putative vacuolar protein sorting-associated
TRINITY_DN83_c0_g1_i1	NA	NA	NA	G8CYZ0	Cytochrome c oxidase subunit 2	NA	mitochondrial inner membrane [GO:0005743]; respirasome [GO:0070469]	copper ion binding [GO:0005507]; cytochrome-c oxidase activity [GO:0004129]	PF00116;PF02790;	NA	AEQ16384.1	cytochrome c oxidase subunit II
TRINITY_DN83_c0_g1_i2	NA	NA	NA	A0A344X4D2	Cytochrome c oxidase subunit 2	NA	mitochondrial inner membrane [GO:0005743]; respirasome [GO:0070469]	copper ion binding [GO:0005507]; cytochrome-c oxidase activity [GO:0004129]	PF00116;PF02790;	NA	ALR69395.1	cytochrome c oxidase subunit II
TRINITY_DN83_c0_g2_i1	AT1G10700	74.167	0	G7JYZ5	Putative ribose-phosphate diphosphokinase (EC 2.7.6.1) (Ribose-phosphate pyrophosphokinase)	5-phosphoribose 1-diphosphate biosynthetic process [GO:0006015]; phosphorylation [GO:0016310]; purine nucleotide biosynthetic process [GO:0006164]	cytoplasm [GO:0005737]; ribose phosphate diphosphokinase complex [GO:0002189]	kinase activity [GO:0016301]; magnesium ion binding [GO:0000287]; ribose phosphate diphosphokinase activity [GO:0004749]	PF00156;	mtr:11407878;	XP_003613147.1	ribose-phosphate pyrophosphokinase 4
TRINITY_DN83_c0_g4_i1	NA	NA	NA	A0A2K3NXS7	Ribose-phosphate pyrophosphokinase mitochondrial-like	nucleotide biosynthetic process [GO:0009165]; phosphorylation [GO:0016310]	NA	kinase activity [GO:0016301]; magnesium ion binding [GO:0000287]; ribose phosphate diphosphokinase activity [GO:0004749]	NA	NA	PNY07841.1	ribose-phosphate pyrophosphokinase
TRINITY_DN60_c0_g1_i12	AT5G25100	85.275	0	G7J9U2	Transmembrane 9 superfamily member	protein localization to membrane [GO:0072657]	endosome membrane [GO:0010008]; Golgi membrane [GO:0000139]; membrane [GO:0016020]	NA	PF02990;	mtr:11428802;	XP_003603291.1	transmembrane 9 superfamily member 9
TRINITY_DN60_c0_g1_i13	AT5G52100	81.25	1.4e-84	G7IAQ2	F-box protein PP2-A13 (Putative phloem protein)	NA	NA	NA	PF00646;PF14299;	mtr:11414660;	XP_003592304.1	F-box protein PP2-A13
TRINITY_DN60_c0_g1_i15	AT5G52100	81.25	1.51e-113	G7IAQ2	F-box protein PP2-A13 (Putative phloem protein)	NA	NA	NA	PF00646;PF14299;	mtr:11414660;	XP_003592304.1	F-box protein PP2-A13
TRINITY_DN60_c0_g1_i16	AT5G10840	85.185	0	G7I879	Transmembrane 9 superfamily member	protein localization to membrane [GO:0072657]	endosome membrane [GO:0010008]; Golgi membrane [GO:0000139]; membrane [GO:0016020]	NA	PF02990;	mtr:11442224;	XP_003588860.1	transmembrane 9 superfamily member 8
TRINITY_DN60_c0_g1_i18	AT3G13772	89.251	0	A0A072TLT0	Transmembrane 9 superfamily member	protein localization to membrane [GO:0072657]	endosome membrane [GO:0010008]; Golgi membrane [GO:0000139]; membrane [GO:0016020]	NA	PF02990;	mtr:25500446;	XP_013444320.1	transmembrane 9 superfamily member 7
TRINITY_DN60_c0_g1_i20	AT5G25100	85.275	0	G7J9U2	Transmembrane 9 superfamily member	protein localization to membrane [GO:0072657]	endosome membrane [GO:0010008]; Golgi membrane [GO:0000139]; membrane [GO:0016020]	NA	PF02990;	mtr:11428802;	XP_003603291.1	transmembrane 9 superfamily member 9
TRINITY_DN60_c0_g1_i4	AT5G25100	86.495	0	G7I879	Transmembrane 9 superfamily member	protein localization to membrane [GO:0072657]	endosome membrane [GO:0010008]; Golgi membrane [GO:0000139]; membrane [GO:0016020]	NA	PF02990;	mtr:11442224;	XP_003588860.1	transmembrane 9 superfamily member 8
TRINITY_DN60_c2_g1_i1	NA	NA	NA	NA	NA	NA	NA	NA	NA	NA	NA	NA
TRINITY_DN98_c0_g1_i1	AT3G61790	80.12	0	A8W460	RING-type E3 ubiquitin transferase (EC 2.3.2.27)	protein ubiquitination [GO:0016567]; ubiquitin-dependent protein catabolic process [GO:0006511]	cytoplasm [GO:0005737]	ligase activity [GO:0016874]; ubiquitin protein ligase activity [GO:0061630]; zinc ion binding [GO:0008270]	PF03145;	mtr:11423170;	XP_003588519.1	E3 ubiquitin-protein ligase SINAT5
TRINITY_DN98_c0_g3_i1	NA	NA	NA	NA	NA	NA	NA	NA	NA	NA	NA	NA
TRINITY_DN98_c0_g4_i1	AT3G61790	68.902	1.77e-75	A0A072TN38	RING-type E3 ubiquitin transferase (EC 2.3.2.27)	protein ubiquitination [GO:0016567]; ubiquitin-dependent protein catabolic process [GO:0006511]	cytoplasm [GO:0005737]	ligase activity [GO:0016874]; ubiquitin protein ligase activity [GO:0061630]; zinc ion binding [GO:0008270]	PF03145;	NA	KEH18636.1	ubiquitin ligase SINAT3
TRINITY_DN98_c0_g4_i2	AT3G61790	74.763	5.82e-176	A8W461	RING-type E3 ubiquitin transferase (EC 2.3.2.27)	protein ubiquitination [GO:0016567]; ubiquitin-dependent protein catabolic process [GO:0006511]	cytoplasm [GO:0005737]	ligase activity [GO:0016874]; ubiquitin protein ligase activity [GO:0061630]; zinc ion binding [GO:0008270]	PF03145;	mtr:25499735;	XP_013450609.1	E3 ubiquitin-protein ligase SINAT5
TRINITY_DN98_c0_g5_i1	AT4G27880	92.126	3.72e-85	A8W464	RING-type E3 ubiquitin transferase (EC 2.3.2.27)	protein ubiquitination [GO:0016567]; ubiquitin-dependent protein catabolic process [GO:0006511]	cytoplasm [GO:0005737]	acyltransferase activity [GO:0016746]; ligase activity [GO:0016874]; zinc ion binding [GO:0008270]	PF03145;	mtr:25500674;	XP_045790699.1	E3 ubiquitin-protein ligase SINAT3-like
TRINITY_DN98_c0_g6_i1	AT3G61790	74.154	3.93e-180	A0A072TN38	RING-type E3 ubiquitin transferase (EC 2.3.2.27)	protein ubiquitination [GO:0016567]; ubiquitin-dependent protein catabolic process [GO:0006511]	cytoplasm [GO:0005737]	ligase activity [GO:0016874]; ubiquitin protein ligase activity [GO:0061630]; zinc ion binding [GO:0008270]	PF03145;	NA	KEH18636.1	ubiquitin ligase SINAT3
TRINITY_DN98_c0_g7_i1	NA	NA	NA	B7FJ03	RING-type domain-containing protein	NA	NA	NA	NA	NA	ACJ84732.1	unknown
TRINITY_DN98_c0_g8_i1	AT3G61790	86.667	1.24e-65	A0A392QAP0	RING-type E3 ubiquitin transferase (EC 2.3.2.27)	protein ubiquitination [GO:0016567]; ubiquitin-dependent protein catabolic process [GO:0006511]	cytoplasm [GO:0005737]	transferase activity [GO:0016740]; zinc ion binding [GO:0008270]	PF03145;	NA	MCI20616.1	E3 ubiquitin-protein ligase SINAT3-like
TRINITY_DN98_c0_g9_i1	AT3G61790	81.846	0	A0A072TN38	RING-type E3 ubiquitin transferase (EC 2.3.2.27)	protein ubiquitination [GO:0016567]; ubiquitin-dependent protein catabolic process [GO:0006511]	cytoplasm [GO:0005737]	ligase activity [GO:0016874]; ubiquitin protein ligase activity [GO:0061630]; zinc ion binding [GO:0008270]	PF03145;	NA	KEH18636.1	ubiquitin ligase SINAT3
TRINITY_DN98_c1_g1_i2	AT1G11860	87.892	6.25e-136	G7JJ96	Aminomethyltransferase (EC 2.1.2.10) (Glycine cleavage system T protein)	glycine catabolic process [GO:0006546]	mitochondrion [GO:0005739]	aminomethyltransferase activity [GO:0004047]; transaminase activity [GO:0008483]	PF01571;PF08669;	mtr:11437303;	XP_003610456.1	aminomethyltransferase, mitochondrial isoform
TRINITY_DN98_c1_g1_i5	AT1G11860	88.537	0	G7JJ96	Aminomethyltransferase (EC 2.1.2.10) (Glycine cleavage system T protein)	glycine catabolic process [GO:0006546]	mitochondrion [GO:0005739]	aminomethyltransferase activity [GO:0004047]; transaminase activity [GO:0008483]	PF01571;PF08669;	mtr:11437303;	XP_003610456.1	aminomethyltransferase, mitochondrial isoform
TRINITY_DN98_c1_g1_i6	AT1G11860	87.892	2.65e-135	A0A9D4X988	Aminomethyltransferase	NA	NA	transferase activity [GO:0016740]	PF01571;PF08669;	NA	KAI5414565.1	hypothetical protein
TRINITY_DN98_c2_g1_i11	AT3G55580	64.953	1.24e-90	A0A072U0P9	Chromosome condensation regulator RCC1 repeat protein	NA	NA	NA	PF00415;	NA	KEH22986.1	chromosome condensation regulator RCC1 repeat
TRINITY_DN98_c2_g1_i13	AT3G55580	64.953	1.58e-90	A0A072U0P9	Chromosome condensation regulator RCC1 repeat protein	NA	NA	NA	PF00415;	NA	KEH22986.1	chromosome condensation regulator RCC1 repeat
TRINITY_DN98_c2_g1_i3	AT3G55580	64.953	6.73e-91	A0A072U0P9	Chromosome condensation regulator RCC1 repeat protein	NA	NA	NA	PF00415;	NA	KEH22986.1	chromosome condensation regulator RCC1 repeat
TRINITY_DN98_c2_g1_i5	AT3G53830	61.966	0	A0A072UAY2	Chromosome condensation regulator RCC1 repeat protein	NA	NA	NA	PF00415;	mtr:25498574;	XP_013448958.1	ultraviolet-B receptor UVR8
TRINITY_DN98_c2_g1_i6	AT3G55580	64.953	4.36e-92	A0A072U0P9	Chromosome condensation regulator RCC1 repeat protein	NA	NA	NA	PF00415;	NA	KEH22986.1	chromosome condensation regulator RCC1 repeat
TRINITY_DN98_c2_g1_i7	AT3G55580	64.634	1.36e-63	A0A072U045	Chromosome condensation regulator RCC1 repeat protein	NA	NA	NA	PF00415;	NA	KEH22987.1	chromosome condensation regulator RCC1 repeat
TRINITY_DN98_c2_g2_i3	AT1G47128	71.739	0	Q2HTQ3	Granulin; Peptidase C1A, papain (Papain family cysteine protease)	proteolysis involved in protein catabolic process [GO:0051603]	extracellular space [GO:0005615]; membrane [GO:0016020]	cysteine-type endopeptidase activity [GO:0004197]	PF00396;PF08246;PF00112;	mtr:11414228;	XP_003589133.1	cysteine proteinase RD21A
TRINITY_DN98_c2_g3_i1	NA	NA	NA	A0A396GYL7	Putative regulator of chromosome condensation 1/beta-lactamase-inhibitor protein II	NA	NA	NA	PF00415;	NA	RHN46199.1	putative regulator of chromosome condensation
TRINITY_DN98_c3_g1_i1	NA	NA	NA	A0A2Z6MJR6	Transmembrane protein	NA	NA	NA	NA	NA	XP_045793293.1	uncharacterized protein LOC123888324
TRINITY_DN34_c0_g1_i1	AT1G08510	77.957	0	A0A396JAN8	Acyl-[acyl-carrier-protein] hydrolase (EC 3.1.2.-)	fatty acid biosynthetic process [GO:0006633]	chloroplast [GO:0009507]	acyl-[acyl-carrier-protein] hydrolase activity [GO:0016297]	PF01643;PF12590;	NA	XP_024631447.1	palmitoyl-acyl carrier protein thioesterase,
TRINITY_DN34_c0_g1_i4	AT1G08510	74.01	0	G7JU47	Acyl-[acyl-carrier-protein] hydrolase (EC 3.1.2.-)	NA	chloroplast [GO:0009507]	acyl carrier activity [GO:0000036]; acyl-[acyl-carrier-protein] hydrolase activity [GO:0016297]	PF01643;PF12590;	mtr:11445423;	XP_003609192.1	palmitoyl-acyl carrier protein thioesterase,
TRINITY_DN34_c1_g1_i13	NA	NA	NA	A0A2Z6P9U3	Activator of Hsp90 ATPase AHSA1-like N-terminal domain-containing protein	NA	NA	ATPase activator activity [GO:0001671]; protein-folding chaperone binding [GO:0051087]	PF09229;	NA	GAU46370.1	hypothetical protein
TRINITY_DN34_c1_g1_i14	NA	NA	NA	A0A2Z6P9U3	Activator of Hsp90 ATPase AHSA1-like N-terminal domain-containing protein	NA	NA	ATPase activator activity [GO:0001671]; protein-folding chaperone binding [GO:0051087]	PF09229;	NA	GAU46370.1	hypothetical protein
TRINITY_DN34_c1_g1_i17	NA	NA	NA	I3SA30	Activator of Hsp90 ATPase, amino-terminal protein (Putative activator of Hsp90 ATPase)	protein folding [GO:0006457]	cytosol [GO:0005829]	ATPase activator activity [GO:0001671]; protein-folding chaperone binding [GO:0051087]	PF09229;	mtr:25497037;	XP_013453264.1	uncharacterized protein LOC25497037
TRINITY_DN93_c0_g1_i11	NA	NA	NA	A0A371I1W1	Transposase-associated domain-containing protein	NA	NA	NA	PF02992;	NA	XP_020202805.1	uncharacterized protein LOC109788482
TRINITY_DN93_c0_g1_i12	NA	NA	NA	NA	NA	NA	NA	NA	NA	NA	NA	NA
TRINITY_DN93_c0_g1_i15	NA	NA	NA	NA	NA	NA	NA	NA	NA	NA	NA	NA
TRINITY_DN93_c0_g1_i21	NA	NA	NA	NA	NA	NA	NA	NA	NA	NA	NA	NA
TRINITY_DN93_c0_g1_i22	NA	NA	NA	A0A453Q106	60S ribosomal protein L23	translation [GO:0006412]	ribonucleoprotein complex [GO:1990904]; ribosome [GO:0005840]	structural constituent of ribosome [GO:0003735]	PF00238;	NA	KAE8664859.1	60S ribosomal protein L23
TRINITY_DN93_c0_g1_i28	AT3G04400	97.826	1.83e-94	A0A453J445	60S ribosomal protein L23	translation [GO:0006412]	ribonucleoprotein complex [GO:1990904]; ribosome [GO:0005840]	structural constituent of ribosome [GO:0003735]	PF00238;	NA	XP_031482306.2	60S ribosomal protein L23
TRINITY_DN93_c0_g1_i3	NA	NA	NA	NA	NA	NA	NA	NA	NA	NA	NA	NA
TRINITY_DN93_c0_g1_i30	NA	NA	NA	A0A371I1W1	Transposase-associated domain-containing protein	NA	NA	NA	PF02992;	NA	XP_020202805.1	uncharacterized protein LOC109788482
TRINITY_DN93_c0_g1_i37	NA	NA	NA	A0A371I1W1	Transposase-associated domain-containing protein	NA	NA	NA	PF02992;	NA	XP_020202805.1	uncharacterized protein LOC109788482
TRINITY_DN93_c0_g1_i40	NA	NA	NA	A0A453Q106	60S ribosomal protein L23	translation [GO:0006412]	ribonucleoprotein complex [GO:1990904]; ribosome [GO:0005840]	structural constituent of ribosome [GO:0003735]	PF00238;	NA	KAE8664859.1	60S ribosomal protein L23
TRINITY_DN93_c0_g1_i42	AT3G04400	93.13	9.29e-84	A0A453J445	60S ribosomal protein L23	translation [GO:0006412]	ribonucleoprotein complex [GO:1990904]; ribosome [GO:0005840]	structural constituent of ribosome [GO:0003735]	PF00238;	NA	XP_031482306.2	60S ribosomal protein L23
TRINITY_DN93_c0_g1_i43	NA	NA	NA	A0A371I1W1	Transposase-associated domain-containing protein	NA	NA	NA	PF02992;	NA	XP_020202805.1	uncharacterized protein LOC109788482
TRINITY_DN93_c0_g1_i7	NA	NA	NA	NA	NA	NA	NA	NA	NA	NA	NA	NA
TRINITY_DN93_c0_g1_i9	AT3G04400	97.163	1.02e-94	B7FMQ6	60S ribosomal L23-like protein (Putative ribosomal protein L14P)	translation [GO:0006412]	cytosolic large ribosomal subunit [GO:0022625]	large ribosomal subunit rRNA binding [GO:0070180]; structural constituent of ribosome [GO:0003735]	PF00238;	mtr:11437946;mtr:25484216;	XP_003625359.2	60S ribosomal protein L23
TRINITY_DN93_c1_g1_i1	NA	NA	NA	G7JCI1	DUF1680 domain protein (Putative alpha-L-arabinofuranosidase B, arabinose-binding domain, beta-L-arabinofuranosidase, GH127)	L-arabinose metabolic process [GO:0046373]	NA	alpha-L-arabinofuranosidase activity [GO:0046556]	PF07944;	mtr:11412462;	XP_003606745.2	uncharacterized protein LOC11412462
TRINITY_DN93_c1_g1_i10	AT5G12950	64.336	0	G7JCI1	DUF1680 domain protein (Putative alpha-L-arabinofuranosidase B, arabinose-binding domain, beta-L-arabinofuranosidase, GH127)	L-arabinose metabolic process [GO:0046373]	NA	alpha-L-arabinofuranosidase activity [GO:0046556]	PF07944;	mtr:11412462;	XP_003606745.2	uncharacterized protein LOC11412462
TRINITY_DN93_c1_g1_i3	NA	NA	NA	G7JCI1	DUF1680 domain protein (Putative alpha-L-arabinofuranosidase B, arabinose-binding domain, beta-L-arabinofuranosidase, GH127)	L-arabinose metabolic process [GO:0046373]	NA	alpha-L-arabinofuranosidase activity [GO:0046556]	PF07944;	mtr:11412462;	MDG2769894.1	glycoside hydrolase family 127 protein
TRINITY_DN93_c1_g1_i5	NA	NA	NA	A0A8K1ZRW6	Ribosomal protein S16	NA	chloroplast [GO:0009507]; ribosome [GO:0005840]	NA	NA	NA	UHJ17151.1	ribosomal protein S16
TRINITY_DN93_c1_g1_i9	AT5G12960	62.838	1.85e-121	G7JCI1	DUF1680 domain protein (Putative alpha-L-arabinofuranosidase B, arabinose-binding domain, beta-L-arabinofuranosidase, GH127)	L-arabinose metabolic process [GO:0046373]	NA	alpha-L-arabinofuranosidase activity [GO:0046556]	PF07944;	mtr:11412462;	XP_003606745.2	uncharacterized protein LOC11412462
TRINITY_DN93_c2_g1_i1	NA	NA	NA	NA	NA	NA	NA	NA	NA	NA	NA	NA
TRINITY_DN93_c2_g1_i2	NA	NA	NA	NA	NA	NA	NA	NA	NA	NA	NA	NA
TRINITY_DN79_c0_g1_i15	NA	NA	NA	A0A072UVF9	Late embryogenesis abundant hydroxyproline-rich glycoprotein (Putative Late embryogenesis abundant protein, LEA-14)	response to desiccation [GO:0009269]	NA	NA	PF03168;	mtr:25492276;	XP_013455814.1	uncharacterized protein LOC25492276 isoform X2
TRINITY_DN79_c0_g1_i17	NA	NA	NA	I3SLC9	Water stress and hypersensitive response domain-containing protein	response to desiccation [GO:0009269]	NA	NA	PF03168;	NA	AFK41071.1	unknown
TRINITY_DN79_c0_g1_i5	AT3G44380	67.598	1.66e-60	I3SLC9	Water stress and hypersensitive response domain-containing protein	response to desiccation [GO:0009269]	NA	NA	PF03168;	NA	AFK41071.1	unknown
TRINITY_DN79_c0_g1_i7	AT3G44380	67.598	1.68e-60	I3SLC9	Water stress and hypersensitive response domain-containing protein	response to desiccation [GO:0009269]	NA	NA	PF03168;	NA	AFK41071.1	unknown
TRINITY_DN79_c0_g1_i9	AT3G44380	67.598	9.54e-64	A0A072UVF9	Late embryogenesis abundant hydroxyproline-rich glycoprotein (Putative Late embryogenesis abundant protein, LEA-14)	response to desiccation [GO:0009269]	NA	NA	PF03168;	mtr:25492276;	XP_013455814.1	uncharacterized protein LOC25492276 isoform X2
TRINITY_DN79_c1_g1_i1	AT1G43190	82.697	0	G7IBX9	Polypyrimidine tract-binding-like protein (Putative nucleotide-binding alpha-beta plait domain-containing protein)	mRNA processing [GO:0006397]; regulation of RNA splicing [GO:0043484]	nucleus [GO:0005634]	mRNA binding [GO:0003729]	PF00076;PF13893;PF11835;	mtr:11417846;	XP_003592082.1	polypyrimidine tract-binding protein homolog 3
TRINITY_DN79_c1_g1_i14	AT1G43190	73.399	8.56e-104	A0A072U966	Polypyrimidine tract-binding-like protein	regulation of RNA splicing [GO:0043484]	nucleus [GO:0005634]	mRNA binding [GO:0003729]	PF13893;PF11835;	NA	KEH25911.1	polypyrimidine tract-binding-like protein
TRINITY_DN79_c1_g1_i2	AT1G43190	80.435	2.53e-123	G7IBX9	Polypyrimidine tract-binding-like protein (Putative nucleotide-binding alpha-beta plait domain-containing protein)	mRNA processing [GO:0006397]; regulation of RNA splicing [GO:0043484]	nucleus [GO:0005634]	mRNA binding [GO:0003729]	PF00076;PF13893;PF11835;	mtr:11417846;	XP_003592082.1	polypyrimidine tract-binding protein homolog 3
TRINITY_DN79_c1_g1_i4	AT1G43190	81.429	0	G7IBX9	Polypyrimidine tract-binding-like protein (Putative nucleotide-binding alpha-beta plait domain-containing protein)	mRNA processing [GO:0006397]; regulation of RNA splicing [GO:0043484]	nucleus [GO:0005634]	mRNA binding [GO:0003729]	PF00076;PF13893;PF11835;	mtr:11417846;	XP_003592082.1	polypyrimidine tract-binding protein homolog 3
TRINITY_DN79_c1_g1_i6	AT1G43190	78.202	0	G7KIY5	Polypyrimidine tract-binding-like protein	mRNA processing [GO:0006397]; regulation of RNA splicing [GO:0043484]	nucleus [GO:0005634]	mRNA binding [GO:0003729]	PF00076;PF13893;PF11835;	NA	XP_024641942.1	polypyrimidine tract-binding protein homolog 3
TRINITY_DN80_c0_g1_i3	AT1G24764	76.009	0	G7LBD9	Microtubule-associated protein 70-1 (Putative microtubule-associated protein)	cytoskeleton organization [GO:0007010]	NA	microtubule binding [GO:0008017]	PF07058;	mtr:11417022;	XP_003630950.2	microtubule-associated protein 70-2
TRINITY_DN80_c0_g1_i4	AT1G68060	77.295	0	A0A072VGA0	Microtubule-associated protein 70-1 (Putative microtubule-associated protein)	cytoskeleton organization [GO:0007010]	NA	microtubule binding [GO:0008017]	PF07058;	mtr:25482554;	XP_013466590.1	microtubule-associated protein 70-2
TRINITY_DN80_c0_g1_i5	AT1G68060	74.003	0	A0A072VGA0	Microtubule-associated protein 70-1 (Putative microtubule-associated protein)	cytoskeleton organization [GO:0007010]	NA	microtubule binding [GO:0008017]	PF07058;	mtr:25482554;	XP_013466590.1	microtubule-associated protein 70-2
TRINITY_DN80_c0_g1_i6	AT1G24764	76.009	0	G7LBD9	Microtubule-associated protein 70-1 (Putative microtubule-associated protein)	cytoskeleton organization [GO:0007010]	NA	microtubule binding [GO:0008017]	PF07058;	mtr:11417022;	XP_003630950.2	microtubule-associated protein 70-2
TRINITY_DN80_c0_g1_i9	NA	NA	NA	G7LBD9	Microtubule-associated protein 70-1 (Putative microtubule-associated protein)	cytoskeleton organization [GO:0007010]	NA	microtubule binding [GO:0008017]	PF07058;	mtr:11417022;	XP_003630950.2	microtubule-associated protein 70-2
TRINITY_DN80_c0_g2_i1	AT1G24764	71.795	6.07e-133	G7L7L2	Microtubule-associated protein 70-1 (Putative microtubule-associated protein)	cytoskeleton organization [GO:0007010]	NA	microtubule binding [GO:0008017]	PF07058;	mtr:11434516;	XP_003627322.1	microtubule-associated protein 70-2
TRINITY_DN49_c0_g1_i7	AT1G54270	93.012	0	G7IS33	DEAD-box ATP-dependent RNA helicase (Putative RNA helicase (EC 3.6.4.13))	cytoplasmic translational initiation [GO:0002183]	cytoplasmic stress granule [GO:0010494]	ATP binding [GO:0005524]; hydrolase activity [GO:0016787]; RNA helicase activity [GO:0003724]; translation initiation factor activity [GO:0003743]	PF00270;PF00271;	mtr:11434749;	XP_003597562.1	eukaryotic initiation factor 4A-11
TRINITY_DN49_c0_g1_i8	AT1G54270	91.325	0	G7LI94	ATP-dependent RNA helicase (EC 3.6.4.13)	cytoplasmic translational initiation [GO:0002183]	cytoplasmic stress granule [GO:0010494]	ATP binding [GO:0005524]; hydrolase activity [GO:0016787]; RNA binding [GO:0003723]; RNA helicase activity [GO:0003724]; translation initiation factor activity [GO:0003743]	PF00270;PF00271;	mtr:11418913;	XP_003627168.1	eukaryotic initiation factor 4A-10
TRINITY_DN49_c0_g1_i9	AT3G13920	91.304	0	A0A072URR3	ATP-dependent RNA helicase (EC 3.6.4.13)	cytoplasmic translational initiation [GO:0002183]	cytoplasmic stress granule [GO:0010494]	ATP binding [GO:0005524]; hydrolase activity [GO:0016787]; RNA binding [GO:0003723]; RNA helicase activity [GO:0003724]; translation initiation factor activity [GO:0003743]	PF00270;PF00271;	NA	KEH32494.1	DEAD-box ATP-dependent RNA helicase
TRINITY_DN49_c0_g2_i1	AT3G13920	91.546	0	A2Q689	ATP-dependent RNA helicase (EC 3.6.4.13)	cytoplasmic translational initiation [GO:0002183]	cytoplasmic stress granule [GO:0010494]	ATP binding [GO:0005524]; hydrolase activity [GO:0016787]; RNA binding [GO:0003723]; RNA helicase activity [GO:0003724]; translation initiation factor activity [GO:0003743]	PF00270;PF00271;	mtr:11444422;	XP_003595233.1	eukaryotic initiation factor 4A-10
TRINITY_DN17_c0_g1_i11	NA	NA	NA	A0A072U1E7	DUF1639 family protein	NA	NA	NA	PF07797;	NA	XP_024625829.1	uncharacterized protein LOC25498988
TRINITY_DN17_c0_g1_i14	NA	NA	NA	A0A072U1E7	DUF1639 family protein	NA	NA	NA	PF07797;	NA	XP_024625829.1	uncharacterized protein LOC25498988
TRINITY_DN17_c0_g1_i17	NA	NA	NA	NA	NA	NA	NA	NA	NA	NA	NA	NA
TRINITY_DN17_c0_g1_i18	NA	NA	NA	A0A072VEU0	DUF1639 family protein	NA	NA	NA	PF07797;	mtr:25482002;	XP_013465907.1	putative uncharacterized protein DDB_G0274535
TRINITY_DN17_c0_g1_i19	NA	NA	NA	A0A072VEU0	DUF1639 family protein	NA	NA	NA	PF07797;	mtr:25482002;	XP_013465907.1	putative uncharacterized protein DDB_G0274535
TRINITY_DN17_c0_g1_i2	NA	NA	NA	A0A1S2Y5N6	SWI5-dependent HO expression protein 3-like	NA	NA	NA	PF07797;	cam:101513930;	XP_004498920.1	SWI5-dependent HO expression protein 3-like
TRINITY_DN17_c0_g1_i3	NA	NA	NA	A0A9D5B2H7	Uncharacterized protein	NA	NA	NA	PF07797;	NA	XP_050911553.1	uncharacterized protein LOC127126641
TRINITY_DN17_c0_g1_i6	NA	NA	NA	A0A1S2Y5N6	SWI5-dependent HO expression protein 3-like	NA	NA	NA	PF07797;	cam:101513930;	WJX16036.1	hypothetical protein
TRINITY_DN17_c0_g1_i8	NA	NA	NA	A0A1S2Y5N6	SWI5-dependent HO expression protein 3-like	NA	NA	NA	PF07797;	cam:101513930;	XP_004498920.1	SWI5-dependent HO expression protein 3-like
TRINITY_DN13_c0_g1_i1	NA	NA	NA	I3SX23	WRKY domain-containing protein	NA	nucleus [GO:0005634]	DNA-binding transcription factor activity [GO:0003700]; sequence-specific DNA binding [GO:0043565]	PF03106;	NA	AFK44815.1	unknown
TRINITY_DN13_c0_g1_i4	AT2G38470	61.084	8.1e-68	B3U398	Putative transcription factor WRKY family (WRKY transcription factor WRKY108715)	NA	nucleus [GO:0005634]	DNA-binding transcription factor activity [GO:0003700]; sequence-specific DNA binding [GO:0043565]	PF03106;	NA	XP_024625868.2	probable WRKY transcription factor 26
TRINITY_DN13_c0_g1_i7	NA	NA	NA	I3SX23	WRKY domain-containing protein	NA	nucleus [GO:0005634]	DNA-binding transcription factor activity [GO:0003700]; sequence-specific DNA binding [GO:0043565]	PF03106;	NA	AFK44815.1	unknown
TRINITY_DN13_c0_g2_i1	NA	NA	NA	G7JPT7	CASP-like protein	NA	plasma membrane [GO:0005886]	NA	PF04535;	mtr:11444885;	XP_003608969.2	CASP-like protein 4A3 isoform X1
TRINITY_DN13_c1_g1_i1	NA	NA	NA	NA	NA	NA	NA	NA	NA	NA	NA	NA
TRINITY_DN13_c1_g1_i11	NA	NA	NA	NA	NA	NA	NA	NA	NA	NA	NA	NA
TRINITY_DN13_c1_g1_i7	NA	NA	NA	NA	NA	NA	NA	NA	NA	NA	NA	NA
TRINITY_DN13_c1_g1_i9	NA	NA	NA	NA	NA	NA	NA	NA	NA	NA	NA	NA
TRINITY_DN62_c0_g1_i1	AT3G09830	66.975	0	A0A072VKQ3	Kinase 1B	phosphorylation [GO:0016310]	NA	ATP binding [GO:0005524]; protein kinase activity [GO:0004672]	PF00069;	NA	KEH42211.1	kinase 1B
TRINITY_DN62_c0_g1_i11	AT3G09830	65.574	3.54e-71	G7IA92	Kinase 1B	phosphorylation [GO:0016310]	NA	ATP binding [GO:0005524]; protein kinase activity [GO:0004672]	PF00069;	mtr:11430514;	XP_003590458.1	serine/threonine-protein kinase PCRK1
TRINITY_DN62_c0_g1_i13	AT3G09830	72.544	0	A0A072UDY1	Kinase 1B	phosphorylation [GO:0016310]	NA	ATP binding [GO:0005524]; protein kinase activity [GO:0004672]	PF00069;	NA	XP_024627150.1	serine/threonine-protein kinase PCRK1 isoform
TRINITY_DN62_c0_g1_i2	NA	NA	NA	B7FK13	Protein kinase domain-containing protein	NA	NA	ATP binding [GO:0005524]; protein kinase activity [GO:0004672]	PF00069;	NA	ACJ85098.1	unknown
TRINITY_DN62_c0_g1_i3	AT3G09830	70.483	0	A0A072VKQ3	Kinase 1B	phosphorylation [GO:0016310]	NA	ATP binding [GO:0005524]; protein kinase activity [GO:0004672]	PF00069;	NA	KEH42211.1	kinase 1B
TRINITY_DN62_c0_g1_i8	AT3G09830	70.483	0	A0A072VKQ3	Kinase 1B	phosphorylation [GO:0016310]	NA	ATP binding [GO:0005524]; protein kinase activity [GO:0004672]	PF00069;	NA	KEH42211.1	kinase 1B
TRINITY_DN46_c0_g1_i1	NA	NA	NA	A0A2K3PHU5	40S ribosomal protein s27-2-like	translation [GO:0006412]	ribosome [GO:0005840]	structural constituent of ribosome [GO:0003735]	PF01667;	NA	KAG9141645.1	hypothetical protein
TRINITY_DN46_c0_g1_i2	NA	NA	NA	A0A444YRX0	40S ribosomal protein S27	translation [GO:0006412]	ribonucleoprotein complex [GO:1990904]; ribosome [GO:0005840]	metal ion binding [GO:0046872]; structural constituent of ribosome [GO:0003735]	PF01667;	NA	RYR04665.1	hypothetical protein
TRINITY_DN46_c0_g2_i2	NA	NA	NA	A0A0D2MUG4	40S ribosomal protein S27	translation [GO:0006412]	ribonucleoprotein complex [GO:1990904]; ribosome [GO:0005840]	metal ion binding [GO:0046872]; structural constituent of ribosome [GO:0003735]	PF01667;	NA	XP_027915751.1	40S ribosomal protein S27-2-like
TRINITY_DN46_c0_g4_i2	NA	NA	NA	A0A218XZ64	40S ribosomal protein S27	translation [GO:0006412]	ribonucleoprotein complex [GO:1990904]; ribosome [GO:0005840]	metal ion binding [GO:0046872]; structural constituent of ribosome [GO:0003735]	PF01667;	NA	XP_027915751.1	40S ribosomal protein S27-2-like
TRINITY_DN51_c0_g1_i1	AT4G36195	67.16	8.29e-173	G7KGD8	Putative prolyl oligopeptidase (EC 3.4.21.26) (Serine carboxypeptidase S28 family protein)	proteolysis [GO:0006508]	NA	carboxypeptidase activity [GO:0004180]; dipeptidyl-peptidase activity [GO:0008239]; serine-type endopeptidase activity [GO:0004252]; serine-type exopeptidase activity [GO:0070008]	PF05577;	mtr:11426473;	XP_003612122.1	probable serine protease EDA2
TRINITY_DN51_c0_g1_i2	AT4G36195	67.917	0	G7KGD8	Putative prolyl oligopeptidase (EC 3.4.21.26) (Serine carboxypeptidase S28 family protein)	proteolysis [GO:0006508]	NA	carboxypeptidase activity [GO:0004180]; dipeptidyl-peptidase activity [GO:0008239]; serine-type endopeptidase activity [GO:0004252]; serine-type exopeptidase activity [GO:0070008]	PF05577;	mtr:11426473;	XP_003612122.1	probable serine protease EDA2
TRINITY_DN51_c0_g1_i5	AT4G36195	69.978	0	G7LCZ9	Serine carboxypeptidase S28 family protein	proteolysis [GO:0006508]	NA	carboxypeptidase activity [GO:0004180]; dipeptidyl-peptidase activity [GO:0008239]; serine-type exopeptidase activity [GO:0070008]	PF05577;	NA	XP_024628842.2	probable serine protease EDA2
TRINITY_DN51_c0_g1_i7	AT4G36195	67.463	0	G7KGD8	Putative prolyl oligopeptidase (EC 3.4.21.26) (Serine carboxypeptidase S28 family protein)	proteolysis [GO:0006508]	NA	carboxypeptidase activity [GO:0004180]; dipeptidyl-peptidase activity [GO:0008239]; serine-type endopeptidase activity [GO:0004252]; serine-type exopeptidase activity [GO:0070008]	PF05577;	mtr:11426473;	XP_003612122.1	probable serine protease EDA2
TRINITY_DN51_c1_g1_i1	NA	NA	NA	NA	NA	NA	NA	NA	NA	NA	NA	NA
TRINITY_DN95_c0_g1_i12	AT4G24160	76.25	4.36e-119	G7J4P3	Alpha/beta fold hydrolase (Putative 1-acylglycerol-3-phosphate O-acyltransferase (EC 2.3.1.51))	lipid homeostasis [GO:0055088]; phosphatidic acid biosynthetic process [GO:0006654]	NA	1-acylglycerol-3-phosphate O-acyltransferase activity [GO:0003841]; lysophosphatidic acid acyltransferase activity [GO:0042171]; phospholipase A2 activity [GO:0004623]	PF00561;	mtr:11433250;	XP_003603733.1	probable 1-acylglycerol-3-phosphate
TRINITY_DN95_c0_g1_i13	AT4G24160	83.71	1.03e-127	G7J4P3	Alpha/beta fold hydrolase (Putative 1-acylglycerol-3-phosphate O-acyltransferase (EC 2.3.1.51))	lipid homeostasis [GO:0055088]; phosphatidic acid biosynthetic process [GO:0006654]	NA	1-acylglycerol-3-phosphate O-acyltransferase activity [GO:0003841]; lysophosphatidic acid acyltransferase activity [GO:0042171]; phospholipase A2 activity [GO:0004623]	PF00561;	mtr:11433250;	XP_003603733.1	probable 1-acylglycerol-3-phosphate
TRINITY_DN95_c0_g1_i14	NA	NA	NA	A0A072VFG5	Alpha/beta fold hydrolase	NA	NA	hydrolase activity [GO:0016787]	PF00561;	NA	KEH40198.1	alpha/beta fold hydrolase
TRINITY_DN95_c0_g1_i17	NA	NA	NA	A0A2K3PMI3	Abhydrolase domain-containing protein 4-like	NA	NA	hydrolase activity [GO:0016787]	PF00561;	NA	CAI9235832.1	NA
TRINITY_DN95_c0_g1_i18	AT4G24160	82.548	0	G7J4P3	Alpha/beta fold hydrolase (Putative 1-acylglycerol-3-phosphate O-acyltransferase (EC 2.3.1.51))	lipid homeostasis [GO:0055088]; phosphatidic acid biosynthetic process [GO:0006654]	NA	1-acylglycerol-3-phosphate O-acyltransferase activity [GO:0003841]; lysophosphatidic acid acyltransferase activity [GO:0042171]; phospholipase A2 activity [GO:0004623]	PF00561;	mtr:11433250;	XP_003603733.1	probable 1-acylglycerol-3-phosphate
TRINITY_DN95_c0_g1_i19	AT4G24160	83.71	5.92e-128	G7J4P3	Alpha/beta fold hydrolase (Putative 1-acylglycerol-3-phosphate O-acyltransferase (EC 2.3.1.51))	lipid homeostasis [GO:0055088]; phosphatidic acid biosynthetic process [GO:0006654]	NA	1-acylglycerol-3-phosphate O-acyltransferase activity [GO:0003841]; lysophosphatidic acid acyltransferase activity [GO:0042171]; phospholipase A2 activity [GO:0004623]	PF00561;	mtr:11433250;	XP_003603733.1	probable 1-acylglycerol-3-phosphate
TRINITY_DN95_c0_g1_i21	AT4G24160	83.71	1.55e-125	G7J4P3	Alpha/beta fold hydrolase (Putative 1-acylglycerol-3-phosphate O-acyltransferase (EC 2.3.1.51))	lipid homeostasis [GO:0055088]; phosphatidic acid biosynthetic process [GO:0006654]	NA	1-acylglycerol-3-phosphate O-acyltransferase activity [GO:0003841]; lysophosphatidic acid acyltransferase activity [GO:0042171]; phospholipase A2 activity [GO:0004623]	PF00561;	mtr:11433250;	XP_003603733.1	probable 1-acylglycerol-3-phosphate
TRINITY_DN95_c0_g1_i23	AT4G24160	83.71	2.23e-125	G7J4P3	Alpha/beta fold hydrolase (Putative 1-acylglycerol-3-phosphate O-acyltransferase (EC 2.3.1.51))	lipid homeostasis [GO:0055088]; phosphatidic acid biosynthetic process [GO:0006654]	NA	1-acylglycerol-3-phosphate O-acyltransferase activity [GO:0003841]; lysophosphatidic acid acyltransferase activity [GO:0042171]; phospholipase A2 activity [GO:0004623]	PF00561;	mtr:11433250;	XP_003603733.1	probable 1-acylglycerol-3-phosphate
TRINITY_DN95_c0_g1_i46	AT4G24160	78.689	0	A0A396JMK0	Putative 1-acylglycerol-3-phosphate O-acyltransferase (EC 2.3.1.51)	NA	NA	1-acylglycerol-3-phosphate O-acyltransferase activity [GO:0003841]	PF00561;	NA	XP_003589359.2	probable 1-acylglycerol-3-phosphate
TRINITY_DN45_c0_g1_i15	NA	NA	NA	G7IBT1	Autophagy-related protein	autophagy [GO:0006914]; cellular response to nitrogen starvation [GO:0006995]	autophagosome [GO:0005776]; membrane [GO:0016020]; microtubule [GO:0005874]	NA	PF02991;	mtr:11443804;	XP_003591331.1	autophagy-related protein 8i
TRINITY_DN45_c0_g1_i2	NA	NA	NA	G7IBT1	Autophagy-related protein	autophagy [GO:0006914]; cellular response to nitrogen starvation [GO:0006995]	autophagosome [GO:0005776]; membrane [GO:0016020]; microtubule [GO:0005874]	NA	PF02991;	mtr:11443804;	XP_003591331.1	autophagy-related protein 8i
TRINITY_DN45_c0_g1_i3	NA	NA	NA	G7IBT1	Autophagy-related protein	autophagy [GO:0006914]; cellular response to nitrogen starvation [GO:0006995]	autophagosome [GO:0005776]; membrane [GO:0016020]; microtubule [GO:0005874]	NA	PF02991;	mtr:11443804;	XP_003591331.1	autophagy-related protein 8i
TRINITY_DN45_c0_g1_i4	NA	NA	NA	A0A1S2XX68	Autophagy-related protein	autophagy [GO:0006914]	autophagosome [GO:0005776]; membrane [GO:0016020]; microtubule [GO:0005874]	NA	PF02991;	cam:101493189;	XP_004495875.1	autophagy-related protein 8i-like
TRINITY_DN45_c0_g1_i5	NA	NA	NA	G7IBT1	Autophagy-related protein	autophagy [GO:0006914]; cellular response to nitrogen starvation [GO:0006995]	autophagosome [GO:0005776]; membrane [GO:0016020]; microtubule [GO:0005874]	NA	PF02991;	mtr:11443804;	XP_003591331.1	autophagy-related protein 8i
TRINITY_DN45_c0_g1_i6	NA	NA	NA	G7IBT1	Autophagy-related protein	autophagy [GO:0006914]; cellular response to nitrogen starvation [GO:0006995]	autophagosome [GO:0005776]; membrane [GO:0016020]; microtubule [GO:0005874]	NA	PF02991;	mtr:11443804;	XP_003591331.1	autophagy-related protein 8i
TRINITY_DN41_c0_g1_i1	NA	NA	NA	A0A392N918	Anthocyanidin 3-O-glucosyltransferase	NA	NA	UDP-glycosyltransferase activity [GO:0008194]	PF00201;	NA	MCH95689.1	anthocyanidin 3-O-glucosyltransferase
TRINITY_DN41_c0_g1_i2	NA	NA	NA	G7KFD6	Glycosyltransferase (EC 2.4.1.-)	NA	NA	UDP-glucosyltransferase activity [GO:0035251]	PF00201;	mtr:11430232;	XP_003618094.1	putative UDP-glucose flavonoid
TRINITY_DN41_c0_g3_i1	NA	NA	NA	G7K379	Glycosyltransferase (EC 2.4.1.-)	NA	NA	UDP-glucosyltransferase activity [GO:0035251]	PF00201;	mtr:11428800;	XP_003617345.1	anthocyanidin 3-O-glucosyltransferase 2
TRINITY_DN41_c0_g5_i1	NA	NA	NA	G7K384	Glycosyltransferase (EC 2.4.1.-)	NA	NA	UDP-glucosyltransferase activity [GO:0035251]	PF00201;	mtr:11432996;	XP_003617350.1	anthocyanidin 3-O-glucosyltransferase 2
TRINITY_DN41_c1_g1_i1	NA	NA	NA	I3S4H9	Uncharacterized protein	NA	NA	UDP-glycosyltransferase activity [GO:0008194]	PF00201;	NA	AFK35171.1	unknown
TRINITY_DN41_c1_g1_i10	NA	NA	NA	A0A396HWB8	Putative flavonol 3-O-glucosyltransferase (EC 2.4.1.91)	NA	NA	daphnetin 3-O-glucosyltransferase activity [GO:0102360]; flavonol 3-O-glucosyltransferase activity [GO:0047893]; myricetin 3-O-glucosyltransferase activity [GO:0102425]	PF00201;	NA	XP_024640184.1	anthocyanidin 3-O-glucosyltransferase 2
TRINITY_DN41_c1_g1_i3	NA	NA	NA	I3S4H9	Uncharacterized protein	NA	NA	UDP-glycosyltransferase activity [GO:0008194]	PF00201;	NA	AFK35171.1	unknown
TRINITY_DN41_c1_g1_i4	NA	NA	NA	G7K384	Glycosyltransferase (EC 2.4.1.-)	NA	NA	UDP-glucosyltransferase activity [GO:0035251]	PF00201;	mtr:11432996;	XP_003617350.1	anthocyanidin 3-O-glucosyltransferase 2
TRINITY_DN41_c1_g1_i7	NA	NA	NA	G7K391	Glycosyltransferase (EC 2.4.1.-)	NA	membrane [GO:0016020]	UDP-glucosyltransferase activity [GO:0035251]	PF00201;	mtr:11431484;	XP_003617357.2	anthocyanidin 3-O-glucosyltransferase 2
TRINITY_DN41_c1_g1_i9	NA	NA	NA	G7K379	Glycosyltransferase (EC 2.4.1.-)	NA	NA	UDP-glucosyltransferase activity [GO:0035251]	PF00201;	mtr:11428800;	XP_003617345.1	anthocyanidin 3-O-glucosyltransferase 2
TRINITY_DN41_c2_g1_i12	NA	NA	NA	G7JGC9	Nodulin-like protein	regulation of abscisic acid biosynthetic process [GO:0010115]; response to heat [GO:0009408]	NA	NA	NA	mtr:11440387;	XP_003607781.1	nodulin-related protein 1
TRINITY_DN41_c2_g1_i15	NA	NA	NA	NA	NA	NA	NA	NA	NA	NA	NA	NA
TRINITY_DN41_c2_g1_i18	NA	NA	NA	NA	NA	NA	NA	NA	NA	NA	NA	NA
TRINITY_DN41_c2_g1_i19	NA	NA	NA	A0A392PJU8	Uncharacterized protein	NA	NA	NA	NA	NA	MCI11897.1	hypothetical protein
TRINITY_DN41_c2_g1_i7	NA	NA	NA	I3SP43	Transmembrane protein	NA	NA	NA	NA	mtr:25494272;	XP_013458561.1	glycine-rich protein DOT1
TRINITY_DN41_c3_g1_i1	NA	NA	NA	G7IYC9	B-block-binding subunit of tfiiic protein, putative (Putative B-block binding subunit of TFIIIC, winged helix-turn-helix DNA-binding protein)	5S class rRNA transcription by RNA polymerase III [GO:0042791]; transcription initiation at RNA polymerase III promoter [GO:0006384]	nucleus [GO:0005634]; transcription factor TFIIIC complex [GO:0000127]	DNA binding [GO:0003677]; S-adenosylmethionine-dependent methyltransferase activity [GO:0008757]	PF04182;	mtr:11419389;	XP_003598010.2	uncharacterized protein LOC11419389 isoform X1
TRINITY_DN41_c3_g2_i1	NA	NA	NA	G7LEP8	F-box protein interaction domain protein	NA	NA	NA	PF00646;	NA	AET03093.2	F-box protein interaction domain protein
TRINITY_DN41_c5_g1_i1	NA	NA	NA	NA	NA	NA	NA	NA	NA	NA	NA	NA
TRINITY_DN41_c5_g1_i2	NA	NA	NA	NA	NA	NA	NA	NA	NA	NA	NA	NA
TRINITY_DN41_c6_g1_i1	NA	NA	NA	NA	NA	NA	NA	NA	NA	NA	NA	NA
TRINITY_DN87_c0_g1_i10	AT1G06130	67.723	1.53e-158	A0A072VD11	Hydroxyacylglutathione hydrolase	methylglyoxal catabolic process to D-lactate via S-lactoyl-glutathione [GO:0019243]	NA	hydroxyacylglutathione hydrolase activity [GO:0004416]; metal ion binding [GO:0046872]	PF16123;PF00753;	NA	XP_013465451.1	probable hydroxyacylglutathione hydrolase 2,
TRINITY_DN87_c0_g1_i2	AT1G06130	75	7.04e-142	A0A072VD11	Hydroxyacylglutathione hydrolase	methylglyoxal catabolic process to D-lactate via S-lactoyl-glutathione [GO:0019243]	NA	hydroxyacylglutathione hydrolase activity [GO:0004416]; metal ion binding [GO:0046872]	PF16123;PF00753;	NA	WJX69706.1	Glyoxalase 2-5
TRINITY_DN87_c0_g1_i3	AT1G06130	72.277	2.65e-145	G7JEV9	Hydroxyacylglutathione hydrolase (Putative hydroxyacylglutathione hydrolase (EC 3.1.2.6))	methylglyoxal catabolic process to D-lactate via S-lactoyl-glutathione [GO:0019243]	NA	hydroxyacylglutathione hydrolase activity [GO:0004416]; metal ion binding [GO:0046872]	PF16123;PF00753;	mtr:11412966;	XP_003606820.1	probable hydroxyacylglutathione hydrolase 2,
TRINITY_DN87_c0_g1_i4	AT1G06130	72.277	1.01e-95	G7IS04	Hydroxyacylglutathione hydrolase (Putative hydroxyacylglutathione hydrolase (EC 3.1.2.6))	methylglyoxal catabolic process to D-lactate via S-lactoyl-glutathione [GO:0019243]	NA	hydroxyacylglutathione hydrolase activity [GO:0004416]; metal ion binding [GO:0046872]	PF16123;PF00753;	mtr:11435250;	XP_003597533.2	hydroxyacylglutathione hydrolase 2,
TRINITY_DN87_c0_g1_i6	AT1G06130	73.443	8.94e-149	G7JEV9	Hydroxyacylglutathione hydrolase (Putative hydroxyacylglutathione hydrolase (EC 3.1.2.6))	methylglyoxal catabolic process to D-lactate via S-lactoyl-glutathione [GO:0019243]	NA	hydroxyacylglutathione hydrolase activity [GO:0004416]; metal ion binding [GO:0046872]	PF16123;PF00753;	mtr:11412966;	XP_003606820.1	probable hydroxyacylglutathione hydrolase 2,
TRINITY_DN87_c0_g1_i7	AT1G06130	63.158	1.56e-92	G7IS04	Hydroxyacylglutathione hydrolase (Putative hydroxyacylglutathione hydrolase (EC 3.1.2.6))	methylglyoxal catabolic process to D-lactate via S-lactoyl-glutathione [GO:0019243]	NA	hydroxyacylglutathione hydrolase activity [GO:0004416]; metal ion binding [GO:0046872]	PF16123;PF00753;	mtr:11435250;	XP_003597533.2	hydroxyacylglutathione hydrolase 2,
TRINITY_DN87_c0_g1_i8	AT1G06130	71.329	1.34e-147	G7IS04	Hydroxyacylglutathione hydrolase (Putative hydroxyacylglutathione hydrolase (EC 3.1.2.6))	methylglyoxal catabolic process to D-lactate via S-lactoyl-glutathione [GO:0019243]	NA	hydroxyacylglutathione hydrolase activity [GO:0004416]; metal ion binding [GO:0046872]	PF16123;PF00753;	mtr:11435250;	XP_003597533.2	hydroxyacylglutathione hydrolase 2,
TRINITY_DN87_c1_g1_i1	NA	NA	NA	NA	NA	NA	NA	NA	NA	NA	NA	NA
TRINITY_DN84_c0_g1_i1	NA	NA	NA	B7FJ44	RRM domain-containing protein	NA	NA	RNA binding [GO:0003723]	PF00076;	NA	ACJ84773.1	unknown
TRINITY_DN84_c0_g1_i2	NA	NA	NA	A0A072VA05	31 kDa ribonucleoprotein (Putative nucleotide-binding alpha-beta plait domain-containing protein)	chloroplast rRNA processing [GO:1901259]	chloroplast [GO:0009507]; ribonucleoprotein complex [GO:1990904]	mRNA binding [GO:0003729]	PF00076;	mtr:25489530;	XP_013460981.1	28 kDa ribonucleoprotein, chloroplastic
TRINITY_DN84_c0_g2_i2	NA	NA	NA	A0A072UQW2	31 kDa ribonucleoprotein (Putative nucleotide-binding alpha-beta plait domain-containing protein)	chloroplast rRNA processing [GO:1901259]	chloroplast [GO:0009507]; ribonucleoprotein complex [GO:1990904]	mRNA binding [GO:0003729]	PF00076;	mtr:25493685;	XP_013457715.1	28 kDa ribonucleoprotein, chloroplastic
TRINITY_DN84_c1_g1_i1	NA	NA	NA	A0A1B6C9K3	Ubiquinol-cytochrome c chaperone domain-containing protein	NA	NA	NA	PF03981;	NA	XP_015190358.1	ubiquinol-cytochrome-c reductase complex
TRINITY_DN84_c1_g1_i4	NA	NA	NA	NA	NA	NA	NA	NA	NA	NA	NA	NA
TRINITY_DN84_c1_g2_i1	NA	NA	NA	NA	NA	NA	NA	NA	NA	NA	NA	NA
TRINITY_DN84_c1_g3_i1	NA	NA	NA	A0A1B6C9K3	Ubiquinol-cytochrome c chaperone domain-containing protein	NA	NA	NA	PF03981;	NA	KAI4492857.1	hypothetical protein
TRINITY_DN14_c0_g1_i10	AT5G57580	77.178	2.1e-124	A0A1S2YPA7	Calmodulin-binding protein 60 B isoform X1	NA	nucleus [GO:0005634]	calmodulin binding [GO:0005516]; DNA binding [GO:0003677]	PF20452;PF20451;PF07887;	cam:101488801;	XP_004507831.1	calmodulin-binding protein 60 B isoform X1
TRINITY_DN14_c0_g1_i5	AT2G24300	61.058	0	A0A072VIC7	Calmodulin-binding protein (Putative CALMODULIN-BINDING PROTEIN60)	regulation of salicylic acid biosynthetic process [GO:0080142]	nucleus [GO:0005634]	calmodulin binding [GO:0005516]; DNA-binding transcription factor activity [GO:0003700]; sequence-specific DNA binding [GO:0043565]	PF20452;PF20451;PF07887;	mtr:25488303;	XP_013463825.1	calmodulin-binding protein 60 F isoform X2
TRINITY_DN14_c0_g2_i5	NA	NA	NA	A0A072V4D6	Calmodulin-binding protein (Putative CALMODULIN-BINDING PROTEIN60)	regulation of salicylic acid biosynthetic process [GO:0080142]	nucleus [GO:0005634]	calmodulin binding [GO:0005516]; DNA-binding transcription factor activity [GO:0003700]; sequence-specific DNA binding [GO:0043565]	PF20452;PF20451;PF07887;	mtr:25485928;	XP_013462481.1	calmodulin-binding protein 60 C
TRINITY_DN14_c0_g3_i1	AT5G57580	61.442	0	G7JRT0	Calmodulin-binding protein (Putative CALMODULIN-BINDING PROTEIN60)	regulation of salicylic acid biosynthetic process [GO:0080142]	nucleus [GO:0005634]	calmodulin binding [GO:0005516]; DNA-binding transcription factor activity [GO:0003700]; sequence-specific DNA binding [GO:0043565]	PF20452;PF20451;PF07887;	mtr:11423826;	XP_003608224.1	calmodulin-binding protein 60 D
TRINITY_DN14_c0_g3_i6	AT5G57580	61.442	0	G7JRT0	Calmodulin-binding protein (Putative CALMODULIN-BINDING PROTEIN60)	regulation of salicylic acid biosynthetic process [GO:0080142]	nucleus [GO:0005634]	calmodulin binding [GO:0005516]; DNA-binding transcription factor activity [GO:0003700]; sequence-specific DNA binding [GO:0043565]	PF20452;PF20451;PF07887;	mtr:11423826;	XP_003608224.1	calmodulin-binding protein 60 D
TRINITY_DN14_c0_g4_i2	AT5G57580	62.612	0	G7JD14	Calmodulin-binding protein	regulation of salicylic acid biosynthetic process [GO:0080142]	nucleus [GO:0005634]	calmodulin binding [GO:0005516]; DNA-binding transcription factor activity [GO:0003700]; sequence-specific DNA binding [GO:0043565]	PF20452;PF20451;PF07887;	mtr:11421955;	RHN64772.1	putative CALMODULIN-BINDING PROTEIN60
TRINITY_DN14_c1_g1_i1	AT2G18750	76.617	3e-105	A0A072V4D6	Calmodulin-binding protein (Putative CALMODULIN-BINDING PROTEIN60)	regulation of salicylic acid biosynthetic process [GO:0080142]	nucleus [GO:0005634]	calmodulin binding [GO:0005516]; DNA-binding transcription factor activity [GO:0003700]; sequence-specific DNA binding [GO:0043565]	PF20452;PF20451;PF07887;	mtr:25485928;	XP_013462481.1	calmodulin-binding protein 60 C
TRINITY_DN14_c1_g1_i2	AT2G18750	79.216	2.52e-140	A0A072V4D6	Calmodulin-binding protein (Putative CALMODULIN-BINDING PROTEIN60)	regulation of salicylic acid biosynthetic process [GO:0080142]	nucleus [GO:0005634]	calmodulin binding [GO:0005516]; DNA-binding transcription factor activity [GO:0003700]; sequence-specific DNA binding [GO:0043565]	PF20452;PF20451;PF07887;	mtr:25485928;	XP_013462481.1	calmodulin-binding protein 60 C
TRINITY_DN14_c4_g1_i2	NA	NA	NA	NA	NA	NA	NA	NA	NA	NA	NA	NA
TRINITY_DN71_c0_g1_i11	AT4G32850	66.339	0	A0A072V2K5	Poly(A) polymerase (EC 2.7.7.19)	mRNA processing [GO:0006397]; RNA 3'-end processing [GO:0031123]	nucleus [GO:0005634]	ATP binding [GO:0005524]; metal ion binding [GO:0046872]; poly(A) RNA polymerase activity [GO:1990817]; RNA binding [GO:0003723]	PF01909;PF04928;PF04926;	NA	XP_024634298.1	nuclear poly(A) polymerase 4 isoform X1
TRINITY_DN71_c0_g1_i12	AT4G32850	71.57	0	A0A072V2K5	Poly(A) polymerase (EC 2.7.7.19)	mRNA processing [GO:0006397]; RNA 3'-end processing [GO:0031123]	nucleus [GO:0005634]	ATP binding [GO:0005524]; metal ion binding [GO:0046872]; poly(A) RNA polymerase activity [GO:1990817]; RNA binding [GO:0003723]	PF01909;PF04928;PF04926;	NA	KEH36092.1	poly(A) polymerase-like protein
TRINITY_DN71_c0_g1_i16	AT4G32850	67.975	0	A0A072V3Z3	polynucleotide adenylyltransferase (EC 2.7.7.19)	mRNA processing [GO:0006397]; RNA 3'-end processing [GO:0031123]	nucleus [GO:0005634]	ATP binding [GO:0005524]; poly(A) RNA polymerase activity [GO:1990817]; RNA binding [GO:0003723]	PF01909;PF04928;PF04926;	NA	KEH36093.1	poly(A) polymerase-like protein
TRINITY_DN71_c0_g1_i17	AT4G32850	71.57	0	A0A072V3Z3	polynucleotide adenylyltransferase (EC 2.7.7.19)	mRNA processing [GO:0006397]; RNA 3'-end processing [GO:0031123]	nucleus [GO:0005634]	ATP binding [GO:0005524]; poly(A) RNA polymerase activity [GO:1990817]; RNA binding [GO:0003723]	PF01909;PF04928;PF04926;	NA	KEH36093.1	poly(A) polymerase-like protein
TRINITY_DN71_c0_g1_i19	AT4G32850	71.57	0	A0A072V3Z3	polynucleotide adenylyltransferase (EC 2.7.7.19)	mRNA processing [GO:0006397]; RNA 3'-end processing [GO:0031123]	nucleus [GO:0005634]	ATP binding [GO:0005524]; poly(A) RNA polymerase activity [GO:1990817]; RNA binding [GO:0003723]	PF01909;PF04928;PF04926;	NA	KEH36093.1	poly(A) polymerase-like protein
TRINITY_DN71_c0_g1_i22	AT4G32850	65.026	8.85e-167	A0A072V219	polynucleotide adenylyltransferase (EC 2.7.7.19)	mRNA polyadenylation [GO:0006378]	nucleus [GO:0005634]	ATP binding [GO:0005524]; poly(A) RNA polymerase activity [GO:1990817]; RNA binding [GO:0003723]	PF01909;PF04928;PF04926;	NA	KEH36091.1	poly(A) polymerase-like protein
TRINITY_DN71_c0_g1_i26	AT4G32850	71.57	0	A0A072V2K5	Poly(A) polymerase (EC 2.7.7.19)	mRNA processing [GO:0006397]; RNA 3'-end processing [GO:0031123]	nucleus [GO:0005634]	ATP binding [GO:0005524]; metal ion binding [GO:0046872]; poly(A) RNA polymerase activity [GO:1990817]; RNA binding [GO:0003723]	PF01909;PF04928;PF04926;	NA	KEH36092.1	poly(A) polymerase-like protein
TRINITY_DN71_c0_g1_i29	AT4G32850	61.503	9.64e-180	A0A072V2K5	Poly(A) polymerase (EC 2.7.7.19)	mRNA processing [GO:0006397]; RNA 3'-end processing [GO:0031123]	nucleus [GO:0005634]	ATP binding [GO:0005524]; metal ion binding [GO:0046872]; poly(A) RNA polymerase activity [GO:1990817]; RNA binding [GO:0003723]	PF01909;PF04928;PF04926;	NA	KEH36092.1	poly(A) polymerase-like protein
TRINITY_DN71_c0_g1_i31	AT4G32850	70.14	0	A0A072V2K5	Poly(A) polymerase (EC 2.7.7.19)	mRNA processing [GO:0006397]; RNA 3'-end processing [GO:0031123]	nucleus [GO:0005634]	ATP binding [GO:0005524]; metal ion binding [GO:0046872]; poly(A) RNA polymerase activity [GO:1990817]; RNA binding [GO:0003723]	PF01909;PF04928;PF04926;	NA	KEH36092.1	poly(A) polymerase-like protein
TRINITY_DN71_c0_g1_i32	AT4G32850	65.026	2.31e-166	A0A072V219	polynucleotide adenylyltransferase (EC 2.7.7.19)	mRNA polyadenylation [GO:0006378]	nucleus [GO:0005634]	ATP binding [GO:0005524]; poly(A) RNA polymerase activity [GO:1990817]; RNA binding [GO:0003723]	PF01909;PF04928;PF04926;	NA	KEH36091.1	poly(A) polymerase-like protein
TRINITY_DN44_c0_g1_i1	AT4G24740	82.979	1.98e-82	A0A072URR8	Kinase AFC1 (Putative dual-specificity kinase CMGC-CLK family (EC 2.7.12.1))	phosphorylation [GO:0016310]	nucleus [GO:0005634]	ATP binding [GO:0005524]; protein serine/threonine kinase activity [GO:0004674]; protein serine/threonine/tyrosine kinase activity [GO:0004712]	PF00069;	NA	KAH1202047.1	Serine/threonine-protein kinase AFC2
TRINITY_DN44_c0_g1_i111	AT4G24740	82.39	3.32e-90	A0A072URR8	Kinase AFC1 (Putative dual-specificity kinase CMGC-CLK family (EC 2.7.12.1))	phosphorylation [GO:0016310]	nucleus [GO:0005634]	ATP binding [GO:0005524]; protein serine/threonine kinase activity [GO:0004674]; protein serine/threonine/tyrosine kinase activity [GO:0004712]	PF00069;	NA	XP_013457727.1	serine/threonine-protein kinase AFC2 isoform X1
TRINITY_DN44_c0_g1_i113	AT3G53570	65.758	3.85e-165	A0A072UQX5	Kinase AFC1	phosphorylation [GO:0016310]	NA	ATP binding [GO:0005524]; protein kinase activity [GO:0004672]	PF00069;	mtr:25493694;	XP_013457725.1	serine/threonine-protein kinase AFC2 isoform X2
TRINITY_DN44_c0_g1_i140	AT4G24740	74.098	0	G7J475	Kinase AFC1 (Putative dual-specificity kinase CMGC-CLK family (EC 2.7.12.1))	phosphorylation [GO:0016310]	NA	ATP binding [GO:0005524]; protein serine/threonine/tyrosine kinase activity [GO:0004712]	PF00069;	mtr:11417641;	XP_003601149.1	serine/threonine-protein kinase AFC2 isoform X1
TRINITY_DN44_c0_g1_i144	AT4G24740	69.512	0	A0A072UQX5	Kinase AFC1	phosphorylation [GO:0016310]	NA	ATP binding [GO:0005524]; protein kinase activity [GO:0004672]	PF00069;	mtr:25493694;	XP_013457725.1	serine/threonine-protein kinase AFC2 isoform X2
TRINITY_DN44_c0_g1_i151	AT4G24740	79.552	0	A0A072URR8	Kinase AFC1 (Putative dual-specificity kinase CMGC-CLK family (EC 2.7.12.1))	phosphorylation [GO:0016310]	nucleus [GO:0005634]	ATP binding [GO:0005524]; protein serine/threonine kinase activity [GO:0004674]; protein serine/threonine/tyrosine kinase activity [GO:0004712]	PF00069;	NA	XP_013457727.1	serine/threonine-protein kinase AFC2 isoform X1
TRINITY_DN44_c0_g1_i155	AT4G24740	84.018	1.47e-135	A0A3Q7XAR6	Serine/threonine-protein kinase AFC2 isoform X3	phosphorylation [GO:0016310]	NA	ATP binding [GO:0005524]; protein kinase activity [GO:0004672]	PF00069;	NA	XP_024635567.1	serine/threonine-protein kinase AFC2 isoform X3
TRINITY_DN44_c0_g1_i163	NA	NA	NA	A0A072UPW4	Kinase AFC1	phosphorylation [GO:0016310]	NA	ATP binding [GO:0005524]; protein kinase activity [GO:0004672]	PF00069;	NA	KEH31757.1	kinase AFC1
TRINITY_DN44_c0_g1_i18	NA	NA	NA	A0A072UZ01	Kinase AFC1	phosphorylation [GO:0016310]	NA	ATP binding [GO:0005524]; protein kinase activity [GO:0004672]	PF00069;	NA	KEH35024.1	kinase AFC1
TRINITY_DN44_c0_g1_i20	AT4G24740	85.373	0	A0A072UZ01	Kinase AFC1	phosphorylation [GO:0016310]	NA	ATP binding [GO:0005524]; protein kinase activity [GO:0004672]	PF00069;	NA	KEH35024.1	kinase AFC1
TRINITY_DN44_c0_g1_i25	AT4G24740	84.224	0	A0A072URR8	Kinase AFC1 (Putative dual-specificity kinase CMGC-CLK family (EC 2.7.12.1))	phosphorylation [GO:0016310]	nucleus [GO:0005634]	ATP binding [GO:0005524]; protein serine/threonine kinase activity [GO:0004674]; protein serine/threonine/tyrosine kinase activity [GO:0004712]	PF00069;	NA	XP_013457727.1	serine/threonine-protein kinase AFC2 isoform X1
TRINITY_DN44_c0_g1_i43	AT4G24740	84.309	0	A0A072URR8	Kinase AFC1 (Putative dual-specificity kinase CMGC-CLK family (EC 2.7.12.1))	phosphorylation [GO:0016310]	nucleus [GO:0005634]	ATP binding [GO:0005524]; protein serine/threonine kinase activity [GO:0004674]; protein serine/threonine/tyrosine kinase activity [GO:0004712]	PF00069;	NA	XP_013457727.1	serine/threonine-protein kinase AFC2 isoform X1
TRINITY_DN44_c0_g1_i5	AT4G24740	84.309	0	A0A072URR8	Kinase AFC1 (Putative dual-specificity kinase CMGC-CLK family (EC 2.7.12.1))	phosphorylation [GO:0016310]	nucleus [GO:0005634]	ATP binding [GO:0005524]; protein serine/threonine kinase activity [GO:0004674]; protein serine/threonine/tyrosine kinase activity [GO:0004712]	PF00069;	NA	XP_013457727.1	serine/threonine-protein kinase AFC2 isoform X1
TRINITY_DN44_c0_g1_i6	AT4G24740	86.517	0	A0A072UZN4	Kinase AFC1	phosphorylation [GO:0016310]	NA	ATP binding [GO:0005524]; protein kinase activity [GO:0004672]	PF00069;	NA	XP_013460988.1	serine/threonine-protein kinase AFC2 isoform X2
TRINITY_DN44_c0_g1_i65	AT4G24740	85.446	1.98e-127	A0A072URR8	Kinase AFC1 (Putative dual-specificity kinase CMGC-CLK family (EC 2.7.12.1))	phosphorylation [GO:0016310]	nucleus [GO:0005634]	ATP binding [GO:0005524]; protein serine/threonine kinase activity [GO:0004674]; protein serine/threonine/tyrosine kinase activity [GO:0004712]	PF00069;	NA	XP_013457727.1	serine/threonine-protein kinase AFC2 isoform X1
TRINITY_DN44_c0_g1_i69	AT4G24740	82.353	0	G7J475	Kinase AFC1 (Putative dual-specificity kinase CMGC-CLK family (EC 2.7.12.1))	phosphorylation [GO:0016310]	NA	ATP binding [GO:0005524]; protein serine/threonine/tyrosine kinase activity [GO:0004712]	PF00069;	mtr:11417641;	XP_003601149.1	serine/threonine-protein kinase AFC2 isoform X1
TRINITY_DN44_c0_g1_i86	NA	NA	NA	A0A178UZH0	FC2	NA	NA	ATP binding [GO:0005524]; protein kinase activity [GO:0004672]	PF00069;	NA	OAO98514.1	FC2
TRINITY_DN44_c0_g1_i88	AT4G24740	84.018	2e-136	G7J475	Kinase AFC1 (Putative dual-specificity kinase CMGC-CLK family (EC 2.7.12.1))	phosphorylation [GO:0016310]	NA	ATP binding [GO:0005524]; protein serine/threonine/tyrosine kinase activity [GO:0004712]	PF00069;	mtr:11417641;	XP_024635567.1	serine/threonine-protein kinase AFC2 isoform X3
TRINITY_DN44_c0_g1_i9	AT4G24740	86.434	2.16e-166	A0A072UPW4	Kinase AFC1	phosphorylation [GO:0016310]	NA	ATP binding [GO:0005524]; protein kinase activity [GO:0004672]	PF00069;	NA	KEH31757.1	kinase AFC1
TRINITY_DN44_c0_g1_i93	AT4G24740	77.778	0	A0A072UZN4	Kinase AFC1	phosphorylation [GO:0016310]	NA	ATP binding [GO:0005524]; protein kinase activity [GO:0004672]	PF00069;	NA	XP_013460988.1	serine/threonine-protein kinase AFC2 isoform X2
TRINITY_DN75_c0_g1_i11	AT5G46390	75	8.88e-62	G7L820	Carboxy-terminal processing peptidase-like protein (Putative processing peptidase (EC 3.4.21.102))	proteolysis [GO:0006508]	NA	endopeptidase activity [GO:0004175]; serine-type endopeptidase activity [GO:0004252]	PF17820;PF03572;	mtr:11411398;	AFK39374.1	unknown
TRINITY_DN75_c0_g1_i12	AT5G46390	76.233	9.95e-162	A0A072U4E5	Carboxy-terminal processing peptidase-like protein	NA	NA	NA	PF17820;	NA	KEH20705.1	carboxy-terminal processing peptidase-like
TRINITY_DN75_c0_g1_i14	AT5G46390	67.687	3.35e-142	G7L820	Carboxy-terminal processing peptidase-like protein (Putative processing peptidase (EC 3.4.21.102))	proteolysis [GO:0006508]	NA	endopeptidase activity [GO:0004175]; serine-type endopeptidase activity [GO:0004252]	PF17820;PF03572;	mtr:11411398;	XP_003629901.1	carboxyl-terminal-processing peptidase 1,
TRINITY_DN75_c0_g1_i3	AT5G46390	74.126	1.17e-152	G7L820	Carboxy-terminal processing peptidase-like protein (Putative processing peptidase (EC 3.4.21.102))	proteolysis [GO:0006508]	NA	endopeptidase activity [GO:0004175]; serine-type endopeptidase activity [GO:0004252]	PF17820;PF03572;	mtr:11411398;	XP_003629901.1	carboxyl-terminal-processing peptidase 1,
TRINITY_DN75_c0_g1_i5	AT5G46390	70.437	0	G7L820	Carboxy-terminal processing peptidase-like protein (Putative processing peptidase (EC 3.4.21.102))	proteolysis [GO:0006508]	NA	endopeptidase activity [GO:0004175]; serine-type endopeptidase activity [GO:0004252]	PF17820;PF03572;	mtr:11411398;	XP_003629901.1	carboxyl-terminal-processing peptidase 1,
TRINITY_DN75_c0_g1_i8	AT5G46390	62.725	1.36e-173	G7L820	Carboxy-terminal processing peptidase-like protein (Putative processing peptidase (EC 3.4.21.102))	proteolysis [GO:0006508]	NA	endopeptidase activity [GO:0004175]; serine-type endopeptidase activity [GO:0004252]	PF17820;PF03572;	mtr:11411398;	XP_003629901.1	carboxyl-terminal-processing peptidase 1,
TRINITY_DN75_c0_g2_i1	NA	NA	NA	A0A9D4W241	Small nuclear ribonucleoprotein E (snRNP-E) (Sm protein E)	spliceosomal snRNP assembly [GO:0000387]	cytoplasm [GO:0005737]; spliceosomal complex [GO:0005681]; U1 snRNP [GO:0005685]; U2 snRNP [GO:0005686]; U4 snRNP [GO:0005687]; U4/U6 x U5 tri-snRNP complex [GO:0046540]; U5 snRNP [GO:0005682]	RNA binding [GO:0003723]	PF01423;	NA	KAI5392851.1	hypothetical protein
TRINITY_DN75_c0_g2_i2	NA	NA	NA	A0A9D4W241	Small nuclear ribonucleoprotein E (snRNP-E) (Sm protein E)	spliceosomal snRNP assembly [GO:0000387]	cytoplasm [GO:0005737]; spliceosomal complex [GO:0005681]; U1 snRNP [GO:0005685]; U2 snRNP [GO:0005686]; U4 snRNP [GO:0005687]; U4/U6 x U5 tri-snRNP complex [GO:0046540]; U5 snRNP [GO:0005682]	RNA binding [GO:0003723]	PF01423;	NA	KAI5392851.1	hypothetical protein
TRINITY_DN75_c1_g1_i1	NA	NA	NA	G7I4I2	DUF1645 family protein	NA	NA	NA	PF07816;	mtr:11417205;	XP_003589248.1	uncharacterized protein LOC11417205
TRINITY_DN75_c2_g1_i3	NA	NA	NA	A0A396IDP3	HECT-type E3 ubiquitin transferase (EC 2.3.2.26)	protein ubiquitination [GO:0016567]	NA	ligase activity [GO:0016874]; ubiquitin-protein transferase activity [GO:0004842]	PF06012;PF06025;PF00632;PF00627;PF14377;	NA	XP_013457378.2	E3 ubiquitin-protein ligase UPL1
TRINITY_DN75_c2_g2_i1	AT1G55860	71.648	0	A0A072UNN4	HECT-type E3 ubiquitin transferase (EC 2.3.2.26)	protein ubiquitination [GO:0016567]	cytoplasm [GO:0005737]	ubiquitin protein ligase activity [GO:0061630]	PF06012;PF06025;PF00632;PF00627;PF14377;	mtr:25493428;	WJX46837.1	E3 ubiquitin-protein ligase upl1
TRINITY_DN75_c3_g1_i1	NA	NA	NA	G7JMG3	Calmodulin-binding protein	NA	NA	NA	PF07816;	mtr:11446958;	XP_003608020.1	uncharacterized protein LOC11446958
TRINITY_DN92_c0_g1_i1	NA	NA	NA	A0A072TIE8	Uncharacterized protein	regulation of cellular respiration [GO:0043457]	NA	NA	NA	NA	KAI5381880.1	hypothetical protein
TRINITY_DN92_c0_g1_i100	NA	NA	NA	A0A072TIE8	Uncharacterized protein	regulation of cellular respiration [GO:0043457]	NA	NA	NA	NA	KAI5381880.1	hypothetical protein
TRINITY_DN92_c0_g1_i116	NA	NA	NA	A0A151IRK4	Uncharacterized protein	NA	NA	NA	NA	NA	XP_015596585.1	uncharacterized protein LOC107268379
TRINITY_DN92_c0_g1_i12	NA	NA	NA	A0A072TIE8	Uncharacterized protein	regulation of cellular respiration [GO:0043457]	NA	NA	NA	NA	KAI5381880.1	hypothetical protein
TRINITY_DN92_c0_g1_i28	NA	NA	NA	A0A072TIE8	Uncharacterized protein	regulation of cellular respiration [GO:0043457]	NA	NA	NA	NA	KAI5381880.1	hypothetical protein
TRINITY_DN92_c0_g1_i30	NA	NA	NA	A0A072TIE8	Uncharacterized protein	regulation of cellular respiration [GO:0043457]	NA	NA	NA	NA	KAI5381880.1	hypothetical protein
TRINITY_DN92_c0_g1_i39	NA	NA	NA	A0A072TIE8	Uncharacterized protein	regulation of cellular respiration [GO:0043457]	NA	NA	NA	NA	KAI5381880.1	hypothetical protein
TRINITY_DN92_c0_g1_i55	NA	NA	NA	A0A072TIE8	Uncharacterized protein	regulation of cellular respiration [GO:0043457]	NA	NA	NA	NA	KAI5381880.1	hypothetical protein
TRINITY_DN92_c0_g1_i58	NA	NA	NA	A0A072TIE8	Uncharacterized protein	regulation of cellular respiration [GO:0043457]	NA	NA	NA	NA	KAI5381880.1	hypothetical protein
TRINITY_DN92_c0_g1_i64	NA	NA	NA	A0A072TIE8	Uncharacterized protein	regulation of cellular respiration [GO:0043457]	NA	NA	NA	NA	KAI5381880.1	hypothetical protein
TRINITY_DN92_c0_g1_i80	NA	NA	NA	NA	NA	NA	NA	NA	NA	NA	NA	NA
TRINITY_DN92_c0_g1_i9	NA	NA	NA	NA	NA	NA	NA	NA	NA	NA	NA	NA
TRINITY_DN92_c1_g1_i1	NA	NA	NA	A0A396H2L6	Transmembrane protein	NA	NA	NA	NA	NA	RHN45137.1	hypothetical protein
TRINITY_DN92_c7_g1_i1	NA	NA	NA	NA	NA	NA	NA	NA	NA	NA	NA	NA
TRINITY_DN92_c7_g1_i2	NA	NA	NA	NA	NA	NA	NA	NA	NA	NA	NA	NA
TRINITY_DN73_c0_g2_i1	NA	NA	NA	A0A396J8D1	Putative chromatin remodeling & transcriptional activation CHROMO-DOMAIN family	heterochromatin formation [GO:0031507]	heterochromatin [GO:0000792]; nucleus [GO:0005634]	NA	PF00385;	NA	XP_024635768.1	chromo domain-containing protein LHP1-like
TRINITY_DN73_c0_g3_i5	AT4G21270	63.342	0	G7IK16	Kinesin-like protein	microtubule-based movement [GO:0007018]; spindle assembly [GO:0051225]	kinesin complex [GO:0005871]; microtubule [GO:0005874]	ATP binding [GO:0005524]; ATP hydrolysis activity [GO:0016887]; microtubule binding [GO:0008017]; microtubule motor activity [GO:0003777]	PF00225;	mtr:11424229;	XP_003593375.2	kinesin-like protein KIN-14D isoform X2
TRINITY_DN73_c0_g4_i1	NA	NA	NA	G7IK16	Kinesin-like protein	microtubule-based movement [GO:0007018]; spindle assembly [GO:0051225]	kinesin complex [GO:0005871]; microtubule [GO:0005874]	ATP binding [GO:0005524]; ATP hydrolysis activity [GO:0016887]; microtubule binding [GO:0008017]; microtubule motor activity [GO:0003777]	PF00225;	mtr:11424229;	XP_003593375.2	kinesin-like protein KIN-14D isoform X2
TRINITY_DN73_c1_g1_i1	NA	NA	NA	NA	NA	NA	NA	NA	NA	NA	NA	NA
TRINITY_DN48_c0_g1_i2	AT4G33150	72.811	1.16e-118	A0A2K3N115	Alpha-aminoadipic semialdehyde synthase-like protein	NA	membrane [GO:0016020]	oxidoreductase activity [GO:0016491]	PF16653;PF03435;	NA	PNX96745.1	alpha-aminoadipic semialdehyde synthase-like
TRINITY_DN48_c0_g1_i3	AT4G33150	69.151	0	G7JS28	Lysine-ketoglutarate reductase/saccharopine dehydrogenase (Putative oxidoreductase (EC 1.5.1.-))	L-lysine catabolic process to acetyl-CoA via saccharopine [GO:0033512]	membrane [GO:0016020]	saccharopine dehydrogenase (NAD+, L-glutamate-forming) activity [GO:0047131]; saccharopine dehydrogenase (NADP+, L-lysine-forming) activity [GO:0047130]	PF05222;PF04455;PF16653;PF03435;	mtr:11443731;	XP_003609929.1	alpha-aminoadipic semialdehyde synthase
TRINITY_DN48_c0_g2_i1	NA	NA	NA	A0A2V0A0B8	ORF1+2p	DNA-templated transcription [GO:0006351]; viral RNA genome replication [GO:0039694]	NA	RNA binding [GO:0003723]; RNA-dependent RNA polymerase activity [GO:0003968]	PF00680;	NA	QUS52870.1	ORF2
TRINITY_DN55_c0_g1_i1	AT5G38520	72.054	3.8e-145	A0A072VN42	Alpha/beta fold hydrolase (Putative chlorophyllase (EC 3.1.1.14))	chlorophyll metabolic process [GO:0015994]	chloroplast [GO:0009507]	chlorophyllase activity [GO:0047746]; pheophytinase b activity [GO:0102293]	PF12697;	mtr:25484504;	XP_013468801.1	pheophytinase, chloroplastic
TRINITY_DN55_c0_g2_i1	NA	NA	NA	A0A396H9M6	Putative cytochrome c oxidase-like subunit III	NA	membrane [GO:0016020]	electron transfer activity [GO:0009055]	NA	NA	RHN50002.1	putative cytochrome c oxidase-like subunit III
TRINITY_DN55_c0_g2_i11	NA	NA	NA	A0A396H9M6	Putative cytochrome c oxidase-like subunit III	NA	membrane [GO:0016020]	electron transfer activity [GO:0009055]	NA	NA	RHN50002.1	putative cytochrome c oxidase-like subunit III
TRINITY_DN55_c0_g2_i5	AT5G62670	88.61	0	A0A072U5E1	Plasma membrane ATPase (EC 7.1.2.1)	proton export across plasma membrane [GO:0120029]; proton transmembrane transport [GO:1902600]; regulation of intracellular pH [GO:0051453]	plasma membrane [GO:0005886]	ATP binding [GO:0005524]; ATP hydrolysis activity [GO:0016887]; P-type proton-exporting transporter activity [GO:0008553]	PF00690;PF00122;PF00702;	mtr:25495267;	XP_013450925.1	ATPase 11, plasma membrane-type isoform X1
TRINITY_DN55_c0_g2_i8	AT5G62670	88.61	0	A0A072U5E1	Plasma membrane ATPase (EC 7.1.2.1)	proton export across plasma membrane [GO:0120029]; proton transmembrane transport [GO:1902600]; regulation of intracellular pH [GO:0051453]	plasma membrane [GO:0005886]	ATP binding [GO:0005524]; ATP hydrolysis activity [GO:0016887]; P-type proton-exporting transporter activity [GO:0008553]	PF00690;PF00122;PF00702;	mtr:25495267;	XP_013450925.1	ATPase 11, plasma membrane-type isoform X1
TRINITY_DN61_c0_g1_i1	AT3G57330	71.976	0	A0A396GWB4	Calcium-transporting ATPase (EC 7.2.2.10)	NA	membrane [GO:0016020]	ATP binding [GO:0005524]; ATP hydrolysis activity [GO:0016887]; calmodulin binding [GO:0005516]; P-type calcium transporter activity [GO:0005388]	PF12515;PF13246;PF00689;PF00690;PF00122;	NA	XP_024627565.1	putative calcium-transporting ATPase 11, plasma
TRINITY_DN61_c0_g1_i11	AT3G57330	72.233	0	A0A396JS66	Calcium-transporting ATPase (EC 7.2.2.10)	NA	membrane [GO:0016020]	ATP binding [GO:0005524]; ATP hydrolysis activity [GO:0016887]; calmodulin binding [GO:0005516]; P-type calcium transporter activity [GO:0005388]	PF12515;PF13246;PF00689;PF00690;PF00122;	NA	XP_013454616.2	calcium-transporting ATPase 4, plasma
TRINITY_DN61_c0_g1_i12	AT3G57330	71.193	0	A0A396GWB4	Calcium-transporting ATPase (EC 7.2.2.10)	NA	membrane [GO:0016020]	ATP binding [GO:0005524]; ATP hydrolysis activity [GO:0016887]; calmodulin binding [GO:0005516]; P-type calcium transporter activity [GO:0005388]	PF12515;PF13246;PF00689;PF00690;PF00122;	NA	XP_024627565.1	putative calcium-transporting ATPase 11, plasma
TRINITY_DN61_c0_g1_i6	AT2G41560	68.211	0	A0A396GWB4	Calcium-transporting ATPase (EC 7.2.2.10)	NA	membrane [GO:0016020]	ATP binding [GO:0005524]; ATP hydrolysis activity [GO:0016887]; calmodulin binding [GO:0005516]; P-type calcium transporter activity [GO:0005388]	PF12515;PF13246;PF00689;PF00690;PF00122;	NA	XP_024627565.1	putative calcium-transporting ATPase 11, plasma
TRINITY_DN61_c0_g1_i9	AT3G57330	72.701	0	A0A396GWB4	Calcium-transporting ATPase (EC 7.2.2.10)	NA	membrane [GO:0016020]	ATP binding [GO:0005524]; ATP hydrolysis activity [GO:0016887]; calmodulin binding [GO:0005516]; P-type calcium transporter activity [GO:0005388]	PF12515;PF13246;PF00689;PF00690;PF00122;	NA	XP_024627565.1	putative calcium-transporting ATPase 11, plasma
TRINITY_DN61_c0_g2_i1	NA	NA	NA	A0A072TQY5	Calcium-transporting ATPase (EC 7.2.2.10)	NA	intracellular membrane-bounded organelle [GO:0043231]; membrane [GO:0016020]	ATP binding [GO:0005524]; ATP hydrolysis activity [GO:0016887]; P-type calcium transporter activity [GO:0005388]	PF13246;PF00689;PF00690;PF00122;	NA	KEH19263.1	calcium-transporting ATPase
TRINITY_DN29_c0_g1_i1	AT5G15740	71.951	0	G7IT24	O-fucosyltransferase family protein	fucose metabolic process [GO:0006004]	cytoplasm [GO:0005737]	glycosyltransferase activity [GO:0016757]	PF10250;	mtr:11411703;	XP_003595703.2	rhamnogalacturonan I rhamnosyltransferase 1
TRINITY_DN29_c0_g1_i2	AT5G15740	71.951	0	G7IT24	O-fucosyltransferase family protein	fucose metabolic process [GO:0006004]	cytoplasm [GO:0005737]	glycosyltransferase activity [GO:0016757]	PF10250;	mtr:11411703;	XP_003595703.2	rhamnogalacturonan I rhamnosyltransferase 1
TRINITY_DN29_c0_g1_i3	AT5G15740	71.951	0	A0A396J7C8	Flavin-containing monooxygenase (EC 1.-.-.-)	NA	NA	flavin adenine dinucleotide binding [GO:0050660]; N,N-dimethylaniline monooxygenase activity [GO:0004499]; NADP binding [GO:0050661]	PF00743;	NA	XP_024631713.2	probable flavin-containing monooxygenase 1
TRINITY_DN29_c0_g1_i4	AT5G15740	71.951	0	G7IT24	O-fucosyltransferase family protein	fucose metabolic process [GO:0006004]	cytoplasm [GO:0005737]	glycosyltransferase activity [GO:0016757]	PF10250;	mtr:11411703;	XP_003595703.2	rhamnogalacturonan I rhamnosyltransferase 1
TRINITY_DN29_c0_g2_i1	NA	NA	NA	G7LF49	Putative transcription regulator mTERF family (Transcription termination factor family protein)	DNA-templated transcription termination [GO:0006353]; regulation of DNA-templated transcription [GO:0006355]	NA	double-stranded DNA binding [GO:0003690]	PF02536;	mtr:11419889;	XP_003626931.1	transcription termination factor MTERF2,
TRINITY_DN29_c0_g3_i1	NA	NA	NA	A0A072TTK5	Cytochrome P450 family 88 protein (Putative beta-amyrin 11-oxidase (EC 1.14.14.152))	brassinosteroid biosynthetic process [GO:0016132]; brassinosteroid homeostasis [GO:0010268]; sterol metabolic process [GO:0016125]	endoplasmic reticulum [GO:0005783]; membrane [GO:0016020]	11alpha-hydroxy-beta-amyrin dehydrogenase activity [GO:0102291]; beta-amyrin 11-oxidase activity [GO:0102289]; beta-amyrin monooxygenase activity [GO:0102290]; ent-kaurenoate oxidase activity [GO:0051777]; heme binding [GO:0020037]; iron ion binding [GO:0005506]	PF00067;	mtr:25501850;	XP_013446740.1	beta-amyrin 11-oxidase
TRINITY_DN29_c0_g4_i1	AT5G15740	77.083	0	G7IT24	O-fucosyltransferase family protein	fucose metabolic process [GO:0006004]	cytoplasm [GO:0005737]	glycosyltransferase activity [GO:0016757]	PF10250;	mtr:11411703;	XP_003595703.2	rhamnogalacturonan I rhamnosyltransferase 1
TRINITY_DN29_c1_g1_i1	NA	NA	NA	A0A2Z6M3J4	Chlorophyll a-b binding protein, chloroplastic	photosynthesis, light harvesting [GO:0009765]	chloroplast thylakoid membrane [GO:0009535]; photosystem I [GO:0009522]; photosystem II [GO:0009523]	chlorophyll binding [GO:0016168]	PF00504;	NA	KAI8526486.1	hypothetical protein
TRINITY_DN29_c1_g2_i1	NA	NA	NA	A0A072UKT9	Chlorophyll a-b binding protein, chloroplastic	photosynthesis, light harvesting [GO:0009765]	chloroplast thylakoid membrane [GO:0009535]; photosystem I [GO:0009522]; photosystem II [GO:0009523]	chlorophyll binding [GO:0016168]	PF00504;	NA	WP_139109298.1	chlorophyll a/b-binding protein
TRINITY_DN22_c0_g1_i1	NA	NA	NA	A2I3Z6	Large ribosomal subunit protein P2 (60S acidic ribosomal protein P2)	cytoplasmic translational elongation [GO:0002182]	cytosolic large ribosomal subunit [GO:0022625]	structural constituent of ribosome [GO:0003735]	PF00428;	NA	ABM55565.1	ribosomal protein P2-like protein
TRINITY_DN22_c0_g1_i2	NA	NA	NA	A2I3Z6	Large ribosomal subunit protein P2 (60S acidic ribosomal protein P2)	cytoplasmic translational elongation [GO:0002182]	cytosolic large ribosomal subunit [GO:0022625]	structural constituent of ribosome [GO:0003735]	PF00428;	NA	ABM55565.1	ribosomal protein P2-like protein
TRINITY_DN22_c0_g2_i1	NA	NA	NA	A0A7M7R037	Large ribosomal subunit protein P2 (60S acidic ribosomal protein P2)	cytoplasmic translational elongation [GO:0002182]	cytosolic large ribosomal subunit [GO:0022625]	structural constituent of ribosome [GO:0003735]	PF00428;	nvi:100118234;	XP_001601398.1	60S acidic ribosomal protein P2
TRINITY_DN22_c0_g3_i1	NA	NA	NA	A2I3Z6	Large ribosomal subunit protein P2 (60S acidic ribosomal protein P2)	cytoplasmic translational elongation [GO:0002182]	cytosolic large ribosomal subunit [GO:0022625]	structural constituent of ribosome [GO:0003735]	PF00428;	NA	ABM55565.1	ribosomal protein P2-like protein
TRINITY_DN26_c0_g1_i1	AT3G54420	66.784	2.84e-133	B8Y647	chitinase (EC 3.2.1.14)	cell wall macromolecule catabolic process [GO:0016998]; chitin catabolic process [GO:0006032]; defense response [GO:0006952]; polysaccharide catabolic process [GO:0000272]	NA	chitin binding [GO:0008061]; chitinase activity [GO:0004568]	PF00187;PF00182;	NA	ACL36992.1	class IV chitinase
TRINITY_DN26_c0_g1_i12	AT3G54420	67.972	3.29e-136	B8Y647	chitinase (EC 3.2.1.14)	cell wall macromolecule catabolic process [GO:0016998]; chitin catabolic process [GO:0006032]; defense response [GO:0006952]; polysaccharide catabolic process [GO:0000272]	NA	chitin binding [GO:0008061]; chitinase activity [GO:0004568]	PF00187;PF00182;	NA	ACL36992.1	class IV chitinase
TRINITY_DN26_c0_g1_i14	AT3G54420	70.111	1.71e-138	A0A9D4X2S1	chitinase (EC 3.2.1.14)	cell wall macromolecule catabolic process [GO:0016998]; chitin catabolic process [GO:0006032]; defense response [GO:0006952]; polysaccharide catabolic process [GO:0000272]	NA	chitin binding [GO:0008061]; chitinase activity [GO:0004568]	PF00187;PF00182;	NA	CAI8592178.1	NA
TRINITY_DN26_c0_g1_i17	AT3G54420	67.616	1.02e-135	B8Y647	chitinase (EC 3.2.1.14)	cell wall macromolecule catabolic process [GO:0016998]; chitin catabolic process [GO:0006032]; defense response [GO:0006952]; polysaccharide catabolic process [GO:0000272]	NA	chitin binding [GO:0008061]; chitinase activity [GO:0004568]	PF00187;PF00182;	NA	ACL36992.1	class IV chitinase
TRINITY_DN26_c1_g1_i10	AT5G16370	64.568	0	G7K5Y8	Long-chain acyl-CoA synthetase (Putative 4-coumarate--CoA ligase (EC 6.2.1.12))	NA	NA	4-coumarate-CoA ligase activity [GO:0016207]	PF00501;PF13193;	mtr:11431609;	XP_003616111.1	probable acyl-activating enzyme 5, peroxisomal
TRINITY_DN26_c1_g1_i2	AT5G16370	64.568	0	G7K5Y8	Long-chain acyl-CoA synthetase (Putative 4-coumarate--CoA ligase (EC 6.2.1.12))	NA	NA	4-coumarate-CoA ligase activity [GO:0016207]	PF00501;PF13193;	mtr:11431609;	XP_003616111.1	probable acyl-activating enzyme 5, peroxisomal
TRINITY_DN26_c1_g1_i6	NA	NA	NA	NA	NA	NA	NA	NA	NA	NA	NA	NA
TRINITY_DN26_c2_g1_i11	AT5G06720	75.521	3.49e-87	A0A072VI65	Peroxidase (EC 1.11.1.7)	hydrogen peroxide catabolic process [GO:0042744]; response to oxidative stress [GO:0006979]	extracellular region [GO:0005576]	heme binding [GO:0020037]; lactoperoxidase activity [GO:0140825]; metal ion binding [GO:0046872]	PF00141;	mtr:25483534;	XP_013467682.1	peroxidase A2
TRINITY_DN26_c2_g1_i12	NA	NA	NA	G7ID32	Gibberellin receptor GID1, putative (Putative carboxylesterase (EC 3.1.1.1))	NA	NA	carboxylesterase activity [GO:0106435]	PF07859;	mtr:11422849;	XP_003592371.1	carboxylesterase 1
TRINITY_DN26_c2_g1_i14	NA	NA	NA	G7ID32	Gibberellin receptor GID1, putative (Putative carboxylesterase (EC 3.1.1.1))	NA	NA	carboxylesterase activity [GO:0106435]	PF07859;	mtr:11422849;	XP_003592371.1	carboxylesterase 1
TRINITY_DN26_c2_g1_i15	NA	NA	NA	A0A072TFE0	Putative thioredoxin-like protein (Thioredoxin protein)	NA	NA	NA	PF13462;	mtr:25480899;	XP_013442072.1	uncharacterized protein LOC25480899
TRINITY_DN26_c2_g1_i17	NA	NA	NA	NA	NA	NA	NA	NA	NA	NA	NA	NA
TRINITY_DN26_c3_g1_i1	AT5G06720	75.369	8.4e-107	G7KVF1	Peroxidase (EC 1.11.1.7)	hydrogen peroxide catabolic process [GO:0042744]; response to oxidative stress [GO:0006979]	extracellular region [GO:0005576]	heme binding [GO:0020037]; lactoperoxidase activity [GO:0140825]; metal ion binding [GO:0046872]	PF00141;	mtr:11419467;	XP_003625275.2	peroxidase A2
TRINITY_DN0_c0_g1_i1	NA	NA	NA	A0A2H4T362	Ferritin (EC 1.16.3.1)	intracellular iron ion homeostasis [GO:0006879]; iron ion transport [GO:0006826]	NA	ferric iron binding [GO:0008199]; ferroxidase activity [GO:0004322]	PF00210;	btab:109030386;	WP_272693355.1	ferritin
TRINITY_DN0_c0_g1_i3	NA	NA	NA	A0A2H4T362	Ferritin (EC 1.16.3.1)	intracellular iron ion homeostasis [GO:0006879]; iron ion transport [GO:0006826]	NA	ferric iron binding [GO:0008199]; ferroxidase activity [GO:0004322]	PF00210;	btab:109030386;	WP_272693355.1	ferritin
TRINITY_DN0_c0_g1_i4	NA	NA	NA	A0A2H4T362	Ferritin (EC 1.16.3.1)	intracellular iron ion homeostasis [GO:0006879]; iron ion transport [GO:0006826]	NA	ferric iron binding [GO:0008199]; ferroxidase activity [GO:0004322]	PF00210;	btab:109030386;	WP_272693355.1	ferritin
TRINITY_DN0_c0_g1_i5	NA	NA	NA	A0A2H4T362	Ferritin (EC 1.16.3.1)	intracellular iron ion homeostasis [GO:0006879]; iron ion transport [GO:0006826]	NA	ferric iron binding [GO:0008199]; ferroxidase activity [GO:0004322]	PF00210;	btab:109030386;	WP_272693355.1	ferritin
TRINITY_DN0_c0_g2_i15	NA	NA	NA	A0A2H4T362	Ferritin (EC 1.16.3.1)	intracellular iron ion homeostasis [GO:0006879]; iron ion transport [GO:0006826]	NA	ferric iron binding [GO:0008199]; ferroxidase activity [GO:0004322]	PF00210;	btab:109030386;	WP_272693355.1	ferritin
TRINITY_DN0_c0_g2_i16	NA	NA	NA	A0A2H4T362	Ferritin (EC 1.16.3.1)	intracellular iron ion homeostasis [GO:0006879]; iron ion transport [GO:0006826]	NA	ferric iron binding [GO:0008199]; ferroxidase activity [GO:0004322]	PF00210;	btab:109030386;	WP_272693355.1	ferritin
TRINITY_DN0_c0_g2_i18	NA	NA	NA	A0A2H4T362	Ferritin (EC 1.16.3.1)	intracellular iron ion homeostasis [GO:0006879]; iron ion transport [GO:0006826]	NA	ferric iron binding [GO:0008199]; ferroxidase activity [GO:0004322]	PF00210;	btab:109030386;	WP_272693355.1	ferritin
TRINITY_DN0_c0_g2_i22	NA	NA	NA	A0A2H4T362	Ferritin (EC 1.16.3.1)	intracellular iron ion homeostasis [GO:0006879]; iron ion transport [GO:0006826]	NA	ferric iron binding [GO:0008199]; ferroxidase activity [GO:0004322]	PF00210;	btab:109030386;	WP_272693355.1	ferritin
TRINITY_DN9_c0_g1_i15	NA	NA	NA	A0A6A6KLS8	Serine acetyltransferase N-terminal domain-containing protein	cysteine biosynthetic process from serine [GO:0006535]	cytoplasm [GO:0005737]	serine O-acetyltransferase activity [GO:0009001]	PF00132;PF06426;	NA	KAI9078716.1	hypothetical protein
TRINITY_DN9_c0_g1_i6	AT3G13110	66.258	6.06e-115	A0A396IS94	serine O-acetyltransferase (EC 2.3.1.30)	cysteine biosynthetic process from serine [GO:0006535]	cytoplasm [GO:0005737]	serine O-acetyltransferase activity [GO:0009001]	PF00132;PF06426;	NA	XP_013459995.2	serine acetyltransferase 1, chloroplastic
TRINITY_DN9_c0_g1_i8	AT3G13110	66.469	5.16e-106	A0A396IS94	serine O-acetyltransferase (EC 2.3.1.30)	cysteine biosynthetic process from serine [GO:0006535]	cytoplasm [GO:0005737]	serine O-acetyltransferase activity [GO:0009001]	PF00132;PF06426;	NA	XP_013459995.2	serine acetyltransferase 1, chloroplastic
TRINITY_DN9_c0_g1_i9	AT3G13110	64.11	3.04e-114	G7K4N0	serine O-acetyltransferase (EC 2.3.1.30)	cysteine biosynthetic process from serine [GO:0006535]	cytosol [GO:0005829]	serine O-acetyltransferase activity [GO:0009001]	PF00132;PF06426;	mtr:11436677;	XP_003617787.3	serine acetyltransferase 1, chloroplastic
TRINITY_DN9_c1_g1_i1	NA	NA	NA	NA	NA	NA	NA	NA	NA	NA	NA	NA
TRINITY_DN33_c0_g1_i3	AT5G59180	90.96	9.82e-118	B7FHG8	DNA-directed RNA polymerase subunit	nuclear-transcribed mRNA catabolic process, exonucleolytic [GO:0000291]; positive regulation of nuclear-transcribed mRNA poly(A) tail shortening [GO:0060213]; positive regulation of translational initiation [GO:0045948]; transcription initiation at RNA polymerase II promoter [GO:0006367]	P-body [GO:0000932]; RNA polymerase II, core complex [GO:0005665]	DNA-directed 5'-3' RNA polymerase activity [GO:0003899]; single-stranded DNA binding [GO:0003697]; single-stranded RNA binding [GO:0003727]; translation initiation factor binding [GO:0031369]	PF00575;PF03876;	mtr:11407767;	XP_003608502.1	DNA-directed RNA polymerase II subunit RPB7
TRINITY_DN33_c1_g1_i1	NA	NA	NA	G7KEW0	Ycf49-like protein	NA	membrane [GO:0016020]	NA	PF10693;	NA	AES94167.1	ycf49-like protein
TRINITY_DN7_c0_g1_i2	AT3G52880	78.391	0	H2EIY4	Monodehydroascorbate reductase	NA	NA	flavin adenine dinucleotide binding [GO:0050660]; oxidoreductase activity [GO:0016491]	PF07992;	NA	AEX20344.1	monodehydroascorbate reductase
TRINITY_DN7_c0_g1_i7	AT3G52880	78.391	0	H2EIY4	Monodehydroascorbate reductase	NA	NA	flavin adenine dinucleotide binding [GO:0050660]; oxidoreductase activity [GO:0016491]	PF07992;	NA	AEX20344.1	monodehydroascorbate reductase
TRINITY_DN7_c0_g2_i1	AT1G63940	75.96	0	A0A072TUC0	Monodehydroascorbate reductase (Putative monodehydroascorbate reductase (NADH) (EC 1.6.5.4))	NA	cytoplasm [GO:0005737]	flavin adenine dinucleotide binding [GO:0050660]; monodehydroascorbate reductase (NADH) activity [GO:0016656]; oxidoreductase activity, acting on NAD(P)H [GO:0016651]	PF07992;	mtr:25502104;	NP_001409342.1	monodehydroascorbate reductase (NADH),
TRINITY_DN7_c0_g3_i1	NA	NA	NA	NA	NA	NA	NA	NA	NA	NA	NA	NA
TRINITY_DN11_c0_g1_i1	NA	NA	NA	G7KMP3	TPX2 (Targeting protein for Xklp2) family protein	mitotic spindle assembly [GO:0090307]; regulation of mitotic spindle organization [GO:0060236]	cytoplasm [GO:0005737]; nuclear microtubule [GO:0005880]; spindle [GO:0005819]	microtubule binding [GO:0008017]; protein kinase activator activity [GO:0030295]	PF06886;	mtr:11414486;	XP_003618715.1	protein WVD2-like 4
TRINITY_DN11_c0_g1_i2	NA	NA	NA	G7JUE1	Putative transcription factor WD40-like family (Transducin/WD-like repeat-protein)	NA	NA	NA	PF00400;	mtr:11438240;	XP_003610089.2	WD repeat-containing protein 75
TRINITY_DN11_c0_g1_i4	NA	NA	NA	A0A2Z6MH44	TPX2 C-terminal domain-containing protein	regulation of mitotic spindle organization [GO:0060236]	cytoplasm [GO:0005737]; microtubule [GO:0005874]; spindle [GO:0005819]	NA	PF06886;	NA	GAU29153.1	hypothetical protein
TRINITY_DN11_c0_g2_i1	AT3G16830	87.603	2.57e-68	G7JMQ4	Putative transcription factor WD40-like family (Topless-like protein)	post-embryonic development [GO:0009791]; regulation of DNA-templated transcription [GO:0006355]; reproductive structure development [GO:0048608]; shoot system development [GO:0048367]	NA	NA	PF00400;	mtr:11415137;	XP_003609722.2	topless-related protein 2
TRINITY_DN11_c0_g2_i16	AT5G27030	76.533	0	G7KWJ2	Putative transcription factor WD40-like family (Topless-like protein)	post-embryonic development [GO:0009791]; regulation of DNA-templated transcription [GO:0006355]; reproductive structure development [GO:0048608]; shoot system development [GO:0048367]	NA	NA	PF00400;	mtr:11423151;	XP_003626186.1	topless-related protein 3
TRINITY_DN11_c0_g2_i20	AT5G27030	76.043	0	G7KWJ2	Putative transcription factor WD40-like family (Topless-like protein)	post-embryonic development [GO:0009791]; regulation of DNA-templated transcription [GO:0006355]; reproductive structure development [GO:0048608]; shoot system development [GO:0048367]	NA	NA	PF00400;	mtr:11423151;	XP_003626186.1	topless-related protein 3
TRINITY_DN11_c0_g2_i4	AT5G27030	75.53	0	Q2HW32	Lissencephaly type-1-like homology motif; CTLH, C-terminal to LisH motif; Nitrous oxide reductase, N-terminal; WD40-like; Quinonprotein alcohol dehydrogenase-like (Putative transcription factor WD40-like family) (Topless-like protein)	post-embryonic development [GO:0009791]; regulation of DNA-templated transcription [GO:0006355]; reproductive structure development [GO:0048608]; shoot system development [GO:0048367]	Golgi apparatus [GO:0005794]	NA	PF00400;	mtr:11405937;	XP_003591186.2	topless-related protein 3
TRINITY_DN11_c0_g2_i7	AT5G27030	76.018	0	Q2HW32	Lissencephaly type-1-like homology motif; CTLH, C-terminal to LisH motif; Nitrous oxide reductase, N-terminal; WD40-like; Quinonprotein alcohol dehydrogenase-like (Putative transcription factor WD40-like family) (Topless-like protein)	post-embryonic development [GO:0009791]; regulation of DNA-templated transcription [GO:0006355]; reproductive structure development [GO:0048608]; shoot system development [GO:0048367]	Golgi apparatus [GO:0005794]	NA	PF00400;	mtr:11405937;	XP_003591186.2	topless-related protein 3
TRINITY_DN6_c0_g1_i3	NA	NA	NA	A0A072UFW5	LA-related protein 6 LA RNA-binding domain protein, putative (Putative lupus La protein)	RNA processing [GO:0006396]	nucleus [GO:0005634]; polysome [GO:0005844]	mRNA binding [GO:0003729]; S-adenosylmethionine-dependent methyltransferase activity [GO:0008757]	PF05383;PF07145;	mtr:25499761;	XP_013450647.1	la-related protein 6B isoform X2
TRINITY_DN6_c0_g1_i4	AT2G43970	70.769	1.13e-83	A0A072UFW5	LA-related protein 6 LA RNA-binding domain protein, putative (Putative lupus La protein)	RNA processing [GO:0006396]	nucleus [GO:0005634]; polysome [GO:0005844]	mRNA binding [GO:0003729]; S-adenosylmethionine-dependent methyltransferase activity [GO:0008757]	PF05383;PF07145;	mtr:25499761;	XP_013450647.1	la-related protein 6B isoform X2
TRINITY_DN6_c1_g1_i1	NA	NA	NA	NA	NA	NA	NA	NA	NA	NA	NA	NA
TRINITY_DN6_c1_g2_i1	NA	NA	NA	G7IPX8	LA-related protein 6 LA RNA-binding domain protein, putative (Putative lupus La protein)	RNA processing [GO:0006396]	nucleus [GO:0005634]; polysome [GO:0005844]	mRNA binding [GO:0003729]; S-adenosylmethionine-dependent methyltransferase activity [GO:0008757]	PF05383;PF00076;	mtr:11441312;	XP_003593945.1	la-related protein 6A
TRINITY_DN6_c1_g2_i10	NA	NA	NA	G7IPX8	LA-related protein 6 LA RNA-binding domain protein, putative (Putative lupus La protein)	RNA processing [GO:0006396]	nucleus [GO:0005634]; polysome [GO:0005844]	mRNA binding [GO:0003729]; S-adenosylmethionine-dependent methyltransferase activity [GO:0008757]	PF05383;PF00076;	mtr:11441312;	XP_003593945.1	la-related protein 6A
TRINITY_DN6_c1_g2_i4	NA	NA	NA	G7IPX8	LA-related protein 6 LA RNA-binding domain protein, putative (Putative lupus La protein)	RNA processing [GO:0006396]	nucleus [GO:0005634]; polysome [GO:0005844]	mRNA binding [GO:0003729]; S-adenosylmethionine-dependent methyltransferase activity [GO:0008757]	PF05383;PF00076;	mtr:11441312;	XP_003593945.1	la-related protein 6A
TRINITY_DN6_c1_g2_i5	NA	NA	NA	G7IPX8	LA-related protein 6 LA RNA-binding domain protein, putative (Putative lupus La protein)	RNA processing [GO:0006396]	nucleus [GO:0005634]; polysome [GO:0005844]	mRNA binding [GO:0003729]; S-adenosylmethionine-dependent methyltransferase activity [GO:0008757]	PF05383;PF00076;	mtr:11441312;	XP_003593945.1	la-related protein 6A
TRINITY_DN6_c1_g2_i7	NA	NA	NA	G7IPX8	LA-related protein 6 LA RNA-binding domain protein, putative (Putative lupus La protein)	RNA processing [GO:0006396]	nucleus [GO:0005634]; polysome [GO:0005844]	mRNA binding [GO:0003729]; S-adenosylmethionine-dependent methyltransferase activity [GO:0008757]	PF05383;PF00076;	mtr:11441312;	XP_003593945.1	la-related protein 6A
TRINITY_DN6_c1_g2_i8	NA	NA	NA	G7IPX8	LA-related protein 6 LA RNA-binding domain protein, putative (Putative lupus La protein)	RNA processing [GO:0006396]	nucleus [GO:0005634]; polysome [GO:0005844]	mRNA binding [GO:0003729]; S-adenosylmethionine-dependent methyltransferase activity [GO:0008757]	PF05383;PF00076;	mtr:11441312;	XP_003593945.1	la-related protein 6A
TRINITY_DN6_c2_g1_i1	NA	NA	NA	NA	NA	NA	NA	NA	NA	NA	NA	NA
TRINITY_DN58_c0_g1_i15	AT5G28540	90.196	0	A0A396GQR7	Putative Heat shock protein 70 family	NA	endoplasmic reticulum [GO:0005783]	ATP binding [GO:0005524]; ATP-dependent protein folding chaperone [GO:0140662]	PF00012;	NA	XP_013447247.2	luminal-binding protein
TRINITY_DN58_c0_g1_i7	AT5G42020	90.414	0	A0A396GQR7	Putative Heat shock protein 70 family	NA	endoplasmic reticulum [GO:0005783]	ATP binding [GO:0005524]; ATP-dependent protein folding chaperone [GO:0140662]	PF00012;	NA	XP_013447247.2	luminal-binding protein
TRINITY_DN58_c1_g1_i1	AT1G21750	70.625	0	P29828	Protein disulfide-isomerase (PDI) (EC 5.3.4.1)	NA	endoplasmic reticulum lumen [GO:0005788]	protein disulfide isomerase activity [GO:0003756]	PF00085;PF13848;	NA	P29828.1	Protein disulfide-isomerase
TRINITY_DN58_c2_g2_i11	AT1G60170	77.572	0	A2Q2G1	Pre-mRNA processing ribonucleoprotein, binding region; NOSIC (Putative U4/U6 small nuclear ribonucleoprotein Prp31) (U4/U6 small nuclear Prp31-like ribonucleoprotein)	mRNA splicing, via spliceosome [GO:0000398]; spliceosomal tri-snRNP complex assembly [GO:0000244]	precatalytic spliceosome [GO:0071011]; spliceosomal tri-snRNP complex [GO:0097526]; U4 snRNP [GO:0005687]; U4/U6 x U5 tri-snRNP complex [GO:0046540]	RNA binding [GO:0003723]	PF01798;PF09785;	mtr:11440004;	XP_003622426.2	U4/U6 small nuclear ribonucleoprotein Prp31
TRINITY_DN89_c0_g1_i1	NA	NA	NA	Q9ZT04	50S ribosomal protein L31	translation [GO:0006412]	ribonucleoprotein complex [GO:1990904]; ribosome [GO:0005840]	structural constituent of ribosome [GO:0003735]	PF01197;	NA	AAC77927.1	NA
TRINITY_DN89_c0_g1_i3	NA	NA	NA	G8A1R6	50S ribosomal protein L31	translation [GO:0006412]	ribonucleoprotein complex [GO:1990904]; ribosome [GO:0005840]	structural constituent of ribosome [GO:0003735]	PF01197;	mtr:25482170;	XP_013466135.1	50S ribosomal protein L31, chloroplastic isoform
TRINITY_DN89_c0_g1_i4	NA	NA	NA	G8A1R5	50S ribosomal protein L31	translation [GO:0006412]	ribonucleoprotein complex [GO:1990904]; ribosome [GO:0005840]	structural constituent of ribosome [GO:0003735]	PF01197;	NA	XP_013466136.1	50S ribosomal protein L31, chloroplastic isoform
TRINITY_DN89_c0_g2_i1	AT5G35200	71.162	0	G7JFD3	Clathrin assembly plant-like protein, putative (Putative ANTH domain-containing protein)	clathrin coat assembly [GO:0048268]; clathrin-dependent endocytosis [GO:0072583]; vesicle budding from membrane [GO:0006900]	clathrin-coated pit [GO:0005905]; clathrin-coated vesicle [GO:0030136]; Golgi apparatus [GO:0005794]	1-phosphatidylinositol binding [GO:0005545]; clathrin heavy chain binding [GO:0032050]; phosphatidylinositol-4,5-bisphosphate binding [GO:0005546]; SNARE binding [GO:0000149]	PF07651;	mtr:11438799;	XP_003609412.1	putative clathrin assembly protein At5g35200
TRINITY_DN89_c1_g1_i1	NA	NA	NA	G7KB59	Homeobox-leucine zipper protein (HD-ZIP protein) (Homeodomain transcription factor)	positive regulation of DNA-templated transcription [GO:0045893]	nucleus [GO:0005634]	DNA-binding transcription factor activity, RNA polymerase II-specific [GO:0000981]; sequence-specific DNA binding [GO:0043565]	PF02183;PF00046;	mtr:11411421;	XP_003613642.1	homeobox-leucine zipper protein ATHB-13
TRINITY_DN89_c1_g1_i2	NA	NA	NA	G7KB59	Homeobox-leucine zipper protein (HD-ZIP protein) (Homeodomain transcription factor)	positive regulation of DNA-templated transcription [GO:0045893]	nucleus [GO:0005634]	DNA-binding transcription factor activity, RNA polymerase II-specific [GO:0000981]; sequence-specific DNA binding [GO:0043565]	PF02183;PF00046;	mtr:11411421;	XP_003613642.1	homeobox-leucine zipper protein ATHB-13
TRINITY_DN89_c3_g1_i1	NA	NA	NA	NA	NA	NA	NA	NA	NA	NA	NA	NA
TRINITY_DN81_c0_g1_i2	NA	NA	NA	A0A396HTG1	Uncharacterized protein	NA	NA	NA	NA	NA	XP_024639238.1	uncharacterized protein LOC11407534
TRINITY_DN81_c0_g1_i3	NA	NA	NA	A0A396HTG1	Uncharacterized protein	NA	NA	NA	NA	NA	XP_024639238.1	uncharacterized protein LOC11407534
TRINITY_DN81_c0_g1_i4	NA	NA	NA	A0A396HTG1	Uncharacterized protein	NA	NA	NA	NA	NA	XP_024639238.1	uncharacterized protein LOC11407534
TRINITY_DN81_c0_g1_i9	NA	NA	NA	A0A396HTG1	Uncharacterized protein	NA	NA	NA	NA	NA	XP_024639238.1	uncharacterized protein LOC11407534
TRINITY_DN81_c0_g2_i1	NA	NA	NA	A0A396HTG1	Uncharacterized protein	NA	NA	NA	NA	NA	XP_024639238.1	uncharacterized protein LOC11407534
TRINITY_DN81_c0_g3_i1	NA	NA	NA	G7J883	Uncharacterized protein	NA	NA	NA	NA	mtr:11430812;	XP_003602331.2	uncharacterized protein LOC11430812 isoform X2
TRINITY_DN81_c0_g3_i2	NA	NA	NA	NA	NA	NA	NA	NA	NA	NA	NA	NA
TRINITY_DN37_c0_g1_i4	NA	NA	NA	G7J6T8	Plant/T32M21-140 protein	positive regulation of growth [GO:0045927]	NA	NA	PF11961;PF05003;	mtr:11441466;	XP_003602219.1	protein PSK SIMULATOR 3
TRINITY_DN37_c0_g1_i5	NA	NA	NA	G7I338	Plant/T32M21-140 protein	positive regulation of growth [GO:0045927]	NA	NA	PF11961;PF05003;	mtr:11427964;	XP_003591745.2	uncharacterized protein LOC11427964
TRINITY_DN37_c0_g1_i6	NA	NA	NA	G7J6T8	Plant/T32M21-140 protein	positive regulation of growth [GO:0045927]	NA	NA	PF11961;PF05003;	mtr:11441466;	XP_003602219.1	protein PSK SIMULATOR 3
TRINITY_DN37_c0_g2_i2	NA	NA	NA	A5X7Z0	CONSTANS-like 1	regulation of flower development [GO:0009909]	nucleus [GO:0005634]	zinc ion binding [GO:0008270]	PF06203;PF00643;	NA	ABG57263.1	CONSTANS-like 1
TRINITY_DN21_c0_g1_i2	AT3G60190	79.84	0	A0A072TYG5	Dynamin-like protein 1E (Putative dynamin central domain, dynamin, GTPase domain, GTPase effector domain, Dynamin superfamily)	NA	cytoplasm [GO:0005737]; membrane [GO:0016020]; microtubule [GO:0005874]	GTP binding [GO:0005525]; GTPase activity [GO:0003924]; microtubule binding [GO:0008017]	PF01031;PF00350;PF02212;	mtr:25499913;	XP_013448440.1	dynamin-related protein 1E
TRINITY_DN21_c0_g1_i3	AT3G60190	78.213	0	G7LDH0	Dynamin 1E-like protein (Putative dynamin central domain, dynamin, GTPase domain, GTPase effector domain, Dynamin superfamily)	NA	cytoplasm [GO:0005737]; membrane [GO:0016020]; microtubule [GO:0005874]	GTP binding [GO:0005525]; GTPase activity [GO:0003924]; microtubule binding [GO:0008017]	PF01031;PF00350;PF02212;	NA	XP_039684763.1	dynamin-related protein 1E
TRINITY_DN21_c0_g2_i2	AT1G14830	87.379	0	G7LBF4	Dynamin-like protein 1E (Putative dynamin central domain, dynamin, GTPase domain, GTPase effector domain, Dynamin superfamily)	NA	cytoplasm [GO:0005737]; membrane [GO:0016020]; microtubule [GO:0005874]	GTP binding [GO:0005525]; GTPase activity [GO:0003924]; microtubule binding [GO:0008017]	PF01031;PF00350;PF02212;	mtr:11417023;	XP_003630965.1	dynamin-related protein 1C
TRINITY_DN21_c0_g2_i3	AT5G49660	65.271	0	A0A072V405	LRR receptor-like kinase family protein	phosphorylation [GO:0016310]	plasma membrane [GO:0005886]	ATP binding [GO:0005524]; protein kinase activity [GO:0004672]	PF00069;	mtr:25490155;	XP_013462073.1	receptor protein-tyrosine kinase CEPR1
TRINITY_DN21_c0_g2_i4	NA	NA	NA	G7LBF5	Dynamin-like protein 1E	NA	cytoplasm [GO:0005737]; intracellular organelle [GO:0043229]	GTP binding [GO:0005525]; GTPase activity [GO:0003924]	PF01031;PF00350;PF02212;	NA	AET05442.1	dynamin-like protein 1E
TRINITY_DN21_c0_g2_i5	AT5G49660	64.744	0	A0A072V405	LRR receptor-like kinase family protein	phosphorylation [GO:0016310]	plasma membrane [GO:0005886]	ATP binding [GO:0005524]; protein kinase activity [GO:0004672]	PF00069;	mtr:25490155;	XP_013462073.1	receptor protein-tyrosine kinase CEPR1
TRINITY_DN21_c1_g1_i1	NA	NA	NA	G7JB14	C2 NT-type domain-containing protein	NA	NA	NA	NA	mtr:11431960;	XP_003603391.1	uncharacterized protein LOC11431960 isoform X1
TRINITY_DN21_c2_g1_i3	NA	NA	NA	G7J6H1	Transmembrane protein, putative	NA	membrane [GO:0016020]	NA	NA	mtr:11422514;	XP_003603879.2	uncharacterized protein LOC11422514
TRINITY_DN21_c3_g1_i1	NA	NA	NA	A0A392T5N0	Dynamin-related protein 1E-like	NA	NA	NA	NA	NA	MCI56339.1	dynamin-related protein 1E-like
TRINITY_DN16_c0_g1_i1	AT2G16640	78.249	0	A0A396J4N6	Putative small monomeric GTPase (EC 3.6.5.2)	protein targeting to chloroplast [GO:0045036]	chloroplast outer membrane [GO:0009707]	G protein activity [GO:0003925]; GTP binding [GO:0005525]; metal ion binding [GO:0046872]	PF04548;PF11886;	NA	XP_024632261.2	translocase of chloroplast 120, chloroplastic
TRINITY_DN16_c0_g1_i2	AT2G16640	78.249	0	A0A396J4N6	Putative small monomeric GTPase (EC 3.6.5.2)	protein targeting to chloroplast [GO:0045036]	chloroplast outer membrane [GO:0009707]	G protein activity [GO:0003925]; GTP binding [GO:0005525]; metal ion binding [GO:0046872]	PF04548;PF11886;	NA	XP_024632261.2	translocase of chloroplast 120, chloroplastic
TRINITY_DN16_c1_g1_i1	NA	NA	NA	NA	NA	NA	NA	NA	NA	NA	NA	NA
TRINITY_DN1_c0_g1_i2	AT4G04910	77.852	0	A0A072UYZ3	Vesicle-fusing ATPase (EC 3.6.4.6)	Golgi to plasma membrane protein transport [GO:0043001]; intra-Golgi vesicle-mediated transport [GO:0006891]; mRNA transport [GO:0051028]; protein storage vacuole organization [GO:1990019]; SNARE complex disassembly [GO:0035494]	Golgi stack [GO:0005795]	ATP binding [GO:0005524]; ATP hydrolysis activity [GO:0016887]; metal ion binding [GO:0046872]	PF00004;PF17862;PF02933;	NA	XP_024637282.1	vesicle-fusing ATPase
TRINITY_DN1_c0_g3_i1	AT1G80350	80.814	0	A0A072UI08	Katanin p60 ATPase-containing subunit A1 (Katanin p60 subunit A1) (EC 5.6.1.1) (p60 katanin)	microtubule severing [GO:0051013]	cytoplasm [GO:0005737]; microtubule [GO:0005874]; microtubule cytoskeleton [GO:0015630]	ATP binding [GO:0005524]; ATP hydrolysis activity [GO:0016887]; isomerase activity [GO:0016853]; microtubule binding [GO:0008017]; microtubule severing ATPase activity [GO:0008568]	PF00004;PF17862;PF09336;	mtr:25491373;	XP_013454727.1	katanin p60 ATPase-containing subunit A1
TRINITY_DN64_c0_g1_i13	NA	NA	NA	A0A396HT17	Putative P-loop containing nucleoside triphosphate hydrolase, leucine-rich repeat domain, L	defense response [GO:0006952]; response to other organism [GO:0051707]	NA	ADP binding [GO:0043531]; hydrolase activity [GO:0016787]	PF00931;PF18052;	NA	XP_024639291.1	putative disease resistance protein RGA1
TRINITY_DN64_c0_g1_i14	NA	NA	NA	A0A072VQB8	Inositol-tetrakisphosphate 1-kinase (EC 2.7.1.134)	inositol trisphosphate metabolic process [GO:0032957]; phosphorylation [GO:0016310]	NA	ATP binding [GO:0005524]; inositol tetrakisphosphate 1-kinase activity [GO:0047325]; inositol-1,3,4-trisphosphate 5-kinase activity [GO:0052726]; inositol-1,3,4-trisphosphate 6-kinase activity [GO:0052725]; magnesium ion binding [GO:0000287]	PF05770;PF17927;	mtr:25485299;	XP_039685916.1	inositol-tetrakisphosphate 1-kinase 3 isoform
TRINITY_DN64_c0_g1_i16	AT4G08170	65.143	9.68e-128	A0A072UE14	Inositol-tetrakisphosphate 1-kinase (EC 2.7.1.134)	inositol trisphosphate metabolic process [GO:0032957]; phosphorylation [GO:0016310]	NA	ATP binding [GO:0005524]; inositol tetrakisphosphate 1-kinase activity [GO:0047325]; inositol-1,3,4-trisphosphate 5-kinase activity [GO:0052726]; inositol-1,3,4-trisphosphate 6-kinase activity [GO:0052725]; magnesium ion binding [GO:0000287]	PF05770;PF17927;	NA	XP_013453305.1	inositol-tetrakisphosphate 1-kinase 3 isoform
TRINITY_DN64_c0_g1_i18	AT4G08170	78.39	6.68e-107	A0A072VQP8	inositol-1,3,4-trisphosphate 5/6-kinase (EC 2.7.1.159)	inositol trisphosphate metabolic process [GO:0032957]; phosphorylation [GO:0016310]	NA	ATP binding [GO:0005524]; inositol tetrakisphosphate 1-kinase activity [GO:0047325]; inositol-1,3,4-trisphosphate 5-kinase activity [GO:0052726]; inositol-1,3,4-trisphosphate 6-kinase activity [GO:0052725]; magnesium ion binding [GO:0000287]	PF05770;	NA	XP_024626587.1	inositol-tetrakisphosphate 1-kinase 3 isoform
TRINITY_DN64_c0_g1_i19	AT4G08170	79.897	1.01e-82	A0A072VQP8	inositol-1,3,4-trisphosphate 5/6-kinase (EC 2.7.1.159)	inositol trisphosphate metabolic process [GO:0032957]; phosphorylation [GO:0016310]	NA	ATP binding [GO:0005524]; inositol tetrakisphosphate 1-kinase activity [GO:0047325]; inositol-1,3,4-trisphosphate 5-kinase activity [GO:0052726]; inositol-1,3,4-trisphosphate 6-kinase activity [GO:0052725]; magnesium ion binding [GO:0000287]	PF05770;	NA	XP_024626593.1	inositol-tetrakisphosphate 1-kinase 3 isoform
TRINITY_DN64_c0_g1_i2	NA	NA	NA	A0A392NT53	inositol-1,3,4-trisphosphate 5/6-kinase (EC 2.7.1.159)	inositol trisphosphate metabolic process [GO:0032957]; phosphorylation [GO:0016310]	NA	ATP binding [GO:0005524]; inositol tetrakisphosphate 1-kinase activity [GO:0047325]; inositol-1,3,4-trisphosphate 5-kinase activity [GO:0052726]; inositol-1,3,4-trisphosphate 6-kinase activity [GO:0052725]; magnesium ion binding [GO:0000287]	PF05770;	NA	MCI02993.1	inositol-tetrakisphosphate 1-kinase 2-like
TRINITY_DN64_c0_g1_i20	AT4G08170	73.786	4.1e-136	A0A072UE14	Inositol-tetrakisphosphate 1-kinase (EC 2.7.1.134)	inositol trisphosphate metabolic process [GO:0032957]; phosphorylation [GO:0016310]	NA	ATP binding [GO:0005524]; inositol tetrakisphosphate 1-kinase activity [GO:0047325]; inositol-1,3,4-trisphosphate 5-kinase activity [GO:0052726]; inositol-1,3,4-trisphosphate 6-kinase activity [GO:0052725]; magnesium ion binding [GO:0000287]	PF05770;PF17927;	NA	XP_013453305.1	inositol-tetrakisphosphate 1-kinase 3 isoform
TRINITY_DN64_c0_g1_i3	AT4G08170	71.845	4.21e-128	A0A072UNB5	Inositol-tetrakisphosphate 1-kinase (EC 2.7.1.134)	inositol trisphosphate metabolic process [GO:0032957]; phosphorylation [GO:0016310]	NA	ATP binding [GO:0005524]; inositol tetrakisphosphate 1-kinase activity [GO:0047325]; inositol-1,3,4-trisphosphate 5-kinase activity [GO:0052726]; inositol-1,3,4-trisphosphate 6-kinase activity [GO:0052725]; magnesium ion binding [GO:0000287]	PF05770;PF17927;	mtr:11437604;	XP_013453304.1	inositol-tetrakisphosphate 1-kinase 3 isoform
TRINITY_DN64_c0_g1_i4	AT4G08170	78.632	1.29e-103	A0A072VQB8	Inositol-tetrakisphosphate 1-kinase (EC 2.7.1.134)	inositol trisphosphate metabolic process [GO:0032957]; phosphorylation [GO:0016310]	NA	ATP binding [GO:0005524]; inositol tetrakisphosphate 1-kinase activity [GO:0047325]; inositol-1,3,4-trisphosphate 5-kinase activity [GO:0052726]; inositol-1,3,4-trisphosphate 6-kinase activity [GO:0052725]; magnesium ion binding [GO:0000287]	PF05770;PF17927;	mtr:25485299;	XP_039685916.1	inositol-tetrakisphosphate 1-kinase 3 isoform
TRINITY_DN64_c0_g1_i5	AT4G08170	75.49	3.03e-139	A0A072VQB8	Inositol-tetrakisphosphate 1-kinase (EC 2.7.1.134)	inositol trisphosphate metabolic process [GO:0032957]; phosphorylation [GO:0016310]	NA	ATP binding [GO:0005524]; inositol tetrakisphosphate 1-kinase activity [GO:0047325]; inositol-1,3,4-trisphosphate 5-kinase activity [GO:0052726]; inositol-1,3,4-trisphosphate 6-kinase activity [GO:0052725]; magnesium ion binding [GO:0000287]	PF05770;PF17927;	mtr:25485299;	XP_013469944.1	inositol-tetrakisphosphate 1-kinase 3 isoform
TRINITY_DN64_c0_g1_i6	AT4G08170	74.277	9.87e-134	A0A072VQB8	Inositol-tetrakisphosphate 1-kinase (EC 2.7.1.134)	inositol trisphosphate metabolic process [GO:0032957]; phosphorylation [GO:0016310]	NA	ATP binding [GO:0005524]; inositol tetrakisphosphate 1-kinase activity [GO:0047325]; inositol-1,3,4-trisphosphate 5-kinase activity [GO:0052726]; inositol-1,3,4-trisphosphate 6-kinase activity [GO:0052725]; magnesium ion binding [GO:0000287]	PF05770;PF17927;	mtr:25485299;	XP_013469944.1	inositol-tetrakisphosphate 1-kinase 3 isoform
TRINITY_DN64_c0_g1_i8	AT4G08170	77.258	3.44e-142	A0A072VQB8	Inositol-tetrakisphosphate 1-kinase (EC 2.7.1.134)	inositol trisphosphate metabolic process [GO:0032957]; phosphorylation [GO:0016310]	NA	ATP binding [GO:0005524]; inositol tetrakisphosphate 1-kinase activity [GO:0047325]; inositol-1,3,4-trisphosphate 5-kinase activity [GO:0052726]; inositol-1,3,4-trisphosphate 6-kinase activity [GO:0052725]; magnesium ion binding [GO:0000287]	PF05770;PF17927;	mtr:25485299;	XP_013469944.1	inositol-tetrakisphosphate 1-kinase 3 isoform
TRINITY_DN64_c0_g1_i9	NA	NA	NA	A0A396HT17	Putative P-loop containing nucleoside triphosphate hydrolase, leucine-rich repeat domain, L	defense response [GO:0006952]; response to other organism [GO:0051707]	NA	ADP binding [GO:0043531]; hydrolase activity [GO:0016787]	PF00931;PF18052;	NA	XP_024639291.1	putative disease resistance protein RGA1
TRINITY_DN64_c1_g1_i2	NA	NA	NA	A0A445I716	TMV resistance protein N isoform A (TMV resistance protein N isoform C)	defense response [GO:0006952]; signal transduction [GO:0007165]	NA	ADP binding [GO:0043531]; S-adenosylmethionine-dependent methyltransferase activity [GO:0008757]	PF00931;PF01582;	NA	WIL60059.1	nodulation protein
TRINITY_DN64_c2_g1_i2	AT2G20300	75.566	0	A0A396H712	Protein kinase domain-containing protein	phosphorylation [GO:0016310]	membrane [GO:0016020]	ATP binding [GO:0005524]; protein serine/threonine kinase activity [GO:0004674]	PF07714;	NA	XP_024626247.1	receptor-like serine/threonine-protein kinase
TRINITY_DN64_c2_g2_i1	AT3G48750	90.476	1.65e-108	A0A2Z6PB12	Protein kinase domain-containing protein	phosphorylation [GO:0016310]	NA	ATP binding [GO:0005524]; protein serine/threonine kinase activity [GO:0004674]	PF00069;	NA	GAU41519.1	hypothetical protein
TRINITY_DN64_c2_g2_i2	AT3G48750	84.407	0	G8A1D5	Cyclin-dependent kinase (Putative cyclin-dependent kinase CMGC-CDK-Pl family (EC 2.7.11.22))	G1/S transition of mitotic cell cycle [GO:0000082]; phosphorylation [GO:0016310]; regulation of G2/M transition of mitotic cell cycle [GO:0010389]; regulation of gene expression [GO:0010468]; regulation of meiotic cell cycle [GO:0051445]; response to organic substance [GO:0010033]; signal transduction [GO:0007165]	cyclin-dependent protein kinase holoenzyme complex [GO:0000307]; cytoplasm [GO:0005737]; nucleus [GO:0005634]	ATP binding [GO:0005524]; cyclin binding [GO:0030332]; cyclin-dependent protein serine/threonine kinase activity [GO:0004693]	PF00069;	mtr:25493338;	XP_013457274.1	cell division control protein 2 homolog 2
TRINITY_DN64_c2_g2_i3	AT3G48750	90.476	4.24e-109	A0A2Z6PB12	Protein kinase domain-containing protein	phosphorylation [GO:0016310]	NA	ATP binding [GO:0005524]; protein serine/threonine kinase activity [GO:0004674]	PF00069;	NA	GAU41519.1	hypothetical protein
TRINITY_DN72_c0_g1_i1	NA	NA	NA	A0A072UPN7	Cytochrome P450 family protein (Putative cytochrome P450)	NA	membrane [GO:0016020]	heme binding [GO:0020037]; iron ion binding [GO:0005506]; monooxygenase activity [GO:0004497]; oxidoreductase activity, acting on paired donors, with incorporation or reduction of molecular oxygen [GO:0016705]	PF00067;	mtr:25493095;	XP_013456962.1	cytochrome P450 CYP82D47
TRINITY_DN72_c0_g1_i11	AT1G56720	86.322	2.29e-180	A0A072V7B9	Receptor-like kinase plant	phosphorylation [GO:0016310]	membrane [GO:0016020]	ATP binding [GO:0005524]; protein kinase activity [GO:0004672]	PF00069;	mtr:25486616;	XP_013463687.1	probable receptor-like protein kinase At5g18500
TRINITY_DN72_c0_g1_i13	AT1G56720	70.021	0	G7JQ38	Receptor-like kinase plant	phosphorylation [GO:0016310]	membrane [GO:0016020]	ATP binding [GO:0005524]; protein kinase activity [GO:0004672]	PF00069;	mtr:11421893;	XP_003609870.2	probable receptor-like protein kinase At5g18500
TRINITY_DN72_c0_g1_i14	NA	NA	NA	A0A072UPN7	Cytochrome P450 family protein (Putative cytochrome P450)	NA	membrane [GO:0016020]	heme binding [GO:0020037]; iron ion binding [GO:0005506]; monooxygenase activity [GO:0004497]; oxidoreductase activity, acting on paired donors, with incorporation or reduction of molecular oxygen [GO:0016705]	PF00067;	mtr:25493095;	XP_013456962.1	cytochrome P450 CYP82D47
TRINITY_DN72_c0_g1_i15	NA	NA	NA	A0A072UPN7	Cytochrome P450 family protein (Putative cytochrome P450)	NA	membrane [GO:0016020]	heme binding [GO:0020037]; iron ion binding [GO:0005506]; monooxygenase activity [GO:0004497]; oxidoreductase activity, acting on paired donors, with incorporation or reduction of molecular oxygen [GO:0016705]	PF00067;	mtr:25493095;	XP_013456962.1	cytochrome P450 CYP82D47
TRINITY_DN72_c0_g1_i4	AT1G56720	72.835	0	G7KWG4	Receptor-like kinase plant	phosphorylation [GO:0016310]	membrane [GO:0016020]	ATP binding [GO:0005524]; protein kinase activity [GO:0004672]	PF00069;	mtr:11423148;	XP_003626158.1	probable receptor-like protein kinase At5g18500
TRINITY_DN72_c0_g1_i7	NA	NA	NA	G7J7F5	Ribonuclease P protein subunit P38, related protein, putative	NA	NA	NA	NA	NA	AES72516.1	ribonuclease P protein subunit P38, related
TRINITY_DN72_c1_g1_i5	AT5G08350	62.893	2.32e-68	B7FJD2	GRAM domain protein/ABA-responsive-like protein (Putative GRAM domain, PH domain-containing protein)	NA	NA	NA	PF02893;	mtr:25485661;	XP_013470383.1	putative GEM-like protein 8
TRINITY_DN36_c0_g1_i2	NA	NA	NA	G7IHL6	Myb transcription factor	NA	membrane [GO:0016020]; nucleus [GO:0005634]	DNA-binding transcription factor activity [GO:0003700]; sequence-specific DNA binding [GO:0043565]	PF00249;	NA	AES67579.2	myb transcription factor
TRINITY_DN36_c0_g1_i7	NA	NA	NA	G7IHL5	Myb transcription factor	NA	nucleus [GO:0005634]	DNA-binding transcription factor activity [GO:0003700]; sequence-specific DNA binding [GO:0043565]	PF00249;	NA	WAN90145.1	MYB family transcription factor
TRINITY_DN36_c1_g1_i1	NA	NA	NA	A0A396I9J5	Putative transcription factor MYB-HB-like family	NA	nucleus [GO:0005634]	DNA-binding transcription factor activity [GO:0003700]; sequence-specific DNA binding [GO:0043565]	PF00249;	NA	RHN60904.1	putative transcription factor MYB-HB-like
TRINITY_DN36_c1_g1_i14	NA	NA	NA	A0A396I9J5	Putative transcription factor MYB-HB-like family	NA	nucleus [GO:0005634]	DNA-binding transcription factor activity [GO:0003700]; sequence-specific DNA binding [GO:0043565]	PF00249;	NA	RHN60904.1	putative transcription factor MYB-HB-like
TRINITY_DN36_c1_g1_i2	NA	NA	NA	G7JTP7	Myb transcription factor	NA	NA	NA	NA	NA	AES88816.1	myb transcription factor
TRINITY_DN36_c1_g1_i7	NA	NA	NA	A0A396I9J5	Putative transcription factor MYB-HB-like family	NA	nucleus [GO:0005634]	DNA-binding transcription factor activity [GO:0003700]; sequence-specific DNA binding [GO:0043565]	PF00249;	NA	RHN60904.1	putative transcription factor MYB-HB-like
TRINITY_DN36_c1_g1_i9	NA	NA	NA	G7JTP5	Myb transcription factor	NA	nucleus [GO:0005634]	DNA-binding transcription factor activity [GO:0003700]; sequence-specific DNA binding [GO:0043565]	PF00249;	NA	XP_003606617.1	transcription factor MYB59 isoform X2
TRINITY_DN36_c1_g2_i1	NA	NA	NA	I3T8G3	Uncharacterized protein	NA	NA	NA	NA	NA	AFK48805.1	unknown
TRINITY_DN36_c2_g1_i1	NA	NA	NA	A0A072VQK4	Myb transcription factor MIXTA-like protein (Putative transcription factor MYB-HB-like family)	NA	NA	NA	PF00249;	mtr:25485077;	XP_013469680.1	transcription factor MYB17
TRINITY_DN36_c2_g1_i4	NA	NA	NA	A2Q567	Amine oxidase (Putative non-specific polyamine oxidase (EC 1.5.3.17))	NA	NA	N1-acetylspermidine:oxygen oxidoreductase (3-acetamidopropanal-forming) activity [GO:0052904]; N1-acetylspermine:oxygen oxidoreductase (3-acetamidopropanal-forming) activity [GO:0052903]; polyamine oxidase activity [GO:0046592]; spermidine:oxygen oxidoreductase (3-aminopropanal-forming) activity [GO:0052902]; spermine:oxygen oxidoreductase (spermidine-forming) activity [GO:0052901]	PF01593;	mtr:11441600;	XP_003595165.1	probable polyamine oxidase 5
TRINITY_DN36_c3_g1_i1	NA	NA	NA	A0A396J316	Putative F-box domain-containing protein	NA	NA	NA	NA	NA	RHN72409.1	putative F-box domain-containing protein
TRINITY_DN5_c0_g1_i1	NA	NA	NA	A0A072UQ84	Calmodulin-binding transcription activator 1 (Putative transcription factor CG1-CAMTA family)	regulation of DNA-templated transcription [GO:0006355]	nucleus [GO:0005634]	calmodulin binding [GO:0005516]; DNA binding [GO:0003677]	PF03859;PF00612;PF01833;	mtr:25493268;	XP_013457187.1	calmodulin-binding transcription activator 2
TRINITY_DN5_c0_g1_i12	NA	NA	NA	A0A072UND3	Calmodulin-binding transcription activator 1	regulation of DNA-templated transcription [GO:0006355]	NA	calmodulin binding [GO:0005516]; DNA binding [GO:0003677]	PF03859;PF01833;	NA	KEH31217.1	calmodulin-binding transcription activator 1
TRINITY_DN5_c0_g1_i13	NA	NA	NA	A0A392NA59	Calmodulin-binding transcription activator 2-like	NA	NA	NA	NA	NA	MCH96129.1	calmodulin-binding transcription activator
TRINITY_DN5_c0_g1_i7	NA	NA	NA	G7INW0	Calmodulin-binding transcription activator 1 (Putative transcription factor CG1-CAMTA family)	regulation of transcription by RNA polymerase II [GO:0006357]	nucleus [GO:0005634]	calmodulin binding [GO:0005516]; double-stranded DNA binding [GO:0003690]; transcription coregulator activity [GO:0003712]	PF12796;PF03859;PF00612;PF01833;	mtr:11433865;	XP_003593198.2	calmodulin-binding transcription activator 2
TRINITY_DN5_c0_g1_i9	AT5G09410	63.333	2.57e-61	A0A072UND3	Calmodulin-binding transcription activator 1	regulation of DNA-templated transcription [GO:0006355]	NA	calmodulin binding [GO:0005516]; DNA binding [GO:0003677]	PF03859;PF01833;	NA	KEH31217.1	calmodulin-binding transcription activator 1
TRINITY_DN5_c0_g2_i10	NA	NA	NA	A0A072TTS7	Calmodulin-binding transcription activator	regulation of DNA-templated transcription [GO:0006355]	nucleus [GO:0005634]	calmodulin binding [GO:0005516]	PF12796;PF00612;	NA	KEH20832.1	calmodulin-binding transcription activator
TRINITY_DN5_c0_g2_i14	NA	NA	NA	A0A072TTJ2	Calmodulin-binding transcription activator	regulation of DNA-templated transcription [GO:0006355]	nucleus [GO:0005634]	calmodulin binding [GO:0005516]; DNA binding [GO:0003677]	PF12796;PF03859;PF00612;	NA	KEH20829.1	calmodulin-binding transcription activator
TRINITY_DN5_c0_g2_i15	NA	NA	NA	A0A072TVC9	Calmodulin-binding transcription activator (Putative transcription factor CG1-CAMTA family)	regulation of DNA-templated transcription [GO:0006355]	nucleus [GO:0005634]	calmodulin binding [GO:0005516]; DNA binding [GO:0003677]	PF12796;PF03859;PF00612;	NA	XP_013446801.1	calmodulin-binding transcription activator 1
TRINITY_DN5_c0_g2_i16	NA	NA	NA	A0A072TTR9	Calmodulin-binding transcription activator	regulation of transcription by RNA polymerase II [GO:0006357]	nucleus [GO:0005634]	calmodulin binding [GO:0005516]; double-stranded DNA binding [GO:0003690]; transcription coregulator activity [GO:0003712]	PF12796;PF03859;PF00612;	mtr:25501911;	XP_013446800.1	calmodulin-binding transcription activator 1
TRINITY_DN5_c0_g2_i4	NA	NA	NA	A0A072TUJ0	Calmodulin-binding transcription activator	regulation of DNA-templated transcription [GO:0006355]	nucleus [GO:0005634]	calmodulin binding [GO:0005516]	PF12796;PF00612;	NA	XP_013446801.1	calmodulin-binding transcription activator 1
TRINITY_DN76_c0_g1_i1	AT1G60940	87.025	0	Q5U9E3	Stress kinase (Sucrose non-fermenting-like kinase 2 family protein)	intracellular signal transduction [GO:0035556]; phosphorylation [GO:0016310]	NA	ATP binding [GO:0005524]; protein serine/threonine kinase activity [GO:0004674]	PF00069;	mtr:11424194;	XP_003592980.1	serine/threonine-protein kinase SRK2A isoform
TRINITY_DN76_c0_g1_i4	AT1G60940	87.025	0	Q5U9E3	Stress kinase (Sucrose non-fermenting-like kinase 2 family protein)	intracellular signal transduction [GO:0035556]; phosphorylation [GO:0016310]	NA	ATP binding [GO:0005524]; protein serine/threonine kinase activity [GO:0004674]	PF00069;	mtr:11424194;	XP_003592980.1	serine/threonine-protein kinase SRK2A isoform
TRINITY_DN76_c0_g1_i6	AT1G10940	83.242	0	G7LGG5	Sucrose non-fermenting-like kinase 2 family protein	intracellular signal transduction [GO:0035556]; phosphorylation [GO:0016310]	NA	ATP binding [GO:0005524]; protein serine/threonine kinase activity [GO:0004674]	PF00069;	mtr:11437259;	XP_003630417.2	serine/threonine-protein kinase SRK2A
TRINITY_DN76_c0_g2_i1	AT1G10940	80.22	0	A0A072V1U0	Sucrose non-fermenting-like kinase 2 family protein	intracellular signal transduction [GO:0035556]; phosphorylation [GO:0016310]	NA	ATP binding [GO:0005524]; protein serine/threonine kinase activity [GO:0004674]	PF00069;	mtr:25489884;	XP_013461621.1	serine/threonine-protein kinase SRK2A
TRINITY_DN76_c1_g1_i1	AT1G32240	67.317	9.02e-65	A0A896WCM3	MYB family transcription factor	abaxial cell fate specification [GO:0010158]; regulation of DNA-templated transcription [GO:0006355]	nucleus [GO:0005634]	transcription cis-regulatory region binding [GO:0000976]	PF00249;	NA	QSD99652.1	MYB family transcription factor
TRINITY_DN76_c2_g1_i1	NA	NA	NA	NA	NA	NA	NA	NA	NA	NA	NA	NA
TRINITY_DN54_c0_g1_i1	AT5G17920	87.076	0	A0A072UID0	5-methyltetrahydropteroyltriglutamate--homocysteine S-methyltransferase (EC 2.1.1.14)	methionine biosynthetic process [GO:0009086]; methylation [GO:0032259]	cytosol [GO:0005829]	5-methyltetrahydropteroyltriglutamate-homocysteine S-methyltransferase activity [GO:0003871]; methionine synthase activity [GO:0008705]; zinc ion binding [GO:0008270]	PF08267;PF01717;	mtr:25495847;	XP_013451552.1	5-methyltetrahydropteroyltriglutamate--
TRINITY_DN54_c0_g1_i3	AT5G17920	88.32	0	A0A072UID0	5-methyltetrahydropteroyltriglutamate--homocysteine S-methyltransferase (EC 2.1.1.14)	methionine biosynthetic process [GO:0009086]; methylation [GO:0032259]	cytosol [GO:0005829]	5-methyltetrahydropteroyltriglutamate-homocysteine S-methyltransferase activity [GO:0003871]; methionine synthase activity [GO:0008705]; zinc ion binding [GO:0008270]	PF08267;PF01717;	mtr:25495847;	XP_013451552.1	5-methyltetrahydropteroyltriglutamate--
TRINITY_DN54_c0_g3_i1	AT5G17920	86.889	0	G7L0I8	5-methyltetrahydropteroyltriglutamate--homocysteine S-methyltransferase (EC 2.1.1.14)	methionine biosynthetic process [GO:0009086]; methylation [GO:0032259]	membrane [GO:0016020]	5-methyltetrahydropteroyltriglutamate-homocysteine S-methyltransferase activity [GO:0003871]; zinc ion binding [GO:0008270]	PF08267;PF01717;	NA	AES80897.2	cobalamin-independent methionine synthase
TRINITY_DN54_c0_g4_i1	NA	NA	NA	A0A396IBC3	Putative cyclin	cell cycle [GO:0007049]; cell division [GO:0051301]; regulation of transcription by RNA polymerase II [GO:0006357]	NA	cyclin-dependent protein serine/threonine kinase regulator activity [GO:0016538]	PF00134;	NA	XP_039689052.1	cyclin-T1-3-like isoform X1
TRINITY_DN54_c0_g5_i1	AT5G45190	61.895	0	G7ITD0	Cyclin T1 (Putative cyclin)	cell cycle [GO:0007049]; cell division [GO:0051301]; positive regulation of DNA-templated transcription, elongation [GO:0032786]; regulation of transcription by RNA polymerase II [GO:0006357]	cyclin/CDK positive transcription elongation factor complex [GO:0008024]; nucleus [GO:0005634]	cyclin-dependent protein serine/threonine kinase activator activity [GO:0061575]	PF00134;	mtr:11416403;	XP_003596136.2	cyclin-T1-5 isoform X1
TRINITY_DN54_c0_g6_i1	AT5G17920	86.577	1.1e-90	G7L0I8	5-methyltetrahydropteroyltriglutamate--homocysteine S-methyltransferase (EC 2.1.1.14)	methionine biosynthetic process [GO:0009086]; methylation [GO:0032259]	membrane [GO:0016020]	5-methyltetrahydropteroyltriglutamate-homocysteine S-methyltransferase activity [GO:0003871]; zinc ion binding [GO:0008270]	PF08267;PF01717;	NA	AES80897.2	cobalamin-independent methionine synthase
TRINITY_DN96_c0_g1_i1	NA	NA	NA	A8C978	Putative sieve element occlusion (Sieve element occlusion by forisomes 1) (Sieve element occlusion protein)	phloem development [GO:0010088]	NA	NA	PF14577;PF14576;	mtr:11431210;	XP_003590781.1	protein SIEVE ELEMENT OCCLUSION B
TRINITY_DN96_c0_g1_i2	NA	NA	NA	A8C978	Putative sieve element occlusion (Sieve element occlusion by forisomes 1) (Sieve element occlusion protein)	phloem development [GO:0010088]	NA	NA	PF14577;PF14576;	mtr:11431210;	XP_003590781.1	protein SIEVE ELEMENT OCCLUSION B
TRINITY_DN96_c0_g2_i1	NA	NA	NA	E2FKJ1	Putative thioredoxin-like, sieve element occlusion (Sieve element occlusion by forisomes 2) (Sieve element occlusion protein)	phloem development [GO:0010088]	NA	NA	PF14577;PF14576;	mtr:11431209;	XP_003590780.1	protein SIEVE ELEMENT OCCLUSION B
TRINITY_DN19_c0_g1_i1	AT3G12580	63.158	0	A0A396HCF2	Putative Heat shock protein 70 family	NA	NA	ATP binding [GO:0005524]; ATP-dependent protein folding chaperone [GO:0140662]	PF00012;	NA	XP_013451697.2	heat shock 70 kDa protein 18
TRINITY_DN19_c0_g2_i1	AT5G02500	68.367	0	A0A072U8M5	Heat shock cognate 70 kDa-like protein (Putative Heat shock protein 70 family)	chaperone cofactor-dependent protein refolding [GO:0051085]; protein refolding [GO:0042026]	cytoplasm [GO:0005737]	ATP binding [GO:0005524]; ATP hydrolysis activity [GO:0016887]; ATP-dependent protein folding chaperone [GO:0140662]; heat shock protein binding [GO:0031072]; protein folding chaperone [GO:0044183]	PF00012;	mtr:25495983;	XP_013451703.1	heat shock 70 kDa protein 18
TRINITY_DN19_c0_g3_i1	NA	NA	NA	A0A072U8M5	Heat shock cognate 70 kDa-like protein (Putative Heat shock protein 70 family)	chaperone cofactor-dependent protein refolding [GO:0051085]; protein refolding [GO:0042026]	cytoplasm [GO:0005737]	ATP binding [GO:0005524]; ATP hydrolysis activity [GO:0016887]; ATP-dependent protein folding chaperone [GO:0140662]; heat shock protein binding [GO:0031072]; protein folding chaperone [GO:0044183]	PF00012;	mtr:25495983;	XP_013451703.1	heat shock 70 kDa protein 18
TRINITY_DN10_c0_g1_i1	NA	NA	NA	A0A9D5AMG9	Variant 2, Transcription factor kua1	NA	NA	DNA binding [GO:0003677]	PF00249;	NA	KAI5417562.1	variant 2, Transcription factor kua1
TRINITY_DN10_c0_g1_i11	AT5G47390	60.452	1.27e-108	D5FFH1	MYB transcription factor MYB48 (MYB-like transcription factor family protein) (Putative transcription factor MYB-HB-like family)	negative regulation of DNA-templated transcription [GO:0045892]; response to ethylene [GO:0009723]; response to gibberellin [GO:0009739]; response to sucrose [GO:0009744]	nucleus [GO:0005634]	DNA binding [GO:0003677]; DNA-binding transcription factor activity [GO:0003700]	PF00249;	mtr:11413435;	XP_003608683.1	transcription factor KUA1
TRINITY_DN10_c0_g1_i2	AT5G47390	87.349	2.12e-77	D5FFH1	MYB transcription factor MYB48 (MYB-like transcription factor family protein) (Putative transcription factor MYB-HB-like family)	negative regulation of DNA-templated transcription [GO:0045892]; response to ethylene [GO:0009723]; response to gibberellin [GO:0009739]; response to sucrose [GO:0009744]	nucleus [GO:0005634]	DNA binding [GO:0003677]; DNA-binding transcription factor activity [GO:0003700]	PF00249;	mtr:11413435;	XP_003608683.1	transcription factor KUA1
TRINITY_DN10_c0_g2_i1	NA	NA	NA	NA	NA	NA	NA	NA	NA	NA	NA	NA
TRINITY_DN10_c1_g1_i1	NA	NA	NA	A0A9P0G475	Genome assembly, chromosome: 5	NA	NA	NA	PF03006;	NA	CAH0772033.1	NA
TRINITY_DN10_c1_g1_i2	NA	NA	NA	A0A9P0G475	Genome assembly, chromosome: 5	NA	NA	NA	PF03006;	NA	CAH0772033.1	NA
TRINITY_DN10_c1_g2_i1	NA	NA	NA	A0A9P0G5A6	Genome assembly, chromosome: 5	NA	NA	NA	PF03006;	NA	CAH0772035.1	NA
TRINITY_DN65_c0_g1_i3	NA	NA	NA	B7FM91	Transmembrane protein, putative	chloroplast organization [GO:0009658]; thylakoid membrane organization [GO:0010027]	chloroplast [GO:0009507]	NA	NA	mtr:25490736;	XP_013460071.1	protein FERTILITY RESTORER RF2, mitochondrial
TRINITY_DN65_c0_g1_i4	NA	NA	NA	B7FM91	Transmembrane protein, putative	chloroplast organization [GO:0009658]; thylakoid membrane organization [GO:0010027]	chloroplast [GO:0009507]	NA	NA	mtr:25490736;	XP_013460071.1	protein FERTILITY RESTORER RF2, mitochondrial
TRINITY_DN50_c0_g1_i1	AT1G04170	90.323	0	G7IJ99	protein-synthesizing GTPase (EC 3.6.5.3)	formation of translation preinitiation complex [GO:0001731]	eukaryotic translation initiation factor 2 complex [GO:0005850]; membrane [GO:0016020]	GTP binding [GO:0005525]; GTPase activity [GO:0003924]; translation initiation factor activity [GO:0003743]; tRNA binding [GO:0000049]	PF09173;PF00009;PF03144;	NA	AES66450.1	eukaryotic translation initiation factor 2
TRINITY_DN50_c0_g1_i11	AT1G04170	90.058	0	G7IJ99	protein-synthesizing GTPase (EC 3.6.5.3)	formation of translation preinitiation complex [GO:0001731]	eukaryotic translation initiation factor 2 complex [GO:0005850]; membrane [GO:0016020]	GTP binding [GO:0005525]; GTPase activity [GO:0003924]; translation initiation factor activity [GO:0003743]; tRNA binding [GO:0000049]	PF09173;PF00009;PF03144;	NA	AES66450.1	eukaryotic translation initiation factor 2
TRINITY_DN50_c0_g1_i14	AT1G04170	89.677	0	G7ITF1	protein-synthesizing GTPase (EC 3.6.5.3)	formation of translation preinitiation complex [GO:0001731]	eukaryotic translation initiation factor 2 complex [GO:0005850]	GTP binding [GO:0005525]; GTPase activity [GO:0003924]; translation initiation factor activity [GO:0003743]; tRNA binding [GO:0000049]	PF09173;PF00009;PF03144;	mtr:11410827;	XP_003596318.1	eukaryotic translation initiation factor 2
TRINITY_DN50_c0_g1_i15	AT1G04170	89.677	0	G7ITF1	protein-synthesizing GTPase (EC 3.6.5.3)	formation of translation preinitiation complex [GO:0001731]	eukaryotic translation initiation factor 2 complex [GO:0005850]	GTP binding [GO:0005525]; GTPase activity [GO:0003924]; translation initiation factor activity [GO:0003743]; tRNA binding [GO:0000049]	PF09173;PF00009;PF03144;	mtr:11410827;	XP_003596318.1	eukaryotic translation initiation factor 2
TRINITY_DN50_c0_g1_i9	AT1G04170	89.462	0	G7IJ99	protein-synthesizing GTPase (EC 3.6.5.3)	formation of translation preinitiation complex [GO:0001731]	eukaryotic translation initiation factor 2 complex [GO:0005850]; membrane [GO:0016020]	GTP binding [GO:0005525]; GTPase activity [GO:0003924]; translation initiation factor activity [GO:0003743]; tRNA binding [GO:0000049]	PF09173;PF00009;PF03144;	NA	AES66450.1	eukaryotic translation initiation factor 2
TRINITY_DN2_c0_g1_i1	NA	NA	NA	G7JYH3	HECT-type E3 ubiquitin transferase (EC 2.3.2.26)	protein ubiquitination [GO:0016567]	cytoplasm [GO:0005737]	ligase activity [GO:0016874]; ubiquitin protein ligase activity [GO:0061630]	PF06012;PF06025;PF00632;PF00627;PF14377;	mtr:11442326;	XP_003615335.1	E3 ubiquitin-protein ligase UPL1
TRINITY_DN2_c0_g1_i18	NA	NA	NA	G7JYH3	HECT-type E3 ubiquitin transferase (EC 2.3.2.26)	protein ubiquitination [GO:0016567]	cytoplasm [GO:0005737]	ligase activity [GO:0016874]; ubiquitin protein ligase activity [GO:0061630]	PF06012;PF06025;PF00632;PF00627;PF14377;	mtr:11442326;	XP_003615335.1	E3 ubiquitin-protein ligase UPL1
TRINITY_DN2_c0_g1_i24	NA	NA	NA	G7JYH3	HECT-type E3 ubiquitin transferase (EC 2.3.2.26)	protein ubiquitination [GO:0016567]	cytoplasm [GO:0005737]	ligase activity [GO:0016874]; ubiquitin protein ligase activity [GO:0061630]	PF06012;PF06025;PF00632;PF00627;PF14377;	mtr:11442326;	XP_003615335.1	E3 ubiquitin-protein ligase UPL1
TRINITY_DN2_c0_g1_i5	NA	NA	NA	A0A2Z6NHC0	RNase H type-1 domain-containing protein	NA	NA	nucleic acid binding [GO:0003676]; RNA-DNA hybrid ribonuclease activity [GO:0004523]	PF13456;	NA	WJX66495.1	hypothetical protein
TRINITY_DN2_c0_g2_i1	NA	NA	NA	A0A396J0D9	HECT-type E3 ubiquitin transferase (EC 2.3.2.26)	protein ubiquitination [GO:0016567]	NA	ligase activity [GO:0016874]; ubiquitin-protein transferase activity [GO:0004842]	PF06012;PF06025;PF00632;PF00627;PF14377;	NA	XP_024635250.1	E3 ubiquitin-protein ligase UPL1
TRINITY_DN2_c1_g1_i11	NA	NA	NA	G7JS29	Lysine-ketoglutarate reductase/saccharopine dehydrogenase	NA	membrane [GO:0016020]	oxidoreductase activity [GO:0016491]	PF04455;PF16653;PF03435;	NA	AES92127.2	lysine-ketoglutarate reductase/saccharopine
TRINITY_DN2_c1_g1_i12	NA	NA	NA	G7JS29	Lysine-ketoglutarate reductase/saccharopine dehydrogenase	NA	membrane [GO:0016020]	oxidoreductase activity [GO:0016491]	PF04455;PF16653;PF03435;	NA	AES92127.2	lysine-ketoglutarate reductase/saccharopine
TRINITY_DN2_c1_g1_i19	NA	NA	NA	G7JS29	Lysine-ketoglutarate reductase/saccharopine dehydrogenase	NA	membrane [GO:0016020]	oxidoreductase activity [GO:0016491]	PF04455;PF16653;PF03435;	NA	AES92127.2	lysine-ketoglutarate reductase/saccharopine
TRINITY_DN2_c1_g1_i2	NA	NA	NA	G7JS29	Lysine-ketoglutarate reductase/saccharopine dehydrogenase	NA	membrane [GO:0016020]	oxidoreductase activity [GO:0016491]	PF04455;PF16653;PF03435;	NA	AES92127.2	lysine-ketoglutarate reductase/saccharopine
TRINITY_DN2_c1_g1_i4	NA	NA	NA	G7JS29	Lysine-ketoglutarate reductase/saccharopine dehydrogenase	NA	membrane [GO:0016020]	oxidoreductase activity [GO:0016491]	PF04455;PF16653;PF03435;	NA	AES92127.2	lysine-ketoglutarate reductase/saccharopine
TRINITY_DN2_c4_g1_i1	NA	NA	NA	NA	NA	NA	NA	NA	NA	NA	NA	NA
TRINITY_DN63_c0_g1_i2	NA	NA	NA	A0A072V4I9	F-box plant-like protein, putative (Putative petal formation-expressed)	NA	NA	NA	PF14476;	mtr:25486194;	XP_013462859.1	probable F-box protein At4g22030
TRINITY_DN63_c0_g1_i22	NA	NA	NA	A0A072V4I9	F-box plant-like protein, putative (Putative petal formation-expressed)	NA	NA	NA	PF14476;	mtr:25486194;	XP_013462859.1	probable F-box protein At4g22030
TRINITY_DN63_c0_g1_i6	NA	NA	NA	A0A072V6D3	F-box plant-like protein, putative (Putative petal formation-expressed)	NA	NA	NA	PF14476;	mtr:25486184;	XP_013462848.1	probable F-box protein At4g22030
TRINITY_DN63_c1_g1_i10	NA	NA	NA	NA	NA	NA	NA	NA	NA	NA	NA	NA
TRINITY_DN63_c1_g1_i4	NA	NA	NA	G9CSC7	E3 ubiquitin-protein ligase RMA (EC 2.3.2.27) (Protein RING membrane-anchor) (RING-type E3 ubiquitin transferase RMA)	protein ubiquitination [GO:0016567]; ubiquitin-dependent protein catabolic process [GO:0006511]	endoplasmic reticulum membrane [GO:0005789]	metal ion binding [GO:0046872]; ubiquitin protein ligase activity [GO:0061630]; ubiquitin-like protein conjugating enzyme binding [GO:0044390]	PF00097;	NA	XP_039685280.1	E3 ubiquitin-protein ligase RMA3-like
TRINITY_DN63_c1_g1_i5	NA	NA	NA	G9CSC7	E3 ubiquitin-protein ligase RMA (EC 2.3.2.27) (Protein RING membrane-anchor) (RING-type E3 ubiquitin transferase RMA)	protein ubiquitination [GO:0016567]; ubiquitin-dependent protein catabolic process [GO:0006511]	endoplasmic reticulum membrane [GO:0005789]	metal ion binding [GO:0046872]; ubiquitin protein ligase activity [GO:0061630]; ubiquitin-like protein conjugating enzyme binding [GO:0044390]	PF00097;	NA	XP_039685280.1	E3 ubiquitin-protein ligase RMA3-like
TRINITY_DN63_c1_g1_i6	NA	NA	NA	G9CSC7	E3 ubiquitin-protein ligase RMA (EC 2.3.2.27) (Protein RING membrane-anchor) (RING-type E3 ubiquitin transferase RMA)	protein ubiquitination [GO:0016567]; ubiquitin-dependent protein catabolic process [GO:0006511]	endoplasmic reticulum membrane [GO:0005789]	metal ion binding [GO:0046872]; ubiquitin protein ligase activity [GO:0061630]; ubiquitin-like protein conjugating enzyme binding [GO:0044390]	PF00097;	NA	XP_039685280.1	E3 ubiquitin-protein ligase RMA3-like
TRINITY_DN63_c1_g1_i7	NA	NA	NA	G9CSC7	E3 ubiquitin-protein ligase RMA (EC 2.3.2.27) (Protein RING membrane-anchor) (RING-type E3 ubiquitin transferase RMA)	protein ubiquitination [GO:0016567]; ubiquitin-dependent protein catabolic process [GO:0006511]	endoplasmic reticulum membrane [GO:0005789]	metal ion binding [GO:0046872]; ubiquitin protein ligase activity [GO:0061630]; ubiquitin-like protein conjugating enzyme binding [GO:0044390]	PF00097;	NA	XP_039685280.1	E3 ubiquitin-protein ligase RMA3-like
TRINITY_DN63_c1_g1_i9	NA	NA	NA	G9CSC7	E3 ubiquitin-protein ligase RMA (EC 2.3.2.27) (Protein RING membrane-anchor) (RING-type E3 ubiquitin transferase RMA)	protein ubiquitination [GO:0016567]; ubiquitin-dependent protein catabolic process [GO:0006511]	endoplasmic reticulum membrane [GO:0005789]	metal ion binding [GO:0046872]; ubiquitin protein ligase activity [GO:0061630]; ubiquitin-like protein conjugating enzyme binding [GO:0044390]	PF00097;	NA	XP_039685280.1	E3 ubiquitin-protein ligase RMA3-like
TRINITY_DN27_c0_g1_i1	NA	NA	NA	A0A396GQ80	Putative transcription initiation factor TFIIE, beta subunit	transcription initiation at RNA polymerase II promoter [GO:0006367]	transcription factor TFIIE complex [GO:0005673]	DNA binding [GO:0003677]; translation initiation factor activity [GO:0003743]	PF18121;PF02186;	NA	RHN43309.1	putative transcription initiation factor TFIIE,
TRINITY_DN27_c0_g1_i3	AT4G20330	66.312	1.11e-117	A0A072TV28	Transcription initiation factor TFIIE, beta subunit	transcription initiation at RNA polymerase II promoter [GO:0006367]	transcription factor TFIIE complex [GO:0005673]	DNA binding [GO:0003677]	PF18121;PF02186;	mtr:25502025;	XP_013447004.1	LOW QUALITY PROTEIN: general transcription
TRINITY_DN27_c0_g1_i4	AT4G20330	65.829	1.27e-79	A0A396GQ80	Putative transcription initiation factor TFIIE, beta subunit	transcription initiation at RNA polymerase II promoter [GO:0006367]	transcription factor TFIIE complex [GO:0005673]	DNA binding [GO:0003677]; translation initiation factor activity [GO:0003743]	PF18121;PF02186;	NA	RHN43309.1	putative transcription initiation factor TFIIE,
TRINITY_DN27_c0_g2_i2	AT4G20330	64.912	1.79e-116	G7KDE8	Transcription initiation factor IIE subunit beta	transcription initiation at RNA polymerase II promoter [GO:0006367]	transcription factor TFIIE complex [GO:0005673]	DNA binding [GO:0003677]	PF18121;PF02186;	NA	AES94086.2	transcription initiation factor TFIIE, beta
TRINITY_DN27_c0_g2_i3	AT4G20330	63.372	8.52e-64	G7KDE9	Transcription initiation factor IIE subunit beta	transcription initiation at RNA polymerase II promoter [GO:0006367]	transcription factor TFIIE complex [GO:0005673]	DNA binding [GO:0003677]; translation initiation factor activity [GO:0003743]	PF18121;PF02186;	NA	XP_024639780.1	transcription initiation factor IIE subunit
TRINITY_DN35_c0_g1_i1	AT2G41770	72.776	0	A0A396JLH9	Transmembrane protein	NA	membrane [GO:0016020]	NA	PF03385;	NA	XP_039691221.1	probable glycosyltransferase STELLO1
TRINITY_DN35_c1_g1_i1	NA	NA	NA	A2Q327	Putative rapid ALkalinization Factor (RALF) (Rapid ALkalinization Factor)	calcium-mediated signaling [GO:0019722]	extracellular region [GO:0005576]	NA	PF05498;	mtr:11433312;	WFF64132.1	RALF-like protein 33
TRINITY_DN35_c1_g1_i2	NA	NA	NA	NA	NA	NA	NA	NA	NA	NA	NA	NA
TRINITY_DN57_c0_g1_i18	NA	NA	NA	A0A072TN24	F-box and WD40 domain protein, putative (Putative transcription factor C3H family)	NA	NA	metal ion binding [GO:0046872]	PF00400;	mtr:25500839;	XP_013444787.1	zinc finger CCCH domain-containing protein 48
TRINITY_DN57_c0_g1_i3	AT1G14150	62.893	8.49e-65	B7FN42	Oxygen-evolving enhancer protein	photosynthesis [GO:0015979]	extrinsic component of membrane [GO:0019898]; photosystem II oxygen evolving complex [GO:0009654]	calcium ion binding [GO:0005509]	PF05757;	mtr:11413262;	XP_003613863.2	photosynthetic NDH subunit of lumenal location
TRINITY_DN91_c0_g1_i2	AT1G11840	78.547	4.3e-173	A0A072V507	Lactoylglutathione lyase (EC 4.4.1.5) (Glyoxalase I)	methylglyoxal catabolic process to D-lactate via S-lactoyl-glutathione [GO:0019243]	cytoplasm [GO:0005737]	lactoylglutathione lyase activity [GO:0004462]; metal ion binding [GO:0046872]	PF00903;	mtr:25486173;	XP_013462837.1	lactoylglutathione lyase GLX1
TRINITY_DN91_c0_g1_i3	AT1G11840	78.912	1.15e-175	A0A072V507	Lactoylglutathione lyase (EC 4.4.1.5) (Glyoxalase I)	methylglyoxal catabolic process to D-lactate via S-lactoyl-glutathione [GO:0019243]	cytoplasm [GO:0005737]	lactoylglutathione lyase activity [GO:0004462]; metal ion binding [GO:0046872]	PF00903;	mtr:25486173;	XP_013462837.1	lactoylglutathione lyase GLX1
TRINITY_DN91_c0_g1_i7	AT1G11840	71.97	6.55e-64	A0A396IJE1	lactoylglutathione lyase (EC 4.4.1.5)	NA	NA	lactoylglutathione lyase activity [GO:0004462]; metal ion binding [GO:0046872]	PF00903;	NA	RHN64981.1	putative lactoylglutathione lyase
TRINITY_DN91_c0_g2_i1	NA	NA	NA	A0A072U685	Lactoylglutathione lyase (EC 4.4.1.5) (Glyoxalase I)	NA	NA	lactoylglutathione lyase activity [GO:0004462]; metal ion binding [GO:0046872]	PF00903;	NA	XP_024629553.1	probable lactoylglutathione lyase, chloroplastic
TRINITY_DN91_c0_g2_i14	AT1G67280	77.966	0	G7L865	Lactoylglutathione lyase (EC 4.4.1.5) (Glyoxalase I)	methylglyoxal catabolic process to D-lactate via S-lactoyl-glutathione [GO:0019243]	cytoplasm [GO:0005737]	lactoylglutathione lyase activity [GO:0004462]; metal ion binding [GO:0046872]	PF00903;	mtr:11416731;	XP_024629553.1	probable lactoylglutathione lyase, chloroplastic
TRINITY_DN91_c0_g2_i16	NA	NA	NA	A0A072U685	Lactoylglutathione lyase (EC 4.4.1.5) (Glyoxalase I)	NA	NA	lactoylglutathione lyase activity [GO:0004462]; metal ion binding [GO:0046872]	PF00903;	NA	XP_024629553.1	probable lactoylglutathione lyase, chloroplastic
TRINITY_DN91_c0_g2_i2	AT1G11840	72.906	2.52e-110	G7JJ86	lactoylglutathione lyase (EC 4.4.1.5)	methylglyoxal catabolic process to D-lactate via S-lactoyl-glutathione [GO:0019243]	cytoplasm [GO:0005737]	lactoylglutathione lyase activity [GO:0004462]; metal ion binding [GO:0046872]	PF00903;	mtr:11439567;	ACJ84843.1	unknown
TRINITY_DN91_c2_g1_i2	NA	NA	NA	NA	NA	NA	NA	NA	NA	NA	NA	NA
TRINITY_DN91_c2_g1_i3	NA	NA	NA	NA	NA	NA	NA	NA	NA	NA	NA	NA
TRINITY_DN3_c0_g1_i11	NA	NA	NA	G7KN36	Plant synaptotagmin (Putative C2 domain-containing protein)	lipid transport [GO:0006869]	NA	lipid binding [GO:0008289]	PF00168;	mtr:11436733;	XP_003620477.1	synaptotagmin-5
TRINITY_DN3_c0_g1_i2	NA	NA	NA	G7KN36	Plant synaptotagmin (Putative C2 domain-containing protein)	lipid transport [GO:0006869]	NA	lipid binding [GO:0008289]	PF00168;	mtr:11436733;	XP_003620477.1	synaptotagmin-5
TRINITY_DN3_c0_g1_i6	NA	NA	NA	A0A072TV64	Plant synaptotagmin	lipid transport [GO:0006869]	membrane [GO:0016020]	lipid binding [GO:0008289]	PF00168;	NA	XP_003630866.1	synaptotagmin-5
TRINITY_DN3_c0_g1_i9	NA	NA	NA	G7KN36	Plant synaptotagmin (Putative C2 domain-containing protein)	lipid transport [GO:0006869]	NA	lipid binding [GO:0008289]	PF00168;	mtr:11436733;	XP_003620477.1	synaptotagmin-5
TRINITY_DN97_c0_g1_i1	AT1G35670	76.349	0	G7J2N5	CDPK-related kinase	intracellular signal transduction [GO:0035556]; phosphorylation [GO:0016310]	cytoplasm [GO:0005737]; nucleus [GO:0005634]	ATP binding [GO:0005524]; calcium ion binding [GO:0005509]; calcium-dependent protein serine/threonine kinase activity [GO:0009931]; calmodulin binding [GO:0005516]; calmodulin-dependent protein kinase activity [GO:0004683]	PF13499;PF00069;	mtr:11435049;	XP_003602699.1	calcium-dependent protein kinase SK5
TRINITY_DN97_c0_g1_i6	AT5G23580	76.119	0	A0A072V1V5	CDPK-related kinase	phosphorylation [GO:0016310]	NA	ATP binding [GO:0005524]; protein serine/threonine kinase activity [GO:0004674]	PF00069;	NA	KEH35671.1	CDPK-related kinase
TRINITY_DN97_c0_g2_i1	AT1G35670	75.456	0	G7LGH6	Calmodulin-domain kinase CDPK protein (Putative calcium-dependent protein kinase SK5 CAMK-CDPK family (EC 2.7.11.1))	intracellular signal transduction [GO:0035556]; phosphorylation [GO:0016310]	cytoplasm [GO:0005737]; nucleus [GO:0005634]	ATP binding [GO:0005524]; calcium ion binding [GO:0005509]; calcium-dependent protein serine/threonine kinase activity [GO:0009931]; calmodulin binding [GO:0005516]; calmodulin-dependent protein kinase activity [GO:0004683]	PF13499;PF00069;	mtr:11429153;	XP_003630428.1	calcium-dependent protein kinase SK5
TRINITY_DN42_c0_g1_i13	NA	NA	NA	G7IP70	Protein TIFY (Jasmonate ZIM domain-containing protein)	regulation of defense response [GO:0031347]; regulation of jasmonic acid mediated signaling pathway [GO:2000022]; response to wounding [GO:0009611]	nucleus [GO:0005634]	NA	PF09425;PF06200;	mtr:11443850;	WJX26937.1	hypothetical protein
TRINITY_DN42_c0_g1_i16	NA	NA	NA	NA	NA	NA	NA	NA	NA	NA	NA	NA
TRINITY_DN42_c0_g1_i20	AT4G30440	85.545	0	A0A072US06	Putative UDP-glucuronate 4-epimerase (EC 5.1.3.6) (UDP-D-glucuronate 4-epimerase)	NA	membrane [GO:0016020]	UDP-glucuronate 4-epimerase activity [GO:0050378]	PF16363;	mtr:25494274;	XP_013458563.1	UDP-glucuronate 4-epimerase 1
TRINITY_DN42_c0_g1_i21	NA	NA	NA	G7IP70	Protein TIFY (Jasmonate ZIM domain-containing protein)	regulation of defense response [GO:0031347]; regulation of jasmonic acid mediated signaling pathway [GO:2000022]; response to wounding [GO:0009611]	nucleus [GO:0005634]	NA	PF09425;PF06200;	mtr:11443850;	WJX26937.1	hypothetical protein
TRINITY_DN42_c0_g1_i36	NA	NA	NA	G7IP70	Protein TIFY (Jasmonate ZIM domain-containing protein)	regulation of defense response [GO:0031347]; regulation of jasmonic acid mediated signaling pathway [GO:2000022]; response to wounding [GO:0009611]	nucleus [GO:0005634]	NA	PF09425;PF06200;	mtr:11443850;	XP_003593904.2	protein TIFY 5A
TRINITY_DN42_c0_g2_i1	NA	NA	NA	G7LE60	Protein TIFY (Jasmonate ZIM domain-containing protein)	regulation of defense response [GO:0031347]; regulation of jasmonic acid mediated signaling pathway [GO:2000022]; response to wounding [GO:0009611]	nucleus [GO:0005634]	NA	PF09425;PF06200;	mtr:11406039;	XP_003631116.2	protein TIFY 5A
TRINITY_DN42_c0_g2_i2	NA	NA	NA	G7LE60	Protein TIFY (Jasmonate ZIM domain-containing protein)	regulation of defense response [GO:0031347]; regulation of jasmonic acid mediated signaling pathway [GO:2000022]; response to wounding [GO:0009611]	nucleus [GO:0005634]	NA	PF09425;PF06200;	mtr:11406039;	XP_003631116.2	protein TIFY 5A
TRINITY_DN42_c1_g1_i1	AT5G61840	91.892	0	A0A072U550	Beta-1,4-xylosyltransferase IRX10L-like protein, putative (Putative xylogalacturonan beta-1,3-xylosyltransferase (EC 2.4.2.41))	glucuronoxylan biosynthetic process [GO:0010417]; plant-type secondary cell wall biogenesis [GO:0009834]	Golgi membrane [GO:0000139]	1,4-beta-D-xylan synthase activity [GO:0047517]; glucuronoxylan glucuronosyltransferase activity [GO:0080116]; xylogalacturonan beta-1,3-xylosyltransferase activity [GO:0102983]	PF03016;	mtr:25501976;	XP_013446938.1	probable beta-1,4-xylosyltransferase IRX10L
TRINITY_DN42_c2_g1_i1	NA	NA	NA	NA	NA	NA	NA	NA	NA	NA	NA	NA
TRINITY_DN42_c3_g1_i1	AT1G64140	62.874	0	A0A072TUQ2	Transcription factor, putative	NA	NA	NA	NA	mtr:25502133;	XP_013447140.2	uncharacterized protein LOC25502133
TRINITY_DN42_c4_g1_i2	NA	NA	NA	NA	NA	NA	NA	NA	NA	NA	NA	NA
TRINITY_DN42_c4_g1_i3	NA	NA	NA	NA	NA	NA	NA	NA	NA	NA	NA	NA
TRINITY_DN90_c0_g1_i1	AT3G43270	74.678	5.81e-123	G7JS30	Pectinesterase (EC 3.1.1.11)	cell wall modification [GO:0042545]; pectin catabolic process [GO:0045490]	extracellular region [GO:0005576]	aspartyl esterase activity [GO:0045330]; pectinesterase activity [GO:0030599]; pectinesterase inhibitor activity [GO:0046910]	PF01095;PF04043;	mtr:11444095;	XP_003608136.1	pectinesterase/pectinesterase inhibitor PPE8B
TRINITY_DN90_c0_g1_i11	AT3G43270	64.593	0	G7JS30	Pectinesterase (EC 3.1.1.11)	cell wall modification [GO:0042545]; pectin catabolic process [GO:0045490]	extracellular region [GO:0005576]	aspartyl esterase activity [GO:0045330]; pectinesterase activity [GO:0030599]; pectinesterase inhibitor activity [GO:0046910]	PF01095;PF04043;	mtr:11444095;	XP_003608136.1	pectinesterase/pectinesterase inhibitor PPE8B
TRINITY_DN90_c0_g1_i12	AT3G43270	64.678	0	G7JS30	Pectinesterase (EC 3.1.1.11)	cell wall modification [GO:0042545]; pectin catabolic process [GO:0045490]	extracellular region [GO:0005576]	aspartyl esterase activity [GO:0045330]; pectinesterase activity [GO:0030599]; pectinesterase inhibitor activity [GO:0046910]	PF01095;PF04043;	mtr:11444095;	XP_003608136.1	pectinesterase/pectinesterase inhibitor PPE8B
TRINITY_DN90_c0_g1_i18	AT3G43270	74.678	2.87e-122	G7JS30	Pectinesterase (EC 3.1.1.11)	cell wall modification [GO:0042545]; pectin catabolic process [GO:0045490]	extracellular region [GO:0005576]	aspartyl esterase activity [GO:0045330]; pectinesterase activity [GO:0030599]; pectinesterase inhibitor activity [GO:0046910]	PF01095;PF04043;	mtr:11444095;	XP_003608136.1	pectinesterase/pectinesterase inhibitor PPE8B
TRINITY_DN90_c0_g1_i8	AT3G43270	74.678	4.19e-123	I3S748	Pectinesterase (EC 3.1.1.11)	cell wall modification [GO:0042545]; pectin catabolic process [GO:0045490]	extracellular region [GO:0005576]	aspartyl esterase activity [GO:0045330]; enzyme inhibitor activity [GO:0004857]; pectinesterase activity [GO:0030599]	PF01095;PF04043;	NA	AFK36090.1	unknown
TRINITY_DN90_c0_g1_i9	AT3G43270	61.446	0	G7JS30	Pectinesterase (EC 3.1.1.11)	cell wall modification [GO:0042545]; pectin catabolic process [GO:0045490]	extracellular region [GO:0005576]	aspartyl esterase activity [GO:0045330]; pectinesterase activity [GO:0030599]; pectinesterase inhibitor activity [GO:0046910]	PF01095;PF04043;	mtr:11444095;	XP_003608136.1	pectinesterase/pectinesterase inhibitor PPE8B
TRINITY_DN90_c0_g2_i1	NA	NA	NA	A0A072U4S8	Putative senescence regulator S40 (Senescence regulator)	leaf senescence [GO:0010150]	NA	NA	PF04520;	mtr:25499404;	XP_013450120.1	uncharacterized protein LOC25499404
TRINITY_DN90_c1_g1_i1	NA	NA	NA	A0A072UA80	Gibberellin receptor GID1, putative (Putative carboxylesterase (EC 3.1.1.1))	NA	NA	carboxylesterase activity [GO:0106435]	PF07859;	mtr:25497206;	XP_013452524.1	carboxylesterase 1
TRINITY_DN23_c0_g1_i1	AT3G06670	75	0	A0A072VG50	Component of IIS longevity pathway SMK-1 domain protein	NA	NA	NA	PF04802;	NA	WJX27725.1	hypothetical protein
TRINITY_DN23_c0_g1_i14	AT3G06670	69.097	0	G7JMT7	Component of IIS longevity pathway SMK-1 domain protein (Putative PH domain-containing protein)	NA	nucleoplasm [GO:0005654]; protein phosphatase 4 complex [GO:0030289]	protein phosphatase activator activity [GO:0072542]	PF04802;	mtr:11415143;	XP_003609755.1	serine/threonine-protein phosphatase 4
TRINITY_DN23_c0_g1_i16	NA	NA	NA	A2Q278	Serine/threonine-protein phosphatase 4 regulatory subunit 3-like central domain-containing protein	NA	NA	NA	PF04802;	NA	ABN06018.1	Protein of unknown function DUF625
TRINITY_DN23_c0_g1_i18	AT3G06670	64.574	0	G7IG10	Component of IIS longevity pathway SMK-1 domain protein (Putative PH domain-containing protein)	NA	nucleoplasm [GO:0005654]; protein phosphatase 4 complex [GO:0030289]	protein phosphatase activator activity [GO:0072542]	PF04802;	mtr:11422056;	XP_003594781.2	serine/threonine-protein phosphatase 4
TRINITY_DN23_c0_g1_i23	NA	NA	NA	G7JMT7	Component of IIS longevity pathway SMK-1 domain protein (Putative PH domain-containing protein)	NA	nucleoplasm [GO:0005654]; protein phosphatase 4 complex [GO:0030289]	protein phosphatase activator activity [GO:0072542]	PF04802;	mtr:11415143;	XP_003609755.1	serine/threonine-protein phosphatase 4
TRINITY_DN23_c0_g1_i29	AT3G06670	67.521	2.4e-88	A2Q278	Serine/threonine-protein phosphatase 4 regulatory subunit 3-like central domain-containing protein	NA	NA	NA	PF04802;	NA	ABN06018.1	Protein of unknown function DUF625
TRINITY_DN23_c0_g1_i5	AT3G06670	69.414	0	G7JMT7	Component of IIS longevity pathway SMK-1 domain protein (Putative PH domain-containing protein)	NA	nucleoplasm [GO:0005654]; protein phosphatase 4 complex [GO:0030289]	protein phosphatase activator activity [GO:0072542]	PF04802;	mtr:11415143;	XP_003609755.1	serine/threonine-protein phosphatase 4
TRINITY_DN23_c0_g1_i6	NA	NA	NA	A2Q278	Serine/threonine-protein phosphatase 4 regulatory subunit 3-like central domain-containing protein	NA	NA	NA	PF04802;	NA	ABN06018.1	Protein of unknown function DUF625
TRINITY_DN23_c0_g1_i8	NA	NA	NA	G7JMT7	Component of IIS longevity pathway SMK-1 domain protein (Putative PH domain-containing protein)	NA	nucleoplasm [GO:0005654]; protein phosphatase 4 complex [GO:0030289]	protein phosphatase activator activity [GO:0072542]	PF04802;	mtr:11415143;	XP_024636962.1	serine/threonine-protein phosphatase 4
TRINITY_DN23_c0_g2_i1	NA	NA	NA	A0A072UB05	Myb transcription factor	NA	NA	NA	PF13921;	NA	KEH26954.1	myb transcription factor
TRINITY_DN74_c0_g1_i5	NA	NA	NA	NA	NA	NA	NA	NA	NA	NA	NA	NA
TRINITY_DN74_c0_g2_i3	NA	NA	NA	NA	NA	NA	NA	NA	NA	NA	NA	NA
TRINITY_DN74_c0_g3_i1	NA	NA	NA	NA	NA	NA	NA	NA	NA	NA	NA	NA
TRINITY_DN74_c0_g3_i2	NA	NA	NA	NA	NA	NA	NA	NA	NA	NA	NA	NA
TRINITY_DN74_c0_g4_i1	AT1G44575	70.956	3.32e-89	G7J4F9	Light-harvesting complex I chlorophyll A/B-binding protein (Putative chlorophyll A-B binding protein)	NA	chloroplast thylakoid membrane [GO:0009535]	NA	PF00504;	mtr:11419130;	XP_003602031.1	photosystem II 22 kDa protein, chloroplastic
TRINITY_DN74_c1_g1_i20	AT1G15520	71.458	0	A0A396JDZ5	Putative maltose-transporting ATPase (EC 3.6.3.19)	NA	membrane [GO:0016020]	ABC-type transporter activity [GO:0140359]; ATP binding [GO:0005524]; ATP hydrolysis activity [GO:0016887]	PF01061;PF19055;PF00005;PF08370;	NA	XP_039686855.1	pleiotropic drug resistance protein 1-like
TRINITY_DN74_c1_g1_i25	AT1G59870	72.591	0	G7LGN0	Drug resistance transporter-like ABC domain protein (Putative sulfate-transporting ATPase (EC 3.6.3.25))	NA	membrane [GO:0016020]	ABC-type transporter activity [GO:0140359]; ATP binding [GO:0005524]; ATP hydrolysis activity [GO:0016887]	PF01061;PF19055;PF00005;PF14510;PF08370;	mtr:11434035;	XP_003627034.2	ABC transporter G family member 36
TRINITY_DN74_c1_g1_i27	NA	NA	NA	G7IMF5	Drug resistance transporter-like ABC domain protein	NA	membrane [GO:0016020]	ABC-type transporter activity [GO:0140359]; ATP binding [GO:0005524]; ATP hydrolysis activity [GO:0016887]	PF01061;PF19055;PF00005;PF08370;	NA	AES68070.1	drug resistance transporter-like ABC domain
TRINITY_DN74_c1_g1_i29	AT1G59870	72.017	0	G7LGN0	Drug resistance transporter-like ABC domain protein (Putative sulfate-transporting ATPase (EC 3.6.3.25))	NA	membrane [GO:0016020]	ABC-type transporter activity [GO:0140359]; ATP binding [GO:0005524]; ATP hydrolysis activity [GO:0016887]	PF01061;PF19055;PF00005;PF14510;PF08370;	mtr:11434035;	XP_003627034.2	ABC transporter G family member 36
TRINITY_DN74_c1_g1_i31	AT1G59870	69.925	0	G7LGN0	Drug resistance transporter-like ABC domain protein (Putative sulfate-transporting ATPase (EC 3.6.3.25))	NA	membrane [GO:0016020]	ABC-type transporter activity [GO:0140359]; ATP binding [GO:0005524]; ATP hydrolysis activity [GO:0016887]	PF01061;PF19055;PF00005;PF14510;PF08370;	mtr:11434035;	XP_003627034.2	ABC transporter G family member 36
TRINITY_DN47_c0_g1_i1	NA	NA	NA	G7IW75	50S ribosomal protein L27 (Putative ribosomal protein L27)	translation [GO:0006412]	ribonucleoprotein complex [GO:1990904]; ribosome [GO:0005840]	mRNA binding [GO:0003729]; structural constituent of ribosome [GO:0003735]	PF01016;	mtr:11411686;	XP_003598767.1	50S ribosomal protein L27, chloroplastic
TRINITY_DN47_c0_g1_i11	NA	NA	NA	G7IW75	50S ribosomal protein L27 (Putative ribosomal protein L27)	translation [GO:0006412]	ribonucleoprotein complex [GO:1990904]; ribosome [GO:0005840]	mRNA binding [GO:0003729]; structural constituent of ribosome [GO:0003735]	PF01016;	mtr:11411686;	XP_003598767.1	50S ribosomal protein L27, chloroplastic
TRINITY_DN47_c1_g1_i2	NA	NA	NA	A0A072U6Z4	Homeobox-leucine zipper protein (HD-ZIP protein) (Homeodomain transcription factor)	positive regulation of DNA-templated transcription [GO:0045893]	nucleus [GO:0005634]	DNA-binding transcription factor activity, RNA polymerase II-specific [GO:0000981]; sequence-specific DNA binding [GO:0043565]	PF02183;PF00046;	mtr:25495188;	KEH24863.1	homeobox associated leucine zipper protein
TRINITY_DN47_c2_g1_i1	NA	NA	NA	A0A396HA24	Putative ribonuclease H-like domain-containing protein	NA	NA	NA	PF04937;	NA	XP_024641266.1	uncharacterized protein LOC112422512
TRINITY_DN167_c0_g1_i1	AT5G17330	84.54	0	A0A396IRV4	Glutamate decarboxylase (EC 4.1.1.15)	glutamate metabolic process [GO:0006536]	NA	glutamate decarboxylase activity [GO:0004351]; pyridoxal phosphate binding [GO:0030170]	PF00282;	NA	XP_003600653.2	glutamate decarboxylase 1
TRINITY_DN167_c0_g2_i1	NA	NA	NA	A0A392M7L4	UDP-D-apiose/UDP-D-xylose synthase 2-like	NA	NA	NA	PF01370;	NA	MCH83105.1	UDP-D-apiose/UDP-D-xylose synthase 2-like
TRINITY_DN167_c0_g3_i1	AT1G08200	81.613	0	A0A072ULI6	Putative UDP-glucuronate decarboxylase (EC 4.1.1.35) (UDP-D-apiose/UDP-D-xylose synthase)	NA	NA	UDP-glucuronate decarboxylase activity [GO:0048040]	PF01370;	mtr:25492333;	XP_013455882.1	UDP-D-apiose/UDP-D-xylose synthase 1
TRINITY_DN167_c0_g3_i2	AT1G08200	91.29	0	A0A072ULI6	Putative UDP-glucuronate decarboxylase (EC 4.1.1.35) (UDP-D-apiose/UDP-D-xylose synthase)	NA	NA	UDP-glucuronate decarboxylase activity [GO:0048040]	PF01370;	mtr:25492333;	XP_013455882.1	UDP-D-apiose/UDP-D-xylose synthase 1
TRINITY_DN167_c1_g1_i1	AT5G17330	68.617	1.04e-89	A0A396HU26	Glutamate decarboxylase (EC 4.1.1.15)	glutamate metabolic process [GO:0006536]	NA	glutamate decarboxylase activity [GO:0004351]; pyridoxal phosphate binding [GO:0030170]	PF00282;	NA	RHN56850.1	putative glutamate decarboxylase
TRINITY_DN167_c1_g2_i1	AT5G17330	97.6	2.18e-85	A0A314ZDN4	glutamate decarboxylase (EC 4.1.1.15)	glutamate metabolic process [GO:0006536]	NA	glutamate decarboxylase activity [GO:0004351]; pyridoxal phosphate binding [GO:0030170]	PF00282;	NA	PQQ14931.1	hypothetical protein
TRINITY_DN136_c0_g1_i1	AT3G52950	76.068	7.52e-107	G7J2M9	CBS/octicosapeptide/phox/Bemp1 (PB1) domain protein (Putative PB1 domain, CBS domain-containing protein)	NA	membrane [GO:0016020]	NA	PF00571;PF00564;	mtr:11424362;	XP_003602693.1	CBS domain-containing protein CBSCBSPB3
TRINITY_DN136_c0_g1_i2	AT3G52950	63.614	2.19e-155	A0A072V2N4	CBS/octicosapeptide/phox/Bemp1 (PB1) domain protein	NA	membrane [GO:0016020]	NA	PF00571;PF00564;	NA	KEH35628.1	CBS/octicosapeptide/phox/Bemp1 (PB1) domain
TRINITY_DN136_c0_g1_i6	AT3G52950	63.524	1.89e-156	G7J2M9	CBS/octicosapeptide/phox/Bemp1 (PB1) domain protein (Putative PB1 domain, CBS domain-containing protein)	NA	membrane [GO:0016020]	NA	PF00571;PF00564;	mtr:11424362;	XP_003602693.1	CBS domain-containing protein CBSCBSPB3
TRINITY_DN136_c0_g1_i7	AT3G52950	67.665	0	G7J2M9	CBS/octicosapeptide/phox/Bemp1 (PB1) domain protein (Putative PB1 domain, CBS domain-containing protein)	NA	membrane [GO:0016020]	NA	PF00571;PF00564;	mtr:11424362;	XP_003602693.1	CBS domain-containing protein CBSCBSPB3
TRINITY_DN136_c1_g1_i3	AT3G52950	67.814	0	G7LFP6	CBS/octicosapeptide/phox/Bemp1 (PB1) domain protein (Putative PB1 domain, CBS domain-containing protein)	NA	membrane [GO:0016020]	NA	PF00571;PF00564;	NA	XP_024629243.1	CBS domain-containing protein CBSCBSPB3
TRINITY_DN136_c1_g1_i8	AT3G52950	72.083	0	G7LFP6	CBS/octicosapeptide/phox/Bemp1 (PB1) domain protein (Putative PB1 domain, CBS domain-containing protein)	NA	membrane [GO:0016020]	NA	PF00571;PF00564;	NA	XP_024629243.1	CBS domain-containing protein CBSCBSPB3
TRINITY_DN191_c0_g1_i1	AT3G03790	61.364	0	G7L0G4	Putative regulator of chromosome condensation 1/beta-lactamase-inhibitor protein II (Regulator of chromosome condensation (RCC1) family protein)	NA	NA	NA	PF12796;PF00415;	mtr:11442674;	XP_003624654.2	uncharacterized protein LOC11442674
TRINITY_DN191_c0_g2_i1	NA	NA	NA	A0A072V7X4	Putative transcription factor SBP family (Squamosa promoter-binding-like protein)	NA	membrane [GO:0016020]; nucleus [GO:0005634]	DNA binding [GO:0003677]; metal ion binding [GO:0046872]	PF03110;	mtr:25486629;	XP_013463701.1	squamosa promoter-binding-like protein 1
TRINITY_DN191_c0_g3_i1	NA	NA	NA	G7IBS5	Putative transcription factor SBP family (Squamosa promoter-binding-like protein)	NA	membrane [GO:0016020]; nucleus [GO:0005634]	DNA binding [GO:0003677]; metal ion binding [GO:0046872]	PF03110;	mtr:11412439;	XP_003591325.1	squamosa promoter-binding-like protein 1
TRINITY_DN191_c0_g4_i1	NA	NA	NA	G7IBS5	Putative transcription factor SBP family (Squamosa promoter-binding-like protein)	NA	membrane [GO:0016020]; nucleus [GO:0005634]	DNA binding [GO:0003677]; metal ion binding [GO:0046872]	PF03110;	mtr:11412439;	XP_003591325.1	squamosa promoter-binding-like protein 1
TRINITY_DN191_c0_g4_i2	NA	NA	NA	G7KUJ2	Putative transcription factor SBP family (Squamosa promoter-binding-like protein)	NA	membrane [GO:0016020]; nucleus [GO:0005634]	DNA binding [GO:0003677]; metal ion binding [GO:0046872]	PF03110;	mtr:11431578;	XP_003626036.2	squamosa promoter-binding-like protein 1
TRINITY_DN191_c1_g1_i3	NA	NA	NA	G7IA23	Putative transcription factor SBP family (Squamosa promoter-binding-like protein)	NA	membrane [GO:0016020]; nucleus [GO:0005634]	DNA binding [GO:0003677]; metal ion binding [GO:0046872]	PF03110;	mtr:11419827;	XP_003589683.1	squamosa promoter-binding-like protein 14
TRINITY_DN108_c0_g1_i21	AT1G30330	86.492	0	A0A072U3V8	Auxin response factor	auxin-activated signaling pathway [GO:0009734]; regulation of DNA-templated transcription [GO:0006355]	nucleus [GO:0005634]	DNA binding [GO:0003677]	PF02309;PF06507;PF02362;	mtr:25501691;	XP_013446498.1	auxin response factor 6 isoform X2
TRINITY_DN108_c0_g1_i22	AT1G30330	86.492	0	A0A072U3V8	Auxin response factor	auxin-activated signaling pathway [GO:0009734]; regulation of DNA-templated transcription [GO:0006355]	nucleus [GO:0005634]	DNA binding [GO:0003677]	PF02309;PF06507;PF02362;	mtr:25501691;	XP_013446498.1	auxin response factor 6 isoform X2
TRINITY_DN108_c0_g1_i6	AT1G30330	88.211	0	G7IP35	Auxin response factor	auxin-activated signaling pathway [GO:0009734]; regulation of DNA-templated transcription [GO:0006355]	nucleus [GO:0005634]	DNA binding [GO:0003677]	PF02309;PF06507;PF02362;	mtr:11446854;	XP_003593869.1	auxin response factor 6
TRINITY_DN108_c0_g2_i1	NA	NA	NA	A2Q532	Auxin response factor	auxin-activated signaling pathway [GO:0009734]; regulation of DNA-templated transcription [GO:0006355]	nucleus [GO:0005634]	DNA binding [GO:0003677]	PF06507;PF02362;	mtr:11437792;	XP_003593664.1	auxin response factor 3
TRINITY_DN108_c0_g2_i2	NA	NA	NA	A2Q532	Auxin response factor	auxin-activated signaling pathway [GO:0009734]; regulation of DNA-templated transcription [GO:0006355]	nucleus [GO:0005634]	DNA binding [GO:0003677]	PF06507;PF02362;	mtr:11437792;	XP_003593664.1	auxin response factor 3
TRINITY_DN108_c0_g3_i1	NA	NA	NA	A0A072UYN6	Auxin response factor	auxin-activated signaling pathway [GO:0009734]; regulation of DNA-templated transcription [GO:0006355]	nucleus [GO:0005634]	DNA binding [GO:0003677]	PF06507;PF02362;	mtr:25493074;	XP_013456934.1	auxin response factor 3 isoform X2
TRINITY_DN108_c1_g1_i1	AT5G37020	67.758	0	G7KFN6	Auxin response factor	auxin-activated signaling pathway [GO:0009734]; regulation of DNA-templated transcription [GO:0006355]	nucleus [GO:0005634]	DNA binding [GO:0003677]	PF02309;PF06507;PF02362;	mtr:11432564;	XP_003616115.1	auxin response factor 8
TRINITY_DN108_c1_g1_i6	AT5G37020	67.515	0	G7KFN6	Auxin response factor	auxin-activated signaling pathway [GO:0009734]; regulation of DNA-templated transcription [GO:0006355]	nucleus [GO:0005634]	DNA binding [GO:0003677]	PF02309;PF06507;PF02362;	mtr:11432564;	XP_003616115.1	auxin response factor 8
TRINITY_DN108_c3_g1_i1	NA	NA	NA	NA	NA	NA	NA	NA	NA	NA	NA	NA
TRINITY_DN108_c4_g1_i1	NA	NA	NA	A0A072V618	Heavy metal transport/detoxification domain protein	NA	NA	metal ion binding [GO:0046872]	PF00403;	mtr:25488135;	XP_013463255.1	heavy metal-associated isoprenylated plant
TRINITY_DN184_c0_g1_i11	NA	NA	NA	A0A396JQ58	rRNA-processing protein EFG1 (rRNA-processing protein efg1)	rRNA processing [GO:0006364]	NA	NA	PF10153;	NA	XP_013468747.2	rRNA-processing protein EFG1 isoform X1
TRINITY_DN184_c0_g1_i19	NA	NA	NA	A0A396JQ58	rRNA-processing protein EFG1 (rRNA-processing protein efg1)	rRNA processing [GO:0006364]	NA	NA	PF10153;	NA	XP_039684585.1	rRNA-processing protein EFG1 isoform X2
TRINITY_DN184_c0_g1_i2	NA	NA	NA	A0A396JQ58	rRNA-processing protein EFG1 (rRNA-processing protein efg1)	rRNA processing [GO:0006364]	NA	NA	PF10153;	NA	XP_039684585.1	rRNA-processing protein EFG1 isoform X2
TRINITY_DN184_c0_g1_i20	NA	NA	NA	A0A396JQ58	rRNA-processing protein EFG1 (rRNA-processing protein efg1)	rRNA processing [GO:0006364]	NA	NA	PF10153;	NA	XP_013468747.2	rRNA-processing protein EFG1 isoform X1
TRINITY_DN184_c0_g1_i22	NA	NA	NA	A0A396JQ58	rRNA-processing protein EFG1 (rRNA-processing protein efg1)	rRNA processing [GO:0006364]	NA	NA	PF10153;	NA	XP_013468747.2	rRNA-processing protein EFG1 isoform X1
TRINITY_DN184_c0_g1_i23	NA	NA	NA	NA	NA	NA	NA	NA	NA	NA	NA	NA
TRINITY_DN184_c0_g1_i25	NA	NA	NA	A0A072VL87	rRNA-processing protein EFG1 (rRNA-processing protein efg1)	maturation of SSU-rRNA from tricistronic rRNA transcript (SSU-rRNA, 5.8S rRNA, LSU-rRNA) [GO:0000462]	nucleolus [GO:0005730]; preribosome, small subunit precursor [GO:0030688]	NA	PF10153;	mtr:25484460;	XP_039684585.1	rRNA-processing protein EFG1 isoform X2
TRINITY_DN184_c0_g1_i4	NA	NA	NA	A0A396JQ58	rRNA-processing protein EFG1 (rRNA-processing protein efg1)	rRNA processing [GO:0006364]	NA	NA	PF10153;	NA	XP_039684588.1	rRNA-processing protein efg1 isoform X3
TRINITY_DN180_c0_g1_i1	NA	NA	NA	A2I3U6	Translationally-controlled tumor protein homolog	NA	NA	NA	PF00838;	NA	ABM55515.1	putative translationally controlled tumor
TRINITY_DN180_c0_g1_i2	NA	NA	NA	A2I3U6	Translationally-controlled tumor protein homolog	NA	NA	NA	PF00838;	NA	ABM55515.1	putative translationally controlled tumor
TRINITY_DN180_c0_g1_i3	NA	NA	NA	A2I3U6	Translationally-controlled tumor protein homolog	NA	NA	NA	PF00838;	NA	ABM55515.1	putative translationally controlled tumor
TRINITY_DN180_c0_g1_i5	NA	NA	NA	A2I3U6	Translationally-controlled tumor protein homolog	NA	NA	NA	PF00838;	NA	ABM55515.1	putative translationally controlled tumor
TRINITY_DN180_c0_g1_i6	NA	NA	NA	A2I3U6	Translationally-controlled tumor protein homolog	NA	NA	NA	PF00838;	NA	ABM55515.1	putative translationally controlled tumor
TRINITY_DN180_c0_g1_i7	NA	NA	NA	A2I3U6	Translationally-controlled tumor protein homolog	NA	NA	NA	PF00838;	NA	ABM55515.1	putative translationally controlled tumor
TRINITY_DN180_c0_g2_i1	NA	NA	NA	A2I3U6	Translationally-controlled tumor protein homolog	NA	NA	NA	PF00838;	NA	ABM55515.1	putative translationally controlled tumor
TRINITY_DN150_c0_g1_i4	AT5G24490	71.429	5.15e-108	G7J8Z9	Putative ribosomal protein S30Ae/sigma 54 modulation protein (Sigma 54 modulation protein/S30EA ribosomal protein)	negative regulation of translational elongation [GO:0045900]; primary metabolic process [GO:0044238]	cytosolic small ribosomal subunit [GO:0022627]	mRNA binding [GO:0003729]; ribosomal small subunit binding [GO:0043024]	PF16321;PF02482;	mtr:11425207;	XP_003602381.2	ribosome-binding factor PSRP1, chloroplastic
TRINITY_DN150_c0_g1_i6	AT5G24490	77.143	2.83e-67	G7J8Z9	Putative ribosomal protein S30Ae/sigma 54 modulation protein (Sigma 54 modulation protein/S30EA ribosomal protein)	negative regulation of translational elongation [GO:0045900]; primary metabolic process [GO:0044238]	cytosolic small ribosomal subunit [GO:0022627]	mRNA binding [GO:0003729]; ribosomal small subunit binding [GO:0043024]	PF16321;PF02482;	mtr:11425207;	XP_003602381.2	ribosome-binding factor PSRP1, chloroplastic
TRINITY_DN150_c1_g1_i1	AT3G08910	84.242	4.79e-103	G8A2M0	DnaJ heat shock family protein	protein folding [GO:0006457]	NA	unfolded protein binding [GO:0051082]	PF01556;	NA	KEH28875.1	DnaJ heat shock family protein
TRINITY_DN150_c1_g1_i2	AT3G08910	77.168	3.35e-178	G8A2L9	DnaJ heat shock family protein (Putative chaperone DnaJ)	chaperone cofactor-dependent protein refolding [GO:0051085]	cytosol [GO:0005829]	protein-folding chaperone binding [GO:0051087]; unfolded protein binding [GO:0051082]	PF00226;PF01556;	mtr:25491447;	XP_013454832.1	dnaJ homolog subfamily B member 1
TRINITY_DN150_c2_g1_i2	AT1G08520	78.711	0	G7K9A4	Mg-protoporphyrin IX chelatase (EC 6.6.1.1)	chlorophyll biosynthetic process [GO:0015995]; photosynthesis [GO:0015979]	chloroplast [GO:0009507]	ATP binding [GO:0005524]; ATP hydrolysis activity [GO:0016887]; magnesium chelatase activity [GO:0016851]	PF17863;PF01078;PF13519;	mtr:11427480;	XP_003610971.1	magnesium-chelatase subunit ChlD, chloroplastic
TRINITY_DN126_c0_g1_i1	NA	NA	NA	G7IC81	Putative transferase, protein kinase RLK-Pelle-WAK-LRK10L-1 family (EC 2.7.-.-) (Wall associated kinase-like protein)	phosphorylation [GO:0016310]	membrane [GO:0016020]	ATP binding [GO:0005524]; protein kinase activity [GO:0004672]	PF00069;	NA	AES62868.2	wall associated kinase-like protein
TRINITY_DN126_c0_g1_i10	NA	NA	NA	G7IC81	Putative transferase, protein kinase RLK-Pelle-WAK-LRK10L-1 family (EC 2.7.-.-) (Wall associated kinase-like protein)	phosphorylation [GO:0016310]	membrane [GO:0016020]	ATP binding [GO:0005524]; protein kinase activity [GO:0004672]	PF00069;	NA	AES62868.2	wall associated kinase-like protein
TRINITY_DN126_c0_g1_i11	AT1G56720	81.203	7.24e-151	G7JQ38	Receptor-like kinase plant	phosphorylation [GO:0016310]	membrane [GO:0016020]	ATP binding [GO:0005524]; protein kinase activity [GO:0004672]	PF00069;	mtr:11421893;	XP_003609870.2	probable receptor-like protein kinase At5g18500
TRINITY_DN126_c0_g1_i8	AT1G56720	85.232	9.06e-139	A0A072V7B9	Receptor-like kinase plant	phosphorylation [GO:0016310]	membrane [GO:0016020]	ATP binding [GO:0005524]; protein kinase activity [GO:0004672]	PF00069;	mtr:25486616;	XP_013463687.1	probable receptor-like protein kinase At5g18500
TRINITY_DN126_c0_g2_i1	NA	NA	NA	A0A396JYS3	Protein kinase domain-containing protein	phosphorylation [GO:0016310]	membrane [GO:0016020]	ATP binding [GO:0005524]; polysaccharide binding [GO:0030247]; protein kinase activity [GO:0004672]	PF13947;PF00069;PF14380;	NA	XP_024627424.2	LEAF RUST 10 DISEASE-RESISTANCE LOCUS
TRINITY_DN126_c1_g1_i11	AT1G18390	62.029	1.03e-146	A0A396JYS3	Protein kinase domain-containing protein	phosphorylation [GO:0016310]	membrane [GO:0016020]	ATP binding [GO:0005524]; polysaccharide binding [GO:0030247]; protein kinase activity [GO:0004672]	PF13947;PF00069;PF14380;	NA	XP_024627424.2	LEAF RUST 10 DISEASE-RESISTANCE LOCUS
TRINITY_DN126_c1_g1_i9	NA	NA	NA	G7IC74	Wall associated kinase-like protein	phosphorylation [GO:0016310]	membrane [GO:0016020]	ATP binding [GO:0005524]; protein serine/threonine kinase activity [GO:0004674]	PF07714;	NA	XP_024627424.2	LEAF RUST 10 DISEASE-RESISTANCE LOCUS
TRINITY_DN192_c0_g1_i1	NA	NA	NA	G7LDT1	ABC-type xenobiotic transporter (EC 7.6.2.2)	transmembrane transport [GO:0055085]	membrane [GO:0016020]	ABC-type transporter activity [GO:0140359]; ATP binding [GO:0005524]; ATP hydrolysis activity [GO:0016887]; ATPase-coupled transmembrane transporter activity [GO:0042626]	PF00664;PF00005;	mtr:11410684;	XP_003628563.1	ABC transporter C family member 14
TRINITY_DN192_c0_g1_i10	AT3G59140	69.486	0	G7ID28	ABC-type xenobiotic transporter (EC 7.6.2.2)	transmembrane transport [GO:0055085]	membrane [GO:0016020]	ABC-type transporter activity [GO:0140359]; ATP binding [GO:0005524]; ATP hydrolysis activity [GO:0016887]; ATPase-coupled transmembrane transporter activity [GO:0042626]	PF00664;PF00005;	NA	AES62402.2	ABC transporter-like family-protein
TRINITY_DN192_c0_g1_i17	AT3G62700	68.824	1.03e-68	A0A072V5G1	ABC-type xenobiotic transporter (EC 7.6.2.2)	transmembrane transport [GO:0055085]	membrane [GO:0016020]	ABC-type transporter activity [GO:0140359]; ATP binding [GO:0005524]; ATP hydrolysis activity [GO:0016887]; ATPase-coupled transmembrane transporter activity [GO:0042626]	PF00664;PF00005;	mtr:25488128;	TKY72602.1	ABC transporter C family member 14
TRINITY_DN192_c0_g1_i18	NA	NA	NA	A0A072V5G1	ABC-type xenobiotic transporter (EC 7.6.2.2)	transmembrane transport [GO:0055085]	membrane [GO:0016020]	ABC-type transporter activity [GO:0140359]; ATP binding [GO:0005524]; ATP hydrolysis activity [GO:0016887]; ATPase-coupled transmembrane transporter activity [GO:0042626]	PF00664;PF00005;	mtr:25488128;	XP_013463247.2	ABC transporter C family member 14 isoform X1
TRINITY_DN192_c4_g1_i1	NA	NA	NA	NA	NA	NA	NA	NA	NA	NA	NA	NA
TRINITY_DN192_c9_g1_i1	NA	NA	NA	A0A072V7D4	ABC-type xenobiotic transporter (EC 7.6.2.2)	transmembrane transport [GO:0055085]	membrane [GO:0016020]	ABC-type transporter activity [GO:0140359]; ATP binding [GO:0005524]; ATP hydrolysis activity [GO:0016887]; ATPase-coupled transmembrane transporter activity [GO:0042626]	PF00664;PF00005;	mtr:25488127;	XP_013463246.2	ABC transporter C family member 14
TRINITY_DN188_c0_g1_i11	NA	NA	NA	A0A072VHN4	Enhancer OF AG-4-like protein, putative	chromatin remodeling [GO:0006338]; mRNA processing [GO:0006397]	nucleus [GO:0005634]	NA	PF04818;	NA	XP_024638341.1	ENHANCER OF AG-4 protein 2 isoform X3
TRINITY_DN188_c0_g1_i12	NA	NA	NA	A0A072VHN4	Enhancer OF AG-4-like protein, putative	chromatin remodeling [GO:0006338]; mRNA processing [GO:0006397]	nucleus [GO:0005634]	NA	PF04818;	NA	XP_024638341.1	ENHANCER OF AG-4 protein 2 isoform X3
TRINITY_DN188_c0_g1_i15	AT3G52090	85.981	1.09e-65	A0A396H8T2	Putative DNA-directed RNA polymerase (EC 2.7.7.6)	NA	RNA polymerase II, core complex [GO:0005665]	DNA binding [GO:0003677]; protein dimerization activity [GO:0046983]; RNA polymerase II activity [GO:0001055]	PF13656;	NA	XP_013450741.2	DNA-directed RNA polymerases II, IV and V
TRINITY_DN188_c0_g1_i17	NA	NA	NA	A0A072VHN4	Enhancer OF AG-4-like protein, putative	chromatin remodeling [GO:0006338]; mRNA processing [GO:0006397]	nucleus [GO:0005634]	NA	PF04818;	NA	XP_024638341.1	ENHANCER OF AG-4 protein 2 isoform X3
TRINITY_DN188_c0_g1_i20	NA	NA	NA	A0A7J9BJI2	DNA-directed RNA polymerase RBP11-like dimerisation domain-containing protein	DNA-templated transcription [GO:0006351]	DNA-directed RNA polymerase complex [GO:0000428]	DNA-directed 5'-3' RNA polymerase activity [GO:0003899]; protein dimerization activity [GO:0046983]	PF13656;	NA	MBA0736350.1	hypothetical protein
TRINITY_DN188_c0_g1_i22	AT3G52090	83.636	1.89e-68	A0A396H8T2	Putative DNA-directed RNA polymerase (EC 2.7.7.6)	NA	RNA polymerase II, core complex [GO:0005665]	DNA binding [GO:0003677]; protein dimerization activity [GO:0046983]; RNA polymerase II activity [GO:0001055]	PF13656;	NA	XP_013450741.2	DNA-directed RNA polymerases II, IV and V
TRINITY_DN188_c0_g1_i26	NA	NA	NA	A0A2K3LKI5	DNA-directed RNA polymerase ii subunit rpb11-like protein	NA	RNA polymerase II, core complex [GO:0005665]	DNA binding [GO:0003677]; protein dimerization activity [GO:0046983]; RNA polymerase II activity [GO:0001055]	PF13656;	NA	XP_045809714.1	DNA-directed RNA polymerases II, IV and V
TRINITY_DN188_c0_g1_i3	NA	NA	NA	A0A072VHN4	Enhancer OF AG-4-like protein, putative	chromatin remodeling [GO:0006338]; mRNA processing [GO:0006397]	nucleus [GO:0005634]	NA	PF04818;	NA	XP_024638341.1	ENHANCER OF AG-4 protein 2 isoform X3
TRINITY_DN188_c0_g1_i31	AT3G52090	83.761	3.97e-70	A0A2Z6MUC9	DNA-directed RNA polymerase RBP11-like dimerisation domain-containing protein	NA	RNA polymerase II, core complex [GO:0005665]	DNA binding [GO:0003677]; protein dimerization activity [GO:0046983]; RNA polymerase II activity [GO:0001055]	PF13656;	NA	XP_045786339.1	DNA-directed RNA polymerases II, IV and V
TRINITY_DN188_c0_g1_i4	AT3G52090	83.761	5.04e-70	A0A2Z6MUC9	DNA-directed RNA polymerase RBP11-like dimerisation domain-containing protein	NA	RNA polymerase II, core complex [GO:0005665]	DNA binding [GO:0003677]; protein dimerization activity [GO:0046983]; RNA polymerase II activity [GO:0001055]	PF13656;	NA	XP_045786339.1	DNA-directed RNA polymerases II, IV and V
TRINITY_DN188_c0_g1_i5	NA	NA	NA	B7FGH5	DNA-directed RNA polymerase II subunit RPB11-like protein (Putative DNA-directed RNA polymerase (EC 2.7.7.6))	NA	RNA polymerase II, core complex [GO:0005665]	DNA binding [GO:0003677]; protein dimerization activity [GO:0046983]; RNA polymerase II activity [GO:0001055]	PF13656;	mtr:25491968;	XP_013455471.1	DNA-directed RNA polymerases II, IV and V
TRINITY_DN158_c0_g1_i1	AT1G06620	65.455	5.68e-77	G7LCL3	1-aminocyclopropane-1-carboxylate oxidase-like protein (Putative deacetoxyvindoline 4-hydroxylase (EC 1.14.11.20))	NA	NA	desacetoxyvindoline 4-hydroxylase activity [GO:0050590]; metal ion binding [GO:0046872]	PF03171;PF14226;	mtr:11434998;	GAU20272.1	hypothetical protein
TRINITY_DN158_c0_g1_i14	NA	NA	NA	A0A072UT40	1-aminocyclopropane-1-carboxylate oxidase-like protein (Putative deacetoxyvindoline 4-hydroxylase (EC 1.14.11.20))	NA	NA	desacetoxyvindoline 4-hydroxylase activity [GO:0050590]; metal ion binding [GO:0046872]	PF03171;PF14226;	mtr:25494048;	XP_013458217.1	1-aminocyclopropane-1-carboxylate oxidase
TRINITY_DN158_c0_g1_i2	NA	NA	NA	A0A396GEQ8	Putative deacetoxyvindoline 4-hydroxylase (EC 1.14.11.20)	NA	NA	desacetoxyvindoline 4-hydroxylase activity [GO:0050590]; metal ion binding [GO:0046872]	PF03171;PF14226;	NA	RHN38771.1	putative deacetoxyvindoline 4-hydroxylase
TRINITY_DN158_c0_g1_i20	AT1G06620	67.407	1.78e-67	A0A396GEQ8	Putative deacetoxyvindoline 4-hydroxylase (EC 1.14.11.20)	NA	NA	desacetoxyvindoline 4-hydroxylase activity [GO:0050590]; metal ion binding [GO:0046872]	PF03171;PF14226;	NA	RHN38771.1	putative deacetoxyvindoline 4-hydroxylase
TRINITY_DN158_c0_g1_i22	NA	NA	NA	A0A396GEQ8	Putative deacetoxyvindoline 4-hydroxylase (EC 1.14.11.20)	NA	NA	desacetoxyvindoline 4-hydroxylase activity [GO:0050590]; metal ion binding [GO:0046872]	PF03171;PF14226;	NA	RHN38771.1	putative deacetoxyvindoline 4-hydroxylase
TRINITY_DN158_c0_g1_i5	AT1G06620	60.745	2.58e-161	G7IH23	1-aminocyclopropane-1-carboxylate oxidase-like protein	NA	NA	metal ion binding [GO:0046872]; oxidoreductase activity [GO:0016491]	PF03171;PF14226;	NA	XP_003596176.1	1-aminocyclopropane-1-carboxylate oxidase
TRINITY_DN158_c0_g1_i7	NA	NA	NA	A0A072UT40	1-aminocyclopropane-1-carboxylate oxidase-like protein (Putative deacetoxyvindoline 4-hydroxylase (EC 1.14.11.20))	NA	NA	desacetoxyvindoline 4-hydroxylase activity [GO:0050590]; metal ion binding [GO:0046872]	PF03171;PF14226;	mtr:25494048;	XP_013458217.1	1-aminocyclopropane-1-carboxylate oxidase
TRINITY_DN158_c6_g1_i1	NA	NA	NA	NA	NA	NA	NA	NA	NA	NA	NA	NA
TRINITY_DN158_c6_g2_i1	NA	NA	NA	NA	NA	NA	NA	NA	NA	NA	NA	NA
TRINITY_DN103_c0_g1_i1	NA	NA	NA	A0A396HG42	Putative UDP-glucose--hexose-1-phosphate uridylyltransferase (EC 2.7.7.12)	galactose metabolic process [GO:0006012]	NA	UDP-glucose:hexose-1-phosphate uridylyltransferase activity [GO:0008108]	PF01087;	NA	XP_024642143.2	ADP-glucose phosphorylase
TRINITY_DN103_c0_g2_i4	AT5G18200	63.768	1.67e-86	A0A072U914	Galactose-1-phosphate uridylyltransferase (Putative UDP-glucose--hexose-1-phosphate uridylyltransferase (EC 2.7.7.12))	galactose catabolic process via UDP-galactose [GO:0033499]	NA	UDP-glucose:hexose-1-phosphate uridylyltransferase activity [GO:0008108]; zinc ion binding [GO:0008270]	PF01087;	mtr:11414501;	XP_013451575.1	ADP-glucose phosphorylase
TRINITY_DN103_c1_g1_i2	NA	NA	NA	A0A072URL3	GRAS family transcription factor (Putative transcription factor GRAS family)	positive regulation of brassinosteroid mediated signaling pathway [GO:1900459]; regulation of DNA-templated transcription [GO:0006355]; regulation of mitotic cell cycle [GO:0007346]; response to symbiotic fungus [GO:0009610]	nucleus [GO:0005634]	DNA-binding transcription factor activity [GO:0003700]; sequence-specific DNA binding [GO:0043565]	PF03514;	NA	XP_024638226.1	scarecrow-like protein 28
TRINITY_DN103_c3_g1_i1	NA	NA	NA	NA	NA	NA	NA	NA	NA	NA	NA	NA
TRINITY_DN130_c0_g2_i2	AT1G16860	74.793	0	A0A072UHD8	Ubiquitin-specific protease family C19 protein	proteolysis [GO:0006508]	membrane [GO:0016020]	peptidase activity [GO:0008233]	NA	mtr:25491179;	XP_013454502.1	uncharacterized membrane protein At1g16860
TRINITY_DN130_c1_g1_i1	NA	NA	NA	NA	NA	NA	NA	NA	NA	NA	NA	NA
TRINITY_DN151_c0_g1_i12	AT3G17840	75.338	1.41e-152	G7LE78	LRR receptor-like kinase	phosphorylation [GO:0016310]	membrane [GO:0016020]	ATP binding [GO:0005524]; protein kinase activity [GO:0004672]	PF13855;PF08263;PF00069;	mtr:11408124;	CAI8620060.1	NA
TRINITY_DN151_c0_g1_i3	AT3G17840	73.244	3.9e-145	A0A072UCA8	LRR receptor-like kinase family protein	phosphorylation [GO:0016310]	membrane [GO:0016020]	ATP binding [GO:0005524]; protein kinase activity [GO:0004672]	PF13855;PF08263;PF00069;	mtr:25497283;	XP_013452655.1	probable inactive receptor kinase At1g48480
TRINITY_DN151_c0_g1_i5	NA	NA	NA	G7LE78	LRR receptor-like kinase	phosphorylation [GO:0016310]	membrane [GO:0016020]	ATP binding [GO:0005524]; protein kinase activity [GO:0004672]	PF13855;PF08263;PF00069;	mtr:11408124;	XP_003631134.2	probable inactive receptor kinase At1g48480
TRINITY_DN151_c0_g1_i9	NA	NA	NA	A0A072U680	Anaphase-promoting complex subunit 11 RING-H2 finger protein (Putative transcription factor C2H2 family)	protein ubiquitination [GO:0016567]	plasma membrane [GO:0005886]	NA	PF13639;	mtr:25499753;	XP_013450635.1	RING-H2 finger protein ATL3
TRINITY_DN151_c1_g1_i1	NA	NA	NA	A0A396H5B7	RING-type E3 ubiquitin transferase (EC 2.3.2.27)	NA	membrane [GO:0016020]	metal ion binding [GO:0046872]; ubiquitin protein ligase activity [GO:0061630]	PF13639;	NA	XP_013449983.2	probable E3 ubiquitin-protein ligase RHG1A
TRINITY_DN151_c1_g2_i2	NA	NA	NA	G7K7P4	Transmembrane protein	NA	NA	NA	NA	NA	AET00090.1	hypothetical protein
TRINITY_DN151_c1_g2_i4	NA	NA	NA	NA	NA	NA	NA	NA	NA	NA	NA	NA
TRINITY_DN151_c1_g2_i6	NA	NA	NA	G7K7P4	Transmembrane protein	NA	NA	NA	NA	NA	AET00090.1	hypothetical protein
TRINITY_DN151_c1_g3_i4	NA	NA	NA	A0A834WIS5	RING-type E3 ubiquitin transferase (EC 2.3.2.27)	NA	NA	metal ion binding [GO:0046872]; ubiquitin protein ligase activity [GO:0061630]	PF13639;	NA	KAH1070585.1	hypothetical protein
TRINITY_DN151_c1_g3_i5	NA	NA	NA	G7IBK7	RING-type E3 ubiquitin transferase (EC 2.3.2.27)	NA	NA	metal ion binding [GO:0046872]; ubiquitin protein ligase activity [GO:0061630]	PF13639;	mtr:11431193;	XP_003590495.2	probable E3 ubiquitin-protein ligase HIP1
TRINITY_DN151_c1_g4_i1	NA	NA	NA	NA	NA	NA	NA	NA	NA	NA	NA	NA
TRINITY_DN151_c1_g4_i2	NA	NA	NA	NA	NA	NA	NA	NA	NA	NA	NA	NA
TRINITY_DN151_c1_g5_i1	NA	NA	NA	G7IBK7	RING-type E3 ubiquitin transferase (EC 2.3.2.27)	NA	NA	metal ion binding [GO:0046872]; ubiquitin protein ligase activity [GO:0061630]	PF13639;	mtr:11431193;	XP_003590495.2	probable E3 ubiquitin-protein ligase HIP1
TRINITY_DN151_c1_g5_i2	NA	NA	NA	G7IBK7	RING-type E3 ubiquitin transferase (EC 2.3.2.27)	NA	NA	metal ion binding [GO:0046872]; ubiquitin protein ligase activity [GO:0061630]	PF13639;	mtr:11431193;	XP_003590495.2	probable E3 ubiquitin-protein ligase HIP1
TRINITY_DN151_c1_g5_i4	NA	NA	NA	G7IBK7	RING-type E3 ubiquitin transferase (EC 2.3.2.27)	NA	NA	metal ion binding [GO:0046872]; ubiquitin protein ligase activity [GO:0061630]	PF13639;	mtr:11431193;	XP_003590495.2	probable E3 ubiquitin-protein ligase HIP1
TRINITY_DN151_c2_g1_i2	AT2G37130	69.868	5.59e-160	A0A072VKX1	Peroxidase (EC 1.11.1.7)	hydrogen peroxide catabolic process [GO:0042744]; response to oxidative stress [GO:0006979]	extracellular region [GO:0005576]; plant-type cell wall [GO:0009505]	heme binding [GO:0020037]; lactoperoxidase activity [GO:0140825]; metal ion binding [GO:0046872]; peroxidase activity [GO:0004601]	PF00141;	mtr:25484030;	XP_013468229.1	peroxidase 21
TRINITY_DN151_c3_g2_i1	AT5G26570	63.699	0	A0A072UBU6	Phosphoglucan, water dikinase	phosphorylation [GO:0016310]	NA	ATP binding [GO:0005524]; kinase activity [GO:0016301]; starch binding [GO:2001070]	PF00686;PF01326;	mtr:25497038;	KEH27294.1	phosphoglucan, water dikinase
TRINITY_DN151_c3_g2_i2	AT5G26570	63.808	0	A0A072UBU6	Phosphoglucan, water dikinase	phosphorylation [GO:0016310]	NA	ATP binding [GO:0005524]; kinase activity [GO:0016301]; starch binding [GO:2001070]	PF00686;PF01326;	mtr:25497038;	KEH27294.1	phosphoglucan, water dikinase
TRINITY_DN151_c3_g2_i5	AT5G26570	62.545	0	A0A072UBU6	Phosphoglucan, water dikinase	phosphorylation [GO:0016310]	NA	ATP binding [GO:0005524]; kinase activity [GO:0016301]; starch binding [GO:2001070]	PF00686;PF01326;	mtr:25497038;	KEH27294.1	phosphoglucan, water dikinase
TRINITY_DN151_c3_g2_i6	AT5G26570	73.597	1.09e-152	A0A072UCX7	Phosphoglucan, water dikinase	phosphorylation [GO:0016310]	NA	ATP binding [GO:0005524]; kinase activity [GO:0016301]	PF01326;	NA	KEH27296.1	phosphoglucan, water dikinase
TRINITY_DN151_c3_g2_i8	AT5G26570	65.755	0	A0A072UBU6	Phosphoglucan, water dikinase	phosphorylation [GO:0016310]	NA	ATP binding [GO:0005524]; kinase activity [GO:0016301]; starch binding [GO:2001070]	PF00686;PF01326;	mtr:25497038;	KEH27294.1	phosphoglucan, water dikinase
TRINITY_DN151_c4_g1_i2	NA	NA	NA	A0A0B2P4C8	Uncharacterized protein	NA	NA	NA	NA	NA	KAG4968304.1	hypothetical protein
TRINITY_DN153_c0_g1_i26	NA	NA	NA	A0A9D4X3A9	STI1/HOP DP domain-containing protein	NA	NA	NA	PF13637;PF17830;	NA	XP_050882711.1	ankyrin repeat domain-containing protein
TRINITY_DN153_c0_g1_i29	AT2G17390	64.972	3.85e-146	A0A072USU9	Putative ankyrin repeat-containing domain-containing protein (TGB12K interacting protein)	protein targeting to chloroplast [GO:0045036]	NA	chloroplast targeting sequence binding [GO:0030941]	PF13857;PF17830;	mtr:25488497;	XP_013458822.1	ankyrin repeat domain-containing protein 2B
TRINITY_DN153_c0_g1_i30	NA	NA	NA	A0A072V3Y0	TGB12K interacting protein	NA	NA	NA	NA	NA	XP_039688443.1	ankyrin repeat domain-containing protein
TRINITY_DN153_c0_g1_i5	NA	NA	NA	A0A9D4X3A9	STI1/HOP DP domain-containing protein	NA	NA	NA	PF13637;PF17830;	NA	CAI8595791.1	NA
TRINITY_DN153_c0_g1_i8	NA	NA	NA	A0A9D4X3A9	STI1/HOP DP domain-containing protein	NA	NA	NA	PF13637;PF17830;	NA	XP_050882711.1	ankyrin repeat domain-containing protein
TRINITY_DN153_c1_g1_i2	NA	NA	NA	A0A072U385	Putative TLDc domain, EF-hand domain pair protein (TLD-domain nucleolar protein)	NA	NA	calcium ion binding [GO:0005509]	PF07534;	mtr:25499440;	XP_013450159.1	MTOR-associated protein MEAK7
TRINITY_DN153_c1_g1_i3	NA	NA	NA	A0A072U385	Putative TLDc domain, EF-hand domain pair protein (TLD-domain nucleolar protein)	NA	NA	calcium ion binding [GO:0005509]	PF07534;	mtr:25499440;	XP_013450159.1	MTOR-associated protein MEAK7
TRINITY_DN153_c1_g1_i4	AT5G06260	60.87	1.41e-175	A0A072U385	Putative TLDc domain, EF-hand domain pair protein (TLD-domain nucleolar protein)	NA	NA	calcium ion binding [GO:0005509]	PF07534;	mtr:25499440;	XP_013450159.1	MTOR-associated protein MEAK7
TRINITY_DN153_c1_g2_i1	AT3G12500	71.429	4.07e-70	G7LA76	chitinase (EC 3.2.1.14)	cell wall macromolecule catabolic process [GO:0016998]; chitin catabolic process [GO:0006032]; defense response to fungus [GO:0050832]; polysaccharide catabolic process [GO:0000272]	NA	chitin binding [GO:0008061]; chitinase activity [GO:0004568]	PF00187;PF00182;	mtr:11440541;	AET03667.2	Chitinase (Class Ib) / Hevein
TRINITY_DN153_c1_g2_i3	AT3G12500	66.81	1.48e-105	D9IZ78	chitinase (EC 3.2.1.14)	cell wall macromolecule catabolic process [GO:0016998]; chitin catabolic process [GO:0006032]; defense response [GO:0006952]; polysaccharide catabolic process [GO:0000272]	NA	chitin binding [GO:0008061]; chitinase activity [GO:0004568]	PF00187;PF00182;	NA	ADI79351.1	chitinase
TRINITY_DN153_c1_g2_i5	AT3G12500	70.714	1.27e-70	G7LA76	chitinase (EC 3.2.1.14)	cell wall macromolecule catabolic process [GO:0016998]; chitin catabolic process [GO:0006032]; defense response to fungus [GO:0050832]; polysaccharide catabolic process [GO:0000272]	NA	chitin binding [GO:0008061]; chitinase activity [GO:0004568]	PF00187;PF00182;	mtr:11440541;	AET03667.2	Chitinase (Class Ib) / Hevein
TRINITY_DN153_c1_g2_i6	AT3G12500	63.758	8.93e-120	D9IZ78	chitinase (EC 3.2.1.14)	cell wall macromolecule catabolic process [GO:0016998]; chitin catabolic process [GO:0006032]; defense response [GO:0006952]; polysaccharide catabolic process [GO:0000272]	NA	chitin binding [GO:0008061]; chitinase activity [GO:0004568]	PF00187;PF00182;	NA	ADI79351.1	chitinase
TRINITY_DN153_c1_g2_i8	AT3G12500	60	6.78e-74	A0A396GNA8	chitinase (EC 3.2.1.14)	cell wall macromolecule catabolic process [GO:0016998]; chitin catabolic process [GO:0006032]; defense response [GO:0006952]; polysaccharide catabolic process [GO:0000272]	NA	chitin binding [GO:0008061]; chitinase activity [GO:0004568]	PF00187;PF00182;	NA	XP_003629191.3	endochitinase
TRINITY_DN153_c2_g1_i1	NA	NA	NA	A0A072VUH3	Uncharacterized protein	protein targeting to chloroplast [GO:0045036]	NA	chloroplast targeting sequence binding [GO:0030941]	NA	NA	KEH41755.1	hypothetical protein
TRINITY_DN153_c2_g1_i2	NA	NA	NA	A0A072VUH3	Uncharacterized protein	protein targeting to chloroplast [GO:0045036]	NA	chloroplast targeting sequence binding [GO:0030941]	NA	NA	XP_024632901.2	ankyrin repeat domain-containing protein 2A
TRINITY_DN153_c2_g1_i3	NA	NA	NA	A0A396JRD6	Uncharacterized protein	NA	NA	NA	NA	NA	XP_024632901.2	ankyrin repeat domain-containing protein 2A
TRINITY_DN153_c2_g1_i9	NA	NA	NA	A0A396JRD6	Uncharacterized protein	NA	NA	NA	NA	NA	XP_024632901.2	ankyrin repeat domain-containing protein 2A
TRINITY_DN153_c4_g1_i1	NA	NA	NA	A0A072V339	Uncharacterized protein	NA	NA	NA	NA	NA	KEH36257.1	hypothetical protein
TRINITY_DN118_c0_g1_i4	NA	NA	NA	A0A072VKN3	Heavy metal-associated domain protein (Putative heavy metal-associated domain, HMA)	NA	NA	metal ion binding [GO:0046872]	PF00403;	mtr:25483969;	XP_013468154.1	heavy metal-associated isoprenylated plant
TRINITY_DN118_c0_g1_i7	NA	NA	NA	A0A072VKN3	Heavy metal-associated domain protein (Putative heavy metal-associated domain, HMA)	NA	NA	metal ion binding [GO:0046872]	PF00403;	mtr:25483969;	XP_013468154.1	heavy metal-associated isoprenylated plant
TRINITY_DN118_c1_g1_i1	AT1G08410	64.973	0	G7JES9	P-loop nucleoside triphosphate hydrolase superfamily protein (Putative P-loop containing nucleoside triphosphate hydrolase)	NA	cytosol [GO:0005829]	GTP binding [GO:0005525]; GTPase activity [GO:0003924]	PF01926;	mtr:11444051;	XP_003605987.1	GTPase LSG1-1
TRINITY_DN182_c0_g1_i1	NA	NA	NA	B7FH85	HR-like lesion-inducing protein (Putative HR-like lesion-inducer)	NA	membrane [GO:0016020]	NA	PF05514;	mtr:25484299;	XP_013468528.1	uncharacterized protein LOC25484299
TRINITY_DN182_c0_g2_i2	NA	NA	NA	A0A072U2I5	HR-like lesion-inducing protein (Putative HR-like lesion-inducer)	NA	membrane [GO:0016020]	NA	PF05514;	mtr:25499238;	XP_013449871.1	uncharacterized protein LOC25499238
TRINITY_DN182_c1_g1_i1	NA	NA	NA	G7JU07	Octicosapeptide/phox/Bem1p (PB1) domain protein (Putative PB1 domain-containing protein)	NA	NA	NA	PF00564;	mtr:11413349;	XP_003608344.2	uncharacterized protein LOC11413349
TRINITY_DN182_c1_g1_i14	NA	NA	NA	A2Q1B1	Octicosapeptide/Phox/Bem1p (Octicosapeptide/phox/Bem1p (PB1) domain protein) (Putative PB1 domain-containing protein)	NA	NA	NA	PF00564;	mtr:11429244;	XP_003593318.1	uncharacterized protein LOC11429244
TRINITY_DN182_c1_g1_i21	NA	NA	NA	G7JU07	Octicosapeptide/phox/Bem1p (PB1) domain protein (Putative PB1 domain-containing protein)	NA	NA	NA	PF00564;	mtr:11413349;	XP_003608344.2	uncharacterized protein LOC11413349
TRINITY_DN182_c1_g1_i24	NA	NA	NA	A2Q1B1	Octicosapeptide/Phox/Bem1p (Octicosapeptide/phox/Bem1p (PB1) domain protein) (Putative PB1 domain-containing protein)	NA	NA	NA	PF00564;	mtr:11429244;	XP_003593318.1	uncharacterized protein LOC11429244
TRINITY_DN182_c1_g1_i8	NA	NA	NA	A2Q1B1	Octicosapeptide/Phox/Bem1p (Octicosapeptide/phox/Bem1p (PB1) domain protein) (Putative PB1 domain-containing protein)	NA	NA	NA	PF00564;	mtr:11429244;	XP_003593318.1	uncharacterized protein LOC11429244
TRINITY_DN182_c1_g2_i1	NA	NA	NA	NA	NA	NA	NA	NA	NA	NA	NA	NA
TRINITY_DN140_c0_g1_i5	AT5G20250	66.708	0	A0A396IEI6	galactinol--sucrose galactosyltransferase (EC 2.4.1.82)	carbohydrate metabolic process [GO:0005975]	NA	galactinol-sucrose galactosyltransferase activity [GO:0047274]	PF05691;	NA	XP_024638398.1	probable galactinol--sucrose
TRINITY_DN140_c0_g2_i1	NA	NA	NA	NA	NA	NA	NA	NA	NA	NA	NA	NA
TRINITY_DN140_c1_g1_i2	NA	NA	NA	G7J6P9	Cation diffusion facilitator family transporter (Putative cation efflux protein)	NA	membrane [GO:0016020]	monoatomic cation transmembrane transporter activity [GO:0008324]	PF01545;PF16916;	mtr:11432698;	AFK39713.1	unknown
TRINITY_DN140_c1_g1_i20	NA	NA	NA	A0A072TT61	Meiosis-specific protein ASY3-like coiled-coil domain-containing protein	NA	NA	NA	PF20435;	NA	KEH20038.1	hypothetical protein
TRINITY_DN140_c1_g1_i24	NA	NA	NA	G7J6P9	Cation diffusion facilitator family transporter (Putative cation efflux protein)	NA	membrane [GO:0016020]	monoatomic cation transmembrane transporter activity [GO:0008324]	PF01545;PF16916;	mtr:11432698;	AFK39713.1	unknown
TRINITY_DN140_c1_g1_i27	NA	NA	NA	NA	NA	NA	NA	NA	NA	NA	NA	NA
TRINITY_DN140_c1_g1_i28	NA	NA	NA	A0A072TIR4	Glutamate/leucine/phenylalanine/valine dehydrogenase	amino acid metabolic process [GO:0006520]	membrane [GO:0016020]	oxidoreductase activity [GO:0016491]	PF00208;	NA	KEH17419.1	glutamate/leucine/phenylalanine/valine
TRINITY_DN140_c1_g1_i8	NA	NA	NA	A0A072TIR4	Glutamate/leucine/phenylalanine/valine dehydrogenase	amino acid metabolic process [GO:0006520]	membrane [GO:0016020]	oxidoreductase activity [GO:0016491]	PF00208;	NA	KEH17419.1	glutamate/leucine/phenylalanine/valine
TRINITY_DN124_c0_g1_i10	NA	NA	NA	A0A396IXK8	Transmembrane protein	NA	membrane [GO:0016020]	NA	NA	NA	RHN70436.1	hypothetical protein
TRINITY_DN124_c0_g1_i12	NA	NA	NA	A0A396IXK8	Transmembrane protein	NA	membrane [GO:0016020]	NA	NA	NA	RHN70436.1	hypothetical protein
TRINITY_DN124_c0_g1_i13	NA	NA	NA	A0A396IXK8	Transmembrane protein	NA	membrane [GO:0016020]	NA	NA	NA	RHN70436.1	hypothetical protein
TRINITY_DN124_c0_g1_i14	NA	NA	NA	A0A2K3NMR1	ATP-dependent zinc metalloprotease ftsh mitochondrial-like	proteolysis [GO:0006508]	cytoplasm [GO:0005737]; intracellular membrane-bounded organelle [GO:0043231]; membrane [GO:0016020]	ATP binding [GO:0005524]; ATP hydrolysis activity [GO:0016887]; ATP-dependent peptidase activity [GO:0004176]; metalloendopeptidase activity [GO:0004222]	PF00004;PF17862;PF01434;	NA	WJX35363.1	ATP-dependent zinc metalloprotease FTSH 4,
TRINITY_DN124_c0_g1_i3	NA	NA	NA	A0A396IXK8	Transmembrane protein	NA	membrane [GO:0016020]	NA	NA	NA	RHN70436.1	hypothetical protein
TRINITY_DN124_c0_g1_i5	NA	NA	NA	A0A396IXK8	Transmembrane protein	NA	membrane [GO:0016020]	NA	NA	NA	RHN70436.1	hypothetical protein
TRINITY_DN124_c0_g1_i7	NA	NA	NA	A0A396IXK8	Transmembrane protein	NA	membrane [GO:0016020]	NA	NA	NA	RHN70436.1	hypothetical protein
TRINITY_DN124_c0_g1_i9	NA	NA	NA	A0A396IXK8	Transmembrane protein	NA	membrane [GO:0016020]	NA	NA	NA	RHN70436.1	hypothetical protein
TRINITY_DN124_c0_g2_i1	NA	NA	NA	A0A396IXK8	Transmembrane protein	NA	membrane [GO:0016020]	NA	NA	NA	RHN70436.1	hypothetical protein
TRINITY_DN124_c0_g2_i11	NA	NA	NA	A0A396IXK8	Transmembrane protein	NA	membrane [GO:0016020]	NA	NA	NA	RHN70436.1	hypothetical protein
TRINITY_DN124_c0_g2_i12	NA	NA	NA	A0A396IXK8	Transmembrane protein	NA	membrane [GO:0016020]	NA	NA	NA	RHN70436.1	hypothetical protein
TRINITY_DN124_c0_g2_i3	NA	NA	NA	A0A396IXK8	Transmembrane protein	NA	membrane [GO:0016020]	NA	NA	NA	RHN70436.1	hypothetical protein
TRINITY_DN124_c0_g2_i7	NA	NA	NA	A0A072UZG0	Uncharacterized protein	NA	NA	NA	NA	NA	KEH35194.1	hypothetical protein
TRINITY_DN124_c0_g2_i9	NA	NA	NA	A0A396IXK8	Transmembrane protein	NA	membrane [GO:0016020]	NA	NA	NA	RHN70436.1	hypothetical protein
TRINITY_DN168_c0_g1_i1	AT4G26210	82.5	6.4e-69	I3SYI9	ATP synthase G subunit family protein (Putative ATP synthase, F0 complex, subunit G)	proton motive force-driven ATP synthesis [GO:0015986]	mitochondrial proton-transporting ATP synthase complex, coupling factor F(o) [GO:0000276]	proton transmembrane transporter activity [GO:0015078]	PF04718;	mtr:25502259;	XP_013447294.1	uncharacterized protein LOC25502259
TRINITY_DN168_c1_g1_i1	NA	NA	NA	NA	NA	NA	NA	NA	NA	NA	NA	NA
TRINITY_DN102_c0_g1_i11	NA	NA	NA	A0A7H0I7U2	PLAT domain-containing protein	NA	NA	cholesterol binding [GO:0015485]	NA	sroi:IAG44_04915;	XP_044020577.1	uncharacterized protein LOC122860715
TRINITY_DN102_c0_g1_i12	NA	NA	NA	A0A7H0I7U2	PLAT domain-containing protein	NA	NA	cholesterol binding [GO:0015485]	NA	sroi:IAG44_04915;	MCG8326590.1	hypothetical protein
TRINITY_DN102_c0_g1_i4	NA	NA	NA	A0A7H0I7U2	PLAT domain-containing protein	NA	NA	cholesterol binding [GO:0015485]	NA	sroi:IAG44_04915;	WP_187745897.1	hypothetical protein
TRINITY_DN102_c0_g1_i6	NA	NA	NA	A0A9P0F9I0	Genome assembly, chromosome: 9	NA	NA	NA	NA	NA	CAH0395117.1	NA
TRINITY_DN177_c0_g1_i2	AT3G14440	71.154	0	A0A072V8S5	9-cis-epoxycarotenoid dioxygenase (Putative 9-cis-epoxycarotenoid dioxygenase (EC 1.13.11.51))	carotene catabolic process [GO:0016121]	chloroplast stroma [GO:0009570]	9-cis-epoxycarotenoid dioxygenase activity [GO:0045549]; carotenoid dioxygenase activity [GO:0010436]; metal ion binding [GO:0046872]	PF03055;	mtr:25487063;	XP_013464369.1	9-cis-epoxycarotenoid dioxygenase NCED1,
TRINITY_DN177_c1_g1_i1	AT5G55710	80.537	3.45e-74	G7KEF3	Protein TIC 20	NA	chloroplast inner membrane [GO:0009706]	NA	PF16166;	mtr:11435504;	XP_003617815.1	protein TIC 20-v, chloroplastic
TRINITY_DN177_c2_g1_i1	NA	NA	NA	NA	NA	NA	NA	NA	NA	NA	NA	NA
TRINITY_DN157_c0_g1_i1	AT5G62530	80.431	0	G7JPY4	Delta-1-pyrroline-5-carboxylate dehydrogenase (Putative L-glutamate gamma-semialdehyde dehydrogenase (EC 1.2.1.88))	proline catabolic process to glutamate [GO:0010133]	mitochondrion [GO:0005739]	1-pyrroline-5-carboxylate dehydrogenase activity [GO:0003842]; aldehyde dehydrogenase (NAD+) activity [GO:0004029]	PF00171;	mtr:11442772;	XP_003609016.1	delta-1-pyrroline-5-carboxylate dehydrogenase
TRINITY_DN157_c1_g1_i10	AT4G02860	64.865	4.75e-127	B7FJ84	Phenazine biosynthesis PhzC/PhzF family protein (Putative trans-2,3-dihydro-3-hydroxyanthranilate isomerase (EC 5.3.3.17))	biosynthetic process [GO:0009058]	cytoplasm [GO:0005737]	isomerase activity [GO:0016853]; trans-2,3-dihydro-3-hydroxy-anthranilate isomerase activity [GO:0102943]	PF02567;	mtr:11429569;	XP_003590674.1	uncharacterized isomerase BH0283
TRINITY_DN157_c1_g1_i14	NA	NA	NA	G7IEF4	Phenazine biosynthesis PhzC/PhzF family protein	biosynthetic process [GO:0009058]	cytoplasm [GO:0005737]	isomerase activity [GO:0016853]	PF02567;	mtr:11429568;	XP_039684236.1	uncharacterized isomerase BH0283 isoform X2
TRINITY_DN157_c1_g1_i15	AT1G03210	60.811	3.12e-123	A0A396JTU4	Putative trans-2,3-dihydro-3-hydroxyanthranilate isomerase (EC 5.3.3.17)	biosynthetic process [GO:0009058]	NA	trans-2,3-dihydro-3-hydroxy-anthranilate isomerase activity [GO:0102943]	PF02567;	NA	RHN80201.1	putative trans-2,3-dihydro-3-hydroxyanthranilate
TRINITY_DN157_c1_g1_i2	AT1G03210	60.345	2.4e-118	G7IEF4	Phenazine biosynthesis PhzC/PhzF family protein	biosynthetic process [GO:0009058]	cytoplasm [GO:0005737]	isomerase activity [GO:0016853]	PF02567;	mtr:11429568;	XP_039684236.1	uncharacterized isomerase BH0283 isoform X2
TRINITY_DN157_c1_g1_i4	AT4G02860	64.583	7.41e-123	B7FJ84	Phenazine biosynthesis PhzC/PhzF family protein (Putative trans-2,3-dihydro-3-hydroxyanthranilate isomerase (EC 5.3.3.17))	biosynthetic process [GO:0009058]	cytoplasm [GO:0005737]	isomerase activity [GO:0016853]; trans-2,3-dihydro-3-hydroxy-anthranilate isomerase activity [GO:0102943]	PF02567;	mtr:11429569;	XP_003590674.1	uncharacterized isomerase BH0283
TRINITY_DN157_c1_g1_i6	NA	NA	NA	A0A396J9E3	DUF295 domain-containing protein	NA	NA	NA	NA	NA	RHN73085.1	hypothetical protein
TRINITY_DN157_c1_g1_i8	NA	NA	NA	G7IEF5	Phenazine biosynthesis PhzC/PhzF family protein	biosynthetic process [GO:0009058]	NA	catalytic activity [GO:0003824]	PF02567;	NA	AES60924.2	phenazine biosynthesis PhzC/PhzF family protein
TRINITY_DN163_c0_g1_i11	NA	NA	NA	NA	NA	NA	NA	NA	NA	NA	NA	NA
TRINITY_DN163_c0_g1_i12	NA	NA	NA	A0A072ULH2	Pentatricopeptide (PPR) repeat protein	NA	NA	NA	PF01535;PF12854;PF13041;	NA	KEH26690.1	pentatricopeptide (PPR) repeat protein
TRINITY_DN163_c0_g1_i13	NA	NA	NA	NA	NA	NA	NA	NA	NA	NA	NA	NA
TRINITY_DN163_c0_g1_i14	NA	NA	NA	NA	NA	NA	NA	NA	NA	NA	NA	NA
TRINITY_DN163_c0_g1_i4	NA	NA	NA	NA	NA	NA	NA	NA	NA	NA	NA	NA
TRINITY_DN163_c0_g1_i6	NA	NA	NA	NA	NA	NA	NA	NA	NA	NA	NA	NA
TRINITY_DN163_c0_g1_i7	NA	NA	NA	A0A072ULH2	Pentatricopeptide (PPR) repeat protein	NA	NA	NA	PF01535;PF12854;PF13041;	NA	KEH26690.1	pentatricopeptide (PPR) repeat protein
TRINITY_DN163_c0_g1_i8	NA	NA	NA	NA	NA	NA	NA	NA	NA	NA	NA	NA
TRINITY_DN163_c0_g1_i9	NA	NA	NA	A0A0E0IUB6	Uncharacterized protein	NA	NA	NA	NA	NA	NA	NA
TRINITY_DN163_c1_g1_i12	NA	NA	NA	A0A392TGR2	Ribonuclease H protein	NA	NA	nucleic acid binding [GO:0003676]; RNA-DNA hybrid ribonuclease activity [GO:0004523]	PF13456;	NA	MCI77477.1	ribonuclease H
TRINITY_DN163_c1_g1_i13	NA	NA	NA	NA	NA	NA	NA	NA	NA	NA	NA	NA
TRINITY_DN163_c1_g1_i14	NA	NA	NA	A0A072UAP7	RNase H type-1 domain-containing protein	NA	NA	nucleic acid binding [GO:0003676]; RNA-DNA hybrid ribonuclease activity [GO:0004523]	PF13456;	NA	KEH26727.1	hypothetical protein
TRINITY_DN163_c1_g1_i2	NA	NA	NA	A0A072UAP7	RNase H type-1 domain-containing protein	NA	NA	nucleic acid binding [GO:0003676]; RNA-DNA hybrid ribonuclease activity [GO:0004523]	PF13456;	NA	KEH26727.1	hypothetical protein
TRINITY_DN163_c1_g1_i6	NA	NA	NA	A0A072UAP7	RNase H type-1 domain-containing protein	NA	NA	nucleic acid binding [GO:0003676]; RNA-DNA hybrid ribonuclease activity [GO:0004523]	PF13456;	NA	XP_024626898.1	uncharacterized protein LOC112416752
TRINITY_DN163_c1_g1_i9	NA	NA	NA	A0A072UAP7	RNase H type-1 domain-containing protein	NA	NA	nucleic acid binding [GO:0003676]; RNA-DNA hybrid ribonuclease activity [GO:0004523]	PF13456;	NA	KEH26727.1	hypothetical protein
TRINITY_DN163_c1_g2_i10	NA	NA	NA	NA	NA	NA	NA	NA	NA	NA	NA	NA
TRINITY_DN163_c1_g2_i11	NA	NA	NA	NA	NA	NA	NA	NA	NA	NA	NA	NA
TRINITY_DN163_c1_g2_i12	NA	NA	NA	A0A072UBA3	Transmembrane protein	NA	NA	NA	NA	NA	KEH26731.1	hypothetical protein
TRINITY_DN163_c1_g2_i3	NA	NA	NA	A0A072ULH2	Pentatricopeptide (PPR) repeat protein	NA	NA	NA	PF01535;PF12854;PF13041;	NA	KEH26690.1	pentatricopeptide (PPR) repeat protein
TRINITY_DN163_c1_g2_i6	NA	NA	NA	A0A072UBA3	Transmembrane protein	NA	NA	NA	NA	NA	KEH26731.1	hypothetical protein
TRINITY_DN163_c1_g2_i8	NA	NA	NA	NA	NA	NA	NA	NA	NA	NA	NA	NA
TRINITY_DN163_c3_g1_i1	NA	NA	NA	A0A396I9V0	Putative leucine-rich repeat domain, L domain-containing protein	NA	NA	NA	NA	NA	RHN60425.1	putative leucine-rich repeat domain, L
TRINITY_DN163_c4_g1_i11	NA	NA	NA	NA	NA	NA	NA	NA	NA	NA	NA	NA
TRINITY_DN163_c4_g1_i13	NA	NA	NA	NA	NA	NA	NA	NA	NA	NA	NA	NA
TRINITY_DN163_c4_g1_i7	NA	NA	NA	NA	NA	NA	NA	NA	NA	NA	NA	NA
TRINITY_DN163_c4_g1_i9	NA	NA	NA	NA	NA	NA	NA	NA	NA	NA	NA	NA
TRINITY_DN162_c0_g1_i1	NA	NA	NA	NA	NA	NA	NA	NA	NA	NA	NA	NA
TRINITY_DN112_c0_g1_i10	AT5G01850	81.481	1.44e-96	G7KX34	Putative dual-specificity kinase TKL-Pl-4 family (EC 2.7.12.1) (Serine/Threonine-kinase HT1-like protein)	phosphorylation [GO:0016310]; signal transduction [GO:0007165]	cytoplasm [GO:0005737]	ATP binding [GO:0005524]; protein kinase activity [GO:0004672]; protein serine/threonine kinase activity [GO:0004674]; protein serine/threonine/tyrosine kinase activity [GO:0004712]	PF07714;	mtr:11433127;	XP_003623576.1	serine/threonine-protein kinase STY13 isoform
TRINITY_DN112_c0_g1_i3	AT5G01850	80.851	0	G7KX34	Putative dual-specificity kinase TKL-Pl-4 family (EC 2.7.12.1) (Serine/Threonine-kinase HT1-like protein)	phosphorylation [GO:0016310]; signal transduction [GO:0007165]	cytoplasm [GO:0005737]	ATP binding [GO:0005524]; protein kinase activity [GO:0004672]; protein serine/threonine kinase activity [GO:0004674]; protein serine/threonine/tyrosine kinase activity [GO:0004712]	PF07714;	mtr:11433127;	XP_003623576.1	serine/threonine-protein kinase STY13 isoform
TRINITY_DN112_c1_g1_i1	NA	NA	NA	G7ICU1	Gibberellin 2-beta-dioxygenase 2 (EC 1.14.11.13) (Plant gibberellin 2-oxidase)	gibberellin catabolic process [GO:0045487]; response to light stimulus [GO:0009416]	NA	C-19 gibberellin 2-beta-dioxygenase activity [GO:0052634]; metal ion binding [GO:0046872]	PF03171;PF14226;	mtr:11416786;	XP_003591361.1	gibberellin 2-beta-dioxygenase 2
TRINITY_DN112_c1_g1_i2	NA	NA	NA	G7ICU1	Gibberellin 2-beta-dioxygenase 2 (EC 1.14.11.13) (Plant gibberellin 2-oxidase)	gibberellin catabolic process [GO:0045487]; response to light stimulus [GO:0009416]	NA	C-19 gibberellin 2-beta-dioxygenase activity [GO:0052634]; metal ion binding [GO:0046872]	PF03171;PF14226;	mtr:11416786;	XP_003591361.1	gibberellin 2-beta-dioxygenase 2
TRINITY_DN112_c1_g1_i3	NA	NA	NA	G7ICU1	Gibberellin 2-beta-dioxygenase 2 (EC 1.14.11.13) (Plant gibberellin 2-oxidase)	gibberellin catabolic process [GO:0045487]; response to light stimulus [GO:0009416]	NA	C-19 gibberellin 2-beta-dioxygenase activity [GO:0052634]; metal ion binding [GO:0046872]	PF03171;PF14226;	mtr:11416786;	XP_003591361.1	gibberellin 2-beta-dioxygenase 2
TRINITY_DN112_c1_g1_i5	NA	NA	NA	G7ICU1	Gibberellin 2-beta-dioxygenase 2 (EC 1.14.11.13) (Plant gibberellin 2-oxidase)	gibberellin catabolic process [GO:0045487]; response to light stimulus [GO:0009416]	NA	C-19 gibberellin 2-beta-dioxygenase activity [GO:0052634]; metal ion binding [GO:0046872]	PF03171;PF14226;	mtr:11416786;	XP_003591361.1	gibberellin 2-beta-dioxygenase 2
TRINITY_DN112_c1_g1_i6	NA	NA	NA	G7ICU1	Gibberellin 2-beta-dioxygenase 2 (EC 1.14.11.13) (Plant gibberellin 2-oxidase)	gibberellin catabolic process [GO:0045487]; response to light stimulus [GO:0009416]	NA	C-19 gibberellin 2-beta-dioxygenase activity [GO:0052634]; metal ion binding [GO:0046872]	PF03171;PF14226;	mtr:11416786;	XP_003591361.1	gibberellin 2-beta-dioxygenase 2
TRINITY_DN112_c2_g1_i1	NA	NA	NA	A0A396IH88	Aldose 1-epimerase (EC 5.1.3.3)	hexose metabolic process [GO:0019318]	NA	aldose 1-epimerase activity [GO:0004034]; carbohydrate binding [GO:0030246]	PF01263;	NA	XP_039689393.1	galactose mutarotase
TRINITY_DN112_c3_g1_i1	NA	NA	NA	I3S6T7	H15 domain-containing protein	nucleosome assembly [GO:0006334]	nucleosome [GO:0000786]; nucleus [GO:0005634]	DNA binding [GO:0003677]; S-adenosylmethionine-dependent methyltransferase activity [GO:0008757]; structural constituent of chromatin [GO:0030527]	PF00538;	NA	AFK35979.1	unknown
TRINITY_DN112_c3_g1_i15	NA	NA	NA	A0A072VKP5	Linker histone H1 and h5 family protein (Putative histone H5)	chromosome condensation [GO:0030261]; negative regulation of DNA recombination [GO:0045910]; nucleosome assembly [GO:0006334]	nucleosome [GO:0000786]; nucleus [GO:0005634]	double-stranded DNA binding [GO:0003690]; nucleosomal DNA binding [GO:0031492]; S-adenosylmethionine-dependent methyltransferase activity [GO:0008757]; structural constituent of chromatin [GO:0030527]	PF00538;	mtr:25484327;	AFK35979.1	unknown
TRINITY_DN112_c3_g1_i2	NA	NA	NA	I3S6T7	H15 domain-containing protein	nucleosome assembly [GO:0006334]	nucleosome [GO:0000786]; nucleus [GO:0005634]	DNA binding [GO:0003677]; S-adenosylmethionine-dependent methyltransferase activity [GO:0008757]; structural constituent of chromatin [GO:0030527]	PF00538;	NA	AFK35979.1	unknown
TRINITY_DN112_c3_g1_i21	NA	NA	NA	A0A072VKP5	Linker histone H1 and h5 family protein (Putative histone H5)	chromosome condensation [GO:0030261]; negative regulation of DNA recombination [GO:0045910]; nucleosome assembly [GO:0006334]	nucleosome [GO:0000786]; nucleus [GO:0005634]	double-stranded DNA binding [GO:0003690]; nucleosomal DNA binding [GO:0031492]; S-adenosylmethionine-dependent methyltransferase activity [GO:0008757]; structural constituent of chromatin [GO:0030527]	PF00538;	mtr:25484327;	AFK35979.1	unknown
TRINITY_DN112_c4_g2_i1	NA	NA	NA	G7IEW9	Glycosyl hydrolase family 10 protein	polysaccharide catabolic process [GO:0000272]	cellular anatomical entity [GO:0110165]	endo-1,4-beta-xylanase activity [GO:0031176]	PF02018;PF00331;	mtr:11414705;	XP_003592519.1	endo-1,4-beta-xylanase 5-like isoform X1
TRINITY_DN112_c5_g1_i1	NA	NA	NA	NA	NA	NA	NA	NA	NA	NA	NA	NA
TRINITY_DN193_c0_g1_i1	NA	NA	NA	G8A0T0	Myb/SANT-like DNA-binding domain protein (Putative transcription factor MYB family)	NA	NA	DNA binding [GO:0003677]	PF13837;	mtr:25496108;	XP_013451833.1	trihelix transcription factor DF1
TRINITY_DN193_c0_g1_i5	NA	NA	NA	G7I6V9	Putative transcription factor MYB family (Trihelix transcription factor)	NA	NA	NA	PF13837;	mtr:11410023;	XP_003591003.1	trihelix transcription factor GTL2
TRINITY_DN193_c0_g1_i6	NA	NA	NA	G7I6V9	Putative transcription factor MYB family (Trihelix transcription factor)	NA	NA	NA	PF13837;	mtr:11410023;	XP_003591003.1	trihelix transcription factor GTL2
TRINITY_DN193_c0_g1_i7	NA	NA	NA	A0A392PQX8	Trihelix transcription factor GT-2-like	NA	NA	NA	PF13837;	NA	MCI14503.1	trihelix transcription factor GT-2-like
TRINITY_DN193_c0_g2_i1	NA	NA	NA	G7ICY9	Myb/SANT-like DNA-binding domain protein (Putative transcription factor MYB family)	NA	NA	DNA binding [GO:0003677]	PF13837;	mtr:11421021;	XP_003592112.1	trihelix transcription factor DF1
TRINITY_DN193_c1_g1_i1	NA	NA	NA	A0A072TT90	Chaperone DnaJ domain protein (Putative DnaJ domain-containing protein)	chaperone-mediated protein folding [GO:0061077]	chloroplast [GO:0009507]	NA	PF00226;	mtr:25501791;	XP_013446625.1	chaperone protein dnaJ 20, chloroplastic
TRINITY_DN196_c0_g1_i1	AT4G33950	73.065	0	A0A072UPI3	Sucrose nonfermenting 1(SNF1)-related kinase	intracellular signal transduction [GO:0035556]; phosphorylation [GO:0016310]	NA	ATP binding [GO:0005524]; protein serine/threonine kinase activity [GO:0004674]	PF00069;	mtr:25493584;	XP_013457576.1	serine/threonine-protein kinase SAPK3
TRINITY_DN196_c0_g1_i2	AT5G12010	65.254	2.04e-161	A0A396IIE8	Putative harbinger transposase-derived nuclease domain-containing protein	NA	NA	metal ion binding [GO:0046872]	PF13359;	NA	XP_024637181.1	protein ALP1-like
TRINITY_DN196_c0_g2_i1	AT5G66880	82.873	0	G7LGB9	Sucrose nonfermenting 1(SNF1)-related kinase	intracellular signal transduction [GO:0035556]; phosphorylation [GO:0016310]	nucleus [GO:0005634]	ATP binding [GO:0005524]; protein serine/threonine kinase activity [GO:0004674]	PF00069;	mtr:11417962;	XP_003629567.1	serine/threonine-protein kinase SRK2I
TRINITY_DN196_c1_g1_i1	NA	NA	NA	G7J3D8	HVA22-like protein	NA	membrane [GO:0016020]	NA	PF03134;	mtr:11421298;	XP_003602788.1	HVA22-like protein e
TRINITY_DN196_c2_g1_i1	NA	NA	NA	A0A072UNW7	Sucrose nonfermenting 1(SNF1)-related kinase	phosphorylation [GO:0016310]	NA	ATP binding [GO:0005524]; protein serine/threonine kinase activity [GO:0004674]	PF00069;	NA	KEH27540.1	sucrose nonfermenting 1(SNF1)-related kinase
TRINITY_DN196_c5_g1_i1	NA	NA	NA	A0A067R9C5	Chromobox protein-like protein 5	NA	heterochromatin [GO:0000792]; nucleus [GO:0005634]	NA	PF00385;PF01393;	NA	XP_021918524.1	chromobox protein homolog 1-like isoform X5
TRINITY_DN190_c0_g1_i1	AT4G02510	70.608	0	G7L840	Import component Toc86/159, G and M domain protein (Putative small monomeric GTPase (EC 3.6.5.2))	protein targeting to chloroplast [GO:0045036]	chloroplast outer membrane [GO:0009707]	G protein activity [GO:0003925]; GTP binding [GO:0005525]; metal ion binding [GO:0046872]	PF04548;PF11886;	mtr:11422615;	XP_003629921.1	translocase of chloroplast 159, chloroplastic
TRINITY_DN190_c0_g1_i12	AT4G02510	70.608	0	G7L840	Import component Toc86/159, G and M domain protein (Putative small monomeric GTPase (EC 3.6.5.2))	protein targeting to chloroplast [GO:0045036]	chloroplast outer membrane [GO:0009707]	G protein activity [GO:0003925]; GTP binding [GO:0005525]; metal ion binding [GO:0046872]	PF04548;PF11886;	mtr:11422615;	XP_003629921.1	translocase of chloroplast 159, chloroplastic
TRINITY_DN190_c0_g1_i13	AT4G02510	70.608	0	G7L840	Import component Toc86/159, G and M domain protein (Putative small monomeric GTPase (EC 3.6.5.2))	protein targeting to chloroplast [GO:0045036]	chloroplast outer membrane [GO:0009707]	G protein activity [GO:0003925]; GTP binding [GO:0005525]; metal ion binding [GO:0046872]	PF04548;PF11886;	mtr:11422615;	XP_003629921.1	translocase of chloroplast 159, chloroplastic
TRINITY_DN190_c0_g1_i15	NA	NA	NA	NA	NA	NA	NA	NA	NA	NA	NA	NA
TRINITY_DN190_c0_g1_i17	NA	NA	NA	G7L840	Import component Toc86/159, G and M domain protein (Putative small monomeric GTPase (EC 3.6.5.2))	protein targeting to chloroplast [GO:0045036]	chloroplast outer membrane [GO:0009707]	G protein activity [GO:0003925]; GTP binding [GO:0005525]; metal ion binding [GO:0046872]	PF04548;PF11886;	mtr:11422615;	XP_003629921.1	translocase of chloroplast 159, chloroplastic
TRINITY_DN190_c0_g1_i5	NA	NA	NA	G7L840	Import component Toc86/159, G and M domain protein (Putative small monomeric GTPase (EC 3.6.5.2))	protein targeting to chloroplast [GO:0045036]	chloroplast outer membrane [GO:0009707]	G protein activity [GO:0003925]; GTP binding [GO:0005525]; metal ion binding [GO:0046872]	PF04548;PF11886;	mtr:11422615;	XP_003629921.1	translocase of chloroplast 159, chloroplastic
TRINITY_DN187_c0_g1_i2	AT1G32100	64.286	4.63e-110	B7FJQ2	Isoflavone reductase (EC 1.3.1.-) (Pinoresinol-lariciresinol reductase-like protein)	lignan biosynthetic process [GO:0009807]	NA	oxidoreductase activity [GO:0016491]	PF05368;	mtr:11411102;	XP_003612639.1	isoflavone reductase homolog
TRINITY_DN187_c0_g1_i6	AT1G32100	69.481	6.31e-163	B7FI60	Pinoresinol-lariciresinol reductase-like protein (Putative oxidoreductase (EC 1.23.1.-))	lignan biosynthetic process [GO:0009807]	NA	oxidoreductase activity [GO:0016491]	PF05368;	mtr:11406505;	XP_003612642.1	isoflavone reductase homolog
TRINITY_DN187_c0_g1_i7	AT1G32100	68.831	1.75e-167	B7FJQ2	Isoflavone reductase (EC 1.3.1.-) (Pinoresinol-lariciresinol reductase-like protein)	lignan biosynthetic process [GO:0009807]	NA	oxidoreductase activity [GO:0016491]	PF05368;	mtr:11411102;	XP_003612639.1	isoflavone reductase homolog
TRINITY_DN187_c0_g1_i9	NA	NA	NA	B7FI60	Pinoresinol-lariciresinol reductase-like protein (Putative oxidoreductase (EC 1.23.1.-))	lignan biosynthetic process [GO:0009807]	NA	oxidoreductase activity [GO:0016491]	PF05368;	mtr:11406505;	XP_003612642.1	isoflavone reductase homolog
TRINITY_DN187_c0_g2_i1	AT1G32100	65.397	4.97e-154	A0A072TT01	Pinoresinol-lariciresinol reductase-like protein (Putative oxidoreductase (EC 1.23.1.-))	lignan biosynthetic process [GO:0009807]	NA	oxidoreductase activity [GO:0016491]	PF05368;	mtr:25501556;	XP_013446279.1	isoflavone reductase homolog
TRINITY_DN156_c0_g1_i1	AT1G05460	63.205	0	G7K3T1	RNA helicase (EC 3.6.4.13)	regulatory ncRNA-mediated post-transcriptional gene silencing [GO:0035194]	cytosol [GO:0005829]; P granule [GO:0043186]	5'-3' RNA helicase activity [GO:0032574]; hydrolase activity [GO:0016787]; RNA binding [GO:0003723]	PF13086;PF13087;	mtr:11441457;	XP_003610776.1	probable RNA helicase SDE3
TRINITY_DN156_c0_g1_i2	AT1G05460	60.921	0	G7K3T1	RNA helicase (EC 3.6.4.13)	regulatory ncRNA-mediated post-transcriptional gene silencing [GO:0035194]	cytosol [GO:0005829]; P granule [GO:0043186]	5'-3' RNA helicase activity [GO:0032574]; hydrolase activity [GO:0016787]; RNA binding [GO:0003723]	PF13086;PF13087;	mtr:11441457;	XP_003610776.1	probable RNA helicase SDE3
TRINITY_DN156_c0_g1_i3	AT1G05460	63.355	0	G7IQH3	RNA helicase (EC 3.6.4.13)	regulatory ncRNA-mediated post-transcriptional gene silencing [GO:0035194]	cytosol [GO:0005829]; P granule [GO:0043186]	5'-3' RNA helicase activity [GO:0032574]; hydrolase activity [GO:0016787]; RNA binding [GO:0003723]	PF13086;PF13087;	mtr:11416205;	XP_003595606.1	probable RNA helicase SDE3
TRINITY_DN105_c0_g1_i1	AT1G58290	82.618	0	B7FLG0	Glutamyl-tRNA reductase (EC 1.2.1.70)	protoporphyrinogen IX biosynthetic process [GO:0006782]	NA	glutamyl-tRNA reductase activity [GO:0008883]; NADP binding [GO:0050661]	PF00745;PF05201;PF01488;	mtr:11421100;	XP_003615394.1	glutamyl-tRNA reductase 1, chloroplastic
TRINITY_DN105_c0_g1_i12	AT1G58290	82.729	0	B7FLG0	Glutamyl-tRNA reductase (EC 1.2.1.70)	protoporphyrinogen IX biosynthetic process [GO:0006782]	NA	glutamyl-tRNA reductase activity [GO:0008883]; NADP binding [GO:0050661]	PF00745;PF05201;PF01488;	mtr:11421100;	XP_003615394.1	glutamyl-tRNA reductase 1, chloroplastic
TRINITY_DN105_c0_g1_i2	AT1G58290	82.339	0	G7J443	Glutamyl-tRNA reductase (EC 1.2.1.70)	protoporphyrinogen IX biosynthetic process [GO:0006782]	NA	glutamyl-tRNA reductase activity [GO:0008883]; NADP binding [GO:0050661]	PF00745;PF05201;PF01488;	NA	AES73943.1	glutamyl-tRNA reductase family protein
TRINITY_DN105_c1_g1_i1	NA	NA	NA	A0A072TVE6	Transmembrane protein, putative	NA	membrane [GO:0016020]	NA	NA	mtr:25501919;	XP_013446816.1	uncharacterized protein LOC25501919
TRINITY_DN105_c1_g1_i2	NA	NA	NA	A0A072TVE6	Transmembrane protein, putative	NA	membrane [GO:0016020]	NA	NA	mtr:25501919;	XP_013446816.1	uncharacterized protein LOC25501919
TRINITY_DN105_c1_g2_i1	NA	NA	NA	NA	NA	NA	NA	NA	NA	NA	CAI9237185.1	NA
TRINITY_DN105_c3_g1_i1	NA	NA	NA	G7IJK7	Transmembrane protein	NA	NA	NA	NA	NA	AES66877.1	hypothetical protein
TRINITY_DN166_c0_g1_i2	NA	NA	NA	B7FGG8	Zinc finger, C3HC4 type (RING finger) protein	NA	NA	metal ion binding [GO:0046872]	PF13923;	mtr:25492825;	XP_013456525.1	E3 ubiquitin-protein ligase RNF4 isoform X1
TRINITY_DN166_c0_g1_i7	NA	NA	NA	B7FMT2	Putative aminoacyltransferase, E1 ubiquitin-activating enzyme (EC 2.3.2.-, EC 6.2.1.45) (Zinc finger, C3HC4 type (RING finger) protein)	NA	NA	acyltransferase activity [GO:0016746]; metal ion binding [GO:0046872]; ubiquitin activating enzyme activity [GO:0004839]	PF13923;	NA	XP_013456526.1	E3 ubiquitin-protein ligase RNF4 isoform X2
TRINITY_DN166_c0_g1_i8	NA	NA	NA	B7FGG8	Zinc finger, C3HC4 type (RING finger) protein	NA	NA	metal ion binding [GO:0046872]	PF13923;	mtr:25492825;	XP_013456525.1	E3 ubiquitin-protein ligase RNF4 isoform X1
TRINITY_DN166_c1_g1_i2	AT5G54110	68.526	1.11e-106	G7IR65	Putative major sperm protein (MSP) (Vesicle-associated-like protein)	endoplasmic reticulum membrane organization [GO:0090158]; endoplasmic reticulum-plasma membrane tethering [GO:0061817]; response to osmotic stress [GO:0006970]	endoplasmic reticulum membrane [GO:0005789]; plasma membrane [GO:0005886]	NA	PF00635;	mtr:11416476;	XP_003596495.1	vesicle-associated protein 4-1
TRINITY_DN166_c1_g1_i4	NA	NA	NA	G7IR65	Putative major sperm protein (MSP) (Vesicle-associated-like protein)	endoplasmic reticulum membrane organization [GO:0090158]; endoplasmic reticulum-plasma membrane tethering [GO:0061817]; response to osmotic stress [GO:0006970]	endoplasmic reticulum membrane [GO:0005789]; plasma membrane [GO:0005886]	NA	PF00635;	mtr:11416476;	XP_003596495.1	vesicle-associated protein 4-1
TRINITY_DN146_c0_g1_i11	AT4G14240	82.589	8.84e-121	A0A072UJY8	DUF21 domain plant protein	magnesium ion homeostasis [GO:0010960]	membrane [GO:0016020]	NA	PF01595;	NA	KEH26160.1	DUF21 domain plant protein
TRINITY_DN146_c0_g1_i18	AT4G14240	75.594	0	A0A072UR85	DUF21 domain plant protein (Putative gliding motility-associated protein GldE)	intracellular manganese ion homeostasis [GO:0030026]; magnesium ion homeostasis [GO:0010960]	cytoplasm [GO:0005737]; membrane [GO:0016020]	NA	PF01595;	mtr:25494011;	XP_013458176.1	DUF21 domain-containing protein At4g14240
TRINITY_DN146_c0_g1_i19	AT4G14240	83.929	3.62e-118	A0A072UR85	DUF21 domain plant protein (Putative gliding motility-associated protein GldE)	intracellular manganese ion homeostasis [GO:0030026]; magnesium ion homeostasis [GO:0010960]	cytoplasm [GO:0005737]; membrane [GO:0016020]	NA	PF01595;	mtr:25494011;	XP_013458176.1	DUF21 domain-containing protein At4g14240
TRINITY_DN146_c0_g1_i22	NA	NA	NA	A0A072UJY8	DUF21 domain plant protein	magnesium ion homeostasis [GO:0010960]	membrane [GO:0016020]	NA	PF01595;	NA	KEH26160.1	DUF21 domain plant protein
TRINITY_DN146_c0_g1_i5	AT4G14240	76.242	0	A0A072UR85	DUF21 domain plant protein (Putative gliding motility-associated protein GldE)	intracellular manganese ion homeostasis [GO:0030026]; magnesium ion homeostasis [GO:0010960]	cytoplasm [GO:0005737]; membrane [GO:0016020]	NA	PF01595;	mtr:25494011;	XP_013458176.1	DUF21 domain-containing protein At4g14240
TRINITY_DN146_c1_g1_i1	NA	NA	NA	A0A2K3KGH6	DUF21 domain-containing protein at4g14240-like protein	magnesium ion homeostasis [GO:0010960]	membrane [GO:0016020]	NA	PF01595;	NA	PNX65387.1	DUF21 domain-containing protein at4g14240-like
TRINITY_DN101_c0_g1_i1	NA	NA	NA	B7FGT6	Plectin/eS10 N-terminal domain-containing protein	NA	NA	NA	PF03501;	NA	ACJ83965.1	unknown
TRINITY_DN101_c0_g1_i11	NA	NA	NA	I3SV05	Plectin/S10 domain protein (Putative plectin/S10)	NA	cytosolic small ribosomal subunit [GO:0022627]	RNA binding [GO:0003723]; structural constituent of ribosome [GO:0003735]	PF03501;	mtr:25502097;	XP_013447094.1	40S ribosomal protein S10-1
TRINITY_DN101_c0_g1_i13	NA	NA	NA	A0A072UEC5	40S ribosomal S10-like protein	NA	cytosolic small ribosomal subunit [GO:0022627]	RNA binding [GO:0003723]; structural constituent of ribosome [GO:0003735]	PF03501;	NA	KEH27428.1	40S ribosomal S10-like protein
TRINITY_DN101_c0_g1_i2	NA	NA	NA	I3SV05	Plectin/S10 domain protein (Putative plectin/S10)	NA	cytosolic small ribosomal subunit [GO:0022627]	RNA binding [GO:0003723]; structural constituent of ribosome [GO:0003735]	PF03501;	mtr:25502097;	XP_013447094.1	40S ribosomal protein S10-1
TRINITY_DN101_c0_g1_i3	NA	NA	NA	B7FGT6	Plectin/eS10 N-terminal domain-containing protein	NA	NA	NA	PF03501;	NA	ACJ83965.1	unknown
TRINITY_DN101_c1_g1_i3	NA	NA	NA	G7LA90	Glycosyltransferase (EC 2.4.1.-)	NA	NA	UDP-glycosyltransferase activity [GO:0008194]	PF00201;	mtr:11444315;	XP_003629205.1	anthocyanidin 3-O-glucosyltransferase 5
TRINITY_DN101_c2_g1_i1	NA	NA	NA	NA	NA	NA	NA	NA	NA	NA	NA	NA
TRINITY_DN135_c0_g1_i1	NA	NA	NA	A0A896W3T5	MYB family transcription factor	phosphorelay signal transduction system [GO:0000160]; positive regulation of DNA-templated transcription [GO:0045893]	nucleus [GO:0005634]	DNA binding [GO:0003677]; DNA-binding transcription factor activity [GO:0003700]	PF00249;PF00072;	NA	QSD99641.1	MYB family transcription factor
TRINITY_DN135_c0_g1_i11	NA	NA	NA	A0A072UNY7	Putative response regulator and transcription factor RR-A-type family (Two-component response regulator-APRR2-like protein)	phosphorelay signal transduction system [GO:0000160]; positive regulation of DNA-templated transcription [GO:0045893]	nucleus [GO:0005634]	DNA binding [GO:0003677]; DNA-binding transcription factor activity [GO:0003700]	PF00249;	mtr:25493550;	XP_013457528.1	two-component response regulator-like APRR2
TRINITY_DN135_c0_g1_i14	NA	NA	NA	G7JZU4	Putative response regulator and transcription factor RR-A-type family (Two-component response regulator-APRR2-like protein)	phosphorelay signal transduction system [GO:0000160]; positive regulation of DNA-templated transcription [GO:0045893]	nucleus [GO:0005634]	DNA binding [GO:0003677]; DNA-binding transcription factor activity [GO:0003700]	PF00249;PF00072;	NA	XP_024640323.1	two-component response regulator-like APRR2
TRINITY_DN135_c0_g1_i4	NA	NA	NA	A0A072UNY7	Putative response regulator and transcription factor RR-A-type family (Two-component response regulator-APRR2-like protein)	phosphorelay signal transduction system [GO:0000160]; positive regulation of DNA-templated transcription [GO:0045893]	nucleus [GO:0005634]	DNA binding [GO:0003677]; DNA-binding transcription factor activity [GO:0003700]	PF00249;	mtr:25493550;	XP_013457528.1	two-component response regulator-like APRR2
TRINITY_DN135_c0_g1_i5	NA	NA	NA	A0A072UNY7	Putative response regulator and transcription factor RR-A-type family (Two-component response regulator-APRR2-like protein)	phosphorelay signal transduction system [GO:0000160]; positive regulation of DNA-templated transcription [GO:0045893]	nucleus [GO:0005634]	DNA binding [GO:0003677]; DNA-binding transcription factor activity [GO:0003700]	PF00249;	mtr:25493550;	XP_013457528.1	two-component response regulator-like APRR2
TRINITY_DN135_c1_g1_i1	NA	NA	NA	NA	NA	NA	NA	NA	NA	NA	NA	NA
TRINITY_DN135_c1_g1_i2	NA	NA	NA	NA	NA	NA	NA	NA	NA	NA	NA	NA
TRINITY_DN135_c1_g1_i4	NA	NA	NA	NA	NA	NA	NA	NA	NA	NA	NA	NA
TRINITY_DN135_c2_g1_i1	NA	NA	NA	NA	NA	NA	NA	NA	NA	NA	NA	NA
TRINITY_DN141_c0_g1_i1	AT3G04610	67.847	1.28e-119	A0A072U4E2	Poly(RC)-binding-like protein	NA	NA	RNA binding [GO:0003723]	PF00013;	NA	XP_013450538.2	flowering locus K homology domain
TRINITY_DN141_c0_g1_i2	AT3G04610	70.588	5.86e-159	A0A072U5B1	Poly(RC)-binding-like protein (Putative K domain-containing protein)	positive regulation of flower development [GO:0009911]; regulation of gene expression [GO:0010468]	cytoplasm [GO:0005737]; nucleus [GO:0005634]	mRNA binding [GO:0003729]	PF00013;	mtr:25499691;	KEH24566.1	poly(rC)-binding-like protein
TRINITY_DN143_c0_g1_i1	AT1G72770	62.431	1.18e-154	G7I8Z3	protein-serine/threonine phosphatase (EC 3.1.3.16)	negative regulation of abscisic acid-activated signaling pathway [GO:0009788]	NA	metal ion binding [GO:0046872]; myosin phosphatase activity [GO:0017018]; protein serine/threonine phosphatase activity [GO:0004722]	PF00481;	mtr:11431922;	XP_003588912.1	protein phosphatase 2C 50
TRINITY_DN143_c0_g1_i5	AT1G72770	62.431	4.45e-153	G7I8Z3	protein-serine/threonine phosphatase (EC 3.1.3.16)	negative regulation of abscisic acid-activated signaling pathway [GO:0009788]	NA	metal ion binding [GO:0046872]; myosin phosphatase activity [GO:0017018]; protein serine/threonine phosphatase activity [GO:0004722]	PF00481;	mtr:11431922;	XP_003588912.1	protein phosphatase 2C 50
TRINITY_DN143_c0_g2_i1	NA	NA	NA	G7J8B9	protein-serine/threonine phosphatase (EC 3.1.3.16)	negative regulation of abscisic acid-activated signaling pathway [GO:0009788]	NA	metal ion binding [GO:0046872]; myosin phosphatase activity [GO:0017018]; protein serine/threonine phosphatase activity [GO:0004722]	PF00481;	mtr:11425747;	XP_003603175.1	protein phosphatase 2C 53
TRINITY_DN143_c1_g1_i1	NA	NA	NA	Q2HUY8	Uncharacterized protein	NA	NA	NA	NA	NA	ABD32861.1	hypothetical protein
TRINITY_DN143_c1_g1_i8	NA	NA	NA	Q2HUY8	Uncharacterized protein	NA	NA	NA	NA	NA	ABD32861.1	hypothetical protein
TRINITY_DN142_c0_g1_i1	AT3G57030	63.006	6.05e-155	A0A072U1P3	Putative strictosidine synthase transcription factor WD40-like family (EC 4.3.3.2) (Strictosidine synthase family protein)	biosynthetic process [GO:0009058]	vacuole [GO:0005773]	hydrolase activity [GO:0016787]; strictosidine synthase activity [GO:0016844]	PF20067;PF03088;	mtr:25499972;	XP_013449574.1	protein STRICTOSIDINE SYNTHASE-LIKE 10
TRINITY_DN142_c0_g1_i2	AT3G57030	60.194	5.75e-128	A0A072UCL7	Strictosidine synthase family protein	biosynthetic process [GO:0009058]	vacuole [GO:0005773]	hydrolase activity [GO:0016787]; strictosidine synthase activity [GO:0016844]	PF20067;PF03088;	mtr:25499970;	XP_013449572.3	protein STRICTOSIDINE SYNTHASE-LIKE 10 isoform
TRINITY_DN142_c0_g1_i3	NA	NA	NA	G7K3F5	Putative strictosidine synthase transcription factor WD40-like family (EC 4.3.3.2) (Strictosidine synthase-like protein)	biosynthetic process [GO:0009058]	vacuole [GO:0005773]	hydrolase activity [GO:0016787]; strictosidine synthase activity [GO:0016844]	PF20067;PF03088;	NA	XP_039690559.1	protein STRICTOSIDINE SYNTHASE-LIKE 10-like
TRINITY_DN142_c0_g1_i4	NA	NA	NA	A0A072UCL7	Strictosidine synthase family protein	biosynthetic process [GO:0009058]	vacuole [GO:0005773]	hydrolase activity [GO:0016787]; strictosidine synthase activity [GO:0016844]	PF20067;PF03088;	mtr:25499970;	XP_013449572.3	protein STRICTOSIDINE SYNTHASE-LIKE 10 isoform
TRINITY_DN160_c0_g1_i1	NA	NA	NA	A0A072UTM6	Putative soyasaponin III rhamnosyltransferase (EC 2.4.1.273) (UDP-glucosyltransferase family protein) (UDP-glucuronosyl/UDP-glucosyltransferase)	NA	NA	soyasaponin III rhamnosyltransferase activity [GO:0102241]; UDP-glucosyltransferase activity [GO:0035251]	PF00201;	mtr:25494145;	XP_013458367.1	soyasaponin III rhamnosyltransferase
TRINITY_DN160_c0_g1_i2	NA	NA	NA	A0A396HD80	Putative soyasaponin III rhamnosyltransferase (EC 2.4.1.273)	NA	NA	soyasaponin III rhamnosyltransferase activity [GO:0102241]; UDP-glycosyltransferase activity [GO:0008194]	PF00201;	NA	XP_024641192.1	soyasaponin III rhamnosyltransferase-like
TRINITY_DN160_c0_g2_i1	NA	NA	NA	A0A072VHW6	Putative soyasaponin III rhamnosyltransferase (EC 2.4.1.273) (UDP-glucosyltransferase family protein)	NA	NA	soyasaponin III rhamnosyltransferase activity [GO:0102241]; UDP-glucosyltransferase activity [GO:0035251]	PF00201;	mtr:25486632;	XP_013463705.1	soyasaponin III rhamnosyltransferase
TRINITY_DN160_c0_g3_i1	NA	NA	NA	A0A396J4Q7	Putative soyasaponin III rhamnosyltransferase (EC 2.4.1.273)	NA	membrane [GO:0016020]	soyasaponin III rhamnosyltransferase activity [GO:0102241]; UDP-glycosyltransferase activity [GO:0008194]	PF00201;	NA	RHN71613.1	putative soyasaponin III rhamnosyltransferase
TRINITY_DN160_c1_g1_i1	NA	NA	NA	G7K379	Glycosyltransferase (EC 2.4.1.-)	NA	NA	UDP-glucosyltransferase activity [GO:0035251]	PF00201;	mtr:11428800;	XP_003617345.1	anthocyanidin 3-O-glucosyltransferase 2
TRINITY_DN160_c1_g1_i10	NA	NA	NA	A0A2K3MM87	Anthocyanidin 3-O-glucosyltransferase	NA	membrane [GO:0016020]	transferase activity [GO:0016740]	NA	NA	PNX91885.1	anthocyanidin 3-O-glucosyltransferase
TRINITY_DN160_c1_g1_i12	NA	NA	NA	G7K391	Glycosyltransferase (EC 2.4.1.-)	NA	membrane [GO:0016020]	UDP-glucosyltransferase activity [GO:0035251]	PF00201;	mtr:11431484;	XP_003617357.2	anthocyanidin 3-O-glucosyltransferase 2
TRINITY_DN160_c1_g1_i13	NA	NA	NA	A0A392QRJ3	UDP-glucose flavonoid 3-O-glucosyltransferase 3-like	NA	NA	transferase activity [GO:0016740]	NA	NA	MCI26492.1	UDP-glucose flavonoid 3-O-glucosyltransferase
TRINITY_DN160_c1_g1_i14	NA	NA	NA	G7K383	Glycosyltransferase (EC 2.4.1.-)	NA	NA	UDP-glucosyltransferase activity [GO:0035251]	PF00201;	mtr:11426743;	XP_003617349.1	anthocyanidin 3-O-glucosyltransferase 2
TRINITY_DN160_c1_g1_i4	NA	NA	NA	A0A392QRJ3	UDP-glucose flavonoid 3-O-glucosyltransferase 3-like	NA	NA	transferase activity [GO:0016740]	NA	NA	MCI26492.1	UDP-glucose flavonoid 3-O-glucosyltransferase
TRINITY_DN160_c1_g2_i1	NA	NA	NA	G7JAB0	Pathogenic type III effector avirulence factor Avr AvrRpt-cleavage: cleavage site protein (Putative RIN4, pathogenic type III effector avirulence factor Avr cleavage)	NA	NA	NA	NA	mtr:11443495;	XP_003602491.1	uncharacterized protein LOC11443495
TRINITY_DN160_c1_g2_i3	NA	NA	NA	A0A1S2YG53	Uncharacterized protein LOC101515448	NA	NA	NA	NA	cam:101515448;	XP_045820899.1	uncharacterized protein LOC123913990
TRINITY_DN160_c1_g2_i4	NA	NA	NA	G7JAB0	Pathogenic type III effector avirulence factor Avr AvrRpt-cleavage: cleavage site protein (Putative RIN4, pathogenic type III effector avirulence factor Avr cleavage)	NA	NA	NA	NA	mtr:11443495;	XP_003602491.1	uncharacterized protein LOC11443495
TRINITY_DN160_c1_g3_i2	NA	NA	NA	I3S4H9	Uncharacterized protein	NA	NA	UDP-glycosyltransferase activity [GO:0008194]	PF00201;	NA	AFK35171.1	unknown
TRINITY_DN160_c1_g3_i4	NA	NA	NA	I3S4H9	Uncharacterized protein	NA	NA	UDP-glycosyltransferase activity [GO:0008194]	PF00201;	NA	AFK35171.1	unknown
TRINITY_DN160_c1_g3_i5	NA	NA	NA	I3S4H9	Uncharacterized protein	NA	NA	UDP-glycosyltransferase activity [GO:0008194]	PF00201;	NA	AFK35171.1	unknown
TRINITY_DN160_c1_g3_i6	NA	NA	NA	G7KFD6	Glycosyltransferase (EC 2.4.1.-)	NA	NA	UDP-glucosyltransferase activity [GO:0035251]	PF00201;	mtr:11430232;	XP_003618094.1	putative UDP-glucose flavonoid
TRINITY_DN160_c1_g4_i1	NA	NA	NA	A0A396I448	Putative flavonol 3-O-glucosyltransferase (EC 2.4.1.91)	NA	NA	daphnetin 3-O-glucosyltransferase activity [GO:0102360]; flavonol 3-O-glucosyltransferase activity [GO:0047893]; myricetin 3-O-glucosyltransferase activity [GO:0102425]	NA	NA	RHN57627.1	putative flavonol 3-O-glucosyltransferase
TRINITY_DN160_c2_g1_i1	NA	NA	NA	A0A2K3LNC3	Glycosyltransferase (EC 2.4.1.-)	NA	NA	UDP-glycosyltransferase activity [GO:0008194]	PF00201;	NA	PNX80034.1	UDP-glucose flavonoid 3-O-glucosyltransferase
TRINITY_DN160_c2_g2_i1	NA	NA	NA	G7K391	Glycosyltransferase (EC 2.4.1.-)	NA	membrane [GO:0016020]	UDP-glucosyltransferase activity [GO:0035251]	PF00201;	mtr:11431484;	XP_003617357.2	anthocyanidin 3-O-glucosyltransferase 2
TRINITY_DN120_c0_g1_i12	NA	NA	NA	A0A2Z6MHV6	Leucine-rich repeat-containing N-terminal plant-type domain-containing protein	NA	NA	NA	PF00560;	NA	GAU31588.1	hypothetical protein
TRINITY_DN120_c0_g1_i14	NA	NA	NA	G7IJE1	LRR receptor-like kinase	phosphorylation [GO:0016310]	membrane [GO:0016020]	ATP binding [GO:0005524]; protein kinase activity [GO:0004672]; protein serine/threonine kinase activity [GO:0004674]	PF11721;PF07714;	NA	AES66492.2	LRR receptor-like kinase
TRINITY_DN120_c0_g1_i15	NA	NA	NA	G7IJE1	LRR receptor-like kinase	phosphorylation [GO:0016310]	membrane [GO:0016020]	ATP binding [GO:0005524]; protein kinase activity [GO:0004672]; protein serine/threonine kinase activity [GO:0004674]	PF11721;PF07714;	NA	AES66492.2	LRR receptor-like kinase
TRINITY_DN120_c0_g1_i23	NA	NA	NA	A0A2Z6MHV6	Leucine-rich repeat-containing N-terminal plant-type domain-containing protein	NA	NA	NA	PF00560;	NA	GAU31588.1	hypothetical protein
TRINITY_DN120_c0_g1_i24	NA	NA	NA	G7IJE1	LRR receptor-like kinase	phosphorylation [GO:0016310]	membrane [GO:0016020]	ATP binding [GO:0005524]; protein kinase activity [GO:0004672]; protein serine/threonine kinase activity [GO:0004674]	PF11721;PF07714;	NA	AES66492.2	LRR receptor-like kinase
TRINITY_DN120_c0_g1_i29	NA	NA	NA	A0A072VAW6	LRR receptor-like kinase	phosphorylation [GO:0016310]	membrane [GO:0016020]	ATP binding [GO:0005524]; protein serine/threonine kinase activity [GO:0004674]	PF11721;PF00069;	NA	KEH38578.1	LRR receptor-like kinase
TRINITY_DN120_c0_g1_i3	NA	NA	NA	A0A072VAW6	LRR receptor-like kinase	phosphorylation [GO:0016310]	membrane [GO:0016020]	ATP binding [GO:0005524]; protein serine/threonine kinase activity [GO:0004674]	PF11721;PF00069;	NA	KEH38578.1	LRR receptor-like kinase
TRINITY_DN120_c0_g1_i30	NA	NA	NA	G7IJE1	LRR receptor-like kinase	phosphorylation [GO:0016310]	membrane [GO:0016020]	ATP binding [GO:0005524]; protein kinase activity [GO:0004672]; protein serine/threonine kinase activity [GO:0004674]	PF11721;PF07714;	NA	AES66492.2	LRR receptor-like kinase
TRINITY_DN120_c0_g2_i1	NA	NA	NA	A0A2K3K9J2	Putative LRR receptor-like protein kinase	phosphorylation [GO:0016310]	NA	ATP binding [GO:0005524]; protein kinase activity [GO:0004672]	PF00069;	NA	PNX62939.1	putative LRR receptor-like protein kinase
TRINITY_DN120_c1_g1_i1	NA	NA	NA	A0A396JEM0	Protein kinase domain-containing protein	NA	NA	ATP binding [GO:0005524]; protein kinase activity [GO:0004672]	PF07714;	NA	RHN74875.1	putative protein kinase RLK-Pelle-DLSV family
TRINITY_DN120_c1_g2_i1	NA	NA	NA	NA	NA	NA	NA	NA	NA	NA	NA	NA
TRINITY_DN104_c0_g1_i1	NA	NA	NA	G7L7C1	Dynamin 4C-like protein (Putative dynamin GTPase (EC 3.6.5.5))	NA	cytoplasm [GO:0005737]; membrane [GO:0016020]; microtubule [GO:0005874]	GTP binding [GO:0005525]; GTPase activity [GO:0003924]; microtubule binding [GO:0008017]	PF01031;PF00350;PF02212;	NA	XP_039685317.1	dynamin-related protein 4C
TRINITY_DN104_c0_g1_i3	NA	NA	NA	G7L7C1	Dynamin 4C-like protein (Putative dynamin GTPase (EC 3.6.5.5))	NA	cytoplasm [GO:0005737]; membrane [GO:0016020]; microtubule [GO:0005874]	GTP binding [GO:0005525]; GTPase activity [GO:0003924]; microtubule binding [GO:0008017]	PF01031;PF00350;PF02212;	NA	XP_039685317.1	dynamin-related protein 4C
TRINITY_DN104_c0_g2_i1	NA	NA	NA	G7L7C0	Dynamin 4C-like protein (Putative dynamin GTPase (EC 3.6.5.5))	NA	cytoplasm [GO:0005737]; membrane [GO:0016020]; microtubule [GO:0005874]	GTP binding [GO:0005525]; GTPase activity [GO:0003924]; microtubule binding [GO:0008017]	PF01031;PF00350;PF02212;	mtr:11419980;	XP_003629867.1	dynamin-related protein 4C
TRINITY_DN104_c2_g1_i1	NA	NA	NA	G7L7C0	Dynamin 4C-like protein (Putative dynamin GTPase (EC 3.6.5.5))	NA	cytoplasm [GO:0005737]; membrane [GO:0016020]; microtubule [GO:0005874]	GTP binding [GO:0005525]; GTPase activity [GO:0003924]; microtubule binding [GO:0008017]	PF01031;PF00350;PF02212;	mtr:11419980;	XP_003629867.1	dynamin-related protein 4C
TRINITY_DN128_c0_g1_i10	AT4G02480	82	0	G7IF85	P-loop nucleoside triphosphate hydrolase superfamily protein	NA	mitochondrial outer membrane [GO:0005741]	ATP binding [GO:0005524]; ATP hydrolysis activity [GO:0016887]; RNA binding [GO:0003723]	PF00004;PF17862;PF00498;	mtr:11413908;	XP_003591552.1	uncharacterized protein LOC11413908 isoform X2
TRINITY_DN128_c0_g1_i5	AT4G02480	60.508	0	G7IF88	P-loop nucleoside triphosphate hydrolase superfamily protein (Putative adenosinetriphosphatase (EC 3.6.1.3))	NA	mitochondrial outer membrane [GO:0005741]	ATP binding [GO:0005524]; ATP hydrolysis activity [GO:0016887]	PF00004;PF17862;	mtr:11413909;	XP_003591556.2	uncharacterized protein LOC11413909 isoform X1
TRINITY_DN128_c0_g1_i8	AT4G02480	63.051	0	G7IF85	P-loop nucleoside triphosphate hydrolase superfamily protein	NA	mitochondrial outer membrane [GO:0005741]	ATP binding [GO:0005524]; ATP hydrolysis activity [GO:0016887]; RNA binding [GO:0003723]	PF00004;PF17862;PF00498;	mtr:11413908;	XP_003591552.1	uncharacterized protein LOC11413908 isoform X2
TRINITY_DN128_c0_g1_i9	NA	NA	NA	A0A2K3PBS5	Katanin p60 ATPase-containing subunit	NA	NA	ATP binding [GO:0005524]; ATP hydrolysis activity [GO:0016887]	PF00004;PF17862;	NA	PNY12739.1	katanin p60 ATPase-containing subunit
TRINITY_DN128_c1_g1_i1	NA	NA	NA	NA	NA	NA	NA	NA	NA	NA	NA	NA
TRINITY_DN111_c0_g1_i1	AT2G14740	84.211	0	G7IEX3	Putative EGF-like calcium-binding domain, PA domain, complement Clr-like EGF (Vacuolar-sorting receptor-like protein)	protein transport [GO:0015031]	Golgi apparatus [GO:0005794]; membrane [GO:0016020]	calcium ion binding [GO:0005509]	PF12662;PF02225;	mtr:11412722;	XP_003592523.2	vacuolar-sorting receptor 1
TRINITY_DN111_c0_g2_i3	AT2G14740	86.111	0	A0A396HQY9	Vacuolar-sorting receptor 1	protein transport [GO:0015031]	Golgi apparatus [GO:0005794]; membrane [GO:0016020]	calcium ion binding [GO:0005509]	PF12662;PF02225;	NA	XP_024639462.2	vacuolar-sorting receptor 1
TRINITY_DN111_c0_g2_i4	AT2G14740	84.488	0	A0A396HQY9	Vacuolar-sorting receptor 1	protein transport [GO:0015031]	Golgi apparatus [GO:0005794]; membrane [GO:0016020]	calcium ion binding [GO:0005509]	PF12662;PF02225;	NA	XP_024639462.2	vacuolar-sorting receptor 1
TRINITY_DN111_c0_g4_i1	NA	NA	NA	A0A392Q0J3	Vacuolar-sorting receptor 3-like	NA	NA	NA	NA	NA	MCI17933.1	vacuolar-sorting receptor 3-like
TRINITY_DN111_c1_g1_i2	NA	NA	NA	A0A2K3LEM7	Zinc finger protein ZAT10-like	NA	NA	DNA-binding transcription factor activity [GO:0003700]	PF13912;	NA	WJX21166.1	hypothetical protein
TRINITY_DN125_c0_g1_i1	NA	NA	NA	G7LH14	Inositol-tetrakisphosphate 1-kinase (EC 2.7.1.134)	inositol trisphosphate metabolic process [GO:0032957]; phosphorylation [GO:0016310]	NA	ATP binding [GO:0005524]; inositol tetrakisphosphate 1-kinase activity [GO:0047325]; inositol-1,3,4-trisphosphate 5-kinase activity [GO:0052726]; inositol-1,3,4-trisphosphate 6-kinase activity [GO:0052725]; magnesium ion binding [GO:0000287]	PF05770;PF17927;	NA	XP_039684780.1	inositol-tetrakisphosphate 1-kinase 1
TRINITY_DN125_c0_g1_i10	NA	NA	NA	G7LH14	Inositol-tetrakisphosphate 1-kinase (EC 2.7.1.134)	inositol trisphosphate metabolic process [GO:0032957]; phosphorylation [GO:0016310]	NA	ATP binding [GO:0005524]; inositol tetrakisphosphate 1-kinase activity [GO:0047325]; inositol-1,3,4-trisphosphate 5-kinase activity [GO:0052726]; inositol-1,3,4-trisphosphate 6-kinase activity [GO:0052725]; magnesium ion binding [GO:0000287]	PF05770;PF17927;	NA	XP_039684780.1	inositol-tetrakisphosphate 1-kinase 1
TRINITY_DN125_c0_g1_i11	NA	NA	NA	G7LH14	Inositol-tetrakisphosphate 1-kinase (EC 2.7.1.134)	inositol trisphosphate metabolic process [GO:0032957]; phosphorylation [GO:0016310]	NA	ATP binding [GO:0005524]; inositol tetrakisphosphate 1-kinase activity [GO:0047325]; inositol-1,3,4-trisphosphate 5-kinase activity [GO:0052726]; inositol-1,3,4-trisphosphate 6-kinase activity [GO:0052725]; magnesium ion binding [GO:0000287]	PF05770;PF17927;	NA	XP_039684780.1	inositol-tetrakisphosphate 1-kinase 1
TRINITY_DN125_c0_g1_i4	NA	NA	NA	G7LH14	Inositol-tetrakisphosphate 1-kinase (EC 2.7.1.134)	inositol trisphosphate metabolic process [GO:0032957]; phosphorylation [GO:0016310]	NA	ATP binding [GO:0005524]; inositol tetrakisphosphate 1-kinase activity [GO:0047325]; inositol-1,3,4-trisphosphate 5-kinase activity [GO:0052726]; inositol-1,3,4-trisphosphate 6-kinase activity [GO:0052725]; magnesium ion binding [GO:0000287]	PF05770;PF17927;	NA	XP_039684780.1	inositol-tetrakisphosphate 1-kinase 1
TRINITY_DN125_c0_g1_i5	NA	NA	NA	G7LH14	Inositol-tetrakisphosphate 1-kinase (EC 2.7.1.134)	inositol trisphosphate metabolic process [GO:0032957]; phosphorylation [GO:0016310]	NA	ATP binding [GO:0005524]; inositol tetrakisphosphate 1-kinase activity [GO:0047325]; inositol-1,3,4-trisphosphate 5-kinase activity [GO:0052726]; inositol-1,3,4-trisphosphate 6-kinase activity [GO:0052725]; magnesium ion binding [GO:0000287]	PF05770;PF17927;	NA	XP_039684780.1	inositol-tetrakisphosphate 1-kinase 1
TRINITY_DN155_c0_g1_i10	AT1G07110	70.588	0	G7K732	Fructose-6-phosphate-2-kinase/fructose-2, 6-bisphosphatase	fructose 2,6-bisphosphate metabolic process [GO:0006003]; fructose metabolic process [GO:0006000]	cytosol [GO:0005829]	6-phosphofructo-2-kinase activity [GO:0003873]; ATP binding [GO:0005524]; fructose-2,6-bisphosphate 2-phosphatase activity [GO:0004331]; starch binding [GO:2001070]	PF01591;PF00300;	mtr:11405954;	XP_003615753.2	6-phosphofructo-2-kinase/fructose-2,
TRINITY_DN155_c0_g1_i14	AT1G07110	78.723	0	G7K732	Fructose-6-phosphate-2-kinase/fructose-2, 6-bisphosphatase	fructose 2,6-bisphosphate metabolic process [GO:0006003]; fructose metabolic process [GO:0006000]	cytosol [GO:0005829]	6-phosphofructo-2-kinase activity [GO:0003873]; ATP binding [GO:0005524]; fructose-2,6-bisphosphate 2-phosphatase activity [GO:0004331]; starch binding [GO:2001070]	PF01591;PF00300;	mtr:11405954;	XP_003615753.2	6-phosphofructo-2-kinase/fructose-2,
TRINITY_DN155_c0_g1_i17	AT1G07110	68.164	0	G7K732	Fructose-6-phosphate-2-kinase/fructose-2, 6-bisphosphatase	fructose 2,6-bisphosphate metabolic process [GO:0006003]; fructose metabolic process [GO:0006000]	cytosol [GO:0005829]	6-phosphofructo-2-kinase activity [GO:0003873]; ATP binding [GO:0005524]; fructose-2,6-bisphosphate 2-phosphatase activity [GO:0004331]; starch binding [GO:2001070]	PF01591;PF00300;	mtr:11405954;	XP_003615753.2	6-phosphofructo-2-kinase/fructose-2,
TRINITY_DN155_c0_g1_i2	AT1G07110	74.011	0	A0A072UXP1	Fructose-6-phosphate-2-kinase/fructose-2, 6-bisphosphatase (Putative 6-phosphofructo-2-kinase, Fructose-2,6-bisphosphate 2-phosphatase (EC 2.7.1.105, EC 3.1.3.46))	fructose 2,6-bisphosphate metabolic process [GO:0006003]; fructose metabolic process [GO:0006000]	cytosol [GO:0005829]	6-phosphofructo-2-kinase activity [GO:0003873]; ATP binding [GO:0005524]; fructose-2,6-bisphosphate 2-phosphatase activity [GO:0004331]; starch binding [GO:2001070]	PF01591;PF00300;	mtr:25490936;	XP_013460301.1	6-phosphofructo-2-kinase/fructose-2,
TRINITY_DN155_c0_g1_i21	AT1G07110	72.958	0	G7K732	Fructose-6-phosphate-2-kinase/fructose-2, 6-bisphosphatase	fructose 2,6-bisphosphate metabolic process [GO:0006003]; fructose metabolic process [GO:0006000]	cytosol [GO:0005829]	6-phosphofructo-2-kinase activity [GO:0003873]; ATP binding [GO:0005524]; fructose-2,6-bisphosphate 2-phosphatase activity [GO:0004331]; starch binding [GO:2001070]	PF01591;PF00300;	mtr:11405954;	XP_003615753.2	6-phosphofructo-2-kinase/fructose-2,
TRINITY_DN155_c0_g1_i3	AT1G07110	69.492	0	A0A072UXP1	Fructose-6-phosphate-2-kinase/fructose-2, 6-bisphosphatase (Putative 6-phosphofructo-2-kinase, Fructose-2,6-bisphosphate 2-phosphatase (EC 2.7.1.105, EC 3.1.3.46))	fructose 2,6-bisphosphate metabolic process [GO:0006003]; fructose metabolic process [GO:0006000]	cytosol [GO:0005829]	6-phosphofructo-2-kinase activity [GO:0003873]; ATP binding [GO:0005524]; fructose-2,6-bisphosphate 2-phosphatase activity [GO:0004331]; starch binding [GO:2001070]	PF01591;PF00300;	mtr:25490936;	XP_013460301.1	6-phosphofructo-2-kinase/fructose-2,
TRINITY_DN155_c0_g1_i5	AT1G07110	73.238	0	A0A072UXP1	Fructose-6-phosphate-2-kinase/fructose-2, 6-bisphosphatase (Putative 6-phosphofructo-2-kinase, Fructose-2,6-bisphosphate 2-phosphatase (EC 2.7.1.105, EC 3.1.3.46))	fructose 2,6-bisphosphate metabolic process [GO:0006003]; fructose metabolic process [GO:0006000]	cytosol [GO:0005829]	6-phosphofructo-2-kinase activity [GO:0003873]; ATP binding [GO:0005524]; fructose-2,6-bisphosphate 2-phosphatase activity [GO:0004331]; starch binding [GO:2001070]	PF01591;PF00300;	mtr:25490936;	XP_013460301.1	6-phosphofructo-2-kinase/fructose-2,
TRINITY_DN155_c0_g2_i1	AT5G20140	74.468	0	G7IQI5	Putative SOUL heme-binding protein (SOUL heme-binding family protein)	NA	cellular anatomical entity [GO:0110165]	NA	PF10184;PF04832;	NA	XP_013463935.2	uncharacterized protein LOC25486761
TRINITY_DN155_c7_g1_i1	NA	NA	NA	NA	NA	NA	NA	NA	NA	NA	NA	NA
TRINITY_DN132_c0_g1_i1	NA	NA	NA	G7JX53	DUF223 domain protein	DNA replication [GO:0006260]; double-strand break repair via homologous recombination [GO:0000724]; meiotic cell cycle [GO:0051321]; nucleotide-excision repair [GO:0006289]; telomere maintenance via telomerase [GO:0007004]	DNA replication factor A complex [GO:0005662]	damaged DNA binding [GO:0003684]; single-stranded telomeric DNA binding [GO:0043047]	PF02721;	NA	AES97394.2	DUF223 domain protein
TRINITY_DN132_c0_g1_i3	NA	NA	NA	G7JX53	DUF223 domain protein	DNA replication [GO:0006260]; double-strand break repair via homologous recombination [GO:0000724]; meiotic cell cycle [GO:0051321]; nucleotide-excision repair [GO:0006289]; telomere maintenance via telomerase [GO:0007004]	DNA replication factor A complex [GO:0005662]	damaged DNA binding [GO:0003684]; single-stranded telomeric DNA binding [GO:0043047]	PF02721;	NA	AES97394.2	DUF223 domain protein
TRINITY_DN132_c0_g1_i4	NA	NA	NA	G7JX53	DUF223 domain protein	DNA replication [GO:0006260]; double-strand break repair via homologous recombination [GO:0000724]; meiotic cell cycle [GO:0051321]; nucleotide-excision repair [GO:0006289]; telomere maintenance via telomerase [GO:0007004]	DNA replication factor A complex [GO:0005662]	damaged DNA binding [GO:0003684]; single-stranded telomeric DNA binding [GO:0043047]	PF02721;	NA	AES97394.2	DUF223 domain protein
TRINITY_DN132_c0_g2_i5	NA	NA	NA	I3SE13	Photosystem I subunit O	NA	membrane [GO:0016020]	NA	NA	NA	XP_013455794.1	photosystem I subunit O isoform X1
TRINITY_DN132_c0_g3_i1	NA	NA	NA	G7KYN0	Alpha/beta hydrolase family protein (Putative alpha/Beta hydrolase)	auxin polar transport [GO:0009926]	endoplasmic reticulum [GO:0005783]; membrane [GO:0016020]	hydrolase activity [GO:0016787]	PF12697;	mtr:11423162;	XP_003626280.1	protein AUXIN RESPONSE 4
TRINITY_DN132_c1_g1_i2	AT2G30000	98.98	1.15e-66	A0A445FPW2	PHD finger-like domain-containing protein 5B	mRNA splicing, via spliceosome [GO:0000398]	NA	NA	PF03660;	NA	KAF1868896.1	hypothetical protein
TRINITY_DN132_c1_g1_i8	NA	NA	NA	A0A445FPW2	PHD finger-like domain-containing protein 5B	mRNA splicing, via spliceosome [GO:0000398]	NA	NA	PF03660;	NA	KAF1868896.1	hypothetical protein
TRINITY_DN127_c0_g1_i2	AT1G59900	81.579	0	G7K5M8	Pyruvate dehydrogenase E1 component subunit alpha (EC 1.2.4.1)	acetyl-CoA biosynthetic process from pyruvate [GO:0006086]; glycolytic process [GO:0006096]	intracellular membrane-bounded organelle [GO:0043231]	pyruvate dehydrogenase (acetyl-transferring) activity [GO:0004739]	PF00676;	mtr:11414398;	XP_003613433.1	pyruvate dehydrogenase E1 component subunit
TRINITY_DN127_c0_g1_i4	AT1G24180	76.768	0	G7LEP9	Pyruvate dehydrogenase E1 component subunit alpha (EC 1.2.4.1)	acetyl-CoA biosynthetic process from pyruvate [GO:0006086]; glycolytic process [GO:0006096]	intracellular membrane-bounded organelle [GO:0043231]	pyruvate dehydrogenase (acetyl-transferring) activity [GO:0004739]	PF00676;	mtr:11416624;	XP_003628618.1	pyruvate dehydrogenase E1 component subunit
TRINITY_DN127_c0_g2_i1	NA	NA	NA	NA	NA	NA	NA	NA	NA	NA	NA	NA
TRINITY_DN127_c1_g1_i23	AT3G14050	66.897	0	Q4VYD1	GTP diphosphokinase (EC 2.7.6.5)	guanosine tetraphosphate metabolic process [GO:0015969]; phosphorylation [GO:0016310]	chloroplast [GO:0009507]	ATP binding [GO:0005524]; GTP binding [GO:0005525]; GTP diphosphokinase activity [GO:0008728]; hydrolase activity, acting on glycosyl bonds [GO:0016798]; kinase activity [GO:0016301]; RNA binding [GO:0003723]	PF13328;PF04607;	mtr:11421249;	XP_003627298.1	probable GTP diphosphokinase RSH2,
TRINITY_DN127_c2_g1_i4	NA	NA	NA	G7JQI6	Defects in morphology protein 1 (Putative exonuclease V)	interstrand cross-link repair [GO:0036297]	nucleus [GO:0005634]	single-stranded DNA 5'-3' DNA exonuclease activity [GO:0045145]	PF09810;	mtr:11410049;	CAI9214497.1	NA
TRINITY_DN127_c2_g1_i6	NA	NA	NA	G7JQI6	Defects in morphology protein 1 (Putative exonuclease V)	interstrand cross-link repair [GO:0036297]	nucleus [GO:0005634]	single-stranded DNA 5'-3' DNA exonuclease activity [GO:0045145]	PF09810;	mtr:11410049;	XP_003606477.1	exonuclease V, chloroplastic
TRINITY_DN131_c0_g1_i1	AT3G11510	89.855	5.24e-76	A0A9D5H085	40S ribosomal protein S14	translation [GO:0006412]	chloroplast [GO:0009507]; ribonucleoprotein complex [GO:1990904]; ribosome [GO:0005840]	structural constituent of ribosome [GO:0003735]	PF00411;	NA	KAI5447467.1	hypothetical protein
TRINITY_DN131_c0_g1_i3	AT3G11510	90.58	5.56e-76	A0A9D4VMZ0	40S ribosomal protein S14	translation [GO:0006412]	chloroplast [GO:0009507]; ribonucleoprotein complex [GO:1990904]; ribosome [GO:0005840]	structural constituent of ribosome [GO:0003735]	PF00411;	NA	KAI5385636.1	hypothetical protein
TRINITY_DN131_c0_g1_i5	AT3G11510	90.58	3.37e-75	A0A9D4VMZ0	40S ribosomal protein S14	translation [GO:0006412]	chloroplast [GO:0009507]; ribonucleoprotein complex [GO:1990904]; ribosome [GO:0005840]	structural constituent of ribosome [GO:0003735]	PF00411;	NA	KAI5385636.1	hypothetical protein
TRINITY_DN131_c0_g1_i7	AT3G11510	89.855	3.36e-75	A0A9D5H085	40S ribosomal protein S14	translation [GO:0006412]	chloroplast [GO:0009507]; ribonucleoprotein complex [GO:1990904]; ribosome [GO:0005840]	structural constituent of ribosome [GO:0003735]	PF00411;	NA	KAI5447467.1	hypothetical protein
TRINITY_DN116_c0_g1_i2	AT4G28540	71.992	0	A0A072VLK3	Casein kinase I-like protein	endocytosis [GO:0006897]; phosphorylation [GO:0016310]; signal transduction [GO:0007165]	nucleus [GO:0005634]	ATP binding [GO:0005524]; protein serine/threonine kinase activity [GO:0004674]	PF00069;	mtr:25484237;	XP_039683963.1	casein kinase 1-like protein 6 isoform X2
TRINITY_DN116_c0_g1_i3	AT4G28540	66.038	0	A0A072U2M8	Casein kinase I-like protein	endocytosis [GO:0006897]; phosphorylation [GO:0016310]; signal transduction [GO:0007165]	nucleus [GO:0005634]	ATP binding [GO:0005524]; protein serine/threonine kinase activity [GO:0004674]	PF00069;	mtr:25499280;	XP_013449916.1	casein kinase 1-like protein 10
TRINITY_DN116_c0_g1_i4	AT1G72710	76.383	0	G7LI85	Casein kinase I-like protein	endocytosis [GO:0006897]; phosphorylation [GO:0016310]; signal transduction [GO:0007165]	cytoplasm [GO:0005737]; nucleus [GO:0005634]	ATP binding [GO:0005524]; protein serine/threonine kinase activity [GO:0004674]	PF00069;	mtr:11430421;	XP_003627159.1	casein kinase 1-like protein 2
TRINITY_DN116_c0_g1_i5	AT1G72710	78.205	0	G7IS36	Casein kinase I-like protein	endocytosis [GO:0006897]; phosphorylation [GO:0016310]; signal transduction [GO:0007165]	nucleus [GO:0005634]	ATP binding [GO:0005524]; protein serine/threonine kinase activity [GO:0004674]	PF00069;	mtr:11432358;	XP_003597565.1	casein kinase 1-like protein 2
TRINITY_DN116_c0_g1_i6	AT1G72710	76.221	0	G7LI85	Casein kinase I-like protein	endocytosis [GO:0006897]; phosphorylation [GO:0016310]; signal transduction [GO:0007165]	cytoplasm [GO:0005737]; nucleus [GO:0005634]	ATP binding [GO:0005524]; protein serine/threonine kinase activity [GO:0004674]	PF00069;	mtr:11430421;	XP_003627159.1	casein kinase 1-like protein 2
TRINITY_DN116_c0_g1_i7	AT4G28540	69.495	0	A0A072U2M8	Casein kinase I-like protein	endocytosis [GO:0006897]; phosphorylation [GO:0016310]; signal transduction [GO:0007165]	nucleus [GO:0005634]	ATP binding [GO:0005524]; protein serine/threonine kinase activity [GO:0004674]	PF00069;	mtr:25499280;	XP_013449916.1	casein kinase 1-like protein 10
TRINITY_DN116_c0_g1_i8	AT1G72710	78.038	0	G7IS36	Casein kinase I-like protein	endocytosis [GO:0006897]; phosphorylation [GO:0016310]; signal transduction [GO:0007165]	nucleus [GO:0005634]	ATP binding [GO:0005524]; protein serine/threonine kinase activity [GO:0004674]	PF00069;	mtr:11432358;	XP_003597565.1	casein kinase 1-like protein 2
TRINITY_DN116_c0_g2_i1	AT4G26100	73.128	0	A0A072UT31	Casein kinase I-like protein	endocytosis [GO:0006897]; phosphorylation [GO:0016310]; signal transduction [GO:0007165]	nucleus [GO:0005634]	ATP binding [GO:0005524]; protein serine/threonine kinase activity [GO:0004674]	PF00069;	mtr:25494219;	XP_013458470.1	casein kinase 1-like protein 1
TRINITY_DN116_c1_g1_i1	NA	NA	NA	A0A396HTW0	Putative proton-exporting ATPase (EC 3.6.3.6)	NA	NA	hydrolase activity [GO:0016787]; nucleotide binding [GO:0000166]	NA	NA	RHN55933.1	putative proton-exporting ATPase
TRINITY_DN116_c1_g1_i3	NA	NA	NA	A0A251MWL1	HTH La-type RNA-binding domain-containing protein	RNA processing [GO:0006396]	nucleus [GO:0005634]; ribonucleoprotein complex [GO:1990904]	RNA binding [GO:0003723]	PF05383;PF07145;	NA	XP_031284642.1	LOW QUALITY PROTEIN: la-related protein 6C
TRINITY_DN116_c2_g1_i1	NA	NA	NA	NA	NA	NA	NA	NA	NA	NA	NA	NA
TRINITY_DN116_c2_g1_i2	NA	NA	NA	NA	NA	NA	NA	NA	NA	NA	NA	NA
TRINITY_DN161_c0_g1_i1	NA	NA	NA	A0A072UUK0	YGL010w-like protein	sphingoid catabolic process [GO:0046521]	endoplasmic reticulum [GO:0005783]; membrane [GO:0016020]	NA	PF06127;	mtr:25490390;	XP_013459266.1	2-hydroxy-palmitic acid dioxygenase mpo1
TRINITY_DN161_c0_g1_i14	AT1G18720	62.121	1.01e-84	A0A072UUK5	YGL010w-like protein	sphingoid catabolic process [GO:0046521]	endoplasmic reticulum [GO:0005783]; membrane [GO:0016020]	NA	PF06127;	mtr:25490395;	XP_013459271.1	2-hydroxy-palmitic acid dioxygenase MPO1
TRINITY_DN161_c0_g1_i15	AT1G18720	62	4.27e-89	A0A072UUK0	YGL010w-like protein	sphingoid catabolic process [GO:0046521]	endoplasmic reticulum [GO:0005783]; membrane [GO:0016020]	NA	PF06127;	mtr:25490390;	XP_013459266.1	2-hydroxy-palmitic acid dioxygenase mpo1
TRINITY_DN161_c0_g1_i16	NA	NA	NA	A0A072UTZ0	YGL010w-like protein	sphingoid catabolic process [GO:0046521]	endoplasmic reticulum [GO:0005783]; membrane [GO:0016020]	NA	PF06127;	mtr:25490396;	XP_013459273.1	2-hydroxy-palmitic acid dioxygenase MPO1
TRINITY_DN161_c0_g1_i17	AT1G18720	62.626	1.41e-86	A0A072UUK5	YGL010w-like protein	sphingoid catabolic process [GO:0046521]	endoplasmic reticulum [GO:0005783]; membrane [GO:0016020]	NA	PF06127;	mtr:25490395;	XP_013459271.1	2-hydroxy-palmitic acid dioxygenase MPO1
TRINITY_DN161_c0_g1_i2	NA	NA	NA	A0A072UUK0	YGL010w-like protein	sphingoid catabolic process [GO:0046521]	endoplasmic reticulum [GO:0005783]; membrane [GO:0016020]	NA	PF06127;	mtr:25490390;	XP_013459266.1	2-hydroxy-palmitic acid dioxygenase mpo1
TRINITY_DN161_c0_g1_i7	AT1G18720	61.404	6.86e-68	A0A072UUK0	YGL010w-like protein	sphingoid catabolic process [GO:0046521]	endoplasmic reticulum [GO:0005783]; membrane [GO:0016020]	NA	PF06127;	mtr:25490390;	XP_013459266.1	2-hydroxy-palmitic acid dioxygenase mpo1
TRINITY_DN165_c0_g1_i11	NA	NA	NA	G7LGS1	Armadillo/beta-catenin repeat protein, putative (Putative aminoacyltransferase, E1 ubiquitin-activating enzyme (EC 2.3.2.-, EC 6.2.1.45))	NA	cytoplasm [GO:0005737]; nucleus [GO:0005634]	acyltransferase activity [GO:0016746]; ubiquitin activating enzyme activity [GO:0004839]	NA	mtr:11444568;	XP_003627885.2	U-box domain-containing protein 1
TRINITY_DN165_c0_g1_i5	NA	NA	NA	G7LGS1	Armadillo/beta-catenin repeat protein, putative (Putative aminoacyltransferase, E1 ubiquitin-activating enzyme (EC 2.3.2.-, EC 6.2.1.45))	NA	cytoplasm [GO:0005737]; nucleus [GO:0005634]	acyltransferase activity [GO:0016746]; ubiquitin activating enzyme activity [GO:0004839]	NA	mtr:11444568;	XP_003627885.2	U-box domain-containing protein 1
TRINITY_DN165_c1_g1_i1	NA	NA	NA	A0A072UP62	Filament-like plant protein	NA	NA	NA	PF05911;	NA	KEH31457.1	filament-like plant protein
TRINITY_DN165_c2_g1_i1	AT3G25800	91.497	0	A0A2Z6LHX5	Condensin complex subunit 1 C-terminal domain-containing protein	NA	NA	NA	NA	NA	GAU14854.1	hypothetical protein
TRINITY_DN165_c3_g1_i1	NA	NA	NA	NA	NA	NA	NA	NA	NA	NA	NA	NA
TRINITY_DN164_c0_g1_i12	NA	NA	NA	G7JXC3	Agenet domain protein (Putative Agenet-like domain-containing protein)	NA	NA	NA	PF05641;	mtr:11431678;	XP_003611322.1	uncharacterized protein LOC11431678
TRINITY_DN164_c0_g1_i20	NA	NA	NA	G7JXC3	Agenet domain protein (Putative Agenet-like domain-containing protein)	NA	NA	NA	PF05641;	mtr:11431678;	XP_003611322.1	uncharacterized protein LOC11431678
TRINITY_DN164_c0_g1_i22	NA	NA	NA	G7JXC3	Agenet domain protein (Putative Agenet-like domain-containing protein)	NA	NA	NA	PF05641;	mtr:11431678;	XP_003611322.1	uncharacterized protein LOC11431678
TRINITY_DN164_c0_g1_i35	NA	NA	NA	G7JXC3	Agenet domain protein (Putative Agenet-like domain-containing protein)	NA	NA	NA	PF05641;	mtr:11431678;	XP_003611322.1	uncharacterized protein LOC11431678
TRINITY_DN164_c0_g1_i40	NA	NA	NA	G7JXC3	Agenet domain protein (Putative Agenet-like domain-containing protein)	NA	NA	NA	PF05641;	mtr:11431678;	XP_003611322.1	uncharacterized protein LOC11431678
TRINITY_DN164_c0_g1_i7	NA	NA	NA	G7JXC3	Agenet domain protein (Putative Agenet-like domain-containing protein)	NA	NA	NA	PF05641;	mtr:11431678;	XP_003611322.1	uncharacterized protein LOC11431678
TRINITY_DN164_c0_g2_i1	NA	NA	NA	G7JIV3	Agenet domain protein	NA	NA	NA	PF05641;	NA	AES90896.2	agenet domain protein
TRINITY_DN164_c1_g1_i1	NA	NA	NA	NA	NA	NA	NA	NA	NA	NA	NA	NA
TRINITY_DN164_c1_g1_i2	NA	NA	NA	NA	NA	NA	NA	NA	NA	NA	NA	NA
TRINITY_DN164_c1_g1_i3	NA	NA	NA	NA	NA	NA	NA	NA	NA	NA	NA	NA
TRINITY_DN164_c2_g1_i1	NA	NA	NA	NA	NA	NA	NA	NA	NA	NA	NA	NA
TRINITY_DN164_c3_g1_i1	NA	NA	NA	NA	NA	NA	NA	NA	NA	NA	NA	NA
TRINITY_DN172_c0_g1_i1	AT5G12250	99.068	0	A0A445AJN6	Tubulin beta chain	microtubule-based process [GO:0007017]	microtubule [GO:0005874]	GTP binding [GO:0005525]; GTPase activity [GO:0003924]; structural constituent of cytoskeleton [GO:0005200]	PF00091;PF03953;	NA	XP_025633593.1	tubulin beta-2 chain
TRINITY_DN172_c0_g1_i2	AT5G12250	99.379	0	G7L5V0	Tubulin beta chain	microtubule cytoskeleton organization [GO:0000226]; mitotic cell cycle [GO:0000278]	cytoplasm [GO:0005737]; microtubule [GO:0005874]	glycosyltransferase activity [GO:0016757]; GTP binding [GO:0005525]; GTPase activity [GO:0003924]; structural constituent of cytoskeleton [GO:0005200]	PF00091;PF03953;	mtr:11422693;	XP_003624926.1	tubulin beta-3 chain
TRINITY_DN172_c0_g1_i5	AT5G12250	92.566	0	A0A9D4VHL6	Tubulin beta chain	microtubule-based process [GO:0007017]	microtubule [GO:0005874]	GTP binding [GO:0005525]; GTPase activity [GO:0003924]; structural constituent of cytoskeleton [GO:0005200]	PF00091;PF03953;	NA	KAI5383696.1	Tubulin beta-1 chain
TRINITY_DN172_c0_g1_i6	AT5G62700	95.349	0	A0A072USS0	Tubulin beta chain	microtubule cytoskeleton organization [GO:0000226]; mitotic cell cycle [GO:0000278]	cytoplasm [GO:0005737]; microtubule [GO:0005874]	GTP binding [GO:0005525]; GTPase activity [GO:0003924]; structural constituent of cytoskeleton [GO:0005200]	PF00091;PF03953;	mtr:25491473;	XP_013454867.1	tubulin beta-1 chain
TRINITY_DN172_c0_g1_i9	AT5G62700	95.581	0	G7L5V0	Tubulin beta chain	microtubule cytoskeleton organization [GO:0000226]; mitotic cell cycle [GO:0000278]	cytoplasm [GO:0005737]; microtubule [GO:0005874]	glycosyltransferase activity [GO:0016757]; GTP binding [GO:0005525]; GTPase activity [GO:0003924]; structural constituent of cytoskeleton [GO:0005200]	PF00091;PF03953;	mtr:11422693;	XP_003624926.1	tubulin beta-3 chain
TRINITY_DN172_c0_g2_i1	NA	NA	NA	Q2MJ19	Cytochrome P450 72A68 (EC 1.14.14.-)	saponin biosynthetic process [GO:0016135]	membrane [GO:0016020]	heme binding [GO:0020037]; iron ion binding [GO:0005506]; monooxygenase activity [GO:0004497]; oxidoreductase activity, acting on paired donors, with incorporation or reduction of molecular oxygen, NAD(P)H as one donor, and incorporation of one atom of oxygen [GO:0016709]	PF00067;	mtr:25486777;	NP_001391982.1	cytochrome P450 72A68
TRINITY_DN172_c0_g2_i2	NA	NA	NA	Q2MJ19	Cytochrome P450 72A68 (EC 1.14.14.-)	saponin biosynthetic process [GO:0016135]	membrane [GO:0016020]	heme binding [GO:0020037]; iron ion binding [GO:0005506]; monooxygenase activity [GO:0004497]; oxidoreductase activity, acting on paired donors, with incorporation or reduction of molecular oxygen, NAD(P)H as one donor, and incorporation of one atom of oxygen [GO:0016709]	PF00067;	mtr:25486777;	NP_001391982.1	cytochrome P450 72A68
TRINITY_DN172_c0_g2_i3	NA	NA	NA	H1A984	Cytochrome P450 monooxygenase	NA	membrane [GO:0016020]	heme binding [GO:0020037]; iron ion binding [GO:0005506]; monooxygenase activity [GO:0004497]; oxidoreductase activity, acting on paired donors, with incorporation or reduction of molecular oxygen [GO:0016705]	PF00067;	NA	BAL45203.1	cytochrome P450 monooxygenase
TRINITY_DN172_c0_g2_i4	NA	NA	NA	A0A396JEP9	Putative 11-oxo-beta-amyrin 30-oxidase (EC 1.14.14.115)	NA	membrane [GO:0016020]	11-oxo-beta-amyrin 30-oxidase activity [GO:0102375]; heme binding [GO:0020037]; iron ion binding [GO:0005506]	PF00067;	NA	XP_013464434.2	cytochrome P450 72A68-like
TRINITY_DN172_c0_g2_i5	NA	NA	NA	H1A984	Cytochrome P450 monooxygenase	NA	membrane [GO:0016020]	heme binding [GO:0020037]; iron ion binding [GO:0005506]; monooxygenase activity [GO:0004497]; oxidoreductase activity, acting on paired donors, with incorporation or reduction of molecular oxygen [GO:0016705]	PF00067;	NA	BAL45203.1	cytochrome P450 monooxygenase
TRINITY_DN172_c0_g3_i1	NA	NA	NA	G7LHC6	Tubulin beta chain	microtubule cytoskeleton organization [GO:0000226]; mitotic cell cycle [GO:0000278]	cytoplasm [GO:0005737]; microtubule [GO:0005874]	glycosyltransferase activity [GO:0016757]; GTP binding [GO:0005525]; GTPase activity [GO:0003924]; structural constituent of cytoskeleton [GO:0005200]	PF00091;PF03953;	mtr:11438618;	XP_003630513.1	tubulin beta-1 chain
TRINITY_DN172_c1_g1_i1	AT5G23860	98.039	3.42e-70	A0A7M3V780	Beta-tubulin	microtubule-based process [GO:0007017]	microtubule [GO:0005874]	GTP binding [GO:0005525]; GTPase activity [GO:0003924]; structural constituent of cytoskeleton [GO:0005200]	PF03953;	NA	QOP39322.1	beta-tubulin
TRINITY_DN172_c2_g1_i1	AT3G14630	62.941	8.22e-75	Q2MJ19	Cytochrome P450 72A68 (EC 1.14.14.-)	saponin biosynthetic process [GO:0016135]	membrane [GO:0016020]	heme binding [GO:0020037]; iron ion binding [GO:0005506]; monooxygenase activity [GO:0004497]; oxidoreductase activity, acting on paired donors, with incorporation or reduction of molecular oxygen, NAD(P)H as one donor, and incorporation of one atom of oxygen [GO:0016709]	PF00067;	mtr:25486777;	NP_001391982.1	cytochrome P450 72A68
TRINITY_DN172_c2_g1_i5	AT3G14630	62.941	5.18e-75	Q2MJ19	Cytochrome P450 72A68 (EC 1.14.14.-)	saponin biosynthetic process [GO:0016135]	membrane [GO:0016020]	heme binding [GO:0020037]; iron ion binding [GO:0005506]; monooxygenase activity [GO:0004497]; oxidoreductase activity, acting on paired donors, with incorporation or reduction of molecular oxygen, NAD(P)H as one donor, and incorporation of one atom of oxygen [GO:0016709]	PF00067;	mtr:25486777;	NP_001391982.1	cytochrome P450 72A68
TRINITY_DN172_c5_g1_i1	NA	NA	NA	Q2MJ18	Cytochrome P450 monooxygenase CYP72A59	NA	membrane [GO:0016020]	heme binding [GO:0020037]; iron ion binding [GO:0005506]; monooxygenase activity [GO:0004497]; oxidoreductase activity, acting on paired donors, with incorporation or reduction of molecular oxygen [GO:0016705]	PF00067;	NA	XP_024632155.1	cytochrome P450 72A68-like isoform X1
TRINITY_DN172_c6_g1_i1	AT5G23860	99.535	0	G7IAN2	Tubulin beta chain	microtubule cytoskeleton organization [GO:0000226]; mitotic cell cycle [GO:0000278]	cytoplasm [GO:0005737]; microtubule [GO:0005874]	glycosyltransferase activity [GO:0016757]; GTP binding [GO:0005525]; GTPase activity [GO:0003924]; structural constituent of cytoskeleton [GO:0005200]	PF00091;PF03953;	mtr:11425110;	XP_003592284.1	tubulin beta-8 chain
TRINITY_DN172_c6_g2_i1	NA	NA	NA	A0A8X7RSM0	Tubulin/FtsZ GTPase domain-containing protein	microtubule-based process [GO:0007017]	microtubule [GO:0005874]	GTP binding [GO:0005525]	PF00091;	NA	KAG2293308.1	hypothetical protein
TRINITY_DN172_c8_g1_i1	NA	NA	NA	A0A3L6RY68	TUBB3	microtubule-based process [GO:0007017]	microtubule [GO:0005874]	GTP binding [GO:0005525]; GTPase activity [GO:0003924]; structural constituent of cytoskeleton [GO:0005200]	PF00091;	NA	RLN11943.1	TUBB3
TRINITY_DN122_c0_g1_i1	NA	NA	NA	I3SEY7	BHLH domain-containing protein	NA	nucleus [GO:0005634]	protein dimerization activity [GO:0046983]	PF00010;	NA	AFK38829.1	unknown
TRINITY_DN122_c0_g1_i2	NA	NA	NA	G7K125	Basic helix loop helix (BHLH) DNA-binding family protein (Putative transcription factor bHLH family)	NA	nucleus [GO:0005634]	DNA binding [GO:0003677]; protein dimerization activity [GO:0046983]	PF00010;	mtr:11425335;	XP_003611493.1	transcription factor bHLH18
TRINITY_DN122_c0_g1_i3	NA	NA	NA	NA	NA	NA	NA	NA	NA	NA	NA	NA
TRINITY_DN122_c0_g2_i3	NA	NA	NA	A0A072UAR9	Basic helix loop helix (BHLH) DNA-binding family protein	NA	nucleus [GO:0005634]	DNA binding [GO:0003677]; protein dimerization activity [GO:0046983]	PF00010;	mtr:25496399;	XP_013452170.2	transcription factor bHLH19
TRINITY_DN122_c0_g3_i1	NA	NA	NA	A0A396J7S7	Putative transcription factor bHLH family	NA	nucleus [GO:0005634]	protein dimerization activity [GO:0046983]	PF00010;	NA	XP_013443468.2	transcription factor bHLH18
TRINITY_DN122_c0_g4_i1	NA	NA	NA	A0A396J7S7	Putative transcription factor bHLH family	NA	nucleus [GO:0005634]	protein dimerization activity [GO:0046983]	PF00010;	NA	XP_013443468.2	transcription factor bHLH18
TRINITY_DN122_c0_g5_i1	NA	NA	NA	NA	NA	NA	NA	NA	NA	NA	NA	NA
TRINITY_DN122_c2_g1_i1	NA	NA	NA	I3S5G7	Putative pectinesterase (EC 3.1.1.11)	cell wall modification [GO:0042545]; pectin catabolic process [GO:0045490]	NA	aspartyl esterase activity [GO:0045330]; pectinesterase activity [GO:0030599]	PF01095;	mtr:11417437;	XP_003591360.2	probable pectinesterase 53
TRINITY_DN122_c2_g2_i1	NA	NA	NA	G7JI19	Uncharacterized protein	NA	NA	NA	NA	NA	AES92606.1	hypothetical protein
TRINITY_DN122_c2_g2_i2	NA	NA	NA	G7JI19	Uncharacterized protein	NA	NA	NA	NA	NA	AES92606.1	hypothetical protein
TRINITY_DN122_c4_g1_i1	NA	NA	NA	G7K128	Basic helix loop helix (BHLH) DNA-binding family protein	NA	nucleus [GO:0005634]	DNA binding [GO:0003677]; protein dimerization activity [GO:0046983]	PF00010;	mtr:11423794;	XP_003611496.1	transcription factor bHLH18
TRINITY_DN122_c5_g1_i1	NA	NA	NA	NA	NA	NA	NA	NA	NA	NA	NA	NA
TRINITY_DN138_c0_g1_i11	NA	NA	NA	G7JWF9	ATP/GTP-binding family protein, putative (Putative Cell cycle and apoptosis regulator protein)	regulation of DNA-templated transcription [GO:0006355]	nucleus [GO:0005634]	calcium ion binding [GO:0005509]	PF19257;PF14443;PF19256;	mtr:11427762;	XP_003613873.2	protein SHORT ROOT IN SALT MEDIUM 1
TRINITY_DN138_c0_g1_i12	NA	NA	NA	G7JWF9	ATP/GTP-binding family protein, putative (Putative Cell cycle and apoptosis regulator protein)	regulation of DNA-templated transcription [GO:0006355]	nucleus [GO:0005634]	calcium ion binding [GO:0005509]	PF19257;PF14443;PF19256;	mtr:11427762;	XP_003613873.2	protein SHORT ROOT IN SALT MEDIUM 1
TRINITY_DN138_c0_g1_i14	NA	NA	NA	G7JWF9	ATP/GTP-binding family protein, putative (Putative Cell cycle and apoptosis regulator protein)	regulation of DNA-templated transcription [GO:0006355]	nucleus [GO:0005634]	calcium ion binding [GO:0005509]	PF19257;PF14443;PF19256;	mtr:11427762;	XP_003613873.2	protein SHORT ROOT IN SALT MEDIUM 1
TRINITY_DN138_c0_g1_i21	AT4G40030	97.727	2.09e-89	K7MPE3	Histone H2A/H2B/H3 domain-containing protein	NA	nucleosome [GO:0000786]; nucleus [GO:0005634]	DNA binding [GO:0003677]; protein heterodimerization activity [GO:0046982]; structural constituent of chromatin [GO:0030527]	PF00125;	gmx:100783277;	MDG2774719.1	histone H3
TRINITY_DN123_c0_g1_i12	NA	NA	NA	A0A072VW73	phosphatidate phosphatase (EC 3.1.3.4)	cellular lipid metabolic process [GO:0044255]	NA	phosphatidate phosphatase activity [GO:0008195]	PF16876;PF04571;PF08235;	mtr:25484079;	XP_013468288.1	phosphatidate phosphatase PAH1
TRINITY_DN123_c0_g1_i14	AT3G09560	72.115	0	G7L0Q2	phosphatidate phosphatase (EC 3.1.3.4)	cellular lipid metabolic process [GO:0044255]	NA	phosphatidate phosphatase activity [GO:0008195]	PF16876;PF04571;PF08235;	mtr:11430649;	XP_003625549.1	phosphatidate phosphatase PAH1
TRINITY_DN123_c0_g1_i15	NA	NA	NA	A0A072VW73	phosphatidate phosphatase (EC 3.1.3.4)	cellular lipid metabolic process [GO:0044255]	NA	phosphatidate phosphatase activity [GO:0008195]	PF16876;PF04571;PF08235;	mtr:25484079;	XP_013468288.1	phosphatidate phosphatase PAH1
TRINITY_DN123_c0_g1_i16	NA	NA	NA	A0A072VW73	phosphatidate phosphatase (EC 3.1.3.4)	cellular lipid metabolic process [GO:0044255]	NA	phosphatidate phosphatase activity [GO:0008195]	PF16876;PF04571;PF08235;	mtr:25484079;	XP_013468288.1	phosphatidate phosphatase PAH1
TRINITY_DN123_c0_g1_i2	AT3G09560	67.763	6.47e-129	A0A072VW73	phosphatidate phosphatase (EC 3.1.3.4)	cellular lipid metabolic process [GO:0044255]	NA	phosphatidate phosphatase activity [GO:0008195]	PF16876;PF04571;PF08235;	mtr:25484079;	XP_013468288.1	phosphatidate phosphatase PAH1
TRINITY_DN123_c0_g1_i8	NA	NA	NA	A0A072VW73	phosphatidate phosphatase (EC 3.1.3.4)	cellular lipid metabolic process [GO:0044255]	NA	phosphatidate phosphatase activity [GO:0008195]	PF16876;PF04571;PF08235;	mtr:25484079;	XP_013468288.1	phosphatidate phosphatase PAH1
TRINITY_DN123_c1_g1_i4	AT2G27100	62.172	0	A0A072UU14	Putative transcription factor C2H2 family (Serrate RNA effector molecule-like protein)	mRNA processing [GO:0006397]; primary miRNA processing [GO:0031053]	nuclear body [GO:0016604]	NA	PF04959;PF12066;	mtr:25488483;	XP_013458794.1	serrate RNA effector molecule
TRINITY_DN123_c2_g1_i2	NA	NA	NA	NA	NA	NA	NA	NA	NA	NA	NA	NA
TRINITY_DN123_c3_g1_i1	NA	NA	NA	NA	NA	NA	NA	NA	NA	NA	NA	NA
TRINITY_DN123_c3_g1_i4	NA	NA	NA	NA	NA	NA	NA	NA	NA	NA	NA	NA
TRINITY_DN123_c4_g1_i1	NA	NA	NA	NA	NA	NA	NA	NA	NA	NA	NA	NA
TRINITY_DN123_c5_g1_i1	NA	NA	NA	NA	NA	NA	NA	NA	NA	NA	NA	NA
TRINITY_DN147_c0_g1_i2	AT3G46010	80.714	1.65e-81	G7L826	Cofilin/actin-depolymerizing factor-like protein (Putative ADF/Cofilin, ADF-H/Gelsolin-like domain-containing protein)	actin filament depolymerization [GO:0030042]	actin cytoskeleton [GO:0015629]; cytoplasm [GO:0005737]	actin filament binding [GO:0051015]	PF00241;	mtr:11422613;	XP_003629907.1	actin-depolymerizing factor 1
TRINITY_DN147_c0_g1_i3	AT3G46010	80.576	8.03e-78	G7L826	Cofilin/actin-depolymerizing factor-like protein (Putative ADF/Cofilin, ADF-H/Gelsolin-like domain-containing protein)	actin filament depolymerization [GO:0030042]	actin cytoskeleton [GO:0015629]; cytoplasm [GO:0005737]	actin filament binding [GO:0051015]	PF00241;	mtr:11422613;	XP_003629907.1	actin-depolymerizing factor 1
TRINITY_DN147_c0_g1_i4	NA	NA	NA	G7IFU0	Cofilin/actin-depolymerizing factor-like protein (Putative ADF/Cofilin, ADF-H/Gelsolin-like domain-containing protein)	actin filament depolymerization [GO:0030042]	actin cytoskeleton [GO:0015629]; cytoplasm [GO:0005737]	actin filament binding [GO:0051015]	PF00241;	mtr:11408216;	XP_003594440.1	actin-depolymerizing factor 2
TRINITY_DN147_c0_g1_i5	NA	NA	NA	G7IFU0	Cofilin/actin-depolymerizing factor-like protein (Putative ADF/Cofilin, ADF-H/Gelsolin-like domain-containing protein)	actin filament depolymerization [GO:0030042]	actin cytoskeleton [GO:0015629]; cytoplasm [GO:0005737]	actin filament binding [GO:0051015]	PF00241;	mtr:11408216;	XP_003594440.1	actin-depolymerizing factor 2
TRINITY_DN147_c0_g1_i7	AT3G46010	80.714	7e-82	G7L826	Cofilin/actin-depolymerizing factor-like protein (Putative ADF/Cofilin, ADF-H/Gelsolin-like domain-containing protein)	actin filament depolymerization [GO:0030042]	actin cytoskeleton [GO:0015629]; cytoplasm [GO:0005737]	actin filament binding [GO:0051015]	PF00241;	mtr:11422613;	XP_003629907.1	actin-depolymerizing factor 1
TRINITY_DN147_c0_g1_i8	AT5G59880	80.714	1.85e-81	G7IFU0	Cofilin/actin-depolymerizing factor-like protein (Putative ADF/Cofilin, ADF-H/Gelsolin-like domain-containing protein)	actin filament depolymerization [GO:0030042]	actin cytoskeleton [GO:0015629]; cytoplasm [GO:0005737]	actin filament binding [GO:0051015]	PF00241;	mtr:11408216;	XP_003594440.1	actin-depolymerizing factor 2
TRINITY_DN147_c0_g1_i9	NA	NA	NA	G7IFU0	Cofilin/actin-depolymerizing factor-like protein (Putative ADF/Cofilin, ADF-H/Gelsolin-like domain-containing protein)	actin filament depolymerization [GO:0030042]	actin cytoskeleton [GO:0015629]; cytoplasm [GO:0005737]	actin filament binding [GO:0051015]	PF00241;	mtr:11408216;	XP_003594440.1	actin-depolymerizing factor 2
TRINITY_DN147_c1_g1_i1	NA	NA	NA	NA	NA	NA	NA	NA	NA	NA	NA	NA
TRINITY_DN175_c0_g1_i1	AT4G34500	67.816	0	G7J722	Receptor-like kinase plant	phosphorylation [GO:0016310]	membrane [GO:0016020]	ATP binding [GO:0005524]; protein serine/threonine kinase activity [GO:0004674]	PF00069;	mtr:11415335;	XP_003603920.1	probable receptor-like serine/threonine-protein
TRINITY_DN175_c0_g1_i10	AT4G34500	68.433	0	G7J722	Receptor-like kinase plant	phosphorylation [GO:0016310]	membrane [GO:0016020]	ATP binding [GO:0005524]; protein serine/threonine kinase activity [GO:0004674]	PF00069;	mtr:11415335;	XP_003603920.1	probable receptor-like serine/threonine-protein
TRINITY_DN175_c0_g1_i3	AT4G34500	66.574	9.36e-158	A0A072V406	Receptor-like kinase plant	phosphorylation [GO:0016310]	membrane [GO:0016020]	ATP binding [GO:0005524]; protein serine/threonine kinase activity [GO:0004674]	PF00069;	NA	KEH36361.1	receptor-like kinase plant
TRINITY_DN175_c0_g1_i5	AT4G34500	68.182	2.37e-165	G7JG55	Receptor-like kinase	phosphorylation [GO:0016310]	membrane [GO:0016020]	ATP binding [GO:0005524]; protein serine/threonine kinase activity [GO:0004674]	PF07714;	mtr:11420055;	XP_003606898.1	probable receptor-like serine/threonine-protein
TRINITY_DN175_c0_g2_i1	NA	NA	NA	NA	NA	NA	NA	NA	NA	NA	NA	NA
TRINITY_DN175_c0_g3_i1	NA	NA	NA	A0A072V406	Receptor-like kinase plant	phosphorylation [GO:0016310]	membrane [GO:0016020]	ATP binding [GO:0005524]; protein serine/threonine kinase activity [GO:0004674]	PF00069;	NA	KEH36361.1	receptor-like kinase plant
TRINITY_DN175_c0_g3_i2	NA	NA	NA	NA	NA	NA	NA	NA	NA	NA	NA	NA
TRINITY_DN114_c0_g1_i2	AT1G11910	61.443	0	A0A072VYH6	Fungal proteinase A, aspartic proteinase superfamily protein (Putative phytepsin (EC 3.4.23.40))	lipid metabolic process [GO:0006629]; proteolysis [GO:0006508]	NA	aspartic-type endopeptidase activity [GO:0004190]	PF00026;PF05184;PF03489;	NA	XP_024638887.1	aspartic proteinase
TRINITY_DN114_c0_g2_i2	NA	NA	NA	A0A072VYH6	Fungal proteinase A, aspartic proteinase superfamily protein (Putative phytepsin (EC 3.4.23.40))	lipid metabolic process [GO:0006629]; proteolysis [GO:0006508]	NA	aspartic-type endopeptidase activity [GO:0004190]	PF00026;PF05184;PF03489;	NA	XP_024638887.1	aspartic proteinase
TRINITY_DN114_c0_g2_i3	NA	NA	NA	A0A072VYH6	Fungal proteinase A, aspartic proteinase superfamily protein (Putative phytepsin (EC 3.4.23.40))	lipid metabolic process [GO:0006629]; proteolysis [GO:0006508]	NA	aspartic-type endopeptidase activity [GO:0004190]	PF00026;PF05184;PF03489;	NA	XP_024638887.1	aspartic proteinase
TRINITY_DN114_c0_g3_i1	AT1G11910	60.239	0	G7KWF0	Fungal proteinase A, aspartic proteinase superfamily protein	lipid metabolic process [GO:0006629]; proteolysis [GO:0006508]	membrane [GO:0016020]	aspartic-type endopeptidase activity [GO:0004190]	PF00026;PF05184;PF03489;	NA	AES82362.2	fungal proteinase A, aspartic proteinase
TRINITY_DN114_c0_g4_i1	NA	NA	NA	NA	NA	NA	NA	NA	NA	NA	NA	NA
TRINITY_DN174_c0_g1_i1	NA	NA	NA	G7I3D6	Putative Rab-GTPase-TBC domain-containing protein (Rab GTPase activator)	NA	membrane [GO:0016020]	GTPase activator activity [GO:0005096]	PF00566;	mtr:11434631;	XP_003588470.1	rab GTPase-activating protein 22
TRINITY_DN174_c0_g1_i6	NA	NA	NA	G7I3D6	Putative Rab-GTPase-TBC domain-containing protein (Rab GTPase activator)	NA	membrane [GO:0016020]	GTPase activator activity [GO:0005096]	PF00566;	mtr:11434631;	XP_003588470.1	rab GTPase-activating protein 22
TRINITY_DN174_c0_g2_i1	AT3G49350	64.326	0	G7J869	Putative Rab-GTPase-TBC domain-containing protein (Rab GTPase activator)	NA	NA	GTPase activator activity [GO:0005096]	PF00566;	mtr:11415371;	XP_024635979.1	rab GTPase-activating protein 22 isoform X1
TRINITY_DN174_c1_g1_i1	NA	NA	NA	G7IEN7	Sec-independent protein translocase (Sec-independent protein translocase protein TATB)	intracellular protein transport [GO:0006886]; protein transport by the Tat complex [GO:0043953]	membrane [GO:0016020]; thylakoid [GO:0009579]	NA	PF02416;	mtr:11421571;	XP_003592219.1	sec-independent protein translocase protein
TRINITY_DN174_c1_g1_i2	NA	NA	NA	G7IEN7	Sec-independent protein translocase (Sec-independent protein translocase protein TATB)	intracellular protein transport [GO:0006886]; protein transport by the Tat complex [GO:0043953]	membrane [GO:0016020]; thylakoid [GO:0009579]	NA	PF02416;	mtr:11421571;	XP_003592219.1	sec-independent protein translocase protein
TRINITY_DN133_c0_g1_i1	AT1G68020	79.538	0	A0A072VR84	Putative alpha,alpha-trehalose-phosphate synthase (UDP-forming), Trehalose-phosphatase (EC 2.4.1.15, EC 3.1.3.12) (Trehalose-6-phosphate synthase domain protein)	trehalose biosynthetic process [GO:0005992]; trehalose metabolism in response to stress [GO:0070413]	NA	alpha,alpha-trehalose-phosphate synthase (UDP-forming) activity [GO:0003825]; trehalose-phosphatase activity [GO:0004805]	PF00982;PF02358;	mtr:25482569;	XP_013466609.1	alpha,alpha-trehalose-phosphate synthase
TRINITY_DN133_c0_g2_i1	AT1G68020	81.664	0	A0A072VR84	Putative alpha,alpha-trehalose-phosphate synthase (UDP-forming), Trehalose-phosphatase (EC 2.4.1.15, EC 3.1.3.12) (Trehalose-6-phosphate synthase domain protein)	trehalose biosynthetic process [GO:0005992]; trehalose metabolism in response to stress [GO:0070413]	NA	alpha,alpha-trehalose-phosphate synthase (UDP-forming) activity [GO:0003825]; trehalose-phosphatase activity [GO:0004805]	PF00982;PF02358;	mtr:25482569;	XP_013466609.1	alpha,alpha-trehalose-phosphate synthase
TRINITY_DN133_c0_g2_i3	AT1G68020	83.488	0	G7LBG6	Putative alpha,alpha-trehalose-phosphate synthase (UDP-forming), Trehalose-phosphatase (EC 2.4.1.15, EC 3.1.3.12) (Trehalose-6-phosphate synthase domain protein)	trehalose biosynthetic process [GO:0005992]; trehalose metabolism in response to stress [GO:0070413]	NA	alpha,alpha-trehalose-phosphate synthase (UDP-forming) activity [GO:0003825]; trehalose-phosphatase activity [GO:0004805]	PF00982;PF02358;	mtr:11406035;	XP_003630977.1	alpha,alpha-trehalose-phosphate synthase
TRINITY_DN133_c0_g2_i5	AT1G68020	81.803	0	A0A072VR84	Putative alpha,alpha-trehalose-phosphate synthase (UDP-forming), Trehalose-phosphatase (EC 2.4.1.15, EC 3.1.3.12) (Trehalose-6-phosphate synthase domain protein)	trehalose biosynthetic process [GO:0005992]; trehalose metabolism in response to stress [GO:0070413]	NA	alpha,alpha-trehalose-phosphate synthase (UDP-forming) activity [GO:0003825]; trehalose-phosphatase activity [GO:0004805]	PF00982;PF02358;	mtr:25482569;	XP_013466609.1	alpha,alpha-trehalose-phosphate synthase
TRINITY_DN133_c0_g2_i9	AT1G68020	84.685	0	G7LBG6	Putative alpha,alpha-trehalose-phosphate synthase (UDP-forming), Trehalose-phosphatase (EC 2.4.1.15, EC 3.1.3.12) (Trehalose-6-phosphate synthase domain protein)	trehalose biosynthetic process [GO:0005992]; trehalose metabolism in response to stress [GO:0070413]	NA	alpha,alpha-trehalose-phosphate synthase (UDP-forming) activity [GO:0003825]; trehalose-phosphatase activity [GO:0004805]	PF00982;PF02358;	mtr:11406035;	XP_003630977.1	alpha,alpha-trehalose-phosphate synthase
TRINITY_DN133_c0_g3_i1	AT1G68020	80.566	0	G7LBG6	Putative alpha,alpha-trehalose-phosphate synthase (UDP-forming), Trehalose-phosphatase (EC 2.4.1.15, EC 3.1.3.12) (Trehalose-6-phosphate synthase domain protein)	trehalose biosynthetic process [GO:0005992]; trehalose metabolism in response to stress [GO:0070413]	NA	alpha,alpha-trehalose-phosphate synthase (UDP-forming) activity [GO:0003825]; trehalose-phosphatase activity [GO:0004805]	PF00982;PF02358;	mtr:11406035;	XP_003630977.1	alpha,alpha-trehalose-phosphate synthase
TRINITY_DN100_c0_g1_i1	AT1G75380	76.577	1.02e-118	B7FJ72	Putative bifunctional nuclease domain-containing protein (Wound-responsive family protein)	protein ubiquitination [GO:0016567]	nucleus [GO:0005634]; VCB complex [GO:0030891]	nuclease activity [GO:0004518]	PF02577;	mtr:25490215;	XP_013462149.1	bifunctional nuclease 1
TRINITY_DN100_c0_g2_i3	NA	NA	NA	I3S6T2	BFN domain-containing protein	NA	NA	nuclease activity [GO:0004518]	PF02577;	NA	AFK35974.1	unknown
TRINITY_DN100_c0_g2_i4	NA	NA	NA	I3S6T2	BFN domain-containing protein	NA	NA	nuclease activity [GO:0004518]	PF02577;	NA	CAI9203175.1	NA
TRINITY_DN100_c0_g2_i5	NA	NA	NA	I3S6T2	BFN domain-containing protein	NA	NA	nuclease activity [GO:0004518]	PF02577;	NA	AFK35974.1	unknown
TRINITY_DN100_c0_g2_i6	NA	NA	NA	I3S6T2	BFN domain-containing protein	NA	NA	nuclease activity [GO:0004518]	PF02577;	NA	AFK35974.1	unknown
TRINITY_DN100_c1_g1_i2	NA	NA	NA	NA	NA	NA	NA	NA	NA	NA	NA	NA
TRINITY_DN100_c1_g1_i6	NA	NA	NA	NA	NA	NA	NA	NA	NA	NA	NA	NA
TRINITY_DN100_c2_g1_i4	AT2G06530	89.778	3.68e-108	B7FH94	Charged multivesicular body protein (Putative Snf7 family protein)	endosome transport via multivesicular body sorting pathway [GO:0032509]; intralumenal vesicle formation [GO:0070676]; late endosome to vacuole transport [GO:0045324]; protein transport [GO:0015031]	ESCRT III complex [GO:0000815]; multivesicular body [GO:0005771]	NA	PF03357;	mtr:25486474;	XP_013463507.1	vacuolar protein sorting-associated protein 2
TRINITY_DN100_c3_g1_i10	AT1G75380	65.244	1.95e-151	A0A072VDT6	Nuclease in basal defense response protein	protein ubiquitination [GO:0016567]	nucleus [GO:0005634]; VCB complex [GO:0030891]	nuclease activity [GO:0004518]	PF02577;PF02151;	NA	KEH40184.1	nuclease in basal defense response protein
TRINITY_DN100_c3_g1_i4	AT1G75380	61.868	2.55e-110	A0A072VDT6	Nuclease in basal defense response protein	protein ubiquitination [GO:0016567]	nucleus [GO:0005634]; VCB complex [GO:0030891]	nuclease activity [GO:0004518]	PF02577;PF02151;	NA	KEH40184.1	nuclease in basal defense response protein
TRINITY_DN100_c3_g1_i5	AT1G75380	73.585	7.68e-147	A0A396JMJ0	Putative UVR domain, bifunctional nuclease domain-containing protein	NA	NA	nuclease activity [GO:0004518]	PF02577;PF02151;	NA	XP_024631172.1	bifunctional nuclease 1
TRINITY_DN100_c3_g1_i8	NA	NA	NA	A0A396JMJ0	Putative UVR domain, bifunctional nuclease domain-containing protein	NA	NA	nuclease activity [GO:0004518]	PF02577;PF02151;	NA	XP_024631172.1	bifunctional nuclease 1
TRINITY_DN100_c3_g2_i1	NA	NA	NA	NA	NA	NA	NA	NA	NA	NA	NA	NA
TRINITY_DN100_c4_g1_i1	NA	NA	NA	G7KWB5	P-loop nucleoside triphosphate hydrolase superfamily protein (Putative plus-end-directed kinesin ATPase (EC 3.6.4.4))	microtubule-based movement [GO:0007018]	kinesin complex [GO:0005871]; microtubule [GO:0005874]	ATP binding [GO:0005524]; ATP hydrolysis activity [GO:0016887]; microtubule binding [GO:0008017]; microtubule motor activity [GO:0003777]	PF00225;	mtr:11441479;	XP_003625307.2	kinesin-like protein KIN-7K, chloroplastic
TRINITY_DN100_c4_g1_i2	AT3G12020	67.921	0	G7KWB5	P-loop nucleoside triphosphate hydrolase superfamily protein (Putative plus-end-directed kinesin ATPase (EC 3.6.4.4))	microtubule-based movement [GO:0007018]	kinesin complex [GO:0005871]; microtubule [GO:0005874]	ATP binding [GO:0005524]; ATP hydrolysis activity [GO:0016887]; microtubule binding [GO:0008017]; microtubule motor activity [GO:0003777]	PF00225;	mtr:11441479;	XP_003625307.2	kinesin-like protein KIN-7K, chloroplastic
TRINITY_DN100_c4_g1_i6	AT3G12020	65.818	0	G7KWB5	P-loop nucleoside triphosphate hydrolase superfamily protein (Putative plus-end-directed kinesin ATPase (EC 3.6.4.4))	microtubule-based movement [GO:0007018]	kinesin complex [GO:0005871]; microtubule [GO:0005874]	ATP binding [GO:0005524]; ATP hydrolysis activity [GO:0016887]; microtubule binding [GO:0008017]; microtubule motor activity [GO:0003777]	PF00225;	mtr:11441479;	XP_003625307.2	kinesin-like protein KIN-7K, chloroplastic
TRINITY_DN100_c6_g1_i1	NA	NA	NA	A0A396INA0	Putative F-box domain-containing protein	NA	NA	NA	PF03478;PF00646;	NA	XP_024633904.1	F-box protein SKIP23-like
TRINITY_DN100_c6_g1_i2	NA	NA	NA	A0A396GTX3	Putative F-box domain-containing protein	NA	NA	NA	PF03478;PF00646;	NA	RHN43993.1	putative F-box domain-containing protein
TRINITY_DN100_c6_g1_i6	NA	NA	NA	A0A396INA0	Putative F-box domain-containing protein	NA	NA	NA	PF03478;PF00646;	NA	XP_024633904.1	F-box protein SKIP23-like
TRINITY_DN100_c7_g1_i1	NA	NA	NA	G7KU67	AT hook motif protein, putative	NA	NA	NA	NA	NA	XP_039688614.1	uncharacterized protein LOC120579919
TRINITY_DN100_c7_g1_i2	NA	NA	NA	G7KU67	AT hook motif protein, putative	NA	NA	NA	NA	NA	XP_039688614.1	uncharacterized protein LOC120579919
TRINITY_DN198_c0_g1_i12	AT2G17860	64.4	1.76e-100	G7JW96	Pathogenesis-related thaumatin family protein (Putative thaumatin)	defense response [GO:0006952]	NA	NA	PF00314;	mtr:11424121;	XP_003612186.1	pathogenesis-related thaumatin-like protein 3.5
TRINITY_DN198_c0_g1_i20	AT4G36010	64.39	7.14e-87	A0A072UCR2	Pathogenesis-related thaumatin family protein	NA	NA	NA	PF00314;	NA	KEH27589.1	pathogenesis-related thaumatin family protein
TRINITY_DN198_c0_g1_i21	NA	NA	NA	G7JW96	Pathogenesis-related thaumatin family protein (Putative thaumatin)	defense response [GO:0006952]	NA	NA	PF00314;	mtr:11424121;	XP_003612186.1	pathogenesis-related thaumatin-like protein 3.5
TRINITY_DN198_c0_g1_i23	NA	NA	NA	NA	NA	NA	NA	NA	NA	NA	NA	NA
TRINITY_DN198_c1_g1_i1	AT2G38090	61.883	7.49e-79	G7K698	MYB transcription factor MYB51 (Putative transcription factor MYB/SANT family)	NA	NA	DNA binding [GO:0003677]	PF00249;	mtr:11410915;	XP_003615578.1	transcription factor DIVARICATA
TRINITY_DN198_c1_g1_i2	AT5G58900	64.865	1.5e-77	A0A072UYJ1	MYB transcription factor MYB51 (Putative transcription factor MYB/SANT family)	NA	NA	DNA binding [GO:0003677]	PF00249;	mtr:25490801;	XP_013460157.1	transcription factor DIVARICATA
TRINITY_DN198_c1_g2_i1	NA	NA	NA	A0A072UA28	F-box protein (Putative F-box domain-containing protein)	NA	NA	NA	PF00646;PF07646;	mtr:25496462;	XP_013452243.1	SKP1-interacting partner 15
TRINITY_DN198_c1_g3_i1	AT2G38090	75.238	4.42e-111	A0A896WAU3	MYB family transcription factor	NA	NA	DNA binding [GO:0003677]	PF00249;	NA	QSD99569.1	MYB family transcription factor
TRINITY_DN115_c0_g1_i2	AT5G02500	78.013	0	A0A077EU92	Heat shock protein 70-4	NA	NA	ATP binding [GO:0005524]; ATP-dependent protein folding chaperone [GO:0140662]	PF00012;	NA	AIL52740.1	heat shock protein 70-4
TRINITY_DN115_c0_g1_i5	AT5G02500	78.013	0	A0A077EU92	Heat shock protein 70-4	NA	NA	ATP binding [GO:0005524]; ATP-dependent protein folding chaperone [GO:0140662]	PF00012;	NA	AIL52740.1	heat shock protein 70-4
TRINITY_DN107_c0_g1_i11	NA	NA	NA	A0A072UMR5	Putative WEB family protein (WEB family plant protein)	reciprocal meiotic recombination [GO:0007131]	NA	NA	PF05701;	mtr:25494438;	XP_013456645.1	WEB family protein At3g02930, chloroplastic
TRINITY_DN107_c0_g1_i5	AT1G65890	60.9	0	G7J7Y4	Long-chain acyl-CoA synthetase (Putative 4-coumarate--CoA ligase (EC 6.2.1.12))	NA	NA	4-coumarate-CoA ligase activity [GO:0016207]	PF00501;PF13193;	mtr:11419002;	XP_003600627.1	trans-cinnamate:CoA ligase, peroxisomal
TRINITY_DN107_c0_g2_i1	NA	NA	NA	G7K555	Putative WEB family protein (WEB family plant protein)	reciprocal meiotic recombination [GO:0007131]	NA	NA	PF05701;	mtr:11439930;	XP_024638922.1	WEB family protein At3g02930, chloroplastic
TRINITY_DN107_c1_g1_i2	NA	NA	NA	A0A396HLS8	Putative histone-lysine N-methyltransferase (EC 2.1.1.43)	methylation [GO:0032259]	NA	histone methyltransferase activity [GO:0042054]	NA	NA	RHN54296.1	putative histone-lysine N-methyltransferase
TRINITY_DN107_c1_g1_i5	NA	NA	NA	NA	NA	NA	NA	NA	NA	NA	NA	NA
TRINITY_DN107_c1_g1_i7	NA	NA	NA	A0A396H701	Putative histone-lysine N-methyltransferase (EC 2.1.1.43)	methylation [GO:0032259]	NA	histone methyltransferase activity [GO:0042054]	NA	NA	RHN49022.1	putative histone-lysine N-methyltransferase
TRINITY_DN144_c0_g1_i2	NA	NA	NA	A0A072TYT9	2OG-Fe(II) oxygenase family oxidoreductase (Putative deacetoxyvindoline 4-hydroxylase (EC 1.14.11.20))	NA	NA	desacetoxyvindoline 4-hydroxylase activity [GO:0050590]; metal ion binding [GO:0046872]	PF03171;PF14226;	mtr:25498303;	XP_013448642.1	1-aminocyclopropane-1-carboxylate oxidase
TRINITY_DN144_c0_g1_i3	NA	NA	NA	A0A396IC85	Putative deacetoxyvindoline 4-hydroxylase (EC 1.14.11.20)	NA	NA	desacetoxyvindoline 4-hydroxylase activity [GO:0050590]; metal ion binding [GO:0046872]	PF03171;PF14226;	NA	XP_013457595.2	1-aminocyclopropane-1-carboxylate oxidase
TRINITY_DN144_c0_g1_i4	NA	NA	NA	A0A396IC85	Putative deacetoxyvindoline 4-hydroxylase (EC 1.14.11.20)	NA	NA	desacetoxyvindoline 4-hydroxylase activity [GO:0050590]; metal ion binding [GO:0046872]	PF03171;PF14226;	NA	XP_013457595.2	1-aminocyclopropane-1-carboxylate oxidase
TRINITY_DN144_c0_g1_i5	NA	NA	NA	A0A396IC85	Putative deacetoxyvindoline 4-hydroxylase (EC 1.14.11.20)	NA	NA	desacetoxyvindoline 4-hydroxylase activity [GO:0050590]; metal ion binding [GO:0046872]	PF03171;PF14226;	NA	XP_013457595.2	1-aminocyclopropane-1-carboxylate oxidase
TRINITY_DN144_c0_g1_i6	NA	NA	NA	A0A072TYT9	2OG-Fe(II) oxygenase family oxidoreductase (Putative deacetoxyvindoline 4-hydroxylase (EC 1.14.11.20))	NA	NA	desacetoxyvindoline 4-hydroxylase activity [GO:0050590]; metal ion binding [GO:0046872]	PF03171;PF14226;	mtr:25498303;	XP_013448642.1	1-aminocyclopropane-1-carboxylate oxidase
TRINITY_DN144_c0_g1_i7	NA	NA	NA	A0A396IC85	Putative deacetoxyvindoline 4-hydroxylase (EC 1.14.11.20)	NA	NA	desacetoxyvindoline 4-hydroxylase activity [GO:0050590]; metal ion binding [GO:0046872]	PF03171;PF14226;	NA	XP_013457595.2	1-aminocyclopropane-1-carboxylate oxidase
TRINITY_DN144_c0_g1_i9	NA	NA	NA	G7I469	2OG-Fe(II) oxygenase family oxidoreductase (Putative deacetoxyvindoline 4-hydroxylase (EC 1.14.11.20))	NA	NA	desacetoxyvindoline 4-hydroxylase activity [GO:0050590]; metal ion binding [GO:0046872]	PF03171;PF14226;	mtr:11418386;	XP_003591799.1	1-aminocyclopropane-1-carboxylate oxidase
TRINITY_DN144_c1_g1_i2	AT1G04400	69.34	0	A0A072VLR3	Cryptochrome 2B apoprotein (Putative deoxyribodipyrimidine photo-lyase (EC 4.1.99.3))	nucleobase-containing compound metabolic process [GO:0006139]; response to stress [GO:0006950]	NA	blue light photoreceptor activity [GO:0009882]; deoxyribodipyrimidine photo-lyase activity [GO:0003904]; heterocyclic compound binding [GO:1901363]; organic cyclic compound binding [GO:0097159]	PF00875;PF03441;	mtr:25484452;	XP_013468735.1	cryptochrome-1
TRINITY_DN144_c1_g1_i3	AT1G04400	69.34	0	A0A072VMD0	Cryptochrome 2B apoprotein	circadian regulation of gene expression [GO:0032922]; entrainment of circadian clock by photoperiod [GO:0043153]; nucleobase-containing compound metabolic process [GO:0006139]; response to stress [GO:0006950]	cytoplasm [GO:0005737]; nucleus [GO:0005634]	blue light photoreceptor activity [GO:0009882]; deoxyribodipyrimidine photo-lyase activity [GO:0003904]; DNA binding [GO:0003677]; FAD binding [GO:0071949]	PF00875;PF03441;	NA	KEH42771.1	cryptochrome 2B apoprotein
TRINITY_DN144_c1_g2_i1	NA	NA	NA	NA	NA	NA	NA	NA	NA	NA	NA	NA
TRINITY_DN169_c0_g1_i1	AT1G65320	63.81	3.06e-104	G7KQN1	CBS domain CBSX5-like protein (Putative CBS domain-containing protein)	NA	NA	NA	PF00571;	mtr:11415812;	XP_003624141.2	CBS domain-containing protein CBSX6
TRINITY_DN169_c0_g1_i2	NA	NA	NA	G7KQN1	CBS domain CBSX5-like protein (Putative CBS domain-containing protein)	NA	NA	NA	PF00571;	mtr:11415812;	XP_003624141.2	CBS domain-containing protein CBSX6
TRINITY_DN169_c0_g1_i3	AT1G65320	63.81	3.29e-130	G7KQN1	CBS domain CBSX5-like protein (Putative CBS domain-containing protein)	NA	NA	NA	PF00571;	mtr:11415812;	XP_003624141.2	CBS domain-containing protein CBSX6
TRINITY_DN169_c0_g1_i4	AT1G65320	65.046	5.73e-164	G7KQN1	CBS domain CBSX5-like protein (Putative CBS domain-containing protein)	NA	NA	NA	PF00571;	mtr:11415812;	XP_003624141.2	CBS domain-containing protein CBSX6
TRINITY_DN169_c0_g2_i1	AT5G62890	80.363	0	G7LFG1	Nucleobase-ascorbate transporter-like protein (Putative xanthine/uracil/vitamin C permease)	organic substance transport [GO:0071702]	membrane [GO:0016020]	transmembrane transporter activity [GO:0022857]	PF00860;	mtr:11411028;	XP_003628664.2	nucleobase-ascorbate transporter 6
TRINITY_DN169_c0_g2_i2	AT5G62890	82.397	0	G7LFG1	Nucleobase-ascorbate transporter-like protein (Putative xanthine/uracil/vitamin C permease)	organic substance transport [GO:0071702]	membrane [GO:0016020]	transmembrane transporter activity [GO:0022857]	PF00860;	mtr:11411028;	XP_003628664.2	nucleobase-ascorbate transporter 6
TRINITY_DN169_c0_g3_i2	AT3G09980	86.331	3.97e-70	G7L5Y6	RAB6-interacting golgin	NA	Golgi apparatus [GO:0005794]	NA	PF04949;	mtr:11421495;	XP_003625765.1	uncharacterized protein LOC11421495 isoform X2
TRINITY_DN169_c0_g3_i4	NA	NA	NA	NA	NA	NA	NA	NA	NA	NA	NA	NA
TRINITY_DN176_c0_g1_i11	AT2G02380	63.507	6.6e-93	I3T1N4	glutathione transferase (EC 2.5.1.18)	glutathione metabolic process [GO:0006749]; L-phenylalanine catabolic process [GO:0006559]; response to chemical [GO:0042221]	cytoplasm [GO:0005737]	glutathione transferase activity [GO:0004364]; maleylacetoacetate isomerase activity [GO:0016034]	PF14497;PF02798;	mtr:25494352;	XP_013458694.1	glutathione S-transferase zeta class
TRINITY_DN176_c0_g1_i18	NA	NA	NA	A0A072U5F9	Putative transcription factor C2H2 family (RING-H2 finger protein ATL47)	NA	membrane [GO:0016020]	ubiquitin protein ligase binding [GO:0031625]	PF13639;	mtr:25495206;	XP_013450842.1	RING-H2 finger protein ATL46
TRINITY_DN176_c0_g1_i19	AT2G02380	63.507	3.27e-92	A0A072USC9	glutathione transferase (EC 2.5.1.18)	glutathione metabolic process [GO:0006749]; L-phenylalanine catabolic process [GO:0006559]; response to chemical [GO:0042221]	cytoplasm [GO:0005737]	glutathione transferase activity [GO:0004364]; maleylacetoacetate isomerase activity [GO:0016034]	PF14497;PF02798;	mtr:25494351;	XP_013458692.1	glutathione S-transferase zeta class isoform X1
TRINITY_DN176_c0_g1_i28	AT2G02380	63.819	9.97e-89	I3T1N4	glutathione transferase (EC 2.5.1.18)	glutathione metabolic process [GO:0006749]; L-phenylalanine catabolic process [GO:0006559]; response to chemical [GO:0042221]	cytoplasm [GO:0005737]	glutathione transferase activity [GO:0004364]; maleylacetoacetate isomerase activity [GO:0016034]	PF14497;PF02798;	mtr:25494352;	XP_013458694.1	glutathione S-transferase zeta class
TRINITY_DN176_c0_g1_i4	AT2G02380	64.322	6.12e-89	A0A072USC9	glutathione transferase (EC 2.5.1.18)	glutathione metabolic process [GO:0006749]; L-phenylalanine catabolic process [GO:0006559]; response to chemical [GO:0042221]	cytoplasm [GO:0005737]	glutathione transferase activity [GO:0004364]; maleylacetoacetate isomerase activity [GO:0016034]	PF14497;PF02798;	mtr:25494351;	XP_013458692.1	glutathione S-transferase zeta class isoform X1
TRINITY_DN139_c0_g1_i1	NA	NA	NA	G7JXM9	Eukaryotic aspartyl protease family protein (Putative nepenthesin (EC 3.4.23.12))	proteolysis [GO:0006508]	membrane [GO:0016020]	aspartic-type endopeptidase activity [GO:0004190]	PF14541;PF14543;	mtr:11430289;	XP_003612242.1	aspartyl protease family protein 1
TRINITY_DN139_c0_g1_i2	NA	NA	NA	G7JXM9	Eukaryotic aspartyl protease family protein (Putative nepenthesin (EC 3.4.23.12))	proteolysis [GO:0006508]	membrane [GO:0016020]	aspartic-type endopeptidase activity [GO:0004190]	PF14541;PF14543;	mtr:11430289;	XP_003612242.1	aspartyl protease family protein 1
TRINITY_DN139_c0_g1_i4	NA	NA	NA	G7JXM9	Eukaryotic aspartyl protease family protein (Putative nepenthesin (EC 3.4.23.12))	proteolysis [GO:0006508]	membrane [GO:0016020]	aspartic-type endopeptidase activity [GO:0004190]	PF14541;PF14543;	mtr:11430289;	XP_003612242.1	aspartyl protease family protein 1
TRINITY_DN139_c0_g1_i5	NA	NA	NA	G7JXM9	Eukaryotic aspartyl protease family protein (Putative nepenthesin (EC 3.4.23.12))	proteolysis [GO:0006508]	membrane [GO:0016020]	aspartic-type endopeptidase activity [GO:0004190]	PF14541;PF14543;	mtr:11430289;	XP_003612242.1	aspartyl protease family protein 1
TRINITY_DN139_c0_g3_i2	AT4G35880	71.558	0	G7LB52	Eukaryotic aspartyl protease family protein (Putative nepenthesin (EC 3.4.23.12))	proteolysis [GO:0006508]	NA	aspartic-type endopeptidase activity [GO:0004190]	PF14541;PF14543;	mtr:11439612;	XP_003629249.2	aspartyl protease family protein 1 isoform X1
TRINITY_DN139_c0_g3_i3	AT4G35880	70.901	0	G7LB52	Eukaryotic aspartyl protease family protein (Putative nepenthesin (EC 3.4.23.12))	proteolysis [GO:0006508]	NA	aspartic-type endopeptidase activity [GO:0004190]	PF14541;PF14543;	mtr:11439612;	XP_024629127.1	aspartyl protease family protein 1 isoform X3
TRINITY_DN139_c0_g4_i1	NA	NA	NA	G7JXM9	Eukaryotic aspartyl protease family protein (Putative nepenthesin (EC 3.4.23.12))	proteolysis [GO:0006508]	membrane [GO:0016020]	aspartic-type endopeptidase activity [GO:0004190]	PF14541;PF14543;	mtr:11430289;	XP_003612242.1	aspartyl protease family protein 1
TRINITY_DN139_c0_g4_i2	NA	NA	NA	G7JXM9	Eukaryotic aspartyl protease family protein (Putative nepenthesin (EC 3.4.23.12))	proteolysis [GO:0006508]	membrane [GO:0016020]	aspartic-type endopeptidase activity [GO:0004190]	PF14541;PF14543;	mtr:11430289;	XP_003612242.1	aspartyl protease family protein 1
TRINITY_DN139_c0_g6_i1	NA	NA	NA	G7LB59	Eukaryotic aspartyl protease family protein (Putative nepenthesin (EC 3.4.23.12))	proteolysis [GO:0006508]	NA	aspartic-type endopeptidase activity [GO:0004190]	PF14541;PF14543;	NA	XP_003629256.2	aspartyl protease family protein 1 isoform X2
TRINITY_DN106_c0_g1_i3	NA	NA	NA	A0A396GAE6	Putative initiation factor eIF-4 gamma, MA3	NA	NA	RNA binding [GO:0003723]; translation initiation factor activity [GO:0003743]	PF02847;PF02854;	NA	XP_003626750.3	eukaryotic translation initiation factor 4G
TRINITY_DN106_c0_g1_i6	NA	NA	NA	A0A396GAE6	Putative initiation factor eIF-4 gamma, MA3	NA	NA	RNA binding [GO:0003723]; translation initiation factor activity [GO:0003743]	PF02847;PF02854;	NA	XP_003626750.3	eukaryotic translation initiation factor 4G
TRINITY_DN106_c0_g2_i1	NA	NA	NA	A0A072U036	Eukaryotic translation initiation factor 4G-like protein (Putative initiation factor eIF-4 gamma, MA3)	NA	eukaryotic translation initiation factor 4F complex [GO:0016281]	mRNA binding [GO:0003729]; translation initiation factor activity [GO:0003743]	PF02847;PF02854;	mtr:25499926;	XP_013448456.1	eukaryotic translation initiation factor 4G
TRINITY_DN106_c3_g1_i1	NA	NA	NA	NA	NA	NA	NA	NA	NA	NA	NA	NA
TRINITY_DN113_c0_g1_i1	NA	NA	NA	A0A2K3MEG5	DUF4216 domain-containing protein	NA	NA	NA	PF13952;	NA	XP_024631910.1	uncharacterized protein LOC112419132
TRINITY_DN113_c0_g1_i3	NA	NA	NA	A0A2K3MEG5	DUF4216 domain-containing protein	NA	NA	NA	PF13952;	NA	XP_024631910.1	uncharacterized protein LOC112419132
TRINITY_DN113_c0_g1_i7	NA	NA	NA	A0A2K3MEG5	DUF4216 domain-containing protein	NA	NA	NA	PF13952;	NA	XP_024631910.1	uncharacterized protein LOC112419132
TRINITY_DN113_c0_g1_i9	NA	NA	NA	A0A2K3MEG5	DUF4216 domain-containing protein	NA	NA	NA	PF13952;	NA	XP_024631910.1	uncharacterized protein LOC112419132
TRINITY_DN113_c0_g2_i1	NA	NA	NA	A0A396IL57	DUF4218 domain-containing protein	NA	NA	NA	PF13960;	NA	XP_039683449.1	uncharacterized protein LOC120576894
TRINITY_DN113_c0_g2_i2	NA	NA	NA	A0A396IL57	DUF4218 domain-containing protein	NA	NA	NA	PF13960;	NA	XP_039683449.1	uncharacterized protein LOC120576894
TRINITY_DN113_c1_g1_i1	NA	NA	NA	A0A396HDL2	Putative sugar phosphate transporter domain-containing protein	NA	membrane [GO:0016020]	NA	PF03151;	NA	RHN51326.1	putative sugar phosphate transporter
TRINITY_DN113_c1_g1_i10	NA	NA	NA	NA	NA	NA	NA	NA	NA	NA	NA	NA
TRINITY_DN113_c1_g1_i12	NA	NA	NA	A0A396HDL2	Putative sugar phosphate transporter domain-containing protein	NA	membrane [GO:0016020]	NA	PF03151;	NA	RHN51326.1	putative sugar phosphate transporter
TRINITY_DN113_c1_g1_i15	AT2G28315	80.328	1.23e-92	A0A396HDL2	Putative sugar phosphate transporter domain-containing protein	NA	membrane [GO:0016020]	NA	PF03151;	NA	RHN51326.1	putative sugar phosphate transporter
TRINITY_DN113_c1_g1_i17	NA	NA	NA	G7ILB4	F-box/RNI/FBD-like domain protein	NA	NA	NA	PF00646;PF08387;	NA	AES63402.1	F-box/RNI/FBD-like domain protein
TRINITY_DN113_c1_g1_i18	NA	NA	NA	NA	NA	NA	NA	NA	NA	NA	NA	NA
TRINITY_DN113_c1_g1_i21	NA	NA	NA	NA	NA	NA	NA	NA	NA	NA	NA	NA
TRINITY_DN113_c1_g1_i22	NA	NA	NA	A0A2Z6MSQ0	DWNN domain-containing protein	mRNA processing [GO:0006397]; protein ubiquitination [GO:0016567]	nucleus [GO:0005634]	nucleic acid binding [GO:0003676]; ubiquitin protein ligase activity [GO:0061630]; zinc ion binding [GO:0008270]	PF13696;	NA	GAU32803.1	hypothetical protein
TRINITY_DN113_c1_g1_i23	NA	NA	NA	A0A396HDL2	Putative sugar phosphate transporter domain-containing protein	NA	membrane [GO:0016020]	NA	PF03151;	NA	RHN51326.1	putative sugar phosphate transporter
TRINITY_DN113_c1_g1_i24	NA	NA	NA	NA	NA	NA	NA	NA	NA	NA	NA	NA
TRINITY_DN113_c1_g1_i27	NA	NA	NA	A0A2Z6MSQ0	DWNN domain-containing protein	mRNA processing [GO:0006397]; protein ubiquitination [GO:0016567]	nucleus [GO:0005634]	nucleic acid binding [GO:0003676]; ubiquitin protein ligase activity [GO:0061630]; zinc ion binding [GO:0008270]	PF13696;	NA	GAU32803.1	hypothetical protein
TRINITY_DN113_c1_g1_i5	NA	NA	NA	NA	NA	NA	NA	NA	NA	NA	NA	NA
TRINITY_DN113_c1_g1_i8	NA	NA	NA	G7ILB4	F-box/RNI/FBD-like domain protein	NA	NA	NA	PF00646;PF08387;	NA	NA	NA
TRINITY_DN113_c2_g1_i1	NA	NA	NA	B7FKA0	Polyketide cyclase/dehydrase and lipid transporter (Putative START-like domain-containing protein)	defense response [GO:0006952]	NA	NA	PF00407;	mtr:11405976;	XP_003613297.1	MLP-like protein 423
TRINITY_DN113_c3_g1_i1	NA	NA	NA	NA	NA	NA	NA	NA	NA	NA	NA	NA
TRINITY_DN179_c0_g1_i2	AT4G19420	63.402	0	A0A072TSD1	Pectin acetylesterase (EC 3.1.1.-)	cell wall organization [GO:0071555]	extracellular region [GO:0005576]	hydrolase activity [GO:0016787]	PF03283;	mtr:11425257;	XP_013446300.1	pectin acetylesterase 8
TRINITY_DN179_c0_g2_i2	AT4G19420	68.354	0	A0A396HMS2	Pectin acetylesterase (EC 3.1.1.-)	cell wall organization [GO:0071555]	extracellular region [GO:0005576]	hydrolase activity [GO:0016787]	PF03283;	NA	RHN54619.1	putative pectinacetylesterase/NOTUM
TRINITY_DN179_c0_g4_i1	AT4G19420	68.09	0	A0A396HMS2	Pectin acetylesterase (EC 3.1.1.-)	cell wall organization [GO:0071555]	extracellular region [GO:0005576]	hydrolase activity [GO:0016787]	PF03283;	NA	RHN54619.1	putative pectinacetylesterase/NOTUM
TRINITY_DN179_c1_g1_i1	NA	NA	NA	G7JWK8	Pectin acetylesterase (EC 3.1.1.-)	cell wall organization [GO:0071555]	extracellular region [GO:0005576]; plant-type cell wall [GO:0009505]	pectin acetylesterase activity [GO:0052793]	PF03283;	mtr:11416088;	XP_003613922.1	pectin acetylesterase 8
TRINITY_DN171_c0_g1_i2	AT5G48930	69.836	4.65e-161	A0A0P0HD57	Hydroxycinnamoyl-CoA:shikimate hydroxycinnamoyl transferase	NA	NA	transferase activity [GO:0016740]	PF02458;	NA	WJX48672.1	shikimate O-hydroxycinnamoyltransferase
TRINITY_DN171_c0_g1_i4	AT5G48930	77.65	0	A0A0P0HD57	Hydroxycinnamoyl-CoA:shikimate hydroxycinnamoyl transferase	NA	NA	transferase activity [GO:0016740]	PF02458;	NA	ALJ77575.1	hydroxycinnamoyl-CoA:shikimate hydroxycinnamoyl
TRINITY_DN171_c0_g1_i5	AT5G48930	72.318	5.28e-156	A0A0P0HD57	Hydroxycinnamoyl-CoA:shikimate hydroxycinnamoyl transferase	NA	NA	transferase activity [GO:0016740]	PF02458;	NA	ALJ77575.1	hydroxycinnamoyl-CoA:shikimate hydroxycinnamoyl
TRINITY_DN171_c0_g1_i8	AT5G48930	78.599	2.51e-152	A0A072URR0	Putative shikimate O-hydroxycinnamoyltransferase (EC 2.3.1.133) (Shikimate/quinate hydroxycinnamoyltransferase)	NA	NA	acyltransferase activity, transferring groups other than amino-acyl groups [GO:0016747]; shikimate O-hydroxycinnamoyltransferase activity [GO:0047172]	PF02458;	mtr:25491195;	ALJ77575.1	hydroxycinnamoyl-CoA:shikimate hydroxycinnamoyl
TRINITY_DN171_c0_g2_i1	AT1G64190	88.296	0	A0A072TUR1	6-phosphogluconate dehydrogenase, decarboxylating (EC 1.1.1.44)	D-gluconate catabolic process [GO:0046177]; pentose-phosphate shunt, oxidative branch [GO:0009051]	cytosol [GO:0005829]	NADP binding [GO:0050661]; phosphogluconate 2-dehydrogenase activity [GO:0008114]; phosphogluconate dehydrogenase (decarboxylating) activity [GO:0004616]	PF00393;PF03446;	mtr:25502143;	XP_013447150.1	6-phosphogluconate dehydrogenase,
TRINITY_DN171_c1_g1_i1	NA	NA	NA	A0A151TLR0	phosphatidylinositol 3-kinase (EC 2.7.1.137)	phosphatidylinositol-mediated signaling [GO:0048015]; phosphorylation [GO:0016310]	NA	1-phosphatidylinositol-3-kinase activity [GO:0016303]; ATP binding [GO:0005524]	PF00454;PF00792;PF00613;	NA	XP_020214520.1	phosphatidylinositol 3-kinase, root isoform
TRINITY_DN121_c0_g1_i10	NA	NA	NA	NA	NA	NA	NA	NA	NA	NA	NA	NA
TRINITY_DN121_c0_g1_i12	NA	NA	NA	A0A072UZG1	DEAD-box ATP-dependent RNA helicase	NA	NA	ATP binding [GO:0005524]; helicase activity [GO:0004386]; hydrolase activity [GO:0016787]; nucleic acid binding [GO:0003676]	PF00270;PF00271;	NA	KEH34508.1	DEAD-box ATP-dependent RNA helicase
TRINITY_DN121_c0_g1_i14	NA	NA	NA	NA	NA	NA	NA	NA	NA	NA	NA	NA
TRINITY_DN121_c0_g1_i21	NA	NA	NA	NA	NA	NA	NA	NA	NA	NA	NA	NA
TRINITY_DN121_c0_g1_i22	AT1G10550	63.014	7.01e-137	A0A072TRG1	Xyloglucan endotransglucosylase/hydrolase (EC 2.4.1.207)	cell wall biogenesis [GO:0042546]; plant-type cell wall modification involved in multidimensional cell growth [GO:0009831]; xyloglucan metabolic process [GO:0010411]	apoplast [GO:0048046]	hydrolase activity, hydrolyzing O-glycosyl compounds [GO:0004553]; xyloglucan:xyloglucosyl transferase activity [GO:0016762]	PF00722;PF06955;	mtr:25501313;	XP_013445955.1	probable xyloglucan
TRINITY_DN121_c0_g1_i26	NA	NA	NA	A0A2K3NDT8	DEAD-box ATP-dependent RNA helicase	NA	NA	ATP binding [GO:0005524]; helicase activity [GO:0004386]; nucleic acid binding [GO:0003676]	PF00270;	NA	PNY01212.1	DEAD-box ATP-dependent RNA helicase
TRINITY_DN121_c0_g1_i29	NA	NA	NA	NA	NA	NA	NA	NA	NA	NA	NA	NA
TRINITY_DN121_c0_g1_i32	AT1G10550	63.462	3.6e-66	A0A072TRG1	Xyloglucan endotransglucosylase/hydrolase (EC 2.4.1.207)	cell wall biogenesis [GO:0042546]; plant-type cell wall modification involved in multidimensional cell growth [GO:0009831]; xyloglucan metabolic process [GO:0010411]	apoplast [GO:0048046]	hydrolase activity, hydrolyzing O-glycosyl compounds [GO:0004553]; xyloglucan:xyloglucosyl transferase activity [GO:0016762]	PF00722;PF06955;	mtr:25501313;	XP_013445955.1	probable xyloglucan
TRINITY_DN121_c0_g1_i33	NA	NA	NA	A0A2K3NDT8	DEAD-box ATP-dependent RNA helicase	NA	NA	ATP binding [GO:0005524]; helicase activity [GO:0004386]; nucleic acid binding [GO:0003676]	PF00270;	NA	PNY01212.1	DEAD-box ATP-dependent RNA helicase
TRINITY_DN121_c0_g1_i38	AT3G16250	64.088	2.91e-61	G7IUN0	2Fe-2S iron-sulfur cluster-binding domain protein (Putative Beta-grasp domain-containing protein)	electron transport chain [GO:0022900]; P450-containing electron transport chain [GO:0140647]	chloroplast thylakoid membrane [GO:0009535]	2 iron, 2 sulfur cluster binding [GO:0051537]; electron transfer activity [GO:0009055]	PF00111;	mtr:11429907;	XP_003597703.1	photosynthetic NDH subunit of subcomplex B 3,
TRINITY_DN121_c0_g1_i5	NA	NA	NA	NA	NA	NA	NA	NA	NA	NA	NA	NA
TRINITY_DN121_c1_g1_i1	NA	NA	NA	NA	NA	NA	NA	NA	NA	NA	NA	NA
TRINITY_DN121_c1_g1_i2	NA	NA	NA	A2Q223	Lactate/malate dehydrogenase, alpha/beta C-terminal domain containing protein	NA	NA	oxidoreductase activity, acting on the CH-OH group of donors, NAD or NADP as acceptor [GO:0016616]	PF02866;	NA	ABN09754.1	lactate/malate dehydrogenase, alpha/beta
TRINITY_DN121_c2_g1_i4	NA	NA	NA	NA	NA	NA	NA	NA	NA	NA	NA	NA
TRINITY_DN121_c5_g1_i1	NA	NA	NA	NA	NA	NA	NA	NA	NA	NA	NA	NA
TRINITY_DN121_c6_g1_i1	NA	NA	NA	NA	NA	NA	NA	NA	NA	NA	NA	NA
TRINITY_DN117_c0_g1_i1	NA	NA	NA	A0A392N4H4	Gag-pol polyprotein	NA	NA	NA	PF14223;	NA	MCH94079.1	gag-pol polyprotein
TRINITY_DN117_c1_g1_i2	NA	NA	NA	NA	NA	NA	NA	NA	NA	NA	NA	NA
TRINITY_DN117_c2_g1_i1	NA	NA	NA	A0A072V461	Uncharacterized protein	NA	NA	NA	NA	mtr:25486000;	XP_013462597.1	uncharacterized protein LOC25486000
TRINITY_DN117_c2_g1_i12	NA	NA	NA	A0A072V461	Uncharacterized protein	NA	NA	NA	NA	mtr:25486000;	XP_013462597.1	uncharacterized protein LOC25486000
TRINITY_DN117_c2_g1_i3	NA	NA	NA	A0A072V461	Uncharacterized protein	NA	NA	NA	NA	mtr:25486000;	XP_013462597.1	uncharacterized protein LOC25486000
TRINITY_DN117_c3_g1_i1	NA	NA	NA	NA	NA	NA	NA	NA	NA	NA	NA	NA
TRINITY_DN183_c0_g1_i10	NA	NA	NA	A0A396H2X5	Putative nepenthesin (EC 3.4.23.12)	proteolysis [GO:0006508]	NA	aspartic-type endopeptidase activity [GO:0004190]	PF14541;PF14543;	NA	XP_003624190.2	aspartic proteinase 36
TRINITY_DN183_c0_g1_i11	NA	NA	NA	A0A072VLS6	Eukaryotic aspartyl protease family protein	proteolysis [GO:0006508]	membrane [GO:0016020]	aspartic-type endopeptidase activity [GO:0004190]	PF14541;PF14543;	mtr:25484595;	XP_013468902.1	aspartic proteinase 36 isoform X1
TRINITY_DN183_c0_g1_i15	NA	NA	NA	A0A072VMV4	Eukaryotic aspartyl protease family protein (Putative nepenthesin (EC 3.4.23.12))	proteolysis [GO:0006508]	membrane [GO:0016020]	aspartic-type endopeptidase activity [GO:0004190]	PF14541;PF14543;	NA	XP_013468904.1	aspartic proteinase 36 isoform X2
TRINITY_DN183_c0_g1_i3	NA	NA	NA	A0A072VLS6	Eukaryotic aspartyl protease family protein	proteolysis [GO:0006508]	membrane [GO:0016020]	aspartic-type endopeptidase activity [GO:0004190]	PF14541;PF14543;	mtr:25484595;	XP_013468902.1	aspartic proteinase 36 isoform X1
TRINITY_DN183_c0_g1_i4	NA	NA	NA	A0A072VLS6	Eukaryotic aspartyl protease family protein	proteolysis [GO:0006508]	membrane [GO:0016020]	aspartic-type endopeptidase activity [GO:0004190]	PF14541;PF14543;	mtr:25484595;	XP_013468902.1	aspartic proteinase 36 isoform X1
TRINITY_DN183_c0_g1_i7	NA	NA	NA	A0A072VLS6	Eukaryotic aspartyl protease family protein	proteolysis [GO:0006508]	membrane [GO:0016020]	aspartic-type endopeptidase activity [GO:0004190]	PF14541;PF14543;	mtr:25484595;	XP_013468902.1	aspartic proteinase 36 isoform X1
TRINITY_DN183_c1_g1_i1	NA	NA	NA	NA	NA	NA	NA	NA	NA	NA	NA	NA
TRINITY_DN183_c2_g1_i1	NA	NA	NA	NA	NA	NA	NA	NA	NA	NA	NA	NA
TRINITY_DN149_c0_g1_i14	AT4G30600	71.429	0	G7JGN9	Putative signal recognition particle, SRP54 subunit, Longin-like domain-containing protein (Signal recognition particle receptor protein, putative)	protein targeting to ER [GO:0045047]; SRP-dependent cotranslational protein targeting to membrane [GO:0006614]	endoplasmic reticulum membrane [GO:0005789]; signal recognition particle receptor complex [GO:0005785]	ATP hydrolysis activity [GO:0016887]; GTP binding [GO:0005525]; GTPase activity [GO:0003924]; signal recognition particle binding [GO:0005047]	PF04086;PF00448;PF02881;	mtr:11442690;	XP_003610309.1	signal recognition particle receptor subunit
TRINITY_DN149_c0_g1_i16	AT4G30600	75.333	7.83e-76	G7JGN9	Putative signal recognition particle, SRP54 subunit, Longin-like domain-containing protein (Signal recognition particle receptor protein, putative)	protein targeting to ER [GO:0045047]; SRP-dependent cotranslational protein targeting to membrane [GO:0006614]	endoplasmic reticulum membrane [GO:0005789]; signal recognition particle receptor complex [GO:0005785]	ATP hydrolysis activity [GO:0016887]; GTP binding [GO:0005525]; GTPase activity [GO:0003924]; signal recognition particle binding [GO:0005047]	PF04086;PF00448;PF02881;	mtr:11442690;	XP_003610309.1	signal recognition particle receptor subunit
TRINITY_DN149_c0_g1_i4	AT4G30600	95.714	4.14e-128	A0A6P6G1S5	Signal recognition particle receptor subunit alpha homolog	SRP-dependent cotranslational protein targeting to membrane [GO:0006614]	NA	ATP hydrolysis activity [GO:0016887]; GTP binding [GO:0005525]	PF00448;	zju:107413068;	MBA0821036.1	hypothetical protein
TRINITY_DN149_c0_g1_i7	AT4G30600	94.922	0	G7JGN9	Putative signal recognition particle, SRP54 subunit, Longin-like domain-containing protein (Signal recognition particle receptor protein, putative)	protein targeting to ER [GO:0045047]; SRP-dependent cotranslational protein targeting to membrane [GO:0006614]	endoplasmic reticulum membrane [GO:0005789]; signal recognition particle receptor complex [GO:0005785]	ATP hydrolysis activity [GO:0016887]; GTP binding [GO:0005525]; GTPase activity [GO:0003924]; signal recognition particle binding [GO:0005047]	PF04086;PF00448;PF02881;	mtr:11442690;	XP_003610309.1	signal recognition particle receptor subunit
TRINITY_DN149_c0_g2_i1	AT3G59040	71.545	0	G7IE86	PPR containing plant-like protein (Putative tetratricopeptide-like helical domain-containing protein)	NA	chloroplast [GO:0009507]; nucleus [GO:0005634]	mRNA binding [GO:0003729]	PF01535;PF13041;PF13812;	mtr:11421922;	XP_003592720.1	pentatricopeptide repeat-containing protein
TRINITY_DN149_c0_g2_i2	AT3G59040	67.368	0	G7IE86	PPR containing plant-like protein (Putative tetratricopeptide-like helical domain-containing protein)	NA	chloroplast [GO:0009507]; nucleus [GO:0005634]	mRNA binding [GO:0003729]	PF01535;PF13041;PF13812;	mtr:11421922;	XP_003592720.1	pentatricopeptide repeat-containing protein
TRINITY_DN149_c1_g1_i4	NA	NA	NA	I3SWQ9	Putative transcription factor Hap3/NF-YB family (Transcription initiation factor TFIID, subunit TAF11)	RNA polymerase II preinitiation complex assembly [GO:0051123]	transcription factor TFIID complex [GO:0005669]	protein heterodimerization activity [GO:0046982]; transcription coactivator activity [GO:0003713]	PF04719;	mtr:25483108;	XP_013467213.1	transcription initiation factor TFIID subunit
TRINITY_DN149_c2_g1_i1	NA	NA	NA	A0A072UDC2	Uncharacterized protein	NA	NA	NA	NA	NA	KEH27088.1	hypothetical protein
TRINITY_DN148_c0_g1_i11	AT3G13080	63.402	0	G7JYX0	ABC-type xenobiotic transporter (EC 7.6.2.2)	transmembrane transport [GO:0055085]	membrane [GO:0016020]	ABC-type transporter activity [GO:0140359]; ATP binding [GO:0005524]; ATP hydrolysis activity [GO:0016887]; ATPase-coupled transmembrane transporter activity [GO:0042626]	PF00664;PF00005;	mtr:11406315;	XP_003613122.1	ABC transporter C family member 3
TRINITY_DN148_c0_g1_i17	NA	NA	NA	A0A396IWJ5	ABC-type xenobiotic transporter (EC 7.6.2.2)	NA	membrane [GO:0016020]	ABC-type transporter activity [GO:0140359]; ATP binding [GO:0005524]; ATP hydrolysis activity [GO:0016887]	PF00664;PF00005;	NA	XP_024635875.1	ABC transporter C family member 3 isoform X1
TRINITY_DN148_c0_g1_i24	NA	NA	NA	A0A396HSU5	Putative xenobiotic-transporting ATPase (EC 3.6.3.44)	NA	membrane [GO:0016020]	ABC-type transporter activity [GO:0140359]; ATP binding [GO:0005524]; hydrolase activity [GO:0016787]	PF00664;	NA	RHN54994.1	putative xenobiotic-transporting ATPase
TRINITY_DN148_c0_g1_i27	NA	NA	NA	A0A396IWJ5	ABC-type xenobiotic transporter (EC 7.6.2.2)	NA	membrane [GO:0016020]	ABC-type transporter activity [GO:0140359]; ATP binding [GO:0005524]; ATP hydrolysis activity [GO:0016887]	PF00664;PF00005;	NA	XP_024635875.1	ABC transporter C family member 3 isoform X1
TRINITY_DN148_c1_g1_i3	NA	NA	NA	A0A072VN13	Putative transcription factor bZIP family (Transcription factor bZIP88)	NA	nucleus [GO:0005634]	DNA-binding transcription factor activity [GO:0003700]	PF00170;PF12498;	mtr:25484643;	XP_013468984.1	light-inducible protein CPRF2
TRINITY_DN148_c1_g1_i5	NA	NA	NA	G7L1X5	Putative transcription factor bZIP family (Transcription factor bZIP88)	NA	nucleus [GO:0005634]	DNA-binding transcription factor activity [GO:0003700]	PF00170;PF12498;	mtr:11425681;	XP_003626454.1	light-inducible protein CPRF2
TRINITY_DN148_c1_g1_i6	NA	NA	NA	G7L1X5	Putative transcription factor bZIP family (Transcription factor bZIP88)	NA	nucleus [GO:0005634]	DNA-binding transcription factor activity [GO:0003700]	PF00170;PF12498;	mtr:11425681;	XP_003626454.1	light-inducible protein CPRF2
TRINITY_DN148_c1_g2_i2	AT1G56500	70.914	0	A0A072UFC0	Haloacid dehalogenase-like hydrolase family protein	nonphotochemical quenching [GO:0010196]	thylakoid membrane [GO:0042651]	hydrolase activity [GO:0016787]	PF13419;PF01436;PF13905;	mtr:25499658;	XP_013450462.1	protein SUPPRESSOR OF QUENCHING 1, chloroplastic
TRINITY_DN148_c1_g2_i3	AT1G56500	71.969	0	A0A072UFC0	Haloacid dehalogenase-like hydrolase family protein	nonphotochemical quenching [GO:0010196]	thylakoid membrane [GO:0042651]	hydrolase activity [GO:0016787]	PF13419;PF01436;PF13905;	mtr:25499658;	XP_039684145.1	protein SUPPRESSOR OF QUENCHING 1, chloroplastic
TRINITY_DN148_c1_g2_i4	AT1G56500	77.824	1.02e-113	A0A072U549	Haloacid dehalogenase-like hydrolase family protein (Putative transcription factor WD40-like family)	NA	NA	hydrolase activity [GO:0016787]	PF13419;PF01436;PF13905;	NA	XP_039684146.1	protein SUPPRESSOR OF QUENCHING 1, chloroplastic
TRINITY_DN148_c1_g2_i5	AT1G56500	73.52	0	A0A072U549	Haloacid dehalogenase-like hydrolase family protein (Putative transcription factor WD40-like family)	NA	NA	hydrolase activity [GO:0016787]	PF13419;PF01436;PF13905;	NA	XP_013450462.1	protein SUPPRESSOR OF QUENCHING 1, chloroplastic
TRINITY_DN148_c1_g3_i1	NA	NA	NA	NA	NA	NA	NA	NA	NA	NA	NA	NA
TRINITY_DN148_c3_g1_i1	NA	NA	NA	A0A396IWJ5	ABC-type xenobiotic transporter (EC 7.6.2.2)	NA	membrane [GO:0016020]	ABC-type transporter activity [GO:0140359]; ATP binding [GO:0005524]; ATP hydrolysis activity [GO:0016887]	PF00664;PF00005;	NA	XP_039687146.1	ABC transporter C family member 3 isoform X2
TRINITY_DN181_c0_g1_i1	AT3G23730	73.427	1.81e-154	G7JAU8	Xyloglucan endotransglucosylase/hydrolase (EC 2.4.1.207)	cell wall biogenesis [GO:0042546]; cell wall organization [GO:0071555]; xyloglucan metabolic process [GO:0010411]	apoplast [GO:0048046]	hydrolase activity, hydrolyzing O-glycosyl compounds [GO:0004553]; xyloglucan:xyloglucosyl transferase activity [GO:0016762]	PF00722;PF06955;	mtr:11429072;	WJX39436.1	xyloglucan:xyloglucosyl transferase
TRINITY_DN181_c0_g1_i12	NA	NA	NA	A0A072TT00	Xyloglucan endotransglucosylase/hydrolase (EC 2.4.1.207)	cell wall biogenesis [GO:0042546]; cell wall organization [GO:0071555]; xyloglucan metabolic process [GO:0010411]	apoplast [GO:0048046]; membrane [GO:0016020]	hydrolase activity, hydrolyzing O-glycosyl compounds [GO:0004553]; xyloglucan:xyloglucosyl transferase activity [GO:0016762]	PF00722;PF06955;	mtr:25501785;	ACJ84668.1	unknown
TRINITY_DN181_c0_g1_i17	NA	NA	NA	I3SKU4	xyloglucan:xyloglucosyl transferase (EC 2.4.1.207)	glucan metabolic process [GO:0044042]	apoplast [GO:0048046]	hydrolase activity, hydrolyzing O-glycosyl compounds [GO:0004553]; xyloglucan:xyloglucosyl transferase activity [GO:0016762]	PF00722;PF06955;	NA	WJX33379.1	xyloglucan:xyloglucosyl transferase
TRINITY_DN181_c0_g1_i25	AT3G23730	74.405	5.09e-90	G7JAU7	Xyloglucan endotransglucosylase/hydrolase (EC 2.4.1.207)	cell wall biogenesis [GO:0042546]; cell wall organization [GO:0071555]; xyloglucan metabolic process [GO:0010411]	apoplast [GO:0048046]	hydrolase activity, hydrolyzing O-glycosyl compounds [GO:0004553]; xyloglucan:xyloglucosyl transferase activity [GO:0016762]	PF00722;PF06955;	mtr:11432735;	XP_003601713.1	xyloglucan endotransglucosylase/hydrolase 2
TRINITY_DN181_c0_g1_i4	AT3G23730	72.028	6.33e-153	G7JAU8	Xyloglucan endotransglucosylase/hydrolase (EC 2.4.1.207)	cell wall biogenesis [GO:0042546]; cell wall organization [GO:0071555]; xyloglucan metabolic process [GO:0010411]	apoplast [GO:0048046]	hydrolase activity, hydrolyzing O-glycosyl compounds [GO:0004553]; xyloglucan:xyloglucosyl transferase activity [GO:0016762]	PF00722;PF06955;	mtr:11429072;	XP_003601714.1	xyloglucan endotransglucosylase/hydrolase 2
TRINITY_DN181_c0_g2_i1	NA	NA	NA	A0A1S2XU70	60S ribosomal protein L22-2	translation [GO:0006412]	ribonucleoprotein complex [GO:1990904]; ribosome [GO:0005840]	structural constituent of ribosome [GO:0003735]	PF01776;	cam:101494664;	XP_004494584.2	60S ribosomal protein L22-2
TRINITY_DN181_c0_g3_i1	AT3G23730	78.261	1.11e-77	B7FKC2	GH16 domain-containing protein	carbohydrate metabolic process [GO:0005975]	membrane [GO:0016020]	hydrolase activity, hydrolyzing O-glycosyl compounds [GO:0004553]	PF00722;	NA	ACJ85206.1	unknown
TRINITY_DN181_c1_g1_i4	AT4G25810	74.34	2e-143	A0A1S2YP98	Xyloglucan endotransglucosylase/hydrolase (EC 2.4.1.207)	cell wall biogenesis [GO:0042546]; cell wall organization [GO:0071555]; xyloglucan metabolic process [GO:0010411]	apoplast [GO:0048046]	hydrolase activity, hydrolyzing O-glycosyl compounds [GO:0004553]; xyloglucan:xyloglucosyl transferase activity [GO:0016762]	PF00722;PF06955;	cam:101489781;	XP_004507835.1	xyloglucan endotransglucosylase/hydrolase
TRINITY_DN181_c1_g1_i7	NA	NA	NA	A0A396IIS1	Xyloglucan endotransglucosylase/hydrolase (EC 2.4.1.207)	cell wall biogenesis [GO:0042546]; cell wall organization [GO:0071555]; xyloglucan metabolic process [GO:0010411]	apoplast [GO:0048046]	hydrolase activity, hydrolyzing O-glycosyl compounds [GO:0004553]; xyloglucan:xyloglucosyl transferase activity [GO:0016762]	PF00722;PF06955;	NA	RHN64771.1	putative xyloglucan:xyloglucosyl transferase
TRINITY_DN181_c1_g1_i8	AT4G25810	79.104	1.96e-108	A0A396IIS1	Xyloglucan endotransglucosylase/hydrolase (EC 2.4.1.207)	cell wall biogenesis [GO:0042546]; cell wall organization [GO:0071555]; xyloglucan metabolic process [GO:0010411]	apoplast [GO:0048046]	hydrolase activity, hydrolyzing O-glycosyl compounds [GO:0004553]; xyloglucan:xyloglucosyl transferase activity [GO:0016762]	PF00722;PF06955;	NA	RHN64771.1	putative xyloglucan:xyloglucosyl transferase
TRINITY_DN181_c2_g1_i2	NA	NA	NA	NA	NA	NA	NA	NA	NA	NA	NA	NA
TRINITY_DN181_c2_g1_i4	NA	NA	NA	NA	NA	NA	NA	NA	NA	NA	NA	NA
TRINITY_DN197_c0_g1_i13	NA	NA	NA	A0A072TNQ4	Mechanosensitive ion channel protein MscS (Putative mechanosensitive ion channel MscS, LSM domain-containing protein)	monoatomic ion transport [GO:0006811]; transmembrane transport [GO:0055085]	membrane [GO:0016020]	NA	PF00924;	mtr:25500848;	XP_013444796.1	mechanosensitive ion channel protein 1,
TRINITY_DN197_c0_g1_i14	NA	NA	NA	A0A072TNQ4	Mechanosensitive ion channel protein MscS (Putative mechanosensitive ion channel MscS, LSM domain-containing protein)	monoatomic ion transport [GO:0006811]; transmembrane transport [GO:0055085]	membrane [GO:0016020]	NA	PF00924;	mtr:25500848;	XP_013444796.1	mechanosensitive ion channel protein 1,
TRINITY_DN197_c0_g1_i24	AT4G00290	65.296	1.9e-171	A0A072TNQ4	Mechanosensitive ion channel protein MscS (Putative mechanosensitive ion channel MscS, LSM domain-containing protein)	monoatomic ion transport [GO:0006811]; transmembrane transport [GO:0055085]	membrane [GO:0016020]	NA	PF00924;	mtr:25500848;	XP_013444796.1	mechanosensitive ion channel protein 1,
TRINITY_DN197_c0_g1_i30	AT4G00290	67.098	1.36e-179	A0A072TNQ4	Mechanosensitive ion channel protein MscS (Putative mechanosensitive ion channel MscS, LSM domain-containing protein)	monoatomic ion transport [GO:0006811]; transmembrane transport [GO:0055085]	membrane [GO:0016020]	NA	PF00924;	mtr:25500848;	XP_013444796.1	mechanosensitive ion channel protein 1,
TRINITY_DN197_c0_g1_i38	AT4G00290	61.413	1.86e-73	A0A072TNQ4	Mechanosensitive ion channel protein MscS (Putative mechanosensitive ion channel MscS, LSM domain-containing protein)	monoatomic ion transport [GO:0006811]; transmembrane transport [GO:0055085]	membrane [GO:0016020]	NA	PF00924;	mtr:25500848;	XP_013444796.1	mechanosensitive ion channel protein 1,
TRINITY_DN197_c0_g1_i40	NA	NA	NA	A0A072TNQ4	Mechanosensitive ion channel protein MscS (Putative mechanosensitive ion channel MscS, LSM domain-containing protein)	monoatomic ion transport [GO:0006811]; transmembrane transport [GO:0055085]	membrane [GO:0016020]	NA	PF00924;	mtr:25500848;	XP_013444796.1	mechanosensitive ion channel protein 1,
TRINITY_DN197_c0_g1_i6	NA	NA	NA	A0A072TNQ4	Mechanosensitive ion channel protein MscS (Putative mechanosensitive ion channel MscS, LSM domain-containing protein)	monoatomic ion transport [GO:0006811]; transmembrane transport [GO:0055085]	membrane [GO:0016020]	NA	PF00924;	mtr:25500848;	XP_013444796.1	mechanosensitive ion channel protein 1,
TRINITY_DN199_c0_g1_i10	NA	NA	NA	B7FME8	Drought-induced protein	NA	NA	NA	PF14571;PF05605;	NA	WJX52073.1	RING-type E3 ubiquitin transferase
TRINITY_DN199_c0_g1_i11	NA	NA	NA	A0A2K3JP42	Protein dehydration-induced 19-like	NA	NA	NA	PF05605;	NA	CAI8618260.1	NA
TRINITY_DN199_c0_g1_i22	NA	NA	NA	A0A2K3JP42	Protein dehydration-induced 19-like	NA	NA	NA	PF05605;	NA	PNX55780.1	protein dehydration-induced 19-like
TRINITY_DN199_c0_g1_i29	NA	NA	NA	B7FME8	Drought-induced protein	NA	NA	NA	PF14571;PF05605;	NA	WJX52073.1	RING-type E3 ubiquitin transferase
TRINITY_DN199_c0_g1_i3	NA	NA	NA	B7FME8	Drought-induced protein	NA	NA	NA	PF14571;PF05605;	NA	WJX52073.1	RING-type E3 ubiquitin transferase
TRINITY_DN199_c0_g1_i32	NA	NA	NA	A0A2K3M8M4	Protein dehydration-induced 19-like	NA	NA	NA	PF14571;	NA	PNX87137.1	protein dehydration-induced 19-like
TRINITY_DN199_c0_g1_i4	NA	NA	NA	A0A396IC64	Putative transcription factor C2H2 family	NA	NA	NA	PF05605;	NA	RHN62373.1	putative transcription factor C2H2 family
TRINITY_DN199_c0_g1_i9	NA	NA	NA	B7FME8	Drought-induced protein	NA	NA	NA	PF14571;PF05605;	NA	WJX52073.1	RING-type E3 ubiquitin transferase
TRINITY_DN199_c0_g3_i2	ATCG00480	93.387	0	A0A4P8F0D4	ATP synthase subunit beta (EC 7.1.2.2)	NA	chloroplast [GO:0009507]; proton-transporting ATP synthase complex, catalytic core F(1) [GO:0045261]	ATP binding [GO:0005524]; ATP hydrolysis activity [GO:0016887]; proton-transporting ATP synthase activity, rotational mechanism [GO:0046933]; proton-transporting ATPase activity, rotational mechanism [GO:0046961]	PF00006;PF02874;	NA	YP_009656271.1	ATP synthase CF1 beta subunit
TRINITY_DN199_c1_g1_i1	NA	NA	NA	NA	NA	NA	NA	NA	NA	NA	NA	NA
TRINITY_DN152_c0_g1_i1	AT5G56140	77.193	7.29e-122	G7J0G1	Putative STAR protein, homodimerization region (RNA-binding KH domain protein)	regulation of mRNA splicing, via spliceosome [GO:0048024]	nucleus [GO:0005634]	mRNA binding [GO:0003729]	PF16544;	mtr:11422411;	WJX30527.1	hypothetical protein
TRINITY_DN152_c0_g1_i2	AT5G56140	76.628	2.04e-141	G7J0G1	Putative STAR protein, homodimerization region (RNA-binding KH domain protein)	regulation of mRNA splicing, via spliceosome [GO:0048024]	nucleus [GO:0005634]	mRNA binding [GO:0003729]	PF16544;	mtr:11422411;	XP_003598315.1	KH domain-containing protein At5g56140
TRINITY_DN152_c0_g1_i3	AT4G26480	83.815	4.16e-102	A0A2K3PE12	KH domain-containing protein at5g56140-like protein	NA	NA	RNA binding [GO:0003723]	NA	NA	PNY13529.1	KH domain-containing protein at5g56140-like
TRINITY_DN152_c0_g2_i2	NA	NA	NA	NA	NA	NA	NA	NA	NA	NA	NA	NA
TRINITY_DN152_c0_g2_i3	NA	NA	NA	NA	NA	NA	NA	NA	NA	NA	NA	NA
TRINITY_DN152_c1_g1_i2	NA	NA	NA	G7KV94	C2H2 type zf-met: zinc-finger protein (Putative transcription factor C2H2 family)	NA	NA	NA	PF12874;	mtr:11435692;	XP_003624407.1	uncharacterized protein LOC11435692 isoform X2
TRINITY_DN152_c1_g2_i1	AT2G39670	75.635	6.3e-100	A0A396HUE3	Putative 23S rRNA (Adenine(2503)-C(2))-methyltransferase (EC 2.1.1.192)	rRNA base methylation [GO:0070475]; tRNA methylation [GO:0030488]	cytoplasm [GO:0005737]	4 iron, 4 sulfur cluster binding [GO:0051539]; metal ion binding [GO:0046872]; rRNA (adenine-C2-)-methyltransferase activity [GO:0070040]	PF04055;	NA	XP_024639073.1	probable dual-specificity RNA methyltransferase
TRINITY_DN152_c2_g1_i1	NA	NA	NA	G7JHH2	C2H2-type zinc finger protein	NA	NA	NA	PF13912;	NA	AES89989.1	C2H2-type zinc finger protein
TRINITY_DN178_c0_g1_i1	NA	NA	NA	G7JJJ6	Non-specific lipid-transfer protein	lipid transport [GO:0006869]	NA	lipid binding [GO:0008289]	PF00234;	mtr:11434678;	XP_003605345.1	non-specific lipid-transfer protein 4
TRINITY_DN178_c0_g1_i5	NA	NA	NA	G7JJK0	Non-specific lipid-transfer protein	lipid transport [GO:0006869]	NA	lipid binding [GO:0008289]	PF00234;	mtr:11430604;	XP_003605349.1	non-specific lipid-transfer protein 4
TRINITY_DN178_c0_g1_i7	NA	NA	NA	G7JJJ6	Non-specific lipid-transfer protein	lipid transport [GO:0006869]	NA	lipid binding [GO:0008289]	PF00234;	mtr:11434678;	XP_003605345.1	non-specific lipid-transfer protein 4
TRINITY_DN178_c0_g2_i1	NA	NA	NA	NA	NA	NA	NA	NA	NA	NA	NA	NA
TRINITY_DN178_c0_g2_i2	NA	NA	NA	NA	NA	NA	NA	NA	NA	NA	NA	NA
TRINITY_DN178_c0_g3_i3	NA	NA	NA	A0A396I3M7	Non-specific lipid-transfer protein	lipid transport [GO:0006869]	NA	lipid binding [GO:0008289]	PF00234;	NA	RHN59411.1	putative plant lipid transfer protein/Par
TRINITY_DN178_c0_g3_i4	NA	NA	NA	A0A072UTH7	Non-specific lipid-transfer protein	lipid transport [GO:0006869]	membrane [GO:0016020]	lipid binding [GO:0008289]	PF00234;	mtr:25494404;	KEH29195.1	Lipid transfer protein
TRINITY_DN178_c0_g4_i1	NA	NA	NA	G7JIB4	Non-specific lipid-transfer protein	lipid transport [GO:0006869]	NA	lipid binding [GO:0008289]	PF00234;	mtr:11424398;	XP_003605293.2	non-specific lipid-transfer protein 1
TRINITY_DN178_c8_g1_i1	NA	NA	NA	NA	NA	NA	NA	NA	NA	NA	NA	NA
TRINITY_DN185_c0_g1_i10	NA	NA	NA	A0A396JQZ7	Transmembrane protein	NA	membrane [GO:0016020]	NA	NA	NA	RHN79624.1	hypothetical protein
TRINITY_DN185_c0_g1_i11	NA	NA	NA	NA	NA	NA	NA	NA	NA	NA	NA	NA
TRINITY_DN185_c0_g1_i12	NA	NA	NA	A0A396JN89	Transmembrane protein	NA	NA	NA	NA	NA	RHN78852.1	hypothetical protein
TRINITY_DN185_c0_g1_i14	NA	NA	NA	A0A396ID86	Transmembrane protein	NA	membrane [GO:0016020]	NA	NA	NA	RHN63546.1	hypothetical protein
TRINITY_DN185_c0_g1_i16	NA	NA	NA	A0A396JQZ7	Transmembrane protein	NA	membrane [GO:0016020]	NA	NA	NA	RHN79624.1	hypothetical protein
TRINITY_DN185_c0_g1_i17	NA	NA	NA	A0A392V168	Uncharacterized protein	NA	NA	NA	NA	NA	WJX84628.1	hypothetical protein
TRINITY_DN185_c0_g1_i18	NA	NA	NA	NA	NA	NA	NA	NA	NA	NA	NA	NA
TRINITY_DN185_c0_g1_i2	NA	NA	NA	A0A396JN89	Transmembrane protein	NA	NA	NA	NA	NA	RHN78852.1	hypothetical protein
TRINITY_DN185_c0_g1_i20	NA	NA	NA	A0A396JQZ7	Transmembrane protein	NA	membrane [GO:0016020]	NA	NA	NA	RHN79624.1	hypothetical protein
TRINITY_DN185_c0_g1_i5	NA	NA	NA	A0A396JN89	Transmembrane protein	NA	NA	NA	NA	NA	RHN78852.1	hypothetical protein
TRINITY_DN185_c0_g1_i6	NA	NA	NA	A0A2K3LJT8	Uncharacterized protein	NA	NA	NA	NA	NA	PNX78807.1	hypothetical protein
TRINITY_DN185_c0_g3_i2	AT2G20560	72.093	1.7e-161	B7FHS3	DnaJ heat shock family protein (Putative chaperone DnaJ)	chaperone cofactor-dependent protein refolding [GO:0051085]	cytosol [GO:0005829]	protein-folding chaperone binding [GO:0051087]; unfolded protein binding [GO:0051082]	PF00226;PF01556;	mtr:11440290;	XP_003607513.1	dnaJ homolog subfamily B member 13
TRINITY_DN185_c0_g4_i1	NA	NA	NA	A0A396GZ30	Transmembrane protein	NA	membrane [GO:0016020]	NA	NA	NA	RHN45481.1	hypothetical protein
TRINITY_DN185_c0_g4_i2	NA	NA	NA	A0A392SLM4	Uncharacterized protein	NA	NA	NA	NA	NA	NA	NA
TRINITY_DN185_c0_g5_i1	AT2G20560	60.632	4.78e-140	A2Q503	DnaJ heat shock family protein (Heat shock protein DnaJ) (Putative chaperone DnaJ)	chaperone cofactor-dependent protein refolding [GO:0051085]	cytosol [GO:0005829]	protein-folding chaperone binding [GO:0051087]; unfolded protein binding [GO:0051082]	PF00226;PF01556;	mtr:11438841;	XP_003593643.1	dnaJ homolog subfamily B member 4
TRINITY_DN185_c1_g1_i1	NA	NA	NA	NA	NA	NA	NA	NA	NA	NA	NA	NA
TRINITY_DN185_c1_g2_i1	NA	NA	NA	NA	NA	NA	NA	NA	NA	NA	NA	NA
TRINITY_DN185_c3_g1_i1	NA	NA	NA	NA	NA	NA	NA	NA	NA	NA	NA	NA
TRINITY_DN185_c4_g1_i1	NA	NA	NA	NA	NA	NA	NA	NA	NA	NA	NA	NA
TRINITY_DN185_c4_g1_i2	NA	NA	NA	NA	NA	NA	NA	NA	NA	NA	NA	NA
TRINITY_DN185_c5_g1_i1	NA	NA	NA	A0A396JE97	Transmembrane protein	NA	NA	NA	NA	NA	RHN76530.1	hypothetical protein
TRINITY_DN110_c0_g1_i1	NA	NA	NA	NA	NA	NA	NA	NA	NA	NA	NA	NA
TRINITY_DN110_c0_g2_i1	NA	NA	NA	NA	NA	NA	NA	NA	NA	NA	NA	NA
TRINITY_DN110_c1_g1_i1	NA	NA	NA	NA	NA	NA	NA	NA	NA	NA	NA	NA
TRINITY_DN110_c1_g1_i2	NA	NA	NA	NA	NA	NA	NA	NA	NA	NA	NA	NA
TRINITY_DN110_c2_g1_i2	NA	NA	NA	NA	NA	NA	NA	NA	NA	NA	NA	NA
TRINITY_DN110_c3_g1_i1	NA	NA	NA	A0A396J767	Transmembrane protein	NA	NA	NA	NA	NA	RHN74029.1	hypothetical protein
TRINITY_DN186_c0_g1_i10	NA	NA	NA	G7IVM0	U-box kinase family protein	phosphorylation [GO:0016310]; protein ubiquitination [GO:0016567]	NA	ATP binding [GO:0005524]; protein serine/threonine kinase activity [GO:0004674]; ubiquitin-protein transferase activity [GO:0004842]	PF07714;PF04564;	mtr:11422389;	XP_003598188.1	U-box domain-containing protein 35 isoform X1
TRINITY_DN186_c0_g1_i13	NA	NA	NA	G7IVL9	Putative transferase, protein kinase RLK-Pelle-RLCK-IXb family (EC 2.7.-.-) (U-box kinase family protein)	phosphorylation [GO:0016310]; protein ubiquitination [GO:0016567]	NA	ATP binding [GO:0005524]; protein serine/threonine kinase activity [GO:0004674]; ubiquitin-protein transferase activity [GO:0004842]	PF07714;PF04564;	mtr:11420306;	XP_039687735.1	U-box domain-containing protein 35 isoform X1
TRINITY_DN186_c0_g1_i17	NA	NA	NA	G7IVL9	Putative transferase, protein kinase RLK-Pelle-RLCK-IXb family (EC 2.7.-.-) (U-box kinase family protein)	phosphorylation [GO:0016310]; protein ubiquitination [GO:0016567]	NA	ATP binding [GO:0005524]; protein serine/threonine kinase activity [GO:0004674]; ubiquitin-protein transferase activity [GO:0004842]	PF07714;PF04564;	mtr:11420306;	XP_039687735.1	U-box domain-containing protein 35 isoform X1
TRINITY_DN186_c0_g1_i19	AT4G25160	63.278	0	G7IVL9	Putative transferase, protein kinase RLK-Pelle-RLCK-IXb family (EC 2.7.-.-) (U-box kinase family protein)	phosphorylation [GO:0016310]; protein ubiquitination [GO:0016567]	NA	ATP binding [GO:0005524]; protein serine/threonine kinase activity [GO:0004674]; ubiquitin-protein transferase activity [GO:0004842]	PF07714;PF04564;	mtr:11420306;	XP_003598187.1	U-box domain-containing protein 35 isoform X2
TRINITY_DN186_c0_g1_i22	NA	NA	NA	G7IVM0	U-box kinase family protein	phosphorylation [GO:0016310]; protein ubiquitination [GO:0016567]	NA	ATP binding [GO:0005524]; protein serine/threonine kinase activity [GO:0004674]; ubiquitin-protein transferase activity [GO:0004842]	PF07714;PF04564;	mtr:11422389;	XP_003598188.1	U-box domain-containing protein 35 isoform X1
TRINITY_DN186_c0_g1_i32	AT4G25160	63.9	0	G7IVL9	Putative transferase, protein kinase RLK-Pelle-RLCK-IXb family (EC 2.7.-.-) (U-box kinase family protein)	phosphorylation [GO:0016310]; protein ubiquitination [GO:0016567]	NA	ATP binding [GO:0005524]; protein serine/threonine kinase activity [GO:0004674]; ubiquitin-protein transferase activity [GO:0004842]	PF07714;PF04564;	mtr:11420306;	XP_003598187.1	U-box domain-containing protein 35 isoform X2
TRINITY_DN186_c0_g1_i8	NA	NA	NA	A0A072USQ3	U-box kinase family protein	phosphorylation [GO:0016310]; protein ubiquitination [GO:0016567]	NA	ATP binding [GO:0005524]; protein serine/threonine kinase activity [GO:0004674]; ubiquitin-protein transferase activity [GO:0004842]	PF07714;PF04564;	NA	XP_013458812.1	U-box domain-containing protein 35 isoform X2
TRINITY_DN170_c0_g1_i2	AT2G38110	83.388	4.28e-179	A0A072UIH6	Glycerol-3-phosphate acyltransferase (Putative transferase (EC 2.3.1.-))	cutin biosynthetic process [GO:0010143]	membrane [GO:0016020]	glycerol-3-phosphate 2-O-acyltransferase activity [GO:0090447]; phosphatase activity [GO:0016791]	PF01553;PF12710;	mtr:25494393;	XP_013455158.1	glycerol-3-phosphate 2-O-acyltransferase 6
TRINITY_DN170_c0_g2_i1	AT2G38110	77.823	0	G7L6J6	Glycerol-3-phosphate acyltransferase (Putative transferase (EC 2.3.1.-))	cutin biosynthetic process [GO:0010143]	membrane [GO:0016020]	glycerol-3-phosphate 2-O-acyltransferase activity [GO:0090447]; phosphatase activity [GO:0016791]	PF01553;PF12710;	mtr:11410968;	XP_003623222.2	glycerol-3-phosphate 2-O-acyltransferase 6
TRINITY_DN170_c0_g2_i4	AT2G38110	79.873	0	A0A072UIH6	Glycerol-3-phosphate acyltransferase (Putative transferase (EC 2.3.1.-))	cutin biosynthetic process [GO:0010143]	membrane [GO:0016020]	glycerol-3-phosphate 2-O-acyltransferase activity [GO:0090447]; phosphatase activity [GO:0016791]	PF01553;PF12710;	mtr:25494393;	XP_013455158.1	glycerol-3-phosphate 2-O-acyltransferase 6
TRINITY_DN129_c0_g1_i25	NA	NA	NA	G7K1H6	NB-ARC domain disease resistance protein	defense response [GO:0006952]; response to other organism [GO:0051707]	NA	ADP binding [GO:0043531]	PF00931;PF18052;	NA	AES96229.2	NB-ARC domain disease resistance protein
TRINITY_DN129_c0_g1_i27	NA	NA	NA	A0A2K3P2E7	Disease resistance protein rga3-like	defense response [GO:0006952]; response to other organism [GO:0051707]	NA	ADP binding [GO:0043531]	PF00931;PF18052;	NA	PNY09457.1	disease resistance protein rga3-like
TRINITY_DN129_c0_g1_i33	NA	NA	NA	G7K1H6	NB-ARC domain disease resistance protein	defense response [GO:0006952]; response to other organism [GO:0051707]	NA	ADP binding [GO:0043531]	PF00931;PF18052;	NA	AES96229.2	NB-ARC domain disease resistance protein
TRINITY_DN129_c0_g1_i39	NA	NA	NA	A0A2K3P2E7	Disease resistance protein rga3-like	defense response [GO:0006952]; response to other organism [GO:0051707]	NA	ADP binding [GO:0043531]	PF00931;PF18052;	NA	PNY09457.1	disease resistance protein rga3-like
TRINITY_DN129_c0_g1_i43	NA	NA	NA	G7K1H6	NB-ARC domain disease resistance protein	defense response [GO:0006952]; response to other organism [GO:0051707]	NA	ADP binding [GO:0043531]	PF00931;PF18052;	NA	AES96229.2	NB-ARC domain disease resistance protein
TRINITY_DN129_c0_g1_i5	NA	NA	NA	G7K1H6	NB-ARC domain disease resistance protein	defense response [GO:0006952]; response to other organism [GO:0051707]	NA	ADP binding [GO:0043531]	PF00931;PF18052;	NA	AES96229.2	NB-ARC domain disease resistance protein
TRINITY_DN129_c0_g1_i7	NA	NA	NA	A0A2K3P2E7	Disease resistance protein rga3-like	defense response [GO:0006952]; response to other organism [GO:0051707]	NA	ADP binding [GO:0043531]	PF00931;PF18052;	NA	PNY09457.1	disease resistance protein rga3-like
TRINITY_DN129_c1_g1_i2	NA	NA	NA	A0A072VHV8	non-specific serine/threonine protein kinase (EC 2.7.11.1)	intracellular signal transduction [GO:0035556]; phosphorylation [GO:0016310]	NA	ATP binding [GO:0005524]; protein serine/threonine kinase activity [GO:0004674]	PF03822;PF00069;	NA	XP_039690399.1	CBL-interacting serine/threonine-protein kinase
TRINITY_DN129_c1_g1_i4	NA	NA	NA	A0A072VHV8	non-specific serine/threonine protein kinase (EC 2.7.11.1)	intracellular signal transduction [GO:0035556]; phosphorylation [GO:0016310]	NA	ATP binding [GO:0005524]; protein serine/threonine kinase activity [GO:0004674]	PF03822;PF00069;	NA	XP_039690399.1	CBL-interacting serine/threonine-protein kinase
TRINITY_DN129_c1_g2_i1	NA	NA	NA	NA	NA	NA	NA	NA	NA	NA	NA	NA
TRINITY_DN129_c2_g1_i1	NA	NA	NA	A0A2Z6PG26	Uncharacterized protein	defense response [GO:0006952]; response to other organism [GO:0051707]	NA	ADP binding [GO:0043531]	PF00931;PF18052;	NA	GAU49910.1	hypothetical protein
TRINITY_DN194_c0_g1_i4	NA	NA	NA	A0A1B9I7Q9	Polyubiquitin	translation [GO:0006412]	ribonucleoprotein complex [GO:1990904]; ribosome [GO:0005840]	structural constituent of ribosome [GO:0003735]	PF01599;PF00240;	NA	BEJ17572.1	hypothetical protein
TRINITY_DN194_c0_g1_i5	NA	NA	NA	A0A6A6GHU4	Ubiquitin family-domain-containing protein	NA	NA	NA	PF00240;	NA	KAF2225043.1	ubiquitin family-domain-containing protein
TRINITY_DN194_c0_g1_i8	NA	NA	NA	A0A2H8TH95	Ubiquitin-40S ribosomal protein S27a	translation [GO:0006412]	ribonucleoprotein complex [GO:1990904]; ribosome [GO:0005840]	structural constituent of ribosome [GO:0003735]	PF01599;PF00240;	NA	XP_013663268.2	ubiquitin-60S ribosomal protein L40
TRINITY_DN194_c0_g1_i9	NA	NA	NA	A0A2C5XIQ2	Ubiquitin-like domain-containing protein	translation [GO:0006412]	cytoplasm [GO:0005737]; nucleus [GO:0005634]; ribonucleoprotein complex [GO:1990904]; ribosome [GO:0005840]	structural constituent of ribosome [GO:0003735]	PF01020;PF00240;	NA	KAI6244906.1	Ubiquitin-60S ribosomal protein L40
TRINITY_DN194_c1_g1_i2	AT1G09340	86.413	0	I3S8V0	Putative NAD(P)-binding domain-containing protein (Stem-loop-binding protein of 41 kDa protein B)	rRNA processing [GO:0006364]	cytosol [GO:0005829]	RNA binding [GO:0003723]	PF01370;	mtr:25499634;	XP_013450437.1	chloroplast stem-loop binding protein of 41 kDa
TRINITY_DN194_c1_g1_i6	AT1G09340	85.904	0	I3S8V0	Putative NAD(P)-binding domain-containing protein (Stem-loop-binding protein of 41 kDa protein B)	rRNA processing [GO:0006364]	cytosol [GO:0005829]	RNA binding [GO:0003723]	PF01370;	mtr:25499634;	XP_013450437.1	chloroplast stem-loop binding protein of 41 kDa
TRINITY_DN194_c1_g1_i7	AT1G09340	85.904	0	I3S8V0	Putative NAD(P)-binding domain-containing protein (Stem-loop-binding protein of 41 kDa protein B)	rRNA processing [GO:0006364]	cytosol [GO:0005829]	RNA binding [GO:0003723]	PF01370;	mtr:25499634;	XP_013450437.1	chloroplast stem-loop binding protein of 41 kDa
TRINITY_DN194_c4_g1_i1	NA	NA	NA	A0A7S1HPK6	Ubiquitin-like domain-containing protein	NA	NA	NA	PF00240;	NA	PNJ81975.1	UBC isoform 14
TRINITY_DN154_c0_g1_i1	AT3G16630	69.474	0	A0A072V5Z7	Kinesin-like protein	microtubule depolymerization [GO:0007019]; microtubule-based movement [GO:0007018]	microtubule [GO:0005874]	ATP binding [GO:0005524]; hydrolase activity [GO:0016787]; microtubule binding [GO:0008017]; microtubule motor activity [GO:0003777]	PF00225;	mtr:25488123;	XP_013463239.1	kinesin-like protein KIN-13A isoform X1
TRINITY_DN154_c0_g1_i3	AT3G16630	71.125	0	A0A072V5Z7	Kinesin-like protein	microtubule depolymerization [GO:0007019]; microtubule-based movement [GO:0007018]	microtubule [GO:0005874]	ATP binding [GO:0005524]; hydrolase activity [GO:0016787]; microtubule binding [GO:0008017]; microtubule motor activity [GO:0003777]	PF00225;	mtr:25488123;	XP_013463239.1	kinesin-like protein KIN-13A isoform X1
TRINITY_DN154_c0_g1_i6	AT3G16630	69.474	0	A0A072V5Z7	Kinesin-like protein	microtubule depolymerization [GO:0007019]; microtubule-based movement [GO:0007018]	microtubule [GO:0005874]	ATP binding [GO:0005524]; hydrolase activity [GO:0016787]; microtubule binding [GO:0008017]; microtubule motor activity [GO:0003777]	PF00225;	mtr:25488123;	XP_013463239.1	kinesin-like protein KIN-13A isoform X1
TRINITY_DN154_c0_g1_i8	AT3G16630	72.589	0	G7JLI3	Kinesin-like protein	microtubule depolymerization [GO:0007019]; microtubule-based movement [GO:0007018]	microtubule [GO:0005874]	ATP binding [GO:0005524]; hydrolase activity [GO:0016787]; microtubule binding [GO:0008017]; microtubule motor activity [GO:0003777]	PF00225;	mtr:11417327;	XP_003609681.1	kinesin-like protein KIN-13A
TRINITY_DN134_c0_g1_i1	AT4G15560	86.289	0	G7JJ14	1-deoxy-D-xylulose-5-phosphate synthase (EC 2.2.1.7)	1-deoxy-D-xylulose 5-phosphate biosynthetic process [GO:0052865]; chlorophyll biosynthetic process [GO:0015995]; terpenoid biosynthetic process [GO:0016114]; thiamine biosynthetic process [GO:0009228]	chloroplast [GO:0009507]	1-deoxy-D-xylulose-5-phosphate synthase activity [GO:0008661]; metal ion binding [GO:0046872]; transketolase or transaldolase activity [GO:0016744]	PF13292;PF02779;PF02780;	mtr:11405342;	NP_001408947.1	1-deoxy-D-xylulose-5-phosphate synthase,
TRINITY_DN134_c0_g1_i4	AT4G15560	80.221	0	G7JJ14	1-deoxy-D-xylulose-5-phosphate synthase (EC 2.2.1.7)	1-deoxy-D-xylulose 5-phosphate biosynthetic process [GO:0052865]; chlorophyll biosynthetic process [GO:0015995]; terpenoid biosynthetic process [GO:0016114]; thiamine biosynthetic process [GO:0009228]	chloroplast [GO:0009507]	1-deoxy-D-xylulose-5-phosphate synthase activity [GO:0008661]; metal ion binding [GO:0046872]; transketolase or transaldolase activity [GO:0016744]	PF13292;PF02779;PF02780;	mtr:11405342;	NP_001408947.1	1-deoxy-D-xylulose-5-phosphate synthase,
TRINITY_DN134_c0_g1_i6	AT4G15560	87.24	0	A0A072USE4	1-deoxy-D-xylulose-5-phosphate synthase (EC 2.2.1.7)	1-deoxy-D-xylulose 5-phosphate biosynthetic process [GO:0052865]; terpenoid biosynthetic process [GO:0016114]; thiamine biosynthetic process [GO:0009228]	NA	1-deoxy-D-xylulose-5-phosphate synthase activity [GO:0008661]; metal ion binding [GO:0046872]	PF13292;PF02779;PF02780;	NA	KEH32266.1	1-deoxy-D-xylulose-5-phosphate synthase
TRINITY_DN134_c0_g2_i1	NA	NA	NA	G7KBR6	Putative XS domain-containing protein (XH/XS domain protein)	gene silencing by RNA-directed DNA methylation [GO:0080188]	NA	NA	PF03469;PF03468;PF03470;	mtr:11433765;	XP_003616411.1	protein INVOLVED IN DE NOVO 2
TRINITY_DN134_c1_g1_i10	NA	NA	NA	A0A804IFQ7	Ubiquitin-like domain-containing protein	NA	cytoplasm [GO:0005737]; nucleus [GO:0005634]	mRNA binding [GO:0003729]	PF00240;	NA	MCH1922102.1	hypothetical protein
TRINITY_DN134_c1_g1_i13	AT4G05050	100	3.27e-110	A0A1J3FKS1	Polyubiquitin 11	NA	NA	mRNA binding [GO:0003729]	PF00240;	NA	RLN13097.1	ubiquitin-like protein
TRINITY_DN134_c1_g1_i4	AT4G05320	100	1.55e-69	A0A1J3FZY4	Polyubiquitin	NA	NA	mRNA binding [GO:0003729]	PF00240;	NA	WP_215809332.1	ubiquitin family protein
TRINITY_DN134_c1_g1_i5	NA	NA	NA	A0A804IFQ7	Ubiquitin-like domain-containing protein	NA	cytoplasm [GO:0005737]; nucleus [GO:0005634]	mRNA binding [GO:0003729]	PF00240;	NA	KAH9317906.1	hypothetical protein
TRINITY_DN134_c1_g2_i1	NA	NA	NA	A0A1J3JGY2	Polyubiquitin	NA	NA	mRNA binding [GO:0003729]	PF00240;	NA	WP_213031025.1	ubiquitin-like protein
TRINITY_DN134_c3_g1_i2	NA	NA	NA	Q8GTD9	Polyubiquitin	NA	NA	mRNA binding [GO:0003729]	PF00240;	NA	WP_220545033.1	ubiquitin family protein
TRINITY_DN134_c3_g1_i3	NA	NA	NA	K7P497	Ubiquitin-like domain-containing protein	NA	NA	mRNA binding [GO:0003729]	PF00240;	NA	AEW09375.1	hypothetical protein
TRINITY_DN134_c3_g2_i1	NA	NA	NA	A0A7S7YDY8	Ubiqutin	NA	NA	mRNA binding [GO:0003729]	PF00240;	NA	MBT2964633.1	ubiquitin family protein
TRINITY_DN134_c3_g2_i2	NA	NA	NA	A0A7S7YDY8	Ubiqutin	NA	NA	mRNA binding [GO:0003729]	PF00240;	NA	MBT2964633.1	ubiquitin family protein
TRINITY_DN137_c0_g1_i4	AT2G20050	67.256	0	G7KNY7	protein-serine/threonine phosphatase (EC 3.1.3.16)	phosphorylation [GO:0016310]	NA	ATP binding [GO:0005524]; metal ion binding [GO:0046872]; myosin phosphatase activity [GO:0017018]; protein kinase activity [GO:0004672]	PF00027;PF00069;PF00481;	mtr:11439995;	XP_003620565.2	protein phosphatase 2C and cyclic
TRINITY_DN109_c0_g1_i1	AT2G37170	75.399	4.86e-162	B9VV95	Aquaporin	NA	membrane [GO:0016020]	channel activity [GO:0015267]	PF00230;	NA	ACM50914.1	aquaporin
TRINITY_DN109_c0_g1_i6	AT4G00430	84.88	4.35e-177	O22339	Aquaporin-like transmembrane channel protein	NA	membrane [GO:0016020]	channel activity [GO:0015267]	PF00230;	NA	AAB86380.1	aquaporin-like transmembrane channel protein
TRINITY_DN109_c0_g1_i9	AT2G37170	78.777	1.29e-156	G7JPC5	Major intrinsic protein (MIP) family transporter (Putative major intrinsic protein)	NA	plasma membrane [GO:0005886]	water channel activity [GO:0015250]	PF00230;	mtr:11407982;	XP_003606383.1	aquaporin PIP2-7
TRINITY_DN109_c0_g2_i1	AT4G00430	85.813	4.56e-179	Q946J9	Aquaporin protein PIP1;1 (Major intrinsic protein (MIP) family transporter) (Putative major intrinsic protein)	response to water deprivation [GO:0009414]	plasma membrane [GO:0005886]	water channel activity [GO:0015250]	PF00230;	mtr:11415805;	XP_003616586.1	probable aquaporin PIP-type 7a
TRINITY_DN109_c0_g3_i1	AT2G37170	80.541	8.92e-95	I3T4K0	Putative major intrinsic protein	NA	membrane [GO:0016020]	channel activity [GO:0015267]	PF00230;	mtr:11422978;	XP_003591907.2	aquaporin PIP2-2
TRINITY_DN109_c1_g1_i1	AT1G01620	82.328	3.84e-132	G7KC21	Major intrinsic protein (MIP) family transporter (Putative major intrinsic protein)	response to water deprivation [GO:0009414]	plasma membrane [GO:0005886]	water channel activity [GO:0015250]	PF00230;	mtr:11438543;	XP_050907220.1	probable aquaporin PIP1-2
TRINITY_DN109_c2_g1_i2	AT5G54855	66.667	1.49e-65	G7IXJ5	Pollen protein Ole E I-like protein	NA	NA	NA	PF01190;	mtr:11443519;	XP_003600045.1	uncharacterized protein LOC11443519
TRINITY_DN109_c2_g1_i3	AT5G54855	66.667	1.53e-65	G7IXJ5	Pollen protein Ole E I-like protein	NA	NA	NA	PF01190;	mtr:11443519;	XP_003600045.1	uncharacterized protein LOC11443519
TRINITY_DN109_c9_g1_i1	NA	NA	NA	NA	NA	NA	NA	NA	NA	NA	NA	NA
TRINITY_DN145_c0_g1_i1	NA	NA	NA	A0A072V4X8	Putative senescence regulator S40 (Senescence regulator)	leaf senescence [GO:0010150]	NA	NA	PF04520;	mtr:25486147;	XP_013462812.1	uncharacterized protein LOC25486147
TRINITY_DN145_c0_g1_i3	NA	NA	NA	G7JJ63	Putative senescence regulator S40 (Senescence regulator)	leaf senescence [GO:0010150]	NA	NA	PF04520;	mtr:11437577;	XP_003610423.1	uncharacterized protein LOC11437577
TRINITY_DN145_c0_g1_i4	NA	NA	NA	A0A072V4X8	Putative senescence regulator S40 (Senescence regulator)	leaf senescence [GO:0010150]	NA	NA	PF04520;	mtr:25486147;	XP_013462812.1	uncharacterized protein LOC25486147
TRINITY_DN145_c0_g1_i6	NA	NA	NA	G7JJ63	Putative senescence regulator S40 (Senescence regulator)	leaf senescence [GO:0010150]	NA	NA	PF04520;	mtr:11437577;	XP_003610423.1	uncharacterized protein LOC11437577
[truncated: 238,026+ more rows]
