# Supplementary material for: A systems biology framework integrating cross-species transcriptomics and PPI networks for Xylella fastidiosa resistance gene identification
Source: BMC Plant Biol. 2025 Aug 11;25:1062. doi: 10.1186/s12870-025-07102-8 (PMC12337395; doi:10.1186/s12870-025-07102-8)
Supplement: Supplementary file 5 — Supplementary Material 5. [file 12870_2025_7102_MOESM5_ESM.xlsx]

## Sheet: C1
List of differentially expressed genes found in C1 (Olea europaea cv. Leccino)
GeneID	baseMean	log2FoldChange	lfcSE	stat	pvalue	padj	Regulation
GWHGEUUU000048.1	241.545	-1.15601	0.214455	5.39044	7.03e-08	1.47e-06	Down
GWHGEUUU000053.1	13.8451	-2.73803	0.962845	2.84368	0.00445952	0.0195661	Down
GWHGEUUU000077.1	1889.19	0.76568	0.23604	-3.24386	0.00117921	0.00651234	Up
GWHGEUUU000080.1	9.29229	2.96427	1.08752	-2.72571	0.00641634	0.0260321	Up
GWHGEUUU000094.1	19.5803	-1.43801	0.583391	2.46492	0.0137043	0.0475329	Down
GWHGEUUU000101.1	335.804	-1.39955	0.407115	3.43772	0.000586627	0.00364616	Down
GWHGEUUU000102.1	1307.92	0.604188	0.165086	-3.65984	0.000252369	0.00180065	Up
GWHGEUUU000104.1	1208.95	-0.50365	0.189201	2.66198	0.00776821	0.0303434	Down
GWHGEUUU000124.1	829.417	-0.654379	0.160929	4.06627	4.78e-05	0.00043806	Down
GWHGEUUU000138.1	803.868	0.746334	0.177662	-4.20088	2.66e-05	0.000263543	Up
GWHGEUUU000154.1	847.709	0.876516	0.188098	-4.6599	3.16e-06	4.25e-05	Up
GWHGEUUU000169.1	349.071	-0.535388	0.213437	2.50841	0.0121276	0.0431952	Down
GWHGEUUU000181.1	553.736	1.32083	0.183143	-7.212	5.51e-13	3.4e-11	Up
GWHGEUUU000194.1	475.588	1.44013	0.183814	-7.83473	4.7e-15	4.25e-13	Up
GWHGEUUU000195.1	54.1486	-1.22909	0.356282	3.44977	0.000561075	0.00351295	Down
GWHGEUUU000198.1	136.273	-0.827967	0.281862	2.9375	0.00330874	0.0153638	Down
GWHGEUUU000201.1	39.5569	-2.19234	0.589709	3.71766	0.000201078	0.00148765	Down
GWHGEUUU000202.1	185.539	-0.683926	0.270992	2.52379	0.0116098	0.0417751	Down
GWHGEUUU000204.1	835.295	-2.15682	0.395285	5.45638	4.86e-08	1.06e-06	Down
GWHGEUUU000206.1	905.158	1.0107	0.232995	-4.33784	1.44e-05	0.000157436	Up
GWHGEUUU000238.1	718.995	0.588483	0.236285	-2.49057	0.012754	0.0449748	Up
GWHGEUUU000251.1	684.069	0.522842	0.168057	-3.1111	0.00186394	0.00956166	Up
GWHGEUUU000258.1	15.4338	-1.79916	0.646185	2.78428	0.00536468	0.022652	Down
GWHGEUUU000259.1	26.5546	-1.24053	0.486293	2.55098	0.0107419	0.0391868	Down
GWHGEUUU000262.1	332.898	0.567296	0.195335	-2.90422	0.00368168	0.0167683	Up
GWHGEUUU000264.1	123.534	1.04804	0.37186	-2.81838	0.0048266	0.0208365	Up
GWHGEUUU000278.1	88.6403	0.9616	0.337378	-2.85022	0.00436895	0.0192508	Up
GWHGEUUU000283.1	58.2079	-2.38292	0.422289	5.64286	1.67e-08	4.11e-07	Down
GWHGEUUU000297.1	41.1165	-1.70324	0.454708	3.74579	0.000179824	0.00134916	Down
GWHGEUUU000317.1	1112.81	-0.581174	0.187845	3.09391	0.00197536	0.0100397	Down
GWHGEUUU000345.1	349.719	0.606962	0.200763	-3.02327	0.00250055	0.0122298	Up
GWHGEUUU000353.1	614.749	1.16876	0.236315	-4.94578	7.58e-07	1.21e-05	Up
GWHGEUUU000366.1	2068.05	-7.38474	0.312145	23.658	9.76e-124	3.01e-119	Down
GWHGEUUU000374.1	81.0777	1.04936	0.361838	-2.90009	0.00373055	0.0169411	Up
GWHGEUUU000375.1	734.584	0.508596	0.166946	-3.04647	0.00231549	0.0114738	Up
GWHGEUUU000379.1	584.662	1.06209	0.224315	-4.73481	2.19e-06	3.08e-05	Up
GWHGEUUU000381.1	2925.93	0.626409	0.200976	-3.11683	0.00182806	0.00942298	Up
GWHGEUUU000385.1	472.905	-1.68527	0.239962	7.02307	2.17e-12	1.21e-10	Down
GWHGEUUU000386.1	40.775	-2.14301	0.754819	2.83911	0.00452397	0.019787	Down
GWHGEUUU000388.1	469.174	0.782414	0.171567	-4.5604	5.11e-06	6.41e-05	Up
GWHGEUUU000401.1	28.155	-2.03178	0.53068	3.82864	0.000128852	0.00101978	Down
GWHGEUUU000413.1	415.097	1.54827	0.450562	-3.43632	0.000589681	0.00365998	Up
GWHGEUUU000419.1	85.6004	1.31571	0.356296	-3.69276	0.000221837	0.00161758	Up
GWHGEUUU000425.1	1229.43	0.666392	0.173006	-3.85183	0.000117236	0.000940631	Up
GWHGEUUU000431.1	66.9779	-1.86493	0.617662	3.01934	0.00253329	0.0123605	Down
GWHGEUUU000436.1	408.854	-1.84846	0.236191	7.82614	5.03e-15	4.5e-13	Down
GWHGEUUU000438.1	226.076	1.07319	0.273368	-3.92579	8.64e-05	0.000723886	Up
GWHGEUUU000449.1	2464.94	0.976195	0.234697	-4.15938	3.19e-05	0.00030867	Up
GWHGEUUU000453.1	94.2299	-5.54973	0.627099	8.84985	8.76e-19	1.34e-16	Down
GWHGEUUU000460.1	97.0347	-1.12092	0.41761	2.68414	0.00727172	0.0287866	Down
GWHGEUUU000464.1	834.707	1.12333	0.197498	-5.6878	1.29e-08	3.25e-07	Up
GWHGEUUU000467.1	7.01758	6.11879	1.69896	-3.6015	0.000316389	0.00217547	Up
GWHGEUUU000510.1	61.2311	-1.27224	0.489949	2.59669	0.00941274	0.0352375	Down
GWHGEUUU000513.1	165.598	0.698726	0.269376	-2.59387	0.00949027	0.0354547	Up
GWHGEUUU000514.1	347.544	1.19396	0.238096	-5.01462	5.31e-07	8.82e-06	Up
GWHGEUUU000527.1	232.756	1.03075	0.306469	-3.3633	0.000770162	0.00455923	Up
GWHGEUUU000554.1	224.873	-7.45875	0.679765	10.9725	5.18e-28	2.05e-25	Down
GWHGEUUU000559.1	175.205	-1.15752	0.317968	3.64036	0.000272253	0.00191814	Down
GWHGEUUU000561.1	31.72	-1.19221	0.453802	2.62717	0.00860995	0.0328538	Down
GWHGEUUU000564.1	89.1108	-0.989887	0.388678	2.5468	0.0108715	0.0395566	Down
GWHGEUUU000579.1	163.876	1.20219	0.431198	-2.78803	0.00530292	0.0224447	Up
GWHGEUUU000583.1	117.18	-1.89295	0.282371	6.70378	2.03e-11	9.45e-10	Down
GWHGEUUU000593.1	1603.29	-2.42364	0.370337	6.54444	5.97e-11	2.56e-09	Down
GWHGEUUU000606.1	47.1563	-6.0706	2.07129	2.93083	0.00338056	0.0156298	Down
GWHGEUUU000607.1	13.3244	2.24404	0.817773	-2.74408	0.00606801	0.0249447	Up
GWHGEUUU000612.1	1106.51	-0.616227	0.230291	2.67586	0.00745381	0.0293355	Down
GWHGEUUU000619.1	33.9253	-1.70476	0.600251	2.84008	0.00451016	0.0197434	Down
GWHGEUUU000621.1	361.281	-1.7698	0.223717	7.91087	2.56e-15	2.43e-13	Down
GWHGEUUU000633.1	240.975	0.899725	0.264878	-3.39675	0.000681916	0.00411818	Up
GWHGEUUU000634.1	182.194	-1.79489	0.440452	4.07511	4.6e-05	0.000424137	Down
GWHGEUUU000639.1	706.838	-1.60807	0.306252	5.25081	1.51e-07	2.9e-06	Down
GWHGEUUU000643.1	17.2413	-2.62189	0.787763	3.32828	0.000873845	0.00507471	Down
GWHGEUUU000658.1	39.5655	-1.68644	0.474874	3.55135	0.000383261	0.00254622	Down
GWHGEUUU000660.1	763.501	0.760037	0.160761	-4.72776	2.27e-06	3.18e-05	Up
GWHGEUUU000661.1	70.3742	2.12963	0.445399	-4.78139	1.74e-06	2.52e-05	Up
GWHGEUUU000670.1	234.515	-2.11871	0.397712	5.32725	9.97e-08	2e-06	Down
GWHGEUUU000677.1	2660.43	1.46175	0.213345	-6.85161	7.3e-12	3.73e-10	Up
GWHGEUUU000690.1	134.379	0.989279	0.282102	-3.50681	0.000453506	0.00293889	Up
GWHGEUUU000693.1	530.637	1.52258	0.225286	-6.75842	1.4e-11	6.71e-10	Up
GWHGEUUU000696.1	1078.75	0.668427	0.208595	-3.20443	0.0013533	0.00731797	Up
GWHGEUUU000729.1	29.6557	2.71487	0.583755	-4.65071	3.31e-06	4.4e-05	Up
GWHGEUUU000734.1	15.9847	-1.70022	0.67958	2.50187	0.0123539	0.0438143	Down
GWHGEUUU000737.1	122.289	-1.14105	0.278441	4.09798	4.17e-05	0.000388287	Down
GWHGEUUU000751.1	176.354	-2.29961	0.275068	8.36014	6.26e-17	7.49e-15	Down
GWHGEUUU000764.1	23.4809	-2.09499	0.558406	3.75172	0.000175623	0.00132053	Down
GWHGEUUU000774.1	17.9286	-1.76337	0.607054	2.90481	0.00367481	0.0167518	Down
GWHGEUUU000792.1	1538.1	-1.07904	0.230312	4.68512	2.8e-06	3.82e-05	Down
GWHGEUUU000798.1	541.704	1.13547	0.265377	-4.27869	1.88e-05	0.000197103	Up
GWHGEUUU000799.1	665.523	0.850943	0.193642	-4.39441	1.11e-05	0.000125213	Up
GWHGEUUU000803.1	20.1665	-1.96413	0.624354	3.14586	0.001656	0.0087062	Down
GWHGEUUU000805.1	118.213	-0.761973	0.271517	2.80635	0.0050106	0.0214648	Down
GWHGEUUU000807.1	7535.31	1.6826	0.24918	-6.75254	1.45e-11	6.96e-10	Up
GWHGEUUU000808.1	11.7845	-3.94641	0.951606	4.1471	3.37e-05	0.000323368	Down
GWHGEUUU000809.1	34.0589	-3.16341	0.673201	4.69906	2.61e-06	3.6e-05	Down
GWHGEUUU000810.1	9.7693	-3.6498	1.04406	3.49577	0.000472693	0.00304342	Down
GWHGEUUU000832.1	874.08	1.0014	0.258955	-3.86708	0.000110146	0.000891622	Up
GWHGEUUU000839.1	12987.2	1.01647	0.211037	-4.81653	1.46e-06	2.16e-05	Up
GWHGEUUU000840.1	88.319	-2.51272	0.429879	5.84519	5.06e-09	1.39e-07	Down
GWHGEUUU000845.1	46.96	1.89605	0.527749	-3.59271	0.000327263	0.00223926	Up
GWHGEUUU000846.1	21.5081	2.08802	0.692379	-3.01571	0.00256377	0.0124895	Up
GWHGEUUU000848.1	31.3404	-1.24178	0.462478	2.68506	0.00725166	0.0287403	Down
GWHGEUUU000857.1	17.794	2.24612	0.740004	-3.03528	0.0024031	0.01183	Up
GWHGEUUU000860.1	863.113	1.07889	0.154111	-7.00074	2.55e-12	1.41e-10	Up
GWHGEUUU000876.1	170.825	-1.39565	0.293432	4.75629	1.97e-06	2.8e-05	Down
GWHGEUUU000877.1	354.73	-0.908648	0.31138	2.91813	0.00352138	0.0161622	Down
GWHGEUUU000898.1	102.157	-0.823276	0.278419	2.95696	0.00310684	0.0145982	Down
GWHGEUUU000900.1	106.454	-2.98258	0.48486	6.15142	7.68e-10	2.58e-08	Down
GWHGEUUU000908.1	77.1747	-1.59947	0.309745	5.16381	2.42e-07	4.36e-06	Down
GWHGEUUU000909.1	90.7805	1.86415	0.350198	-5.32313	1.02e-07	2.04e-06	Up
GWHGEUUU000921.1	251.438	0.694584	0.22862	-3.03816	0.00238025	0.0117325	Up
GWHGEUUU000927.1	26.6864	-1.58148	0.578861	2.73205	0.00629416	0.025668	Down
GWHGEUUU000942.1	228.075	-0.868982	0.297556	2.9204	0.00349579	0.0160687	Down
GWHGEUUU000956.1	628.601	0.545646	0.218636	-2.49569	0.0125714	0.0444529	Up
GWHGEUUU000959.1	239.599	-1.62653	0.288068	5.64634	1.64e-08	4.04e-07	Down
GWHGEUUU000964.1	99.2946	0.753579	0.281911	-2.67311	0.00751527	0.0295423	Up
GWHGEUUU000965.1	608.357	1.29378	0.188763	-6.854	7.18e-12	3.68e-10	Up
GWHGEUUU000970.1	92.4037	-1.27272	0.292639	4.34913	1.37e-05	0.000150399	Down
GWHGEUUU000971.1	117.105	1.41821	0.301428	-4.70495	2.54e-06	3.5e-05	Up
GWHGEUUU000978.1	190.174	0.704849	0.272501	-2.58659	0.00969297	0.0360365	Up
GWHGEUUU001006.1	909.93	-1.25752	0.206611	6.08641	1.15e-09	3.71e-08	Down
GWHGEUUU001008.1	6840.25	-1.05408	0.251898	4.18455	2.86e-05	0.000281051	Down
GWHGEUUU001023.1	56.2396	-1.84611	0.461941	3.99642	6.43e-05	0.000561974	Down
GWHGEUUU001026.1	2972.3	-1.26777	0.248891	5.09367	3.51e-07	6.09e-06	Down
GWHGEUUU001051.1	25.1193	2.44438	0.813335	-3.00538	0.00265251	0.0128407	Up
GWHGEUUU001054.1	217.243	-0.67397	0.232579	2.8978	0.00375784	0.0170346	Down
GWHGEUUU001056.1	977.295	-2.4416	0.262089	9.31591	1.21e-20	2.25e-18	Down
GWHGEUUU001071.1	16.3466	-3.94724	0.93407	4.22586	2.38e-05	0.000239634	Down
GWHGEUUU001078.1	194.522	1.62683	0.37989	-4.28236	1.85e-05	0.000194604	Up
GWHGEUUU001121.1	80.5848	-1.49975	0.455229	3.29449	0.000986014	0.0055966	Down
GWHGEUUU001127.1	1881.24	-1.99279	0.249163	7.99794	1.27e-15	1.26e-13	Down
GWHGEUUU001138.1	366.799	-1.24513	0.393971	3.16047	0.00157518	0.00834954	Down
GWHGEUUU001139.1	12.8309	-1.97972	0.718853	2.754	0.00588726	0.0243783	Down
GWHGEUUU001140.1	387.21	1.1301	0.336782	-3.35557	0.000792009	0.00466441	Up
GWHGEUUU001151.1	3436.63	-0.854098	0.239581	3.56496	0.000363907	0.00244023	Down
GWHGEUUU001152.1	556.34	0.540304	0.183938	-2.93742	0.00330959	0.0153638	Up
GWHGEUUU001155.1	975.781	0.742291	0.260246	-2.85227	0.00434087	0.019149	Up
GWHGEUUU001162.1	143.971	1.56326	0.269728	-5.79568	6.8e-09	1.82e-07	Up
GWHGEUUU001194.1	17.9229	3.36009	0.949167	-3.54004	0.00040007	0.0026349	Up
GWHGEUUU001200.1	372.35	2.3902	0.427687	-5.58868	2.29e-08	5.42e-07	Up
GWHGEUUU001209.1	118.784	-2.55775	0.387263	6.60468	3.98e-11	1.76e-09	Down
GWHGEUUU001231.1	114.387	-1.85512	0.33364	5.56023	2.69e-08	6.3e-07	Down
GWHGEUUU001246.1	734.738	-0.993191	0.315781	3.14519	0.0016598	0.00871877	Down
GWHGEUUU001258.1	11.4502	-3.37444	1.08489	3.11041	0.00186827	0.00958066	Down
GWHGEUUU001259.1	15.0343	-3.55445	0.897816	3.95899	7.53e-05	0.000644253	Down
GWHGEUUU001283.1	164.783	-11.0583	1.24412	8.88846	6.2e-19	9.66e-17	Down
GWHGEUUU001288.1	257.638	-1.06001	0.321788	3.29412	0.000987296	0.00560079	Down
GWHGEUUU001289.1	84.9225	-0.929706	0.294806	3.15362	0.00161257	0.00852432	Down
GWHGEUUU001300.1	27.6885	-1.29196	0.471507	2.74006	0.00614271	0.0251943	Down
GWHGEUUU001348.1	47.0935	2.18252	0.47114	-4.63243	3.61e-06	4.76e-05	Up
GWHGEUUU001350.1	711.114	0.973065	0.190546	-5.10672	3.28e-07	5.72e-06	Up
GWHGEUUU001365.1	626.792	0.572993	0.193795	-2.95669	0.00310956	0.0146048	Up
GWHGEUUU001367.1	283.505	0.616058	0.248417	-2.47993	0.0131408	0.0460389	Up
GWHGEUUU001371.1	461.78	0.836335	0.242411	-3.45006	0.000560455	0.0035109	Up
GWHGEUUU001378.1	541.124	-0.899599	0.179625	5.00819	5.49e-07	9.1e-06	Down
GWHGEUUU001398.1	1562.17	1.53584	0.344863	-4.45347	8.45e-06	9.89e-05	Up
GWHGEUUU001421.1	56.7903	-2.03947	0.735874	2.7715	0.00557993	0.0233596	Down
GWHGEUUU001441.1	60.0289	-1.53466	0.435134	3.52687	0.000420504	0.00275159	Down
GWHGEUUU001443.1	247.901	0.844102	0.227702	-3.70704	0.000209695	0.00154099	Up
GWHGEUUU001444.1	768.585	0.969099	0.272582	-3.55525	0.000377614	0.00251846	Up
GWHGEUUU001454.1	210.17	-0.703535	0.242417	2.90217	0.00370588	0.0168512	Down
GWHGEUUU001469.1	669.449	-0.799845	0.223771	3.57439	0.000351045	0.00237461	Down
GWHGEUUU001489.1	98.0505	2.49088	0.339324	-7.34071	2.12e-13	1.38e-11	Up
GWHGEUUU001490.1	776.621	-0.854786	0.318151	2.68673	0.00721558	0.0286231	Down
GWHGEUUU001500.1	873.47	1.28239	0.182255	-7.03624	1.98e-12	1.12e-10	Up
GWHGEUUU001505.1	96.7106	-0.913812	0.289404	3.15757	0.00159089	0.00842343	Down
GWHGEUUU001514.1	263.471	0.822723	0.197602	-4.16353	3.13e-05	0.000304063	Up
GWHGEUUU001515.1	250.163	0.915143	0.25123	-3.64265	0.000269845	0.00190509	Up
GWHGEUUU001518.1	55.4279	-1.96769	0.563801	3.49005	0.000482932	0.00310287	Down
GWHGEUUU001523.1	854.217	-0.902078	0.362611	2.48773	0.0128562	0.0452419	Down
GWHGEUUU001528.1	39.7976	-2.36117	0.443939	5.31867	1.05e-07	2.09e-06	Down
GWHGEUUU001529.1	117.869	-1.42775	0.289878	4.92535	8.42e-07	1.33e-05	Down
GWHGEUUU001532.1	272.349	-1.44214	0.460492	3.13173	0.0017378	0.00906062	Down
GWHGEUUU001538.1	405.867	-1.49401	0.297583	5.02048	5.15e-07	8.59e-06	Down
GWHGEUUU001542.1	316.024	-2.07981	0.362073	5.74416	9.24e-09	2.41e-07	Down
GWHGEUUU001548.1	360.882	-1.67925	0.202787	8.28085	1.22e-16	1.39e-14	Down
GWHGEUUU001551.1	472.829	0.541981	0.21076	-2.57156	0.0101242	0.0373305	Up
GWHGEUUU001556.1	160.641	-1.44708	0.283412	5.10592	3.29e-07	5.74e-06	Down
GWHGEUUU001559.1	859.496	-0.608128	0.193155	3.1484	0.00164166	0.00864702	Down
GWHGEUUU001579.1	87.4928	-0.698504	0.280159	2.49324	0.0126582	0.0447085	Down
GWHGEUUU001589.1	861.666	0.689723	0.265661	-2.59626	0.00942459	0.0352648	Up
GWHGEUUU001630.1	25.5897	-1.3023	0.502817	2.59001	0.00959729	0.0357766	Down
GWHGEUUU001656.1	36.0811	-1.58613	0.641242	2.47353	0.0133784	0.0466283	Down
GWHGEUUU001657.1	4.8014	-3.95809	1.45884	2.71318	0.00666399	0.0268631	Down
GWHGEUUU001666.1	145.486	-3.44208	1.11654	3.0828	0.00205062	0.010349	Down
GWHGEUUU001675.1	278.373	1.13491	0.233426	-4.86195	1.16e-06	1.77e-05	Up
GWHGEUUU001676.1	76.3141	1.38636	0.319544	-4.33858	1.43e-05	0.00015704	Up
GWHGEUUU001677.1	225.805	-0.669201	0.218073	3.0687	0.00214991	0.0107813	Down
GWHGEUUU001686.1	243.544	1.39369	0.392759	-3.54845	0.0003875	0.00256845	Up
GWHGEUUU001690.1	173.541	2.36344	0.332371	-7.11086	1.15e-12	6.75e-11	Up
GWHGEUUU001694.1	699.545	0.97986	0.194595	-5.03538	4.77e-07	8.02e-06	Up
GWHGEUUU001695.1	176.44	0.833048	0.246252	-3.38291	0.000717217	0.00429857	Up
GWHGEUUU001704.1	145.724	2.12566	0.354584	-5.99479	2.04e-09	6.18e-08	Up
GWHGEUUU001708.1	1113.13	-1.30641	0.168603	7.74839	9.31e-15	7.85e-13	Down
GWHGEUUU001818.1	124.954	-2.57571	0.610177	4.22126	2.43e-05	0.000244259	Down
GWHGEUUU001822.1	36.5795	4.20197	0.774425	-5.42593	5.77e-08	1.23e-06	Up
GWHGEUUU001837.1	6.50521	-3.34068	1.21274	2.75466	0.00587526	0.0243352	Down
GWHGEUUU001847.1	245.175	0.963868	0.218867	-4.4039	1.06e-05	0.00012034	Up
GWHGEUUU001848.1	193.539	-0.843297	0.245642	3.43303	0.000596876	0.00369202	Down
GWHGEUUU001853.1	617.91	-0.99932	0.269451	3.70872	0.000208308	0.00153196	Down
GWHGEUUU001854.1	2093.35	0.720889	0.171036	-4.21483	2.5e-05	0.000250017	Up
GWHGEUUU001859.1	449.575	1.68996	0.28005	-6.03449	1.59e-09	4.95e-08	Up
GWHGEUUU001864.1	610.603	-1.19527	0.3132	3.8163	0.000135467	0.00106206	Down
GWHGEUUU001885.1	617.473	-0.598142	0.187087	3.19714	0.00138798	0.00748262	Down
GWHGEUUU001908.1	31.5393	-2.31226	0.711722	3.24883	0.00115881	0.00642382	Down
GWHGEUUU001911.1	537.358	-4.49167	0.513561	8.74612	2.21e-18	3.18e-16	Down
GWHGEUUU001919.1	106.188	1.56426	0.331527	-4.71834	2.38e-06	3.31e-05	Up
GWHGEUUU001922.1	254.357	0.723387	0.223627	-3.23478	0.00121735	0.00668826	Up
GWHGEUUU001934.1	61.3982	-1.83243	0.45504	4.02697	5.65e-05	0.000505048	Down
GWHGEUUU001939.1	624.68	1.08078	0.178329	-6.06058	1.36e-09	4.28e-08	Up
GWHGEUUU001947.1	29.2933	-2.40463	0.53622	4.4844	7.31e-06	8.73e-05	Down
GWHGEUUU001948.1	374.396	1.03379	0.195077	-5.29939	1.16e-07	2.3e-06	Up
GWHGEUUU001953.1	615.388	0.501083	0.174579	-2.87024	0.00410166	0.0182871	Up
GWHGEUUU001966.1	747.082	0.738209	0.176574	-4.18074	2.91e-05	0.000285079	Up
GWHGEUUU001982.1	89.8108	-0.786604	0.303883	2.58851	0.00963934	0.0358856	Down
GWHGEUUU002013.1	339.317	1.3853	0.242642	-5.70924	1.13e-08	2.9e-07	Up
GWHGEUUU002025.1	167.539	0.608538	0.233661	-2.60436	0.00920448	0.0346217	Up
GWHGEUUU002027.1	22.9931	-3.13897	0.677225	4.63505	3.57e-06	4.71e-05	Down
GWHGEUUU002046.1	629.539	-1.11944	0.26239	4.26631	1.99e-05	0.000206604	Down
GWHGEUUU002047.1	217.82	-0.752095	0.215991	3.48206	0.00049757	0.00317993	Down
GWHGEUUU002049.1	82.0736	1.00682	0.349536	-2.88045	0.00397107	0.0178208	Up
GWHGEUUU002051.1	2032.78	-0.683913	0.220591	3.10037	0.0019328	0.00986081	Down
GWHGEUUU002062.1	32.1327	-1.63886	0.498308	3.28885	0.00100597	0.00568712	Down
GWHGEUUU002122.1	11.7807	2.70155	0.907253	-2.97773	0.00290391	0.0138279	Up
GWHGEUUU002145.1	280.338	-0.593013	0.191403	3.09824	0.00194676	0.00991888	Down
GWHGEUUU002189.1	193.813	-1.50161	0.356073	4.21714	2.47e-05	0.000247785	Down
GWHGEUUU002191.1	476.847	0.776819	0.259081	-2.99836	0.00271438	0.0130787	Up
GWHGEUUU002198.1	5.22249	5.69715	1.76411	-3.22947	0.00124019	0.00679105	Up
GWHGEUUU002199.1	8.44081	3.88103	1.36824	-2.83651	0.00456093	0.0199204	Up
GWHGEUUU002201.1	836.166	0.93399	0.166339	-5.61498	1.97e-08	4.76e-07	Up
GWHGEUUU002204.1	202.375	0.746273	0.282589	-2.64084	0.00826998	0.0318559	Up
GWHGEUUU002217.1	91.5334	1.78715	0.466813	-3.82841	0.000128974	0.00102048	Up
GWHGEUUU002225.1	596.213	0.56805	0.204282	-2.78071	0.005424	0.0228338	Up
GWHGEUUU002232.1	17.5544	2.6919	0.740382	-3.63583	0.000277088	0.00194598	Up
GWHGEUUU002240.1	30.1183	3.22175	0.815449	-3.95089	7.79e-05	0.000662235	Up
GWHGEUUU002276.1	40.5269	-2.5205	0.425308	5.92629	3.1e-09	8.96e-08	Down
GWHGEUUU002285.1	185.288	-0.949752	0.255815	3.71266	0.000205096	0.0015127	Down
GWHGEUUU002288.1	77.6259	-1.33716	0.457274	2.9242	0.00345342	0.0159056	Down
GWHGEUUU002296.1	62.5847	1.87258	0.60732	-3.08335	0.00204681	0.0103332	Up
GWHGEUUU002297.1	4.02842	-5.70364	1.79374	3.17975	0.00147403	0.00787971	Down
GWHGEUUU002302.1	668.975	-0.769373	0.161012	4.77837	1.77e-06	2.55e-05	Down
GWHGEUUU002322.1	63.7506	2.2457	0.750126	-2.99376	0.00275563	0.0132444	Up
GWHGEUUU002324.1	691.68	-0.973049	0.226528	4.29549	1.74e-05	0.000184697	Down
GWHGEUUU002329.1	114.827	1.12689	0.285389	-3.94859	7.86e-05	0.0006666	Up
GWHGEUUU002351.1	304.516	-1.08897	0.285237	3.81778	0.000134659	0.00105734	Down
GWHGEUUU002364.1	1684.5	0.514726	0.188123	-2.73611	0.00621698	0.0254264	Up
GWHGEUUU002370.1	75.8195	1.67004	0.356735	-4.68147	2.85e-06	3.88e-05	Up
GWHGEUUU002373.1	604.343	1.0179	0.3187	-3.19391	0.0014036	0.00754737	Up
GWHGEUUU002387.1	68.6827	-1.92457	0.374865	5.13404	2.84e-07	5.03e-06	Down
GWHGEUUU002409.1	380.721	0.912382	0.368062	-2.47888	0.0131795	0.0461147	Up
GWHGEUUU002418.1	277.595	1.18554	0.243551	-4.86774	1.13e-06	1.73e-05	Up
GWHGEUUU002424.1	69.2963	1.1619	0.347721	-3.34148	0.000833342	0.00487435	Up
GWHGEUUU002439.1	510.125	0.864057	0.17852	-4.84012	1.3e-06	1.95e-05	Up
GWHGEUUU002440.1	208.254	-0.762416	0.232302	3.282	0.00103073	0.00580665	Down
GWHGEUUU002442.1	114.245	-1.71735	0.385515	4.45468	8.4e-06	9.85e-05	Down
GWHGEUUU002443.1	118.613	-0.832561	0.309522	2.68983	0.00714894	0.0283913	Down
GWHGEUUU002446.1	137.043	-2.01389	0.297205	6.77608	1.23e-11	6.04e-10	Down
GWHGEUUU002452.1	110.333	-1.72539	0.373006	4.62563	3.73e-06	4.91e-05	Down
GWHGEUUU002454.1	347.454	-1.90265	0.438696	4.33707	1.44e-05	0.00015782	Down
GWHGEUUU002458.1	1408.92	-0.756132	0.183788	4.11414	3.89e-05	0.000365375	Down
GWHGEUUU002489.1	55.6284	-1.32668	0.393345	3.37281	0.000744044	0.00443267	Down
GWHGEUUU002512.1	748.019	-0.780367	0.188684	4.13583	3.54e-05	0.00033755	Down
GWHGEUUU002517.1	101.446	1.30606	0.286144	-4.56436	5.01e-06	6.31e-05	Up
GWHGEUUU002521.1	19.1851	-1.76599	0.618135	2.85696	0.0042772	0.0189222	Down
GWHGEUUU002535.1	358.569	0.983461	0.225826	-4.35495	1.33e-05	0.000146933	Up
GWHGEUUU002539.1	67.2195	-2.46246	0.468563	5.25535	1.48e-07	2.83e-06	Down
GWHGEUUU002546.1	487.218	-0.648935	0.223875	2.89864	0.00374784	0.0170019	Down
GWHGEUUU002552.1	447.469	0.532224	0.194283	-2.73943	0.00615457	0.0252213	Up
GWHGEUUU002566.1	259.047	-0.742935	0.246323	3.0161	0.00256051	0.0124755	Down
GWHGEUUU002569.1	204.031	-0.883661	0.233152	3.79006	0.000150608	0.00116217	Down
GWHGEUUU002572.1	552.722	-0.722816	0.190186	3.80057	0.000144363	0.00112042	Down
GWHGEUUU002582.1	4.31098	5.41344	1.91267	-2.83031	0.00465025	0.0202413	Up
GWHGEUUU002587.1	316.81	0.556285	0.21597	-2.57575	0.0100023	0.0369739	Up
GWHGEUUU002606.1	87.397	1.19572	0.36843	-3.24545	0.00117266	0.00648429	Up
GWHGEUUU002608.1	39.2185	-2.46708	0.464335	5.31314	1.08e-07	2.15e-06	Down
GWHGEUUU002610.1	119.159	-1.40766	0.341145	4.12629	3.69e-05	0.00034981	Down
GWHGEUUU002611.1	3.83847	-4.59408	1.79288	2.5624	0.0103953	0.0381569	Down
GWHGEUUU002618.1	95.4177	-2.32235	0.297377	7.80944	5.74e-15	5.05e-13	Down
GWHGEUUU002619.1	17.7145	-2.92178	0.746442	3.91427	9.07e-05	0.000754945	Down
GWHGEUUU002622.1	87.4134	-0.864632	0.32889	2.62894	0.00856519	0.0327194	Down
GWHGEUUU002624.1	183.349	2.62179	0.337422	-7.77007	7.84e-15	6.72e-13	Up
GWHGEUUU002628.1	486.014	1.08548	0.344256	-3.15311	0.00161539	0.00853609	Up
GWHGEUUU002646.1	184.154	0.57522	0.224612	-2.56095	0.0104385	0.0382959	Up
GWHGEUUU002648.1	112.883	1.54118	0.413892	-3.72364	0.000196373	0.00145703	Up
GWHGEUUU002694.1	72.4371	0.85207	0.322927	-2.63858	0.00832541	0.0320254	Up
GWHGEUUU002729.1	27.0946	1.45973	0.590217	-2.4732	0.0133908	0.0466661	Up
GWHGEUUU002730.1	298.133	-1.78952	0.292011	6.12826	8.88e-10	2.94e-08	Down
GWHGEUUU002755.1	502.782	-0.603112	0.24274	2.4846	0.0129695	0.0455493	Down
GWHGEUUU002759.1	386.051	-0.548566	0.217167	2.52601	0.0115365	0.04156	Down
GWHGEUUU002769.1	1026.73	-2.78044	0.378187	7.35203	1.95e-13	1.28e-11	Down
GWHGEUUU002777.1	16.7219	-1.72206	0.646691	2.66288	0.00774757	0.0302888	Down
GWHGEUUU002779.1	316.046	1.38977	0.409722	-3.39198	0.000693887	0.00417903	Up
GWHGEUUU002781.1	115.407	1.44842	0.286259	-5.05984	4.2e-07	7.14e-06	Up
GWHGEUUU002783.1	66.072	-1.17436	0.440339	2.66693	0.00765468	0.0299884	Down
GWHGEUUU002784.1	25.5661	-1.56651	0.489029	3.20331	0.00135859	0.00734271	Down
GWHGEUUU002801.1	107.92	-2.26372	0.388025	5.83396	5.41e-09	1.48e-07	Down
GWHGEUUU002802.1	55.4159	-1.63668	0.396232	4.13061	3.62e-05	0.000344032	Down
GWHGEUUU002812.1	29.1179	-1.48166	0.528966	2.80106	0.00509358	0.0217543	Down
GWHGEUUU002864.1	3992.39	0.968513	0.196881	-4.91928	8.69e-07	1.37e-05	Up
GWHGEUUU002865.1	1886.77	1.62022	0.256006	-6.32886	2.47e-10	9.23e-09	Up
GWHGEUUU002868.1	65.4153	-1.15078	0.377653	3.04718	0.00230999	0.0114552	Down
GWHGEUUU002873.1	2160.12	0.932781	0.216189	-4.31466	1.6e-05	0.000172213	Up
GWHGEUUU002877.1	302.694	1.16067	0.19516	-5.9473	2.73e-09	8.01e-08	Up
GWHGEUUU002892.1	22.9122	-2.29126	0.70503	3.24988	0.00115454	0.00640707	Down
GWHGEUUU002896.1	27.086	-2.31259	0.511822	4.51835	6.23e-06	7.62e-05	Down
GWHGEUUU002903.1	25.9948	-1.9756	0.560491	3.52477	0.000423853	0.00277175	Down
GWHGEUUU002923.1	52.7878	1.11645	0.398302	-2.80302	0.00506261	0.021649	Up
GWHGEUUU002924.1	181.068	0.724713	0.265634	-2.72823	0.00636747	0.0258705	Up
GWHGEUUU002977.1	335.158	1.1483	0.39858	-2.88098	0.00396442	0.0178013	Up
GWHGEUUU002981.1	115.477	-1.53883	0.356327	4.31859	1.57e-05	0.000169884	Down
GWHGEUUU002982.1	22.094	-5.67464	1.08491	5.23051	1.69e-07	3.17e-06	Down
GWHGEUUU003013.1	281.39	-3.53889	0.525538	6.73384	1.65e-11	7.85e-10	Down
GWHGEUUU003023.1	192.704	0.740114	0.241283	-3.06741	0.0021592	0.0108094	Up
GWHGEUUU003026.1	179.525	0.644896	0.225823	-2.85575	0.00429353	0.0189835	Up
GWHGEUUU003029.1	137.472	-1.52954	0.29951	5.10682	3.28e-07	5.72e-06	Down
GWHGEUUU003030.1	334.067	4.0069	0.970901	-4.12699	3.68e-05	0.000349066	Up
GWHGEUUU003035.1	107.878	-3.48077	0.505639	6.88389	5.82e-12	3.03e-10	Down
GWHGEUUU003042.1	361.373	0.649976	0.201257	-3.22959	0.00123969	0.00679047	Up
GWHGEUUU003043.1	494.716	1.23846	0.192467	-6.43465	1.24e-10	4.93e-09	Up
GWHGEUUU003053.1	10.7284	-2.14794	0.777782	2.76162	0.0057516	0.0239	Down
GWHGEUUU003069.1	61.0879	-1.33721	0.376006	3.55634	0.000376061	0.00250973	Down
GWHGEUUU003077.1	44.7794	1.9555	0.645403	-3.02989	0.00244644	0.012007	Up
GWHGEUUU003090.1	64.9713	-1.17584	0.384157	3.06084	0.00220719	0.011006	Down
GWHGEUUU003110.1	285.654	-1.08502	0.245732	4.41546	1.01e-05	0.000115141	Down
GWHGEUUU003111.1	212.655	0.783657	0.221375	-3.53996	0.000400194	0.0026349	Up
GWHGEUUU003112.1	112.131	0.78862	0.309272	-2.54992	0.0107747	0.0392831	Up
GWHGEUUU003115.1	89.8397	-0.924651	0.320179	2.88792	0.00387805	0.0174719	Down
GWHGEUUU003122.1	147.277	-0.678186	0.269843	2.51326	0.0119622	0.0427443	Down
GWHGEUUU003124.1	446.458	-1.18895	0.195363	6.08586	1.16e-09	3.72e-08	Down
GWHGEUUU003135.1	478.769	0.56826	0.184728	-3.0762	0.00209661	0.0105517	Up
GWHGEUUU003138.1	11.8334	-3.63813	1.05269	3.45604	0.000548177	0.00344191	Down
GWHGEUUU003153.1	908.69	-1.11267	0.175587	6.33685	2.35e-10	8.8e-09	Down
GWHGEUUU003158.1	426.476	0.595754	0.190037	-3.13494	0.00171888	0.00898477	Up
GWHGEUUU003177.1	49.5853	-7.44733	1.15117	6.46936	9.84e-11	4e-09	Down
GWHGEUUU003184.1	92.7169	-0.865359	0.345657	2.50352	0.0122965	0.0436561	Down
GWHGEUUU003193.1	93.1948	-0.908426	0.354153	2.56507	0.0103156	0.0379049	Down
GWHGEUUU003200.1	201.756	-0.664782	0.217315	3.05907	0.00222027	0.0110641	Down
GWHGEUUU003202.1	403.461	-0.729769	0.259578	2.81137	0.00493313	0.0212011	Down
GWHGEUUU003212.1	14.5165	-4.26178	0.982279	4.33866	1.43e-05	0.00015704	Down
GWHGEUUU003214.1	23.1797	-2.0908	0.697876	2.99594	0.00273599	0.0131643	Down
GWHGEUUU003215.1	783.031	0.729234	0.239415	-3.04591	0.0023198	0.0114896	Up
GWHGEUUU003222.1	559.892	-0.711172	0.206365	3.44619	0.000568553	0.00355026	Down
GWHGEUUU003225.1	56.7834	1.22746	0.395159	-3.10625	0.00189474	0.00969544	Up
GWHGEUUU003232.1	305.516	1.60565	0.226744	-7.08133	1.43e-12	8.22e-11	Up
GWHGEUUU003233.1	429.348	1.85582	0.207055	-8.96291	3.16e-19	5.14e-17	Up
GWHGEUUU003267.1	9.47469	-3.04352	0.922406	3.29955	0.000968408	0.00551473	Down
GWHGEUUU003279.1	118.436	-1.42931	0.57563	2.48304	0.0130265	0.0457143	Down
GWHGEUUU003280.1	326.553	2.53826	0.393058	-6.45772	1.06e-10	4.28e-09	Up
GWHGEUUU003281.1	660.624	1.81345	0.291217	-6.22716	4.75e-10	1.67e-08	Up
GWHGEUUU003286.1	10.9641	-3.05893	0.853316	3.58476	0.000337393	0.00229788	Down
GWHGEUUU003293.1	14.5474	-2.09032	0.784236	2.66542	0.00768911	0.0300915	Down
GWHGEUUU003296.1	97.9129	-2.75174	0.385215	7.1434	9.11e-13	5.42e-11	Down
GWHGEUUU003301.1	761.09	2.70787	0.408739	-6.62493	3.47e-11	1.57e-09	Up
GWHGEUUU003306.1	159.869	0.650285	0.259526	-2.50566	0.0122222	0.0434571	Up
GWHGEUUU003309.1	503.528	-0.638623	0.227429	2.80801	0.0049848	0.0213815	Down
GWHGEUUU003328.1	927.154	1.07567	0.156265	-6.88364	5.83e-12	3.03e-10	Up
GWHGEUUU003335.1	18.148	-2.63578	0.759964	3.4683	0.000523763	0.00331416	Down
GWHGEUUU003341.1	533.054	1.39176	0.304728	-4.56722	4.94e-06	6.24e-05	Up
GWHGEUUU003350.1	72.9346	1.47559	0.510505	-2.89044	0.00384698	0.0173573	Up
GWHGEUUU003360.1	13818	3.03782	0.317336	-9.5729	1.04e-21	2.23e-19	Up
GWHGEUUU003361.1	3823.12	1.55574	0.24362	-6.38596	1.7e-10	6.57e-09	Up
GWHGEUUU003363.1	851.142	-3.03645	0.499227	6.0823	1.18e-09	3.8e-08	Down
GWHGEUUU003369.1	72.8488	-0.782563	0.314501	2.48827	0.0128368	0.0451945	Down
GWHGEUUU003373.1	1998.43	-1.52136	0.375058	4.05634	4.98e-05	0.000454133	Down
GWHGEUUU003375.1	190.234	-0.716557	0.260242	2.75343	0.00589752	0.0244077	Down
GWHGEUUU003384.1	68.781	-1.36491	0.356645	3.82709	0.000129665	0.00102484	Down
GWHGEUUU003390.1	414.744	-4.9131	0.491304	10.0001	1.52e-23	3.85e-21	Down
GWHGEUUU003391.1	250.493	0.968687	0.262853	-3.68529	0.000228446	0.00165716	Up
GWHGEUUU003398.1	133.611	0.817919	0.269323	-3.03695	0.00238987	0.0117761	Up
GWHGEUUU003399.1	409.589	1.39466	0.296412	-4.70514	2.54e-06	3.5e-05	Up
GWHGEUUU003407.1	18.8132	-2.37274	0.695832	3.40994	0.000649777	0.00395738	Down
GWHGEUUU003414.1	278.955	0.62751	0.238671	-2.62918	0.0085591	0.0327043	Up
GWHGEUUU003426.1	6.74236	-5.44184	1.62157	3.35591	0.00079103	0.00466042	Down
GWHGEUUU003434.1	101.192	-1.74617	0.471874	3.70051	0.00021517	0.00157492	Down
GWHGEUUU003438.1	724.024	0.981165	0.162127	-6.05182	1.43e-09	4.5e-08	Up
GWHGEUUU003447.1	157.908	-1.54136	0.337509	4.56685	4.95e-06	6.25e-05	Down
GWHGEUUU003450.1	11.2273	-2.54165	0.823651	3.08583	0.00202982	0.0102607	Down
GWHGEUUU003457.1	29.8555	1.51212	0.572392	-2.64176	0.00824772	0.031794	Up
GWHGEUUU003469.1	564.691	-0.622307	0.179078	3.47506	0.000510744	0.0032491	Down
GWHGEUUU003470.1	394.608	-0.854603	0.233753	3.65601	0.000256174	0.00182401	Down
GWHGEUUU003477.1	83.0455	0.996647	0.351964	-2.83167	0.00463049	0.0201729	Up
GWHGEUUU003482.1	733.074	0.519218	0.208618	-2.48885	0.0128157	0.0451407	Up
GWHGEUUU003505.1	63.1704	-2.69287	0.537546	5.00956	5.46e-07	9.04e-06	Down
GWHGEUUU003523.1	969.526	1.6523	0.379786	-4.35062	1.36e-05	0.000149488	Up
GWHGEUUU003547.1	582.375	2.12865	0.342459	-6.21578	5.11e-10	1.78e-08	Up
GWHGEUUU003554.1	44.8676	-1.58698	0.592372	2.67903	0.00738362	0.0291101	Down
GWHGEUUU003560.1	78.7322	-1.00877	0.316213	3.19015	0.001422	0.00763595	Down
GWHGEUUU003571.1	246.591	-5.84503	0.52414	11.1517	7.03e-29	2.97e-26	Down
GWHGEUUU003599.1	8.3931	-3.07208	0.977782	3.14188	0.00167866	0.00880283	Down
GWHGEUUU003608.1	129.057	-2.93972	0.315482	9.31817	1.18e-20	2.21e-18	Down
GWHGEUUU003609.1	2392.38	0.555255	0.14703	-3.77646	0.000159072	0.00121541	Up
GWHGEUUU003618.1	118.461	-0.730179	0.271189	2.69251	0.00709161	0.0282402	Down
GWHGEUUU003621.1	101.774	-1.79232	0.30431	5.88978	3.87e-09	1.1e-07	Down
GWHGEUUU003639.1	23.02	-3.24131	0.633017	5.12041	3.05e-07	5.36e-06	Down
GWHGEUUU003640.1	220.054	-1.33362	0.418119	3.18957	0.00142484	0.00764989	Down
GWHGEUUU003641.1	403.078	0.982504	0.274377	-3.58086	0.00034247	0.00232681	Up
GWHGEUUU003647.1	98.0835	0.863572	0.295747	-2.91997	0.00350071	0.0160782	Up
GWHGEUUU003652.1	59.6399	-1.15203	0.375422	3.06864	0.00215038	0.0107813	Down
GWHGEUUU003657.1	79.3747	-1.22881	0.31824	3.86128	0.000112796	0.000910929	Down
GWHGEUUU003658.1	591.802	-1.72323	0.316826	5.43902	5.36e-08	1.15e-06	Down
GWHGEUUU003668.1	116.366	-4.93612	0.460897	10.7098	9.15e-27	3.21e-24	Down
GWHGEUUU003674.1	95.0649	1.24643	0.377539	-3.30145	0.000961859	0.00548471	Up
GWHGEUUU003676.1	455.357	0.695646	0.274021	-2.53866	0.0111279	0.0402998	Up
GWHGEUUU003686.1	388.214	1.11365	0.316222	-3.52174	0.00042872	0.00279883	Up
GWHGEUUU003687.1	592.318	1.06431	0.344042	-3.09356	0.00197771	0.0100468	Up
GWHGEUUU003698.1	2474.1	1.05239	0.169098	-6.22353	4.86e-10	1.7e-08	Up
GWHGEUUU003699.1	9.22331	2.95848	1.05651	-2.80023	0.0051066	0.0217979	Up
GWHGEUUU003706.1	2047.53	0.921234	0.226485	-4.06753	4.75e-05	0.000435825	Up
GWHGEUUU003712.1	638.24	1.29423	0.220447	-5.87092	4.33e-09	1.22e-07	Up
GWHGEUUU003717.1	183.04	2.41936	0.283264	-8.54102	1.33e-17	1.73e-15	Up
GWHGEUUU003718.1	1468.47	1.07088	0.196313	-5.45497	4.9e-08	1.07e-06	Up
GWHGEUUU003750.1	181.633	-0.697167	0.240611	2.89748	0.00376168	0.0170467	Down
GWHGEUUU003754.1	212.941	1.42406	0.503279	-2.82956	0.00466118	0.0202751	Up
GWHGEUUU003755.1	46.7394	-1.56799	0.37856	4.14198	3.44e-05	0.000329343	Down
GWHGEUUU003762.1	2987.48	0.637218	0.187641	-3.39594	0.000683936	0.00412876	Up
GWHGEUUU003764.1	149.512	1.51102	0.400049	-3.77709	0.000158673	0.00121348	Up
GWHGEUUU003767.1	226.092	0.903763	0.276372	-3.2701	0.00107509	0.00601808	Up
GWHGEUUU003784.1	77.0212	-1.47311	0.413756	3.56033	0.000370384	0.00247881	Down
GWHGEUUU003802.1	12.1719	-3.96974	1.08289	3.66587	0.000246502	0.0017686	Down
GWHGEUUU003804.1	305.699	-0.977617	0.209096	4.67544	2.93e-06	3.98e-05	Down
GWHGEUUU003806.1	17.9871	-2.50428	0.643109	3.89403	9.86e-05	0.000810864	Down
GWHGEUUU003816.1	71.8448	-2.07155	0.568747	3.64231	0.000270199	0.00190628	Down
GWHGEUUU003830.1	44.1546	-1.57494	0.535526	2.94091	0.00327248	0.0152304	Down
GWHGEUUU003849.1	375.404	0.835644	0.216077	-3.86735	0.000110025	0.000890883	Up
GWHGEUUU003857.1	400.762	1.87778	0.483278	-3.8855	0.000102121	0.000835425	Up
GWHGEUUU003886.1	45.366	-1.70625	0.405443	4.20836	2.57e-05	0.000256781	Down
GWHGEUUU003896.1	1763.51	0.59476	0.151267	-3.93185	8.43e-05	0.00070798	Up
GWHGEUUU003920.1	335.589	0.601824	0.190312	-3.16231	0.00156523	0.0083068	Up
GWHGEUUU003933.1	423.957	0.605585	0.193572	-3.12848	0.00175713	0.00913979	Up
GWHGEUUU003953.1	353.262	1.2314	0.216814	-5.67949	1.35e-08	3.39e-07	Up
GWHGEUUU003961.1	736.585	1.09098	0.281217	-3.87951	0.000104666	0.000853083	Up
GWHGEUUU003962.1	226.895	0.96648	0.234687	-4.11817	3.82e-05	0.000360142	Up
GWHGEUUU003967.1	551.436	-0.575431	0.233023	2.46942	0.0135332	0.0470452	Down
GWHGEUUU003970.1	42.1443	-2.03494	0.566523	3.59197	0.000328184	0.00224506	Down
GWHGEUUU003972.1	3192.22	0.882004	0.151024	-5.84014	5.22e-09	1.43e-07	Up
GWHGEUUU003980.1	612.336	0.80999	0.207936	-3.89538	9.8e-05	0.000807214	Up
GWHGEUUU003982.1	1399.67	0.508974	0.17837	-2.85347	0.0043244	0.0191009	Up
GWHGEUUU003994.1	32.1962	-1.30926	0.443225	2.95395	0.00313733	0.0147019	Down
GWHGEUUU003998.1	53.431	-2.51235	0.429022	5.85599	4.74e-09	1.32e-07	Down
GWHGEUUU003999.1	433.296	0.765485	0.216881	-3.52951	0.000416326	0.00272773	Up
GWHGEUUU004000.1	302.055	0.616155	0.239165	-2.57628	0.00998709	0.0369261	Up
GWHGEUUU004001.1	32.1636	-2.95789	0.563547	5.2487	1.53e-07	2.92e-06	Down
GWHGEUUU004018.1	153.801	-1.25341	0.470646	2.66316	0.00774101	0.0302716	Down
GWHGEUUU004019.1	1580.44	1.56881	0.271651	-5.7751	7.69e-09	2.04e-07	Up
GWHGEUUU004034.1	175.978	-0.648627	0.263515	2.46144	0.013838	0.0478624	Down
GWHGEUUU004042.1	104.143	1.23713	0.355825	-3.47681	0.000507425	0.00323331	Up
GWHGEUUU004044.1	250.084	0.664401	0.26687	-2.4896	0.0127886	0.0450609	Up
GWHGEUUU004046.1	1826.82	1.13474	0.211241	-5.37177	7.8e-08	1.61e-06	Up
GWHGEUUU004057.1	21.8706	2.46398	0.990023	-2.48881	0.0128171	0.0451407	Up
GWHGEUUU004061.1	298.66	1.27061	0.209499	-6.06502	1.32e-09	4.2e-08	Up
GWHGEUUU004095.1	309.984	0.670773	0.195986	-3.42255	0.000620368	0.00380454	Up
GWHGEUUU004101.1	202.806	1.16833	0.269362	-4.33738	1.44e-05	0.00015771	Up
GWHGEUUU004105.1	1606.51	0.882808	0.190301	-4.639	3.5e-06	4.64e-05	Up
GWHGEUUU004106.1	24.1315	1.90217	0.635326	-2.994	0.00275343	0.0132358	Up
GWHGEUUU004107.1	730.09	-1.15379	0.23383	4.93433	8.04e-07	1.28e-05	Down
GWHGEUUU004111.1	302.348	3.48495	0.313394	-11.12	1e-28	4.07e-26	Up
GWHGEUUU004115.1	173.613	1.61344	0.364395	-4.42771	9.52e-06	0.000109524	Up
GWHGEUUU004117.1	34.4084	1.35298	0.461636	-2.93083	0.00338055	0.0156298	Up
GWHGEUUU004123.1	15.0645	-2.1718	0.814481	2.66648	0.00766494	0.0300198	Down
GWHGEUUU004127.1	522.246	-1.00808	0.26697	3.776	0.000159367	0.00121667	Down
GWHGEUUU004134.1	311.699	0.832621	0.310183	-2.68429	0.0072685	0.0287775	Up
GWHGEUUU004142.1	73.828	1.41173	0.409595	-3.44665	0.000567579	0.00354562	Up
GWHGEUUU004144.1	161.447	0.632344	0.226223	-2.79523	0.00518631	0.0220558	Up
GWHGEUUU004155.1	1406.38	0.798928	0.218198	-3.66148	0.000250766	0.00179253	Up
GWHGEUUU004160.1	223.824	-1.13705	0.276999	4.1049	4.04e-05	0.000378213	Down
GWHGEUUU004171.1	340.413	2.88906	0.247251	-11.6848	1.52e-31	8.12e-29	Up
GWHGEUUU004173.1	593.545	3.42097	0.337425	-10.1385	3.73e-24	1.01e-21	Up
GWHGEUUU004178.1	498.074	-0.655887	0.185503	3.53572	0.000406664	0.00267122	Down
GWHGEUUU004197.1	1166.19	-0.746333	0.163138	4.57486	4.77e-06	6.05e-05	Down
GWHGEUUU004198.1	92.5519	1.10435	0.366989	-3.00923	0.00261913	0.0127011	Up
GWHGEUUU004199.1	374.979	0.930145	0.268601	-3.46292	0.000534347	0.00337215	Up
GWHGEUUU004200.1	222.321	0.773299	0.259791	-2.97662	0.00291447	0.0138631	Up
GWHGEUUU004210.1	867.459	-0.611063	0.212373	2.87732	0.00401071	0.0179673	Down
GWHGEUUU004222.1	29.4338	-1.25825	0.480308	2.61968	0.00880116	0.0334124	Down
GWHGEUUU004230.1	10.9645	-6.15737	1.43171	4.30071	1.7e-05	0.000181209	Down
GWHGEUUU004232.1	126.39	-4.58996	0.518689	8.84916	8.82e-19	1.34e-16	Down
GWHGEUUU004236.1	251.399	-1.11779	0.270357	4.13451	3.56e-05	0.000339187	Down
GWHGEUUU004240.1	101.169	-1.11785	0.336516	3.32183	0.000894282	0.00517102	Down
GWHGEUUU004245.1	373.925	2.22317	0.258716	-8.59309	8.47e-18	1.13e-15	Up
GWHGEUUU004258.1	6.91173	3.5735	1.36385	-2.62016	0.00878897	0.0333799	Up
GWHGEUUU004263.1	23.8461	-2.27791	0.561106	4.05967	4.91e-05	0.000448766	Down
GWHGEUUU004266.1	1067.06	-3.27684	0.491361	6.6689	2.58e-11	1.18e-09	Down
GWHGEUUU004267.1	149.034	-1.22441	0.243881	5.02054	5.15e-07	8.59e-06	Down
GWHGEUUU004274.1	390.104	1.14766	0.267516	-4.29004	1.79e-05	0.00018838	Up
GWHGEUUU004285.1	391.301	-0.752267	0.252128	2.98367	0.00284811	0.0136104	Down
GWHGEUUU004291.1	170.385	-1.02782	0.311604	3.2985	0.000972037	0.00552743	Down
GWHGEUUU004292.1	121.181	3.20001	0.653657	-4.89554	9.8e-07	1.52e-05	Up
GWHGEUUU004306.1	960.98	0.814456	0.157567	-5.16895	2.35e-07	4.26e-06	Up
GWHGEUUU004308.1	64.8554	-2.44567	0.437556	5.58939	2.28e-08	5.41e-07	Down
GWHGEUUU004318.1	1835.96	-0.57357	0.152691	3.7564	0.000172372	0.00130072	Down
GWHGEUUU004319.1	1990.83	0.773995	0.187249	-4.1335	3.57e-05	0.000340256	Up
GWHGEUUU004323.1	2849.77	0.810213	0.184273	-4.39681	1.1e-05	0.000124066	Up
GWHGEUUU004325.1	2475.06	1.6231	0.410399	-3.95494	7.66e-05	0.000653648	Up
GWHGEUUU004342.1	1607.22	-1.47082	0.334186	4.4012	1.08e-05	0.000121759	Down
GWHGEUUU004352.1	421.285	1.09689	0.266114	-4.12188	3.76e-05	0.000355368	Up
GWHGEUUU004366.1	311.698	-0.616456	0.207062	2.97716	0.00290937	0.0138474	Down
GWHGEUUU004368.1	511.832	-0.821107	0.319161	2.57271	0.0100907	0.0372381	Down
GWHGEUUU004370.1	245.04	0.67051	0.210949	-3.17854	0.00148017	0.00790682	Up
GWHGEUUU004375.1	210.217	-0.871045	0.250272	3.48039	0.00050069	0.0031961	Down
GWHGEUUU004376.1	277.372	0.71005	0.264373	-2.68579	0.00723595	0.0286868	Up
GWHGEUUU004379.1	22.3969	2.37065	0.607615	-3.90157	9.56e-05	0.000791075	Up
GWHGEUUU004386.1	3125	0.674556	0.241094	-2.7979	0.00514359	0.0219133	Up
GWHGEUUU004390.1	1042.69	1.14586	0.186344	-6.14916	7.79e-10	2.6e-08	Up
GWHGEUUU004397.1	35.02	3.59656	0.797023	-4.51249	6.41e-06	7.82e-05	Up
GWHGEUUU004403.1	280.633	-1.20738	0.221895	5.44121	5.29e-08	1.14e-06	Down
GWHGEUUU004415.1	87.7811	-0.948544	0.360309	2.63259	0.00847371	0.0324544	Down
GWHGEUUU004422.1	95.5179	0.729004	0.286174	-2.54741	0.0108525	0.0395062	Up
GWHGEUUU004427.1	155.944	-1.32461	0.334645	3.95825	7.55e-05	0.000645911	Down
GWHGEUUU004432.1	1604.6	-0.731051	0.179933	4.0629	4.85e-05	0.000443125	Down
GWHGEUUU004438.1	59.8949	-2.13962	0.391051	5.47145	4.46e-08	9.83e-07	Down
GWHGEUUU004448.1	130.638	-0.904083	0.259455	3.48455	0.000492971	0.0031562	Down
GWHGEUUU004452.1	247.716	0.591982	0.216825	-2.73024	0.0063289	0.0257562	Up
GWHGEUUU004461.1	63.0267	1.19304	0.336332	-3.54721	0.000389332	0.00257989	Up
GWHGEUUU004463.1	1580.13	0.812226	0.156733	-5.18222	2.19e-07	3.98e-06	Up
GWHGEUUU004465.1	696.263	0.697272	0.213801	-3.26131	0.00110899	0.00618218	Up
GWHGEUUU004466.1	999.171	-1.65608	0.370085	4.47485	7.65e-06	9.08e-05	Down
GWHGEUUU004472.1	16.6071	-3.17472	0.895137	3.54664	0.000390183	0.00258428	Down
GWHGEUUU004479.1	10.9308	-2.31207	0.818222	2.82572	0.00471742	0.0204851	Down
GWHGEUUU004486.1	196	0.544427	0.222756	-2.44405	0.0145232	0.049858	Up
GWHGEUUU004489.1	114.904	-0.697655	0.25214	2.76693	0.00565866	0.0235918	Down
GWHGEUUU004504.1	40.3396	-1.34103	0.499462	2.68495	0.00725403	0.028746	Down
GWHGEUUU004512.1	1993.18	-0.849475	0.166822	5.09211	3.54e-07	6.13e-06	Down
GWHGEUUU004513.1	127.704	-0.762387	0.278269	2.73975	0.00614854	0.02521	Down
GWHGEUUU004517.1	6.04806	-4.34961	1.4868	2.92549	0.00343918	0.015854	Down
GWHGEUUU004518.1	6.58741	-4.47614	1.54262	2.90166	0.00371197	0.0168739	Down
GWHGEUUU004522.1	802.116	-1.25595	0.243357	5.16092	2.46e-07	4.42e-06	Down
GWHGEUUU004529.1	86.4563	-1.15976	0.308745	3.75637	0.000172398	0.00130072	Down
GWHGEUUU004532.1	204.234	0.909364	0.242984	-3.74248	0.000182212	0.00136475	Up
GWHGEUUU004535.1	428.175	-2.24256	0.262144	8.55468	1.18e-17	1.55e-15	Down
GWHGEUUU004536.1	9.73493	-2.64835	0.860773	3.07671	0.00209296	0.0105351	Down
GWHGEUUU004538.1	485.976	0.798065	0.223499	-3.57078	0.00035592	0.00240084	Up
GWHGEUUU004544.1	199.842	-1.24487	0.407713	3.0533	0.0022634	0.0112572	Down
GWHGEUUU004551.1	16.1096	-1.90308	0.685719	2.7753	0.00551507	0.0231351	Down
GWHGEUUU004552.1	823.123	0.72495	0.194769	-3.7221	0.000197575	0.00146524	Up
GWHGEUUU004557.1	196.014	2.22278	0.312349	-7.11635	1.11e-12	6.52e-11	Up
GWHGEUUU004563.1	23.7827	-2.35634	0.627005	3.75809	0.000171218	0.00129281	Down
GWHGEUUU004565.1	80.8788	-1.06007	0.337043	3.1452	0.00165975	0.00871877	Down
GWHGEUUU004584.1	41.774	-1.45135	0.476814	3.04385	0.00233568	0.011543	Down
GWHGEUUU004594.1	496.546	0.807578	0.177896	-4.53961	5.64e-06	6.99e-05	Up
GWHGEUUU004600.1	14.1845	-6.53765	1.51441	4.31696	1.58e-05	0.000170908	Down
GWHGEUUU004602.1	101.457	-2.03019	0.433215	4.68633	2.78e-06	3.8e-05	Down
GWHGEUUU004603.1	52.426	-2.10158	0.491789	4.27332	1.93e-05	0.00020143	Down
GWHGEUUU004618.1	564.296	0.652393	0.189982	-3.43398	0.000594787	0.00368131	Up
GWHGEUUU004620.1	214.599	0.669894	0.223313	-2.9998	0.0027016	0.0130334	Up
GWHGEUUU004628.1	513.099	0.505769	0.182688	-2.76849	0.00563166	0.0235092	Up
GWHGEUUU004631.1	45.0633	3.26525	0.767797	-4.25275	2.11e-05	0.000217254	Up
GWHGEUUU004632.1	1556.58	-0.572401	0.155118	3.6901	0.000224166	0.00163225	Down
GWHGEUUU004633.1	98.9259	1.29248	0.402284	-3.21285	0.00131425	0.00713307	Up
GWHGEUUU004638.1	126.47	-1.37886	0.333642	4.13275	3.58e-05	0.000341274	Down
GWHGEUUU004643.1	1711.48	-0.582366	0.169519	3.4354	0.000591684	0.00366651	Down
GWHGEUUU004645.1	633.335	0.681413	0.203838	-3.34291	0.000829039	0.00485378	Up
GWHGEUUU004660.1	269.866	1.67078	0.212937	-7.84636	4.28e-15	3.9e-13	Up
GWHGEUUU004670.1	5908.82	0.950264	0.160505	-5.92048	3.21e-09	9.23e-08	Up
GWHGEUUU004671.1	141.84	0.801169	0.243181	-3.29453	0.000985847	0.0055966	Up
GWHGEUUU004672.1	694.959	0.658289	0.19548	-3.36755	0.000758401	0.00450429	Up
GWHGEUUU004673.1	668.659	0.93465	0.200461	-4.66251	3.12e-06	4.2e-05	Up
GWHGEUUU004675.1	931.794	0.502909	0.176946	-2.84216	0.00448083	0.0196429	Up
GWHGEUUU004684.1	8.03558	-2.74544	0.970057	2.83019	0.00465209	0.0202413	Down
GWHGEUUU004696.1	143.255	-2.57338	0.413233	6.22743	4.74e-10	1.67e-08	Down
GWHGEUUU004701.1	1529.37	1.04346	0.187937	-5.55217	2.82e-08	6.56e-07	Up
GWHGEUUU004710.1	652.892	-0.992325	0.261624	3.79294	0.000148874	0.00115051	Down
GWHGEUUU004719.1	4441.91	-0.763995	0.236789	3.22648	0.00125324	0.00685251	Down
GWHGEUUU004724.1	44.2058	1.0175	0.391231	-2.60076	0.00930165	0.0349021	Up
GWHGEUUU004726.1	638.982	-1.22352	0.235442	5.19668	2.03e-07	3.72e-06	Down
GWHGEUUU004733.1	87.9106	1.83071	0.405088	-4.51928	6.21e-06	7.59e-05	Up
GWHGEUUU004734.1	520.195	-0.845329	0.247436	3.41635	0.000634671	0.00388223	Down
GWHGEUUU004739.1	109.669	-1.74017	0.372836	4.66739	3.05e-06	4.11e-05	Down
GWHGEUUU004748.1	1113.8	0.689649	0.240397	-2.86879	0.00412042	0.0183443	Up
GWHGEUUU004751.1	97.5961	-0.909557	0.322308	2.82201	0.00477236	0.0206771	Down
GWHGEUUU004760.1	13.8386	2.30252	0.78369	-2.93804	0.0033029	0.0153419	Up
GWHGEUUU004762.1	796.466	0.623227	0.216831	-2.87426	0.00404978	0.0181081	Up
GWHGEUUU004776.1	96.1552	0.690426	0.274544	-2.51481	0.0119096	0.0426352	Up
GWHGEUUU004778.1	87.1282	-0.916696	0.367847	2.49206	0.0127005	0.044836	Down
GWHGEUUU004784.1	210.908	-1.21991	0.242082	5.03923	4.67e-07	7.87e-06	Down
GWHGEUUU004788.1	300.459	-0.502607	0.204639	2.45607	0.0140466	0.0484805	Down
GWHGEUUU004790.1	5416.28	-1.17345	0.184078	6.37472	1.83e-10	7.05e-09	Down
GWHGEUUU004813.1	80.2238	-0.799421	0.299221	2.67167	0.00754746	0.029648	Down
GWHGEUUU004814.1	836.523	0.570973	0.221185	-2.58143	0.00983932	0.0364702	Up
GWHGEUUU004818.1	321.61	0.750698	0.199086	-3.77072	0.000162776	0.00123842	Up
GWHGEUUU004819.1	247.267	0.622604	0.216954	-2.86975	0.00410803	0.0183076	Up
GWHGEUUU004826.1	356.976	2.07637	0.307502	-6.75238	1.45e-11	6.96e-10	Up
GWHGEUUU004827.1	1064.87	-0.724018	0.191448	3.7818	0.000155697	0.00119427	Down
GWHGEUUU004828.1	52.5367	-1.29689	0.47318	2.74079	0.00612924	0.0251505	Down
GWHGEUUU004833.1	431.144	0.558223	0.198391	-2.81375	0.00489674	0.0210769	Up
GWHGEUUU004839.1	363.846	0.629446	0.185703	-3.38954	0.000700099	0.00420741	Up
GWHGEUUU004842.1	235.004	-0.551554	0.218885	2.51984	0.0117408	0.0421239	Down
GWHGEUUU004845.1	17.8958	-4.03965	0.971197	4.15945	3.19e-05	0.00030867	Down
GWHGEUUU004846.1	92.4966	-3.47281	0.471923	7.35886	1.85e-13	1.23e-11	Down
GWHGEUUU004859.1	545.612	0.631446	0.189184	-3.33773	0.000844644	0.00492924	Up
GWHGEUUU004863.1	31.6693	-4.12528	0.666722	6.18741	6.12e-10	2.09e-08	Down
GWHGEUUU004873.1	18.1815	-4.60094	0.960998	4.78767	1.69e-06	2.45e-05	Down
GWHGEUUU004878.1	730.398	-2.80717	0.313988	8.94038	3.88e-19	6.23e-17	Down
GWHGEUUU004886.1	209.931	-1.40481	0.304682	4.61074	4.01e-06	5.21e-05	Down
GWHGEUUU004890.1	22.286	-2.99379	0.718626	4.16599	3.1e-05	0.000301374	Down
GWHGEUUU004909.1	49.9301	-1.55207	0.438985	3.53559	0.000406864	0.00267197	Down
GWHGEUUU004912.1	343.141	0.527977	0.19264	-2.74075	0.00612996	0.0251505	Up
GWHGEUUU004922.1	152.767	-1.3708	0.385233	3.55836	0.000373174	0.00249316	Down
GWHGEUUU004923.1	311.449	0.986775	0.258517	-3.81706	0.000135049	0.00105932	Up
GWHGEUUU004927.1	58.708	-2.6597	0.421899	6.3041	2.9e-10	1.06e-08	Down
GWHGEUUU004934.1	76.1987	-2.06489	0.417767	4.94269	7.71e-07	1.23e-05	Down
GWHGEUUU004938.1	1038.33	1.40778	0.172559	-8.15822	3.4e-16	3.72e-14	Up
GWHGEUUU004941.1	50.2961	3.43308	0.726942	-4.72264	2.33e-06	3.25e-05	Up
GWHGEUUU004942.1	13.6512	-4.17519	0.915536	4.56037	5.11e-06	6.41e-05	Down
GWHGEUUU004945.1	1779.83	0.809278	0.228286	-3.54501	0.000392596	0.00259706	Up
GWHGEUUU004955.1	11.5165	-2.12557	0.757026	2.80779	0.00498824	0.0213924	Down
GWHGEUUU004959.1	110.585	0.939735	0.300161	-3.13077	0.00174346	0.00908707	Up
GWHGEUUU004960.1	46.8287	1.84534	0.666077	-2.77046	0.00559766	0.0234148	Up
GWHGEUUU004969.1	86.0384	1.27367	0.361283	-3.5254	0.000422836	0.00276627	Up
GWHGEUUU004981.1	614.144	0.717208	0.262396	-2.7333	0.00627025	0.02559	Up
GWHGEUUU004990.1	1139.55	0.606943	0.201796	-3.0077	0.00263235	0.0127566	Up
GWHGEUUU004991.1	162.874	-1.68334	0.436142	3.85961	0.000113566	0.000916185	Down
GWHGEUUU004998.1	540.533	0.973664	0.208744	-4.66439	3.1e-06	4.17e-05	Up
GWHGEUUU005009.1	2447.33	0.598467	0.139401	-4.29313	1.76e-05	0.000186225	Up
GWHGEUUU005020.1	139.577	-1.53037	0.332774	4.59884	4.25e-06	5.48e-05	Down
GWHGEUUU005023.1	18.3919	-4.12808	0.822003	5.02198	5.11e-07	8.55e-06	Down
GWHGEUUU005034.1	218.286	-2.5521	0.363621	7.01856	2.24e-12	1.25e-10	Down
GWHGEUUU005035.1	329.225	-0.930735	0.213465	4.36013	1.3e-05	0.000143853	Down
GWHGEUUU005036.1	8.49696	-3.43403	1.05761	3.24697	0.00116641	0.00646131	Down
GWHGEUUU005038.1	130.214	-1.46464	0.392422	3.73229	0.000189744	0.00141533	Down
GWHGEUUU005056.1	1493.22	1.47156	0.326785	-4.50316	6.7e-06	8.11e-05	Up
GWHGEUUU005058.1	57.7266	-1.02954	0.365017	2.82052	0.00479459	0.0207501	Down
GWHGEUUU005061.1	508.049	0.736849	0.19789	-3.72354	0.000196451	0.00145726	Up
GWHGEUUU005065.1	418.973	0.563804	0.188383	-2.99285	0.00276382	0.0132775	Up
GWHGEUUU005067.1	83.0862	-1.26586	0.349383	3.62313	0.000291064	0.00203014	Down
GWHGEUUU005075.1	318.77	-0.576289	0.198056	2.90974	0.00361734	0.0165314	Down
GWHGEUUU005083.1	81.6773	-0.850643	0.316039	2.69158	0.00711147	0.0283047	Down
GWHGEUUU005097.1	12.7129	1.82715	0.737716	-2.47676	0.0132581	0.0462924	Up
GWHGEUUU005103.1	155.01	0.654024	0.265483	-2.46353	0.0137578	0.047665	Up
GWHGEUUU005111.1	1297.88	1.84288	0.197844	-9.31481	1.22e-20	2.26e-18	Up
GWHGEUUU005113.1	945.427	0.578146	0.173245	-3.33715	0.000846408	0.00493674	Up
GWHGEUUU005122.1	1123.29	0.545269	0.163214	-3.34082	0.000835318	0.00488498	Up
GWHGEUUU005144.1	21.6135	1.89159	0.702463	-2.6928	0.00708544	0.0282265	Up
GWHGEUUU005176.1	55.8334	-2.37305	0.460303	5.15541	2.53e-07	4.54e-06	Down
GWHGEUUU005178.1	66.5845	-1.8589	0.339532	5.47491	4.38e-08	9.69e-07	Down
GWHGEUUU005186.1	58.9624	2.75669	0.551503	-4.9985	5.78e-07	9.49e-06	Up
GWHGEUUU005187.1	31.0022	-2.62076	0.618984	4.23396	2.3e-05	0.000232823	Down
GWHGEUUU005193.1	37.6577	-1.68781	0.455661	3.70409	0.000212154	0.00155542	Down
GWHGEUUU005195.1	138.38	1.29528	0.290439	-4.45971	8.21e-06	9.67e-05	Up
GWHGEUUU005196.1	379.69	0.653692	0.267215	-2.44631	0.0144325	0.0496073	Up
GWHGEUUU005197.1	91.3738	-3.63126	0.371461	9.77561	1.43e-22	3.3e-20	Down
GWHGEUUU005198.1	29.6157	-6.11517	0.961751	6.35837	2.04e-10	7.77e-09	Down
GWHGEUUU005199.1	365.825	-0.616265	0.208703	2.95283	0.00314878	0.0147437	Down
GWHGEUUU005205.1	56.5475	1.13974	0.403113	-2.82734	0.00469366	0.0203962	Up
GWHGEUUU005227.1	14.9629	3.07698	0.909405	-3.38351	0.000715666	0.00429094	Up
GWHGEUUU005230.1	224.79	-0.810962	0.20526	3.95091	7.79e-05	0.000662235	Down
GWHGEUUU005231.1	161.251	1.09632	0.23907	-4.58577	4.52e-06	5.79e-05	Up
GWHGEUUU005245.1	54.0539	0.922593	0.356762	-2.58602	0.00970915	0.0360542	Up
GWHGEUUU005252.1	581.491	1.00349	0.290912	-3.44945	0.000561728	0.00351547	Up
GWHGEUUU005290.1	602.72	0.618742	0.180177	-3.43408	0.00059456	0.00368065	Up
GWHGEUUU005293.1	39.0955	1.92674	0.509166	-3.78411	0.00015426	0.00118531	Up
GWHGEUUU005297.1	44.5414	-1.52525	0.618522	2.46596	0.0136647	0.0474328	Down
GWHGEUUU005298.1	7881.05	-0.836168	0.300326	2.7842	0.00536594	0.0226542	Down
GWHGEUUU005305.1	46.4392	-1.72841	0.432664	3.99482	6.47e-05	0.000565481	Down
GWHGEUUU005311.1	49.6755	-1.49802	0.473345	3.16474	0.0015522	0.00824476	Down
GWHGEUUU005312.1	222.379	-1.64732	0.290333	5.67388	1.4e-08	3.49e-07	Down
GWHGEUUU005315.1	563.364	-2.2257	0.304638	7.30605	2.75e-13	1.76e-11	Down
GWHGEUUU005318.1	98.4353	-3.81739	0.622826	6.12913	8.84e-10	2.93e-08	Down
GWHGEUUU005320.1	95.1915	-1.45359	0.385321	3.7724	0.000161683	0.00123161	Down
GWHGEUUU005321.1	105.115	-0.837498	0.291186	2.87616	0.00402544	0.0180176	Down
GWHGEUUU005322.1	20.7465	-1.53177	0.618134	2.47805	0.0132103	0.0461777	Down
GWHGEUUU005327.1	1016.95	0.574685	0.196632	-2.92265	0.00347072	0.0159792	Up
GWHGEUUU005342.1	382.465	-1.18708	0.227787	5.21135	1.87e-07	3.47e-06	Down
GWHGEUUU005345.1	106.342	-1.60208	0.302346	5.29885	1.17e-07	2.3e-06	Down
GWHGEUUU005351.1	801.016	-0.779578	0.214567	3.63325	0.00027987	0.0019615	Down
GWHGEUUU005356.1	581.54	-0.555125	0.204081	2.72012	0.00652577	0.0263955	Down
GWHGEUUU005357.1	34.9279	-2.17052	0.637581	3.40431	0.000663313	0.00402078	Down
GWHGEUUU005358.1	314.046	-1.04743	0.373911	2.80127	0.00509018	0.0217428	Down
GWHGEUUU005359.1	68.5137	-1.80761	0.360016	5.02092	5.14e-07	8.58e-06	Down
GWHGEUUU005362.1	143.734	-1.27684	0.316065	4.03979	5.35e-05	0.000481994	Down
GWHGEUUU005372.1	114.771	-2.30946	0.419345	5.50731	3.64e-08	8.25e-07	Down
GWHGEUUU005373.1	68.6576	-1.08285	0.327537	3.30602	0.000946298	0.00540897	Down
GWHGEUUU005380.1	712.577	0.569652	0.195997	-2.90643	0.0036558	0.01668	Up
GWHGEUUU005393.1	19.996	2.72855	0.745345	-3.66079	0.000251435	0.00179584	Up
GWHGEUUU005401.1	925.72	0.715803	0.190459	-3.7583	0.000171072	0.00129229	Up
GWHGEUUU005403.1	52.921	1.75158	0.417036	-4.20006	2.67e-05	0.000264324	Up
GWHGEUUU005405.1	73.4094	-1.43032	0.331746	4.31149	1.62e-05	0.000174154	Down
GWHGEUUU005408.1	235.687	-8.1221	0.68747	11.8145	3.29e-32	1.84e-29	Down
GWHGEUUU005429.1	23.2067	3.13031	0.830466	-3.76934	0.000163677	0.00124373	Up
GWHGEUUU005432.1	561.33	0.634419	0.181898	-3.48776	0.00048708	0.00312313	Up
GWHGEUUU005436.1	220.429	-1.08071	0.214726	5.03298	4.83e-07	8.11e-06	Down
GWHGEUUU005444.1	260.326	0.602388	0.202877	-2.96922	0.00298554	0.0141315	Up
GWHGEUUU005454.1	280.225	-1.29208	0.228993	5.64242	1.68e-08	4.12e-07	Down
GWHGEUUU005455.1	3668.04	-6.45744	0.948561	6.80762	9.92e-12	4.95e-10	Down
GWHGEUUU005463.1	265.152	0.635832	0.205041	-3.101	0.00192869	0.00984306	Up
GWHGEUUU005473.1	186.232	1.31239	0.253539	-5.17629	2.26e-07	4.1e-06	Up
GWHGEUUU005475.1	385.522	-0.913101	0.342377	2.66694	0.00765449	0.0299884	Down
GWHGEUUU005485.1	21.5044	-3.27672	1.09325	2.99723	0.00272443	0.0131189	Down
GWHGEUUU005493.1	570.216	1.85686	0.252301	-7.35969	1.84e-13	1.22e-11	Up
GWHGEUUU005494.1	20.2837	3.10644	0.736098	-4.22014	2.44e-05	0.000245312	Up
GWHGEUUU005497.1	8.58239	-5.79887	1.46804	3.95007	7.81e-05	0.000664085	Down
GWHGEUUU005502.1	1448.86	1.13346	0.314251	-3.60688	0.000309906	0.00213755	Up
GWHGEUUU005503.1	976.634	0.983353	0.178452	-5.51045	3.58e-08	8.13e-07	Up
GWHGEUUU005521.1	550.188	0.832755	0.257968	-3.22813	0.00124603	0.00681911	Up
GWHGEUUU005527.1	58.882	-1.55131	0.444594	3.48927	0.000484339	0.00310997	Down
GWHGEUUU005545.1	226.378	1.02449	0.223874	-4.57617	4.74e-06	6.02e-05	Up
GWHGEUUU005549.1	512.313	-0.556304	0.177831	3.12827	0.0017584	0.00914489	Down
GWHGEUUU005550.1	34.3551	-1.0785	0.415761	2.59403	0.00948572	0.035442	Down
GWHGEUUU005551.1	89.1213	-4.37214	0.575033	7.60328	2.89e-14	2.21e-12	Down
GWHGEUUU005552.1	108.953	-1.28995	0.396894	3.25012	0.00115358	0.00640287	Down
GWHGEUUU005557.1	112.73	-1.66338	0.335845	4.9528	7.32e-07	1.18e-05	Down
GWHGEUUU005558.1	147.766	-2.91327	0.644485	4.5203	6.18e-06	7.56e-05	Down
GWHGEUUU005563.1	134.815	-3.22826	0.389084	8.29708	1.07e-16	1.22e-14	Down
GWHGEUUU005567.1	12.7883	2.17214	0.841555	-2.58111	0.00984844	0.0364968	Up
GWHGEUUU005571.1	29.8305	-1.42523	0.47568	2.9962	0.0027337	0.0131574	Down
GWHGEUUU005572.1	968.577	-1.29299	0.267988	4.82483	1.4e-06	2.09e-05	Down
GWHGEUUU005586.1	172.245	-1.55292	0.336792	4.61092	4.01e-06	5.21e-05	Down
GWHGEUUU005588.1	473.23	-1.22126	0.330519	3.69497	0.000219912	0.00160544	Down
GWHGEUUU005592.1	227.991	-0.924854	0.248643	3.7196	0.000199536	0.00147872	Down
GWHGEUUU005595.1	13.673	-1.76027	0.699024	2.51818	0.0117963	0.0422936	Down
GWHGEUUU005600.1	593.246	0.889049	0.190143	-4.67567	2.93e-06	3.98e-05	Up
GWHGEUUU005608.1	908.287	0.506414	0.203624	-2.48701	0.0128823	0.0453134	Up
GWHGEUUU005623.1	81.3591	2.21132	0.498055	-4.43991	9e-06	0.000104275	Up
GWHGEUUU005626.1	187.575	-3.20965	0.496247	6.46786	9.94e-11	4.03e-09	Down
GWHGEUUU005635.1	83.3543	1.00279	0.31394	-3.1942	0.00140219	0.00754532	Up
GWHGEUUU005639.1	245.832	-2.07503	0.372244	5.5744	2.48e-08	5.85e-07	Down
GWHGEUUU005640.1	102.76	-7.17675	0.818829	8.76464	1.87e-18	2.74e-16	Down
GWHGEUUU005646.1	289.378	-2.64392	0.31407	8.41825	3.82e-17	4.7e-15	Down
GWHGEUUU005649.1	194.964	-0.670594	0.224244	2.99047	0.00278551	0.0133609	Down
GWHGEUUU005651.1	25.2467	1.32576	0.536205	-2.47249	0.0134176	0.0467381	Up
GWHGEUUU005656.1	80.4155	-1.33452	0.31225	4.27388	1.92e-05	0.000200997	Down
GWHGEUUU005662.1	638.385	1.1949	0.344025	-3.4733	0.000514095	0.00326436	Up
GWHGEUUU005663.1	18.3641	-2.18917	0.732528	2.98851	0.00280345	0.0134261	Down
GWHGEUUU005672.1	673.905	3.18517	0.259392	-12.2794	1.17e-34	8.79e-32	Up
GWHGEUUU005680.1	313.467	-2.19752	0.446759	4.91881	8.71e-07	1.37e-05	Down
GWHGEUUU005681.1	2167.35	0.693597	0.204469	-3.39218	0.000693382	0.00417762	Up
GWHGEUUU005684.1	157.821	1.34119	0.291192	-4.60585	4.11e-06	5.32e-05	Up
GWHGEUUU005685.1	381.314	0.745031	0.249482	-2.98631	0.00282364	0.0135102	Up
GWHGEUUU005687.1	123.032	-1.11759	0.310884	3.59489	0.000324527	0.002223	Down
GWHGEUUU005688.1	17.0871	1.79891	0.708284	-2.53982	0.0110909	0.0401703	Up
GWHGEUUU005692.1	17.5472	-2.57635	0.807566	3.19027	0.0014214	0.00763408	Down
GWHGEUUU005699.1	37.4405	-1.88916	0.531852	3.55204	0.000382256	0.00254338	Down
GWHGEUUU005703.1	77.8194	-2.06822	0.39898	5.18376	2.17e-07	3.96e-06	Down
GWHGEUUU005705.1	411.956	-0.636245	0.223479	2.847	0.00441328	0.0194129	Down
GWHGEUUU005706.1	12945.2	-1.32324	0.242661	5.45304	4.95e-08	1.08e-06	Down
GWHGEUUU005711.1	34.9848	1.42872	0.447317	-3.19398	0.00140324	0.00754737	Up
GWHGEUUU005714.1	228.431	0.70621	0.204179	-3.45878	0.000542633	0.00341327	Up
GWHGEUUU005732.1	41.3701	1.87158	0.522681	-3.58073	0.000342632	0.00232739	Up
GWHGEUUU005733.1	665.993	0.525163	0.167076	-3.14326	0.00167079	0.00876603	Up
GWHGEUUU005738.1	238.051	0.995597	0.352249	-2.8264	0.00470742	0.0204474	Up
GWHGEUUU005741.1	18.2291	-1.80824	0.604164	2.99297	0.00276281	0.0132748	Down
GWHGEUUU005742.1	215.548	-0.671159	0.224045	2.99565	0.00273863	0.0131729	Down
GWHGEUUU005758.1	195.932	-2.60947	0.501562	5.20268	1.96e-07	3.62e-06	Down
GWHGEUUU005766.1	488.123	-1.72643	0.275114	6.27533	3.49e-10	1.25e-08	Down
GWHGEUUU005768.1	2755.13	0.821052	0.2183	-3.76111	0.000169158	0.00127971	Up
GWHGEUUU005772.1	3475.62	-1.00799	0.323666	3.11428	0.00184396	0.00948572	Down
GWHGEUUU005776.1	159.314	-1.73355	0.474739	3.65157	0.000260637	0.00185121	Down
GWHGEUUU005779.1	17.7555	-3.2029	0.79638	4.02182	5.77e-05	0.000514197	Down
GWHGEUUU005786.1	881.383	0.676702	0.226794	-2.98378	0.0028471	0.0136077	Up
GWHGEUUU005795.1	23.3093	-1.42712	0.535983	2.66262	0.00775359	0.0302974	Down
GWHGEUUU005799.1	117.866	-0.966198	0.312948	3.08741	0.0020191	0.010215	Down
GWHGEUUU005810.1	254.518	1.01412	0.213966	-4.73962	2.14e-06	3.02e-05	Up
GWHGEUUU005813.1	789.456	1.08119	0.196992	-5.48849	4.05e-08	9.05e-07	Up
GWHGEUUU005832.1	48.2623	1.28098	0.437531	-2.92776	0.00341418	0.0157639	Up
GWHGEUUU005837.1	681.511	-0.515727	0.207796	2.48189	0.0130689	0.0458235	Down
GWHGEUUU005853.1	106.965	-1.44645	0.319017	4.53409	5.79e-06	7.15e-05	Down
GWHGEUUU005855.1	195.573	1.26203	0.27089	-4.65882	3.18e-06	4.26e-05	Up
GWHGEUUU005863.1	30.7102	-2.25647	0.484743	4.65498	3.24e-06	4.32e-05	Down
GWHGEUUU005904.1	742.952	1.02059	0.298029	-3.42447	0.000615991	0.0037834	Up
GWHGEUUU005910.1	1054.02	0.866783	0.163128	-5.31351	1.08e-07	2.14e-06	Up
GWHGEUUU005914.1	29.8682	2.17873	0.50907	-4.27983	1.87e-05	0.000196494	Up
GWHGEUUU005921.1	1101.32	0.617246	0.217584	-2.83682	0.00455652	0.0199044	Up
GWHGEUUU005922.1	338.305	0.932052	0.364857	-2.55457	0.0106319	0.0388499	Up
GWHGEUUU005934.1	213.496	0.933673	0.307596	-3.03538	0.00240231	0.011828	Up
GWHGEUUU005938.1	72.162	1.55597	0.427807	-3.63709	0.00027574	0.00193828	Up
GWHGEUUU005980.1	849.632	-0.693912	0.176418	3.93334	8.38e-05	0.000704002	Down
GWHGEUUU005981.1	1019.56	-0.905104	0.19623	4.61246	3.98e-06	5.18e-05	Down
GWHGEUUU005991.1	515.339	1.17814	0.298667	-3.94467	7.99e-05	0.000676302	Up
GWHGEUUU005992.1	521.298	1.07468	0.264788	-4.05866	4.94e-05	0.000450179	Up
GWHGEUUU005995.1	58.1107	1.40586	0.547962	-2.56562	0.0102991	0.0378669	Up
GWHGEUUU006004.1	6107.64	1.16204	0.203216	-5.71828	1.08e-08	2.77e-07	Up
GWHGEUUU006015.1	54.6949	0.945483	0.363733	-2.59939	0.00933902	0.035021	Up
GWHGEUUU006025.1	473.728	2.1883	0.222817	-9.82108	9.14e-23	2.17e-20	Up
GWHGEUUU006026.1	407.475	0.876648	0.208544	-4.20367	2.63e-05	0.000261118	Up
GWHGEUUU006027.1	382.919	0.566796	0.214018	-2.64835	0.00808859	0.0313135	Up
GWHGEUUU006032.1	253.091	-1.84497	0.291561	6.32791	2.49e-10	9.26e-09	Down
GWHGEUUU006034.1	169.481	0.685586	0.262868	-2.6081	0.00910472	0.0343133	Up
GWHGEUUU006037.1	25.1969	-4.83112	0.799067	6.04596	1.49e-09	4.65e-08	Down
GWHGEUUU006039.1	187.222	-0.591006	0.219246	2.69562	0.0070257	0.0280319	Down
GWHGEUUU006057.1	92.1061	-0.801104	0.291297	2.75013	0.00595718	0.0245788	Down
GWHGEUUU006065.1	28.731	-2.68887	0.69138	3.88913	0.000100602	0.00082497	Down
GWHGEUUU006070.1	69.2683	-3.06698	0.533142	5.75264	8.79e-09	2.31e-07	Down
GWHGEUUU006071.1	76.2921	-0.876749	0.314997	2.78335	0.00538001	0.0226921	Down
GWHGEUUU006074.1	55.0654	-1.42221	0.396711	3.58501	0.000337066	0.00229666	Down
GWHGEUUU006077.1	11.4462	-2.56337	0.79323	3.23156	0.00123116	0.00674812	Down
GWHGEUUU006078.1	175.956	-0.803848	0.289592	2.7758	0.00550668	0.0231093	Down
GWHGEUUU006087.1	53.0755	2.1488	0.769884	-2.79107	0.00525337	0.022273	Up
GWHGEUUU006102.1	572.937	0.923233	0.242365	-3.80927	0.000139378	0.00108884	Up
GWHGEUUU006107.1	45.438	1.1016	0.429814	-2.56298	0.0103778	0.0381063	Up
GWHGEUUU006110.1	521.314	1.78692	0.284664	-6.27731	3.44e-10	1.23e-08	Up
GWHGEUUU006127.1	4.40541	-4.80254	1.62974	2.94681	0.00321068	0.0149927	Down
GWHGEUUU006128.1	358.94	-1.92141	0.501419	3.83195	0.000127131	0.00100823	Down
GWHGEUUU006134.1	762.281	0.508785	0.173908	-2.9256	0.00343792	0.0158522	Up
GWHGEUUU006140.1	239.024	1.32601	0.211739	-6.26251	3.79e-10	1.35e-08	Up
GWHGEUUU006148.1	152.198	0.745653	0.281005	-2.65352	0.00796566	0.0309424	Up
GWHGEUUU006150.1	235.58	0.595125	0.21105	-2.81984	0.0048048	0.0207826	Up
GWHGEUUU006151.1	8.01115	-2.75406	0.972993	2.8305	0.00464747	0.0202354	Down
GWHGEUUU006157.1	174.752	1.08187	0.302184	-3.58016	0.000343389	0.00233049	Up
GWHGEUUU006174.1	36.2506	1.1429	0.444375	-2.57192	0.0101135	0.0373	Up
GWHGEUUU006177.1	185.741	0.958058	0.299664	-3.19711	0.00138811	0.00748262	Up
GWHGEUUU006178.1	50.7354	-2.88182	0.498536	5.78057	7.44e-09	1.98e-07	Down
GWHGEUUU006182.1	1068.37	-0.752489	0.246953	3.0471	0.00231064	0.0114552	Down
GWHGEUUU006186.1	209.134	-1.26075	0.232199	5.42962	5.65e-08	1.21e-06	Down
GWHGEUUU006187.1	23.9916	-1.76038	0.513864	3.42576	0.000613078	0.00376981	Down
GWHGEUUU006198.1	598.22	-1.93101	0.388547	4.96984	6.7e-07	1.09e-05	Down
GWHGEUUU006199.1	47.2545	-2.21803	0.409567	5.41555	6.11e-08	1.3e-06	Down
GWHGEUUU006206.1	2483.92	-0.969416	0.233968	4.14337	3.42e-05	0.000327853	Down
GWHGEUUU006211.1	90.234	-4.48017	0.470383	9.52452	1.66e-21	3.41e-19	Down
GWHGEUUU006215.1	161.666	-1.29294	0.233231	5.54359	2.96e-08	6.86e-07	Down
GWHGEUUU006225.1	440.561	0.885073	0.17456	-5.07032	3.97e-07	6.79e-06	Up
GWHGEUUU006226.1	1723.6	0.93572	0.192463	-4.86182	1.16e-06	1.77e-05	Up
GWHGEUUU006230.1	13.6965	-3.24473	0.837541	3.87412	0.000107012	0.00086899	Down
GWHGEUUU006270.1	733.313	0.652943	0.155401	-4.20165	2.65e-05	0.000262811	Up
GWHGEUUU006273.1	2532.42	1.02843	0.262183	-3.92256	8.76e-05	0.000732673	Up
GWHGEUUU006280.1	61.9225	-0.984992	0.372322	2.64554	0.00815604	0.0315153	Down
GWHGEUUU006303.1	2237.9	-1.24769	0.300392	4.15354	3.27e-05	0.000315377	Down
GWHGEUUU006313.1	38.2779	1.12682	0.440314	-2.55912	0.0104938	0.0384407	Up
GWHGEUUU006325.1	818.48	-0.719425	0.211401	3.40313	0.00066619	0.00403347	Down
GWHGEUUU006330.1	92.4315	-2.6632	0.554428	4.80352	1.56e-06	2.28e-05	Down
GWHGEUUU006346.1	51.6531	-0.922133	0.349128	2.64125	0.00826019	0.0318263	Down
GWHGEUUU006356.1	175.157	-3.33329	0.35113	9.49302	2.24e-21	4.53e-19	Down
GWHGEUUU006359.1	378.022	-1.59016	0.346278	4.59216	4.39e-06	5.64e-05	Down
GWHGEUUU006384.1	55.9755	0.967396	0.382259	-2.53073	0.0113824	0.0411009	Up
GWHGEUUU006390.1	103.637	-1.32364	0.497101	2.66271	0.00775134	0.0302967	Down
GWHGEUUU006391.1	100.795	-3.16847	0.442875	7.15433	8.41e-13	5.04e-11	Down
GWHGEUUU006393.1	51.8651	-2.03423	0.584227	3.48192	0.000497829	0.0031807	Down
GWHGEUUU006396.1	161.095	-2.90051	0.478296	6.06425	1.33e-09	4.21e-08	Down
GWHGEUUU006404.1	279.183	1.3228	0.219342	-6.03076	1.63e-09	5.05e-08	Up
GWHGEUUU006430.1	9.08615	-3.5136	1.04707	3.35566	0.000791747	0.00466376	Down
GWHGEUUU006432.1	12.7622	-2.46406	0.722358	3.41113	0.000646931	0.0039455	Down
GWHGEUUU006437.1	6912.97	0.638663	0.202937	-3.14709	0.00164902	0.00867838	Up
GWHGEUUU006450.1	250.611	0.567754	0.200076	-2.8377	0.00454403	0.0198607	Up
GWHGEUUU006451.1	55.8068	-6.29339	0.831141	7.57199	3.68e-14	2.75e-12	Down
GWHGEUUU006459.1	270.327	0.720564	0.259715	-2.77444	0.00552971	0.0231886	Up
GWHGEUUU006460.1	1247.03	1.06584	0.230013	-4.63385	3.59e-06	4.73e-05	Up
GWHGEUUU006461.1	1775.3	0.658116	0.253791	-2.59314	0.00951035	0.0355051	Up
GWHGEUUU006624.1	428.737	1.29515	0.338896	-3.82168	0.000132543	0.00104258	Up
GWHGEUUU006641.1	341.972	0.847963	0.301597	-2.81158	0.00492995	0.0211933	Up
GWHGEUUU006646.1	1766.43	1.51082	0.262316	-5.75955	8.43e-09	2.22e-07	Up
GWHGEUUU006653.1	408.513	0.661816	0.199018	-3.3254	0.000882911	0.00511446	Up
GWHGEUUU006657.1	14.0789	-2.26008	0.838332	2.69593	0.00701927	0.0280099	Down
GWHGEUUU006671.1	247.112	-1.60036	0.340976	4.69347	2.69e-06	3.68e-05	Down
GWHGEUUU006678.1	674.49	-0.833328	0.18886	4.4124	1.02e-05	0.000116432	Down
GWHGEUUU006705.1	454.496	0.749293	0.193785	-3.86662	0.000110354	0.000893075	Up
GWHGEUUU006711.1	221.93	1.51661	0.363287	-4.17468	2.98e-05	0.000291846	Up
GWHGEUUU006712.1	1756.19	1.50185	0.269981	-5.56279	2.65e-08	6.21e-07	Up
GWHGEUUU006715.1	28.4126	-2.39073	0.516906	4.62508	3.74e-06	4.92e-05	Down
GWHGEUUU006722.1	472.539	-0.882401	0.226465	3.89641	9.76e-05	0.000804235	Down
GWHGEUUU006725.1	33.2204	-1.29889	0.52741	2.46276	0.0137871	0.0477506	Down
GWHGEUUU006728.1	148.145	0.932935	0.235214	-3.96632	7.3e-05	0.000626674	Up
GWHGEUUU006729.1	356.533	1.13169	0.225613	-5.01607	5.27e-07	8.76e-06	Up
GWHGEUUU006731.1	626	0.577119	0.213347	-2.70507	0.00682895	0.0273743	Up
GWHGEUUU006737.1	15.6987	-1.78209	0.689578	2.58432	0.00975709	0.0362061	Down
GWHGEUUU006745.1	459.285	0.804905	0.178615	-4.50637	6.59e-06	8e-05	Up
GWHGEUUU006748.1	519.142	-1.82996	0.44161	4.14385	3.42e-05	0.00032737	Down
GWHGEUUU006758.1	476.703	-0.962117	0.212764	4.522	6.13e-06	7.51e-05	Down
GWHGEUUU006767.1	556.767	0.649555	0.190097	-3.41696	0.000633235	0.00387422	Up
GWHGEUUU006777.1	39.7465	1.27462	0.460007	-2.77088	0.00559046	0.023391	Up
GWHGEUUU006778.1	5.68587	-4.25414	1.4976	2.84065	0.00450221	0.0197198	Down
GWHGEUUU006780.1	242.978	-1.27309	0.387915	3.28187	0.0010312	0.00580716	Down
GWHGEUUU006783.1	82.8279	1.00418	0.335861	-2.98987	0.00279094	0.0133828	Up
GWHGEUUU006787.1	403.137	0.686288	0.23918	-2.86934	0.00411334	0.0183257	Up
GWHGEUUU006815.1	50.0652	-1.75784	0.522419	3.36481	0.000765978	0.00454143	Down
GWHGEUUU006817.1	77.4113	0.891996	0.331451	-2.69119	0.00711982	0.028316	Up
GWHGEUUU006822.1	343.584	1.21722	0.250219	-4.86463	1.15e-06	1.75e-05	Up
GWHGEUUU006853.1	147.653	-0.865535	0.307032	2.81903	0.00481684	0.0208201	Down
GWHGEUUU006874.1	157.802	0.656438	0.235929	-2.78236	0.00539657	0.0227431	Up
GWHGEUUU006876.1	462.61	-0.770497	0.180955	4.25794	2.06e-05	0.000212919	Down
GWHGEUUU006885.1	2270.89	1.15755	0.159017	-7.27943	3.35e-13	2.12e-11	Up
GWHGEUUU006898.1	20.1334	2.08532	0.742246	-2.80947	0.00496226	0.0212936	Up
GWHGEUUU006910.1	95.3035	-1.19069	0.276015	4.31385	1.6e-05	0.000172666	Down
GWHGEUUU006912.1	86.302	0.799468	0.290109	-2.75575	0.00585573	0.0242673	Up
GWHGEUUU006913.1	331.89	-1.49741	0.384698	3.89243	9.92e-05	0.000814702	Down
GWHGEUUU006923.1	1093.85	0.879266	0.198642	-4.42638	9.58e-06	0.000109997	Up
GWHGEUUU006924.1	139.062	-0.983932	0.245578	4.0066	6.16e-05	0.000542647	Down
GWHGEUUU006935.1	29.4402	-2.94691	0.591047	4.98591	6.17e-07	1.01e-05	Down
GWHGEUUU006943.1	456.813	-0.708509	0.194292	3.64662	0.000265715	0.00188066	Down
GWHGEUUU006974.1	12.9237	2.19097	0.879189	-2.49203	0.0127016	0.044836	Up
GWHGEUUU006983.1	311.927	1.08915	0.38304	-2.84342	0.00446315	0.0195744	Up
GWHGEUUU006986.1	349.388	1.54252	0.275048	-5.60817	2.04e-08	4.91e-07	Up
GWHGEUUU006994.1	331.554	-0.955118	0.274935	3.47398	0.000512796	0.00325879	Down
GWHGEUUU006997.1	1548.28	0.9636	0.211126	-4.5641	5.02e-06	6.31e-05	Up
GWHGEUUU007003.1	155.618	1.53232	0.368683	-4.15619	3.24e-05	0.000312321	Up
GWHGEUUU007004.1	878.245	-0.845032	0.17401	4.85623	1.2e-06	1.81e-05	Down
GWHGEUUU007007.1	13.4438	-2.45466	0.838938	2.92591	0.00343452	0.0158389	Down
GWHGEUUU007012.1	595.889	-1.1921	0.286174	4.16565	3.1e-05	0.00030173	Down
GWHGEUUU007016.1	931.262	0.516167	0.159057	-3.24517	0.00117381	0.00648948	Up
GWHGEUUU007049.1	28.6695	-1.42964	0.491262	2.91014	0.00361267	0.0165173	Down
GWHGEUUU007059.1	1237.79	-1.41922	0.313612	4.52541	6.03e-06	7.41e-05	Down
GWHGEUUU007062.1	957.199	-1.09381	0.228232	4.79253	1.65e-06	2.4e-05	Down
GWHGEUUU007078.1	569.673	-0.853045	0.238481	3.57699	0.000347576	0.00235286	Down
GWHGEUUU007080.1	2306.62	0.958488	0.177712	-5.39349	6.91e-08	1.45e-06	Up
GWHGEUUU007086.1	317.71	1.53707	0.313511	-4.90278	9.45e-07	1.47e-05	Up
GWHGEUUU007090.1	41.9417	1.53088	0.580875	-2.63548	0.00840182	0.0322546	Up
GWHGEUUU007140.1	430.31	0.894862	0.202716	-4.41437	1.01e-05	0.000115555	Up
GWHGEUUU007142.1	72.5478	1.16413	0.367192	-3.17034	0.00152259	0.00810699	Up
GWHGEUUU007146.1	319.534	-0.786793	0.19878	3.95812	7.55e-05	0.000646075	Down
GWHGEUUU007152.1	1261.96	1.08586	0.161962	-6.70443	2.02e-11	9.43e-10	Up
GWHGEUUU007158.1	34.1588	-2.02801	0.466629	4.34609	1.39e-05	0.000152336	Down
GWHGEUUU007162.1	63.1972	-0.899821	0.339876	2.6475	0.00810903	0.031369	Down
GWHGEUUU007178.1	70.8994	-3.01674	0.386101	7.81335	5.57e-15	4.94e-13	Down
GWHGEUUU007200.1	173.716	0.894422	0.243134	-3.67872	0.000234408	0.00169404	Up
GWHGEUUU007239.1	183.586	1.25396	0.265067	-4.73074	2.24e-06	3.14e-05	Up
GWHGEUUU007249.1	511.473	-3.89197	0.53676	7.25085	4.14e-13	2.59e-11	Down
GWHGEUUU007260.1	4950.75	1.13378	0.197409	-5.74328	9.29e-09	2.42e-07	Up
GWHGEUUU007264.1	23.9371	-1.81848	0.512882	3.54562	0.000391692	0.00259219	Down
GWHGEUUU007287.1	17.6125	-4.57189	0.897655	5.09314	3.52e-07	6.1e-06	Down
GWHGEUUU007295.1	520.435	0.718222	0.211083	-3.40256	0.000667582	0.0040411	Up
GWHGEUUU007297.1	87.8631	-2.61893	0.379213	6.90623	4.98e-12	2.62e-10	Down
GWHGEUUU007298.1	1708.47	0.903007	0.150671	-5.99323	2.06e-09	6.23e-08	Up
GWHGEUUU007314.1	59.692	-1.60862	0.439273	3.662	0.000250254	0.0017901	Down
GWHGEUUU007317.1	142.828	1.13675	0.285866	-3.9765	6.99e-05	0.000604336	Up
GWHGEUUU007335.1	1544.15	0.860425	0.279029	-3.08364	0.00204486	0.0103267	Up
GWHGEUUU007337.1	384.661	0.692142	0.222678	-3.10827	0.00188189	0.00964408	Up
GWHGEUUU007348.1	1503.03	-1.09197	0.184132	5.93037	3.02e-09	8.79e-08	Down
GWHGEUUU007359.1	119.162	0.763742	0.282539	-2.70314	0.00686885	0.0274986	Up
GWHGEUUU007372.1	6.60345	-5.40572	1.51408	3.57031	0.000356557	0.00240295	Down
GWHGEUUU007374.1	2114.43	0.826172	0.153503	-5.38211	7.36e-08	1.53e-06	Up
GWHGEUUU007395.1	422.477	-0.821873	0.220468	3.72786	0.000193114	0.00143561	Down
GWHGEUUU007398.1	210.068	0.680921	0.225835	-3.01512	0.00256874	0.0125117	Up
GWHGEUUU007402.1	132.807	1.54702	0.310507	-4.98224	6.29e-07	1.02e-05	Up
GWHGEUUU007407.1	45.1503	5.01101	0.875892	-5.72104	1.06e-08	2.72e-07	Up
GWHGEUUU007419.1	2337.75	0.757147	0.177882	-4.25646	2.08e-05	0.00021411	Up
GWHGEUUU007421.1	223.905	0.879899	0.275414	-3.19483	0.00139915	0.00753293	Up
GWHGEUUU007433.1	132.732	-1.67241	0.259999	6.43237	1.26e-10	4.98e-09	Down
GWHGEUUU007481.1	104.386	-6.19393	0.565714	10.9489	6.73e-28	2.6e-25	Down
GWHGEUUU007496.1	449.311	-1.34584	0.27936	4.81758	1.45e-06	2.15e-05	Down
GWHGEUUU007507.1	31.5064	2.19035	0.556952	-3.93274	8.4e-05	0.000705566	Up
GWHGEUUU007520.1	104.511	-2.08345	0.291454	7.14845	8.78e-13	5.25e-11	Down
GWHGEUUU007521.1	189.872	1.57729	0.349642	-4.51116	6.45e-06	7.86e-05	Up
GWHGEUUU007524.1	2416.21	-1.64448	0.232654	7.06834	1.57e-12	8.98e-11	Down
GWHGEUUU007533.1	4.97114	-4.01593	1.51221	2.65566	0.00791528	0.0307932	Down
GWHGEUUU007538.1	248.609	3.20117	0.437027	-7.32489	2.39e-13	1.55e-11	Up
GWHGEUUU007543.1	888.489	0.600186	0.229008	-2.62081	0.0087721	0.0333339	Up
GWHGEUUU007544.1	99.3016	1.18869	0.306111	-3.8832	0.000103091	0.000841857	Up
GWHGEUUU007553.1	206.345	0.8447	0.250392	-3.37351	0.000742156	0.00442313	Up
GWHGEUUU007557.1	283.372	0.720366	0.197952	-3.63909	0.000273603	0.00192545	Up
GWHGEUUU007558.1	242.884	-1.10564	0.213092	5.18854	2.12e-07	3.87e-06	Down
GWHGEUUU007567.1	183.322	-0.837896	0.32482	2.57957	0.00989228	0.0366241	Down
GWHGEUUU007594.1	374.523	0.850335	0.183983	-4.6218	3.8e-06	4.97e-05	Up
GWHGEUUU007605.1	838.134	0.857119	0.166872	-5.13637	2.8e-07	4.98e-06	Up
GWHGEUUU007607.1	5233.86	-4.26553	0.365121	11.6825	1.57e-31	8.19e-29	Down
GWHGEUUU007609.1	4021.51	0.592011	0.142185	-4.16366	3.13e-05	0.000303987	Up
GWHGEUUU007616.1	433.774	0.547964	0.220774	-2.48201	0.0130644	0.0458128	Up
GWHGEUUU007642.1	283.156	-1.16739	0.228701	5.10445	3.32e-07	5.78e-06	Down
GWHGEUUU007644.1	431.051	-0.947581	0.178858	5.29796	1.17e-07	2.31e-06	Down
GWHGEUUU007646.1	138.432	-2.11475	0.428132	4.93948	7.83e-07	1.25e-05	Down
GWHGEUUU007647.1	340.492	-8.06644	0.666431	12.1039	1.01e-33	6.34e-31	Down
GWHGEUUU007655.1	74.9961	-1.03303	0.325649	3.17223	0.00151274	0.00806289	Down
GWHGEUUU007656.1	418.259	-0.5892	0.179229	3.28741	0.00101114	0.00570876	Down
GWHGEUUU007664.1	111.777	-1.27054	0.415201	3.06006	0.00221293	0.0110311	Down
GWHGEUUU007665.1	52.3374	-2.27806	0.469186	4.85534	1.2e-06	1.82e-05	Down
GWHGEUUU007667.1	314.461	2.15071	0.298406	-7.20734	5.71e-13	3.51e-11	Up
GWHGEUUU007668.1	90.2295	2.77011	0.531294	-5.2139	1.85e-07	3.43e-06	Up
GWHGEUUU007676.1	680.162	0.877614	0.164373	-5.33917	9.34e-08	1.89e-06	Up
GWHGEUUU007677.1	84.0873	0.853641	0.302845	-2.81874	0.0048213	0.0208296	Up
GWHGEUUU007715.1	1938.17	-1.62072	0.386347	4.19499	2.73e-05	0.000269616	Down
GWHGEUUU007717.1	538.705	-1.48688	0.303898	4.89271	9.95e-07	1.54e-05	Down
GWHGEUUU007718.1	312.791	0.957374	0.310481	-3.08352	0.0020457	0.0103292	Up
GWHGEUUU007721.1	233.865	1.87613	0.224739	-8.34806	6.94e-17	8.27e-15	Up
GWHGEUUU007731.1	5709.14	0.584416	0.172099	-3.39581	0.000684262	0.00412993	Up
GWHGEUUU007734.1	1907.92	1.0932	0.304246	-3.59316	0.000326696	0.00223588	Up
GWHGEUUU007738.1	58.11	1.70757	0.415105	-4.11358	3.9e-05	0.000366044	Up
GWHGEUUU007743.1	2496.66	-0.589796	0.188166	3.13444	0.0017218	0.00899695	Down
GWHGEUUU007747.1	58.4126	-4.19532	0.495194	8.47207	2.41e-17	3.05e-15	Down
GWHGEUUU007762.1	145.365	-1.23098	0.242101	5.08458	3.68e-07	6.35e-06	Down
GWHGEUUU007764.1	25.1092	3.64001	0.911976	-3.99134	6.57e-05	0.000572532	Up
GWHGEUUU007783.1	38.2387	-1.81562	0.547461	3.31643	0.000911744	0.0052484	Down
GWHGEUUU007784.1	335.555	0.916262	0.242128	-3.78421	0.0001542	0.00118531	Up
GWHGEUUU007787.1	5266.25	0.813575	0.166154	-4.89652	9.75e-07	1.51e-05	Up
GWHGEUUU007799.1	222.924	-1.80395	0.272551	6.61877	3.62e-11	1.63e-09	Down
GWHGEUUU007803.1	537.2	1.17954	0.294718	-4.00229	6.27e-05	0.000550875	Up
GWHGEUUU007808.1	235.374	-0.633921	0.259353	2.44424	0.0145159	0.0498384	Down
GWHGEUUU007809.1	238.575	-1.02694	0.217616	4.71905	2.37e-06	3.3e-05	Down
GWHGEUUU007827.1	441.103	1.15582	0.243675	-4.74327	2.1e-06	2.97e-05	Up
GWHGEUUU007830.1	41.0587	-1.89014	0.42802	4.41601	1.01e-05	0.000114895	Down
GWHGEUUU007832.1	116.183	-1.18291	0.27094	4.36593	1.27e-05	0.000140389	Down
GWHGEUUU007833.1	112.753	-8.64231	1.11287	7.76576	8.12e-15	6.9e-13	Down
GWHGEUUU007840.1	84.3101	1.23068	0.332306	-3.70345	0.000212687	0.00155896	Up
GWHGEUUU007841.1	1236.39	-0.910776	0.18463	4.93298	8.1e-07	1.28e-05	Down
GWHGEUUU007855.1	189.234	0.848383	0.266708	-3.18095	0.00146795	0.00785262	Up
GWHGEUUU007864.1	133.449	0.979376	0.316882	-3.09066	0.0019971	0.0101253	Up
GWHGEUUU007886.1	48.7745	1.92115	0.433916	-4.42747	9.53e-06	0.000109526	Up
GWHGEUUU007899.1	578.96	0.938853	0.190169	-4.93694	7.94e-07	1.26e-05	Up
GWHGEUUU007904.1	105.288	-1.09729	0.28109	3.90368	9.47e-05	0.000784945	Down
GWHGEUUU007949.1	509.614	0.631352	0.2545	-2.48075	0.0131105	0.0459641	Up
GWHGEUUU007950.1	6988.96	1.167	0.227642	-5.12649	2.95e-07	5.22e-06	Up
GWHGEUUU007951.1	1547.06	-1.58029	0.2926	5.40085	6.63e-08	1.4e-06	Down
GWHGEUUU007952.1	91.0435	-1.20665	0.357519	3.37507	0.000737981	0.00440335	Down
GWHGEUUU007972.1	2694.67	-0.826138	0.229806	3.59494	0.000324466	0.002223	Down
GWHGEUUU007975.1	212.843	-3.54369	0.456151	7.76869	7.93e-15	6.76e-13	Down
GWHGEUUU007983.1	15.0213	-1.84766	0.682751	2.7062	0.00680576	0.0272991	Down
GWHGEUUU007995.1	102.27	-0.961388	0.351944	2.73165	0.00630175	0.0256745	Down
GWHGEUUU008004.1	711.304	0.579243	0.196426	-2.94892	0.00318888	0.0149021	Up
GWHGEUUU008006.1	44.0448	-1.45431	0.414553	3.50813	0.000451275	0.0029275	Down
GWHGEUUU008014.1	323.714	-1.43682	0.281627	5.10187	3.36e-07	5.85e-06	Down
GWHGEUUU008031.1	309.578	-1.36372	0.317482	4.29541	1.74e-05	0.0001847	Down
GWHGEUUU008040.1	215.042	0.641979	0.256235	-2.50543	0.0122304	0.043471	Up
GWHGEUUU008049.1	199.511	-1.8718	0.405954	4.61086	4.01e-06	5.21e-05	Down
GWHGEUUU008057.1	739.794	0.568254	0.168955	-3.36335	0.000770023	0.00455923	Up
GWHGEUUU008060.1	72.1423	-1.04552	0.309586	3.37716	0.000732374	0.00437496	Down
GWHGEUUU008074.1	3412.16	0.839395	0.155618	-5.39394	6.89e-08	1.45e-06	Up
GWHGEUUU008078.1	64.0817	-0.99118	0.370811	2.67301	0.00751743	0.0295466	Down
GWHGEUUU008082.1	128.782	-1.23666	0.409888	3.01706	0.00255239	0.0124419	Down
GWHGEUUU008086.1	85.3566	1.03288	0.305229	-3.38397	0.000714468	0.00428542	Up
GWHGEUUU008087.1	115.432	-0.912211	0.276054	3.30447	0.000951565	0.00543304	Down
GWHGEUUU008088.1	245.889	0.913493	0.224766	-4.0642	4.82e-05	0.00044158	Up
GWHGEUUU008101.1	26.7659	-3.99699	0.644199	6.20459	5.48e-10	1.89e-08	Down
GWHGEUUU008102.1	159.108	-0.78693	0.24987	3.14936	0.00163629	0.00862459	Down
GWHGEUUU008105.1	389.229	0.550667	0.179213	-3.07269	0.0021214	0.0106505	Up
GWHGEUUU008106.1	1186.9	0.889262	0.167347	-5.31387	1.07e-07	2.14e-06	Up
GWHGEUUU008113.1	175.116	1.30119	0.305167	-4.26385	2.01e-05	0.000208615	Up
GWHGEUUU008117.1	64.5906	-1.1773	0.475192	2.47752	0.0132299	0.0462199	Down
GWHGEUUU008118.1	230.174	0.574316	0.225534	-2.54647	0.010882	0.0395809	Up
GWHGEUUU008124.1	331.411	0.72964	0.224258	-3.25358	0.00113962	0.00633448	Up
GWHGEUUU008127.1	169.057	-3.40034	0.422698	8.04437	8.67e-16	8.77e-14	Down
GWHGEUUU008128.1	127.595	-1.20559	0.278805	4.32412	1.53e-05	0.000166321	Down
GWHGEUUU008148.1	42.6517	-1.03518	0.395987	2.61418	0.00894427	0.033816	Down
GWHGEUUU008152.1	18.3276	-2.73523	0.653688	4.1843	2.86e-05	0.000281275	Down
GWHGEUUU008155.1	20.9423	-2.77505	0.753446	3.68314	0.000230377	0.0016692	Down
GWHGEUUU008163.1	3081.24	0.645478	0.153468	-4.20593	2.6e-05	0.000259103	Up
GWHGEUUU008180.1	313.366	1.04271	0.234499	-4.44656	8.73e-06	0.00010167	Up
GWHGEUUU008184.1	93.9887	1.08638	0.285525	-3.80486	0.000141883	0.00110507	Up
GWHGEUUU008187.1	54.7759	2.63515	0.577808	-4.56059	5.1e-06	6.41e-05	Up
GWHGEUUU008191.1	153.698	-2.28155	0.485692	4.69752	2.63e-06	3.62e-05	Down
GWHGEUUU008199.1	541.869	-0.666849	0.193179	3.45197	0.000556514	0.00348849	Down
GWHGEUUU008210.1	545.339	0.677473	0.196227	-3.4525	0.000555414	0.00348301	Up
GWHGEUUU008212.1	65.8245	-1.38348	0.428348	3.22982	0.0012387	0.00678626	Down
GWHGEUUU008213.1	244.394	-0.723161	0.219912	3.28842	0.00100752	0.00569459	Down
GWHGEUUU008224.1	234.562	-0.53233	0.215907	2.46555	0.0136801	0.0474707	Down
GWHGEUUU008228.1	569.843	0.994515	0.19748	-5.03602	4.75e-07	8e-06	Up
GWHGEUUU008230.1	32.3844	-2.01059	0.708702	2.83701	0.00455383	0.0198979	Down
GWHGEUUU008246.1	2663.4	0.71983	0.20267	-3.55174	0.000382693	0.00254519	Up
GWHGEUUU008250.1	172.608	-0.946596	0.359005	2.63672	0.00837123	0.0321576	Down
GWHGEUUU008253.1	180.487	0.777292	0.264144	-2.94268	0.0032538	0.0151572	Up
GWHGEUUU008269.1	78.5873	0.921606	0.342941	-2.68736	0.00720187	0.0285724	Up
GWHGEUUU008272.1	1139.66	1.08343	0.238275	-4.54696	5.44e-06	6.78e-05	Up
GWHGEUUU008280.1	50.0823	0.985674	0.379201	-2.59935	0.00934013	0.035021	Up
GWHGEUUU008314.1	20.8368	-2.76226	0.989186	2.79246	0.00523094	0.0222088	Down
GWHGEUUU008368.1	1182.82	0.834522	0.288535	-2.89228	0.00382463	0.0172715	Up
GWHGEUUU008369.1	22.7079	-3.24376	0.877522	3.69651	0.000218588	0.00159691	Down
GWHGEUUU008370.1	9.28654	-5.91584	1.54431	3.83072	0.000127767	0.00101275	Down
GWHGEUUU008372.1	24.1423	-1.7202	0.527327	3.26212	0.00110583	0.0061689	Down
GWHGEUUU008389.1	1185.65	0.587235	0.162466	-3.61451	0.000300912	0.00208404	Up
GWHGEUUU008415.1	189.306	0.775295	0.254587	-3.0453	0.00232447	0.0115016	Up
GWHGEUUU008417.1	22.0738	-1.65712	0.530248	3.12519	0.00177691	0.00920998	Down
GWHGEUUU008427.1	325.595	1.01987	0.208218	-4.89809	9.68e-07	1.5e-05	Up
GWHGEUUU008432.1	38.886	-2.46555	0.547502	4.50328	6.69e-06	8.11e-05	Down
GWHGEUUU008434.1	29.9032	-2.34633	0.673553	3.48351	0.000494876	0.00316643	Down
GWHGEUUU008442.1	283.099	-1.29608	0.346494	3.74055	0.00018362	0.0013743	Down
GWHGEUUU008444.1	1413.09	-0.592879	0.16135	3.67448	0.000238333	0.00171879	Down
GWHGEUUU008448.1	34.6043	-2.36773	0.52925	4.47374	7.69e-06	9.12e-05	Down
GWHGEUUU008451.1	3372.37	0.860727	0.25122	-3.42618	0.000612127	0.00376939	Up
GWHGEUUU008452.1	50.6129	1.12218	0.408342	-2.74813	0.00599357	0.0246894	Up
GWHGEUUU008457.1	271.498	0.587697	0.19282	-3.0479	0.00230446	0.0114301	Up
GWHGEUUU008468.1	1719.49	1.3822	0.173378	-7.97219	1.56e-15	1.55e-13	Up
GWHGEUUU008483.1	267.789	0.645572	0.21198	-3.04544	0.0023234	0.0114999	Up
GWHGEUUU008490.1	990.976	0.860269	0.193229	-4.45206	8.5e-06	9.94e-05	Up
GWHGEUUU008501.1	43.9181	2.80145	0.47057	-5.95331	2.63e-09	7.76e-08	Up
GWHGEUUU008502.1	368.161	0.826758	0.23617	-3.50068	0.000464068	0.00299601	Up
GWHGEUUU008506.1	42.7809	-1.52186	0.473169	3.21632	0.00129847	0.00705858	Down
GWHGEUUU008509.1	478.863	0.640127	0.184586	-3.4679	0.000524538	0.0033177	Up
GWHGEUUU008518.1	1198.42	0.822922	0.172635	-4.76683	1.87e-06	2.67e-05	Up
GWHGEUUU008523.1	233.445	-0.657028	0.235202	2.79346	0.00521467	0.0221519	Down
GWHGEUUU008524.1	19.764	-2.87694	0.721443	3.98776	6.67e-05	0.000579456	Down
GWHGEUUU008530.1	717.467	1.95033	0.434877	-4.48479	7.3e-06	8.72e-05	Up
GWHGEUUU008535.1	1137.8	0.942402	0.192025	-4.90771	9.21e-07	1.44e-05	Up
GWHGEUUU008536.1	13.5221	-2.30972	0.737236	3.13295	0.00173059	0.00903679	Down
GWHGEUUU008549.1	638.124	-0.562824	0.184496	3.0506	0.00228382	0.0113368	Down
GWHGEUUU008551.1	70.4088	1.55979	0.432912	-3.60302	0.000314537	0.00216418	Up
GWHGEUUU008556.1	11.7923	3.77255	1.11172	-3.39344	0.000690217	0.00415936	Up
GWHGEUUU008570.1	9.01477	-2.49987	0.864872	2.89045	0.00384687	0.0173573	Down
GWHGEUUU008573.1	4.8078	-3.96336	1.44086	2.75068	0.0059471	0.0245497	Down
GWHGEUUU008588.1	965.513	-0.692966	0.272543	2.5426	0.0110032	0.0399277	Down
GWHGEUUU008591.1	43.8931	-4.49655	0.622324	7.22541	5e-13	3.09e-11	Down
GWHGEUUU008592.1	4.39998	-4.80164	1.62975	2.94624	0.00321658	0.0150133	Down
GWHGEUUU008593.1	13.2306	-4.89509	1.08156	4.52597	6.01e-06	7.4e-05	Down
GWHGEUUU008594.1	35.0405	-4.56407	0.673139	6.78028	1.2e-11	5.88e-10	Down
GWHGEUUU008604.1	16.7046	-1.88009	0.603884	3.11334	0.00184984	0.00951145	Down
GWHGEUUU008606.1	90.8329	-2.47398	0.459885	5.37955	7.47e-08	1.55e-06	Down
GWHGEUUU008608.1	134.566	-1.6638	0.286992	5.79738	6.74e-09	1.8e-07	Down
GWHGEUUU008615.1	37.3604	2.54567	0.525576	-4.84357	1.28e-06	1.92e-05	Up
GWHGEUUU008634.1	119.634	-0.806983	0.323737	2.49272	0.012677	0.0447677	Down
GWHGEUUU008637.1	434.192	1.74667	0.404635	-4.31665	1.58e-05	0.000171088	Up
GWHGEUUU008642.1	22.7989	-2.42533	0.711019	3.41106	0.000647102	0.00394576	Down
GWHGEUUU008644.1	78.628	0.994612	0.323855	-3.07116	0.00213226	0.0107033	Up
GWHGEUUU008645.1	150.164	0.635433	0.237646	-2.67386	0.00749838	0.0294834	Up
GWHGEUUU008669.1	272.871	-0.582952	0.217056	2.68572	0.00723747	0.0286878	Down
GWHGEUUU008685.1	149.975	-1.35144	0.273388	4.94329	7.68e-07	1.23e-05	Down
GWHGEUUU008691.1	276.993	0.99584	0.20374	-4.88779	1.02e-06	1.57e-05	Up
GWHGEUUU008693.1	691.834	0.567694	0.209553	-2.70908	0.0067471	0.0271096	Up
GWHGEUUU008694.1	29.7054	1.39105	0.499524	-2.78475	0.00535686	0.0226358	Up
GWHGEUUU008699.1	99.9616	-1.40908	0.388456	3.62739	0.000286304	0.00200174	Down
GWHGEUUU008700.1	56.315	1.67756	0.514401	-3.2612	0.00110943	0.0061834	Up
GWHGEUUU008702.1	102.251	1.22539	0.365144	-3.35592	0.000791028	0.00466042	Up
GWHGEUUU008704.1	525.013	0.992398	0.338696	-2.93005	0.00338907	0.0156597	Up
GWHGEUUU008707.1	101.771	1.24935	0.300546	-4.15692	3.23e-05	0.000311422	Up
GWHGEUUU008722.1	316.736	0.596128	0.193384	-3.0826	0.00205198	0.0103525	Up
GWHGEUUU008728.1	450.378	-0.902114	0.222252	4.05897	4.93e-05	0.000449841	Down
GWHGEUUU008733.1	144.626	-0.968503	0.270141	3.58518	0.000336843	0.002296	Down
GWHGEUUU008740.1	3377.13	0.956595	0.142403	-6.71754	1.85e-11	8.67e-10	Up
GWHGEUUU008741.1	971.228	0.895212	0.192831	-4.64248	3.44e-06	4.57e-05	Up
GWHGEUUU008757.1	145.057	-1.84454	0.475006	3.88318	0.000103098	0.000841857	Down
GWHGEUUU008761.1	378.355	0.730337	0.235704	-3.09854	0.0019448	0.00991205	Up
GWHGEUUU008766.1	155.433	0.808511	0.271486	-2.97809	0.00290049	0.0138137	Up
GWHGEUUU008769.1	865.257	0.706857	0.185871	-3.80294	0.000142986	0.00111141	Up
GWHGEUUU008771.1	83.1441	-1.36357	0.35198	3.874	0.000107062	0.000869171	Down
GWHGEUUU008773.1	51.6058	-2.12027	0.375906	5.64043	1.7e-08	4.16e-07	Down
GWHGEUUU008774.1	17.7446	-2.17961	0.603237	3.61319	0.000302453	0.00209344	Down
GWHGEUUU008775.1	704.51	-2.06314	0.184579	11.1775	5.25e-29	2.32e-26	Down
GWHGEUUU008777.1	358.217	-0.61496	0.195152	3.15118	0.00162611	0.00857827	Down
GWHGEUUU008781.1	39.5812	1.739	0.557601	-3.11871	0.00181645	0.00938039	Up
GWHGEUUU008794.1	366.884	-0.896218	0.24225	3.69955	0.000215978	0.00157971	Down
GWHGEUUU008795.1	277.174	0.542735	0.211953	-2.56064	0.0104481	0.0383142	Up
GWHGEUUU008799.1	194.714	0.604016	0.223925	-2.6974	0.00698826	0.0279008	Up
GWHGEUUU008800.1	405.373	0.929991	0.204493	-4.54779	5.42e-06	6.76e-05	Up
GWHGEUUU008817.1	51.5016	-2.47587	0.392012	6.3158	2.69e-10	9.91e-09	Down
GWHGEUUU008821.1	710.294	0.830935	0.197704	-4.20292	2.63e-05	0.000261764	Up
GWHGEUUU008832.1	91.3433	-1.07606	0.436323	2.4662	0.0136556	0.0474122	Down
GWHGEUUU008833.1	76.2764	-1.4755	0.407115	3.62428	0.00028977	0.00202263	Down
GWHGEUUU008838.1	229.05	-0.64676	0.252653	2.55988	0.0104709	0.0383842	Down
GWHGEUUU008840.1	1720.52	-2.96077	0.312556	9.47279	2.72e-21	5.46e-19	Down
GWHGEUUU008846.1	172.006	0.899873	0.224383	-4.01043	6.06e-05	0.000534943	Up
GWHGEUUU008852.1	80.0058	0.973027	0.365025	-2.66564	0.00768416	0.030076	Up
GWHGEUUU008855.1	240.317	-0.707761	0.280605	2.52226	0.0116602	0.0419028	Down
GWHGEUUU008857.1	123.43	1.0586	0.264185	-4.00705	6.15e-05	0.000541892	Up
GWHGEUUU008869.1	466.107	0.655949	0.193944	-3.38215	0.000719207	0.00430799	Up
GWHGEUUU008870.1	715.705	-0.58964	0.200661	2.93849	0.0032982	0.0153248	Down
GWHGEUUU008877.1	131.667	-0.758863	0.284457	2.66776	0.00763577	0.0299322	Down
GWHGEUUU008885.1	1063.48	0.891304	0.231342	-3.85276	0.000116793	0.000938052	Up
GWHGEUUU008899.1	106.653	0.663891	0.267784	-2.47921	0.0131674	0.0460905	Up
GWHGEUUU008911.1	1995.08	-1.06077	0.339067	3.12851	0.00175694	0.00913979	Down
GWHGEUUU008912.1	882.581	-0.938813	0.378868	2.47794	0.0132142	0.0461809	Down
GWHGEUUU008916.1	198.066	1.80717	0.455072	-3.97116	7.15e-05	0.000615447	Up
GWHGEUUU008919.1	573.645	-2.15174	0.257881	8.34394	7.19e-17	8.5e-15	Down
GWHGEUUU008923.1	406.508	0.553309	0.205596	-2.69124	0.00711865	0.028316	Up
GWHGEUUU008928.1	153.805	-0.679735	0.26463	2.56863	0.0102103	0.0375895	Down
GWHGEUUU008931.1	213.54	-1.2983	0.231414	5.61028	2.02e-08	4.87e-07	Down
GWHGEUUU008933.1	332.405	-0.969191	0.235764	4.11085	3.94e-05	0.000369952	Down
GWHGEUUU008934.1	39.6599	1.79101	0.548241	-3.26684	0.00108756	0.00607908	Up
GWHGEUUU008941.1	203.332	-0.911801	0.223904	4.07228	4.66e-05	0.00042831	Down
GWHGEUUU008950.1	89.1242	-1.27915	0.303862	4.20963	2.56e-05	0.00025551	Down
GWHGEUUU008953.1	197.795	0.915898	0.306363	-2.98958	0.00279357	0.0133913	Up
GWHGEUUU008957.1	42.4119	-2.60975	0.50782	5.13913	2.76e-07	4.91e-06	Down
GWHGEUUU008983.1	174.255	-1.05735	0.360291	2.93471	0.00333856	0.0154843	Down
GWHGEUUU008989.1	492.455	0.565449	0.175343	-3.22481	0.00126055	0.00687911	Up
GWHGEUUU008991.1	511.301	0.883677	0.304326	-2.90372	0.00368757	0.0167902	Up
GWHGEUUU008996.1	101.371	-1.83729	0.445958	4.11987	3.79e-05	0.000358037	Down
GWHGEUUU009006.1	292.837	1.39068	0.355397	-3.91304	9.11e-05	0.000758052	Up
GWHGEUUU009014.1	354.7	0.590694	0.182749	-3.23227	0.00122811	0.00673542	Up
GWHGEUUU009015.1	73.8241	-3.14904	0.431264	7.30187	2.84e-13	1.81e-11	Down
GWHGEUUU009019.1	237.739	0.740589	0.2372	-3.12221	0.00179499	0.0092929	Up
GWHGEUUU009020.1	287.119	0.69204	0.236075	-2.93144	0.0033739	0.0156083	Up
GWHGEUUU009033.1	536.102	1.48905	0.419925	-3.546	0.000391133	0.00258904	Up
GWHGEUUU009035.1	101.952	-1.7441	0.369743	4.71706	2.39e-06	3.33e-05	Down
GWHGEUUU009042.1	162.424	-0.753332	0.24009	3.1377	0.00170277	0.00891868	Down
GWHGEUUU009047.1	36.5834	-2.74725	0.471877	5.82197	5.82e-09	1.58e-07	Down
GWHGEUUU009049.1	6257.16	-1.90868	0.40022	4.76907	1.85e-06	2.65e-05	Down
GWHGEUUU009052.1	57.8629	-1.3572	0.343407	3.95215	7.75e-05	0.000659377	Down
GWHGEUUU009053.1	59.2386	-2.89982	0.393239	7.37419	1.65e-13	1.11e-11	Down
GWHGEUUU009056.1	108.229	-1.07724	0.391998	2.74808	0.00599449	0.0246899	Down
GWHGEUUU009057.1	149.317	-2.84023	0.524023	5.42005	5.96e-08	1.27e-06	Down
GWHGEUUU009063.1	141.826	-2.04592	0.311542	6.56706	5.13e-11	2.24e-09	Down
GWHGEUUU009066.1	4393.49	1.22168	0.22844	-5.34794	8.9e-08	1.81e-06	Up
GWHGEUUU009089.1	311.016	1.0969	0.288173	-3.8064	0.000141005	0.00109961	Up
GWHGEUUU009099.1	70.6348	-1.18926	0.343516	3.46203	0.000536115	0.00338143	Down
GWHGEUUU009101.1	257.622	-0.731106	0.245137	2.98243	0.00285966	0.0136572	Down
GWHGEUUU009112.1	335.229	2.01914	0.355161	-5.68514	1.31e-08	3.29e-07	Up
GWHGEUUU009118.1	216.535	2.23629	0.475147	-4.70651	2.52e-06	3.48e-05	Up
GWHGEUUU009119.1	487.07	0.555767	0.195439	-2.84369	0.00445947	0.0195661	Up
GWHGEUUU009123.1	506.117	-0.653675	0.248378	2.63178	0.00849386	0.0325275	Down
GWHGEUUU009128.1	378.323	0.942792	0.234032	-4.02848	5.61e-05	0.000502843	Up
GWHGEUUU009129.1	57.4797	0.946639	0.378552	-2.50068	0.0123954	0.0439312	Up
GWHGEUUU009135.1	20.4774	-1.77032	0.635109	2.78743	0.00531285	0.0224824	Down
GWHGEUUU009136.1	36.9131	-1.96449	0.536633	3.66077	0.000251462	0.00179584	Down
GWHGEUUU009141.1	1098.98	0.536903	0.156785	-3.42444	0.000616062	0.0037834	Up
GWHGEUUU009145.1	257.389	2.51704	0.336851	-7.47226	7.88e-14	5.57e-12	Up
GWHGEUUU009146.1	28.963	-2.26245	0.4975	4.54765	5.42e-06	6.76e-05	Down
GWHGEUUU009147.1	512.736	-0.627048	0.216973	2.88999	0.00385258	0.0173758	Down
GWHGEUUU009149.1	850.605	-1.77571	0.231021	7.68636	1.51e-14	1.23e-12	Down
GWHGEUUU009150.1	107.005	-0.820915	0.292739	2.80425	0.00504337	0.0215847	Down
GWHGEUUU009151.1	2033.33	-4.43146	0.773731	5.72739	1.02e-08	2.63e-07	Down
GWHGEUUU009155.1	121.514	-0.892499	0.343193	2.60057	0.00930681	0.0349087	Down
GWHGEUUU009157.1	1512.36	0.532186	0.212191	-2.50805	0.01214	0.0432245	Up
GWHGEUUU009165.1	335.512	0.634545	0.193332	-3.28214	0.00103021	0.00580584	Up
GWHGEUUU009168.1	230.045	-0.824127	0.254964	3.23233	0.00122784	0.00673509	Down
GWHGEUUU009183.1	336.152	0.530023	0.198475	-2.67048	0.00757428	0.0297326	Up
GWHGEUUU009189.1	190.01	-0.831861	0.292383	2.84511	0.00443961	0.0195011	Down
GWHGEUUU009192.1	434.163	-2.33856	0.409895	5.70527	1.16e-08	2.96e-07	Down
GWHGEUUU009194.1	70.334	-1.394	0.425795	3.27388	0.00106083	0.00594904	Down
GWHGEUUU009207.1	101.043	-1.10478	0.313755	3.52115	0.000429684	0.00280394	Down
GWHGEUUU009223.1	1068.25	2.72602	0.367523	-7.41728	1.2e-13	8.15e-12	Up
GWHGEUUU009228.1	288.763	-2.58645	0.904188	2.86053	0.00422939	0.0187483	Down
GWHGEUUU009233.1	623.92	-1.08597	0.225542	4.81494	1.47e-06	2.17e-05	Down
GWHGEUUU009234.1	326.89	-1.46526	0.261663	5.59981	2.15e-08	5.11e-07	Down
GWHGEUUU009245.1	262.861	-0.776515	0.243355	3.19088	0.00141842	0.00761945	Down
GWHGEUUU009251.1	85.6821	0.876736	0.324215	-2.70418	0.00684726	0.0274299	Up
GWHGEUUU009252.1	80.4422	1.63392	0.441008	-3.70496	0.000211423	0.00155117	Up
GWHGEUUU009257.1	1359.32	0.978796	0.271994	-3.59859	0.000319944	0.00219747	Up
GWHGEUUU009265.1	109.335	1.11416	0.280066	-3.97821	6.94e-05	0.000600341	Up
GWHGEUUU009266.1	459.227	0.702735	0.179716	-3.91026	9.22e-05	0.000765807	Up
GWHGEUUU009272.1	14.5124	-2.09973	0.830618	2.52791	0.0114743	0.0413746	Down
GWHGEUUU009295.1	53.5974	-4.59516	0.571694	8.0378	9.15e-16	9.2e-14	Down
GWHGEUUU009303.1	695.527	-0.527045	0.171229	3.07801	0.00208387	0.0104962	Down
GWHGEUUU009308.1	375.321	0.641101	0.220972	-2.90127	0.00371651	0.016892	Up
GWHGEUUU009312.1	69.3727	1.02105	0.34882	-2.92716	0.00342078	0.0157897	Up
GWHGEUUU009315.1	1688.58	0.627089	0.20505	-3.05822	0.00222656	0.0110918	Up
GWHGEUUU009316.1	103.57	-0.745008	0.295205	2.5237	0.0116127	0.041781	Down
GWHGEUUU009324.1	23.9007	2.25271	0.742358	-3.03454	0.00240902	0.0118478	Up
GWHGEUUU009338.1	25.9542	-5.49076	0.925697	5.93148	3e-09	8.74e-08	Down
GWHGEUUU009339.1	5.6535	5.81099	1.72112	-3.37627	0.000734747	0.00438575	Up
GWHGEUUU009345.1	144.136	-0.849057	0.264494	3.21012	0.00132681	0.00719112	Down
GWHGEUUU009350.1	39.0045	-1.13019	0.430721	2.62396	0.00869137	0.0330991	Down
GWHGEUUU009357.1	311.093	-1.08055	0.194866	5.54508	2.94e-08	6.81e-07	Down
GWHGEUUU009362.1	28.3499	-1.81827	0.530993	3.42429	0.000616403	0.0037842	Down
GWHGEUUU009373.1	8.808	2.52129	1.00356	-2.51236	0.0119927	0.0428286	Up
GWHGEUUU009375.1	15.2975	-2.66022	0.800193	3.32448	0.000885851	0.00512899	Down
GWHGEUUU009393.1	34.4385	-1.9503	0.56589	3.44643	0.000568038	0.00354777	Down
GWHGEUUU009403.1	1341.7	0.604989	0.239239	-2.5288	0.0114453	0.0412869	Up
GWHGEUUU009407.1	1357.67	0.883635	0.250689	-3.52483	0.000423756	0.0027717	Up
GWHGEUUU009416.1	66.41	2.27592	0.35982	-6.32517	2.53e-10	9.41e-09	Up
GWHGEUUU009417.1	123.629	2.35542	0.316044	-7.45284	9.14e-14	6.38e-12	Up
GWHGEUUU009418.1	837.076	1.31554	0.246519	-5.33647	9.48e-08	1.91e-06	Up
GWHGEUUU009419.1	1998.78	0.819004	0.301065	-2.72036	0.00652111	0.0263836	Up
GWHGEUUU009421.1	948.012	1.3633	0.268599	-5.07559	3.86e-07	6.62e-06	Up
GWHGEUUU009441.1	36.7589	-7.01878	1.10502	6.35173	2.13e-10	8.06e-09	Down
GWHGEUUU009456.1	67.8821	-1.44803	0.329144	4.39936	1.09e-05	0.000122705	Down
GWHGEUUU009483.1	304.806	-4.50802	1.11248	4.05223	5.07e-05	0.000460833	Down
GWHGEUUU009485.1	626.308	-1.58446	0.288594	5.49029	4.01e-08	8.98e-07	Down
GWHGEUUU009488.1	775.352	0.811733	0.157746	-5.14583	2.66e-07	4.75e-06	Up
GWHGEUUU009490.1	181.093	-1.53462	0.339219	4.52399	6.07e-06	7.45e-05	Down
GWHGEUUU009493.1	63.6764	-1.50023	0.331495	4.52565	6.02e-06	7.4e-05	Down
GWHGEUUU009495.1	879.03	-0.687783	0.182958	3.75924	0.000170428	0.00128806	Down
GWHGEUUU009496.1	111.099	-0.86418	0.294337	2.93602	0.00332448	0.0154259	Down
GWHGEUUU009497.1	487.632	0.601555	0.183989	-3.26951	0.00107732	0.00602949	Up
GWHGEUUU009507.1	16154.5	1.77763	0.32079	-5.54142	3e-08	6.93e-07	Up
GWHGEUUU009509.1	359.968	2.10472	0.252172	-8.34639	7.04e-17	8.36e-15	Up
GWHGEUUU009511.1	22393.9	1.45924	0.251927	-5.79232	6.94e-09	1.85e-07	Up
GWHGEUUU009515.1	87.8011	-1.278	0.295615	4.32318	1.54e-05	0.000166797	Down
GWHGEUUU009517.1	178.984	1.26299	0.269647	-4.68386	2.82e-06	3.84e-05	Up
GWHGEUUU009521.1	518.109	0.510898	0.19522	-2.61704	0.00886967	0.0335874	Up
GWHGEUUU009528.1	182.827	0.972092	0.335064	-2.90121	0.00371725	0.0168929	Up
GWHGEUUU009531.1	588.262	-1.4035	0.234856	5.97601	2.29e-09	6.85e-08	Down
GWHGEUUU009536.1	137.741	-7.34471	0.73285	10.0221	1.22e-23	3.16e-21	Down
GWHGEUUU009540.1	385.606	0.559596	0.181931	-3.07587	0.00209887	0.0105562	Up
GWHGEUUU009548.1	14.5088	-4.61121	1.00112	4.60606	4.1e-06	5.31e-05	Down
GWHGEUUU009561.1	97.9457	1.35297	0.323745	-4.17914	2.93e-05	0.000286726	Up
GWHGEUUU009573.1	317.189	0.562746	0.212542	-2.64769	0.00810435	0.0313548	Up
GWHGEUUU009579.1	243.697	0.891237	0.205815	-4.33028	1.49e-05	0.000162306	Up
GWHGEUUU009581.1	93.1891	1.19807	0.31973	-3.74714	0.000178863	0.00134228	Up
GWHGEUUU009589.1	1596.52	0.598918	0.174605	-3.43013	0.00060329	0.00372497	Up
GWHGEUUU009608.1	51.6615	-1.39721	0.378823	3.6883	0.00022576	0.00164037	Down
GWHGEUUU009656.1	493.398	1.10267	0.295638	-3.72978	0.000191646	0.00142713	Up
GWHGEUUU009657.1	297.111	1.42438	0.267405	-5.32667	1e-07	2.01e-06	Up
GWHGEUUU009666.1	235.044	-0.626429	0.255206	2.4546	0.0141041	0.0486411	Down
GWHGEUUU009667.1	916.879	1.03547	0.228338	-4.53481	5.77e-06	7.13e-05	Up
GWHGEUUU009668.1	170.404	-1.0741	0.302409	3.5518	0.000382603	0.00254514	Down
GWHGEUUU009670.1	304.501	0.80334	0.192776	-4.16722	3.08e-05	0.00030013	Up
GWHGEUUU009679.1	270.935	-0.900343	0.250024	3.60103	0.000316965	0.00217845	Down
GWHGEUUU009680.1	993.039	1.02523	0.158118	-6.48395	8.93e-11	3.65e-09	Up
GWHGEUUU009694.1	57.7268	1.28645	0.443875	-2.89824	0.00375268	0.0170138	Up
GWHGEUUU009705.1	347.782	-9.27613	0.756275	12.2655	1.39e-34	9.95e-32	Down
GWHGEUUU009710.1	139.03	-2.51851	0.346422	7.27004	3.59e-13	2.27e-11	Down
GWHGEUUU009743.1	219.418	0.872063	0.223741	-3.89765	9.71e-05	0.000801189	Up
GWHGEUUU009749.1	91.1798	-1.25855	0.294971	4.26671	1.98e-05	0.000206378	Down
GWHGEUUU009770.1	56.4058	-1.08786	0.382903	2.84108	0.0044961	0.0196986	Down
GWHGEUUU009784.1	280.47	0.866118	0.326925	-2.64929	0.0080662	0.0312506	Up
GWHGEUUU009785.1	57.5249	2.56143	0.802001	-3.19379	0.00140417	0.00754808	Up
GWHGEUUU009792.1	68.771	-0.838648	0.319536	2.62458	0.00867554	0.0330632	Down
GWHGEUUU009798.1	94.891	-0.697609	0.271312	2.57124	0.0101335	0.0373558	Down
GWHGEUUU009803.1	22.7879	-1.96223	0.689959	2.84398	0.00445539	0.0195539	Down
GWHGEUUU009812.1	1069.73	-1.77625	0.248958	7.13473	9.7e-13	5.75e-11	Down
GWHGEUUU009814.1	116.8	-2.45929	0.699323	3.51667	0.000437001	0.00284507	Down
GWHGEUUU009817.1	5000.43	-1.47168	0.273457	5.38176	7.38e-08	1.53e-06	Down
GWHGEUUU009818.1	205.86	1.09233	0.366055	-2.98406	0.00284454	0.0135976	Up
GWHGEUUU009829.1	71.3969	-1.48961	0.345726	4.30865	1.64e-05	0.000176038	Down
GWHGEUUU009831.1	133.297	1.67774	0.452149	-3.71059	0.000206781	0.00152218	Up
GWHGEUUU009832.1	126.955	0.703625	0.283171	-2.4848	0.0129623	0.0455378	Up
GWHGEUUU009833.1	4.97953	-4.01565	1.46784	2.73576	0.0062236	0.0254468	Down
GWHGEUUU009844.1	294.517	0.681174	0.275019	-2.47682	0.0132557	0.0462893	Up
GWHGEUUU009856.1	4955.4	0.875464	0.198709	-4.40576	1.05e-05	0.000119576	Up
GWHGEUUU009858.1	1023.14	0.583564	0.151834	-3.84343	0.000121327	0.000968669	Up
GWHGEUUU009865.1	4619.64	-1.73842	0.279679	6.21577	5.11e-10	1.78e-08	Down
GWHGEUUU009866.1	478.46	-2.26391	0.273623	8.27383	1.3e-16	1.46e-14	Down
GWHGEUUU009867.1	74.4371	-1.52937	0.33121	4.61751	3.88e-06	5.07e-05	Down
GWHGEUUU009890.1	415.598	0.611815	0.22403	-2.73095	0.00631517	0.0257088	Up
GWHGEUUU009892.1	255.745	1.17907	0.246991	-4.77372	1.81e-06	2.6e-05	Up
GWHGEUUU009896.1	918.886	0.663318	0.172116	-3.85391	0.000116244	0.000934375	Up
GWHGEUUU009898.1	36.9136	-1.25552	0.460047	2.72911	0.00635053	0.0258289	Down
GWHGEUUU009907.1	193.402	-0.719125	0.2658	2.70552	0.00681984	0.0273485	Down
GWHGEUUU009908.1	67.8097	1.30027	0.426938	-3.04557	0.00232243	0.0114985	Up
GWHGEUUU009912.1	390.094	0.606386	0.241331	-2.51267	0.011982	0.0427952	Up
GWHGEUUU009917.1	444.517	-0.684174	0.211516	3.23462	0.00121807	0.0066891	Down
GWHGEUUU009918.1	227.84	-0.757885	0.229813	3.29783	0.000974353	0.00553958	Down
GWHGEUUU009919.1	28.3445	-1.31913	0.480815	2.74354	0.00607806	0.0249807	Down
GWHGEUUU009920.1	6610.44	0.959628	0.32187	-2.98142	0.00286916	0.0136898	Up
GWHGEUUU009925.1	238.723	-0.520254	0.208269	2.49799	0.01249	0.0442056	Down
GWHGEUUU009929.1	11.8262	-3.93832	0.971947	4.05199	5.08e-05	0.000461158	Down
GWHGEUUU009930.1	505.819	-0.561479	0.184618	3.0413	0.00235556	0.0116275	Down
GWHGEUUU009935.1	950.2	-0.534441	0.188106	2.84116	0.00449495	0.0196986	Down
GWHGEUUU009936.1	101.568	0.747614	0.285247	-2.62094	0.0087688	0.0333339	Up
GWHGEUUU009940.1	790.941	1.09875	0.257762	-4.26265	2.02e-05	0.000209528	Up
GWHGEUUU009944.1	83.4411	-1.27338	0.343162	3.71071	0.000206675	0.00152213	Down
GWHGEUUU009950.1	98.4881	0.95428	0.367519	-2.59655	0.00941654	0.0352434	Up
GWHGEUUU009954.1	678.696	-0.546622	0.171668	3.18417	0.00145168	0.00777776	Down
GWHGEUUU009967.1	3703.19	0.586076	0.137804	-4.25296	2.11e-05	0.000217124	Up
GWHGEUUU009971.1	1396.95	0.854079	0.338295	-2.52466	0.011581	0.0416899	Up
GWHGEUUU009991.1	212.115	0.646492	0.223623	-2.89099	0.00384027	0.0173396	Up
GWHGEUUU009994.1	2402.72	-2.01535	0.75763	2.66007	0.00781252	0.0304818	Down
GWHGEUUU009998.1	243.351	0.746757	0.202972	-3.67911	0.000234053	0.00169187	Up
GWHGEUUU009999.1	759.668	0.648219	0.168624	-3.84418	0.000120958	0.00096647	Up
GWHGEUUU010007.1	288.405	0.644565	0.222671	-2.8947	0.0037952	0.0171645	Up
GWHGEUUU010009.1	46.128	-1.73138	0.474148	3.65156	0.000260654	0.00185121	Down
GWHGEUUU010021.1	64.779	-2.00779	0.410432	4.8919	9.99e-07	1.55e-05	Down
GWHGEUUU010029.1	86.5357	-1.6569	0.388108	4.26918	1.96e-05	0.00020465	Down
GWHGEUUU010030.1	257.679	-0.780123	0.220215	3.54255	0.000396272	0.00261521	Down
GWHGEUUU010038.1	2763.19	-2.51478	0.242209	10.3827	2.97e-25	9e-23	Down
GWHGEUUU010041.1	9622.45	-0.966966	0.272261	3.55161	0.000382881	0.00254542	Down
GWHGEUUU010044.1	71.8691	0.949571	0.342419	-2.77313	0.00555203	0.0232648	Up
GWHGEUUU010049.1	2141.43	0.93459	0.337241	-2.77128	0.00558359	0.0233656	Up
GWHGEUUU010052.1	713.759	-1.20254	0.244598	4.91639	8.82e-07	1.39e-05	Down
GWHGEUUU010089.1	349.185	-0.797756	0.296974	2.68628	0.00722518	0.0286575	Down
GWHGEUUU010097.1	934.533	-3.11876	0.353063	8.83344	1.02e-18	1.54e-16	Down
GWHGEUUU010104.1	478.351	0.824412	0.193377	-4.26323	2.01e-05	0.000209059	Up
GWHGEUUU010113.1	17.1835	-1.67418	0.62233	2.69018	0.00714136	0.0283746	Down
GWHGEUUU010119.1	2562.32	-0.534321	0.211737	2.52351	0.0116189	0.0417935	Down
GWHGEUUU010122.1	177.057	-5.85564	0.575574	10.1736	2.6e-24	7.17e-22	Down
GWHGEUUU010127.1	4346.28	-0.92727	0.174059	5.32732	9.97e-08	2e-06	Down
GWHGEUUU010129.1	24.9571	1.87517	0.546329	-3.4323	0.000598481	0.00369972	Up
GWHGEUUU010130.1	818.31	-6.81055	0.465865	14.6191	2.12e-48	5.04e-45	Down
GWHGEUUU010138.1	94.5276	-7.38036	0.818489	9.01706	1.93e-19	3.21e-17	Down
GWHGEUUU010141.1	62.6997	-1.68626	0.421394	4.00162	6.29e-05	0.000552125	Down
GWHGEUUU010146.1	172.379	-2.39073	0.402795	5.93534	2.93e-09	8.57e-08	Down
GWHGEUUU010157.1	906.297	1.62666	0.293403	-5.54414	2.95e-08	6.85e-07	Up
GWHGEUUU010165.1	1180.66	2.07932	0.171815	-12.1021	1.03e-33	6.36e-31	Up
GWHGEUUU010184.1	77.963	1.64142	0.411237	-3.99142	6.57e-05	0.000572516	Up
GWHGEUUU010189.1	592.158	1.03217	0.272654	-3.78562	0.000153324	0.00118017	Up
GWHGEUUU010191.1	411.818	-0.902666	0.262673	3.43647	0.000589356	0.0036587	Down
GWHGEUUU010205.1	116.808	-2.4895	0.379909	6.55287	5.64e-11	2.44e-09	Down
GWHGEUUU010223.1	55.4084	-1.83868	0.379468	4.84542	1.26e-06	1.9e-05	Down
GWHGEUUU010228.1	157.447	0.612513	0.239945	-2.55273	0.0106883	0.0390236	Up
GWHGEUUU010242.1	483.963	1.04386	0.364352	-2.86496	0.00417061	0.0185303	Up
GWHGEUUU010249.1	6.43295	-3.80857	1.46074	2.60729	0.00912614	0.0343773	Down
GWHGEUUU010255.1	469.774	-0.614436	0.239687	2.5635	0.0103623	0.0380539	Down
GWHGEUUU010264.1	624.858	-1.3514	0.272143	4.96575	6.84e-07	1.11e-05	Down
GWHGEUUU010267.1	16251.9	1.27478	0.227158	-5.61185	2e-08	4.84e-07	Up
GWHGEUUU010277.1	86.0883	-1.26507	0.306225	4.13118	3.61e-05	0.000343289	Down
GWHGEUUU010278.1	1378.01	0.798769	0.186666	-4.27914	1.88e-05	0.000196857	Up
GWHGEUUU010280.1	105.244	-1.6262	0.405565	4.00971	6.08e-05	0.000536122	Down
GWHGEUUU010297.1	298.232	0.838633	0.243789	-3.44	0.000581715	0.00361927	Up
GWHGEUUU010307.1	7.88161	-2.47492	0.922153	2.68384	0.0072781	0.0288081	Down
GWHGEUUU010308.1	19.4211	-2.51282	0.675628	3.71923	0.000199833	0.00148057	Down
GWHGEUUU010311.1	574.317	0.52931	0.185667	-2.85085	0.00436025	0.019218	Up
GWHGEUUU010329.1	32.0427	-1.84473	0.547979	3.36642	0.000761517	0.00451932	Down
GWHGEUUU010331.1	25.6334	-2.25672	0.577938	3.90477	9.43e-05	0.000781916	Down
GWHGEUUU010345.1	128.735	-1.06129	0.363985	2.91574	0.00354845	0.0162671	Down
GWHGEUUU010348.1	29.8523	-1.99926	0.487248	4.10316	4.08e-05	0.000380621	Down
GWHGEUUU010351.1	135.728	1.53343	0.524313	-2.92464	0.00344851	0.0158892	Up
GWHGEUUU010362.1	25.6502	-2.27924	0.872476	2.61239	0.00899125	0.0339591	Down
GWHGEUUU010366.1	217.99	-0.980075	0.326495	3.00181	0.00268379	0.0129617	Down
GWHGEUUU010373.1	229.444	-1.22107	0.436078	2.80011	0.00510853	0.0218001	Down
GWHGEUUU010377.1	41.4622	0.992988	0.399158	-2.4877	0.012857	0.0452419	Up
GWHGEUUU010386.1	222.983	0.830272	0.28016	-2.96356	0.00304101	0.0143435	Up
GWHGEUUU010412.1	45.1247	-2.38156	0.485098	4.90945	9.13e-07	1.43e-05	Down
GWHGEUUU010434.1	159.345	0.891701	0.323079	-2.76001	0.00577995	0.0240049	Up
GWHGEUUU010441.1	48.6209	1.45505	0.468815	-3.10368	0.0019113	0.00976565	Up
GWHGEUUU010448.1	203.593	-1.33775	0.254511	5.25615	1.47e-07	2.82e-06	Down
GWHGEUUU010453.1	528.142	-0.535031	0.188364	2.84041	0.00450556	0.0197316	Down
GWHGEUUU010460.1	17.9927	-1.68218	0.629096	2.67396	0.00749612	0.0294783	Down
GWHGEUUU010474.1	162.244	-1.18577	0.252261	4.70056	2.59e-06	3.57e-05	Down
GWHGEUUU010498.1	17.7301	-2.26269	0.649394	3.48432	0.000493394	0.00315825	Down
GWHGEUUU010499.1	12.2918	-1.88681	0.720553	2.61856	0.00883014	0.0334953	Down
GWHGEUUU010501.1	16.9107	-1.89348	0.763711	2.47932	0.0131635	0.0460818	Down
GWHGEUUU010509.1	1436.61	-1.58458	0.255076	6.21217	5.23e-10	1.82e-08	Down
GWHGEUUU010527.1	97.9281	-1.82273	0.476172	3.82788	0.000129251	0.00102215	Down
GWHGEUUU010533.1	211.503	-0.704846	0.242681	2.90441	0.00367941	0.0167629	Down
GWHGEUUU010542.1	1703.65	0.58324	0.203538	-2.86551	0.00416341	0.0185037	Up
GWHGEUUU010631.1	248.239	-2.35737	0.416259	5.66324	1.49e-08	3.7e-07	Down
GWHGEUUU010643.1	468.762	0.868813	0.250067	-3.47433	0.000512139	0.00325624	Up
GWHGEUUU010678.1	644.504	-0.825363	0.232559	3.54904	0.000386637	0.00256478	Down
GWHGEUUU010682.1	328.279	-1.64938	0.195419	8.44023	3.17e-17	3.96e-15	Down
GWHGEUUU010719.1	14.8992	1.81969	0.705037	-2.58098	0.00985198	0.0365012	Up
GWHGEUUU010730.1	372.182	0.832123	0.26536	-3.13583	0.0017137	0.00896527	Up
GWHGEUUU010732.1	1155.58	0.605313	0.187529	-3.22784	0.0012473	0.00682245	Up
GWHGEUUU010744.1	1069.02	0.671491	0.180926	-3.71142	0.0002061	0.00151825	Up
GWHGEUUU010763.1	52.7232	-1.41746	0.37527	3.77717	0.000158623	0.0012134	Down
GWHGEUUU010770.1	14.7189	-2.86437	0.856895	3.34273	0.000829589	0.00485607	Down
GWHGEUUU010913.1	49.0872	-1.12398	0.382578	2.93792	0.00330426	0.0153459	Down
GWHGEUUU010915.1	419.324	0.851198	0.275533	-3.08927	0.00200648	0.0101578	Up
GWHGEUUU010917.1	141.561	-1.10756	0.247039	4.48332	7.35e-06	8.78e-05	Down
GWHGEUUU010920.1	292.878	-0.573592	0.189288	3.03027	0.00244338	0.0119939	Down
GWHGEUUU010928.1	780.276	-1.07224	0.176876	6.06208	1.34e-09	4.25e-08	Down
GWHGEUUU010930.1	327.248	-3.73316	0.522978	7.13829	9.45e-13	5.61e-11	Down
GWHGEUUU010933.1	999.994	-2.17021	0.347298	6.24885	4.13e-10	1.46e-08	Down
GWHGEUUU010941.1	338.905	-0.655996	0.181558	3.61316	0.000302492	0.00209344	Down
GWHGEUUU010942.1	936.422	-1.33157	0.210013	6.34043	2.29e-10	8.61e-09	Down
GWHGEUUU010943.1	16.1847	-1.65019	0.605486	2.72539	0.00642251	0.026053	Down
GWHGEUUU010947.1	314.685	0.587804	0.213519	-2.75293	0.00590642	0.0244314	Up
GWHGEUUU010951.1	721.283	-0.5175	0.174688	2.96243	0.00305222	0.0143876	Down
GWHGEUUU010959.1	20.0149	-8.01709	1.37588	5.82688	5.65e-09	1.54e-07	Down
GWHGEUUU010973.1	349.441	0.840757	0.293363	-2.86593	0.00415789	0.0184844	Up
GWHGEUUU010986.1	235.746	-0.789773	0.2535	3.11547	0.00183652	0.00945997	Down
GWHGEUUU010991.1	106.217	0.930792	0.343029	-2.71345	0.00665859	0.0268519	Up
GWHGEUUU010995.1	741.04	0.632257	0.156601	-4.03738	5.41e-05	0.00048626	Up
GWHGEUUU010997.1	254.085	-0.815817	0.221105	3.68973	0.000224494	0.0016331	Down
GWHGEUUU011006.1	152.942	-0.860811	0.232257	3.70628	0.000210323	0.00154383	Down
GWHGEUUU011007.1	442.647	0.599627	0.212	-2.82843	0.00467771	0.0203384	Up
GWHGEUUU011009.1	17.003	-2.52623	0.889415	2.84033	0.00450676	0.0197319	Down
GWHGEUUU011027.1	2171.75	1.17997	0.199013	-5.92913	3.05e-09	8.84e-08	Up
GWHGEUUU011032.1	15.2752	-2.09558	0.824047	2.54304	0.0109893	0.0398867	Down
GWHGEUUU011045.1	120.697	2.56076	0.571583	-4.48011	7.46e-06	8.88e-05	Up
GWHGEUUU011046.1	8.28734	4.889	1.64216	-2.97717	0.00290919	0.0138474	Up
GWHGEUUU011053.1	32.0189	2.29215	0.582161	-3.93732	8.24e-05	0.000694501	Up
GWHGEUUU011061.1	56.1893	1.02302	0.378807	-2.70062	0.00692095	0.0276713	Up
GWHGEUUU011066.1	266.231	-0.945203	0.305856	3.09035	0.00199918	0.0101292	Down
GWHGEUUU011070.1	83.6219	-1.52147	0.404801	3.75857	0.000170887	0.00129121	Down
GWHGEUUU011073.1	259.518	-0.726489	0.210142	3.45713	0.000545959	0.00343	Down
GWHGEUUU011074.1	242.718	-2.51563	0.406215	6.19285	5.91e-10	2.02e-08	Down
GWHGEUUU011085.1	3927.41	0.990862	0.251325	-3.94255	8.06e-05	0.000680898	Up
GWHGEUUU011086.1	317.363	1.00462	0.225401	-4.45702	8.31e-06	9.77e-05	Up
GWHGEUUU011087.1	1338.96	0.848754	0.204512	-4.15015	3.32e-05	0.000319685	Up
GWHGEUUU011093.1	84.6442	-0.8762	0.289456	3.02706	0.00246944	0.0120987	Down
GWHGEUUU011095.1	572.163	0.607285	0.181231	-3.35089	0.000805537	0.00473684	Up
GWHGEUUU011104.1	530.625	0.930844	0.197028	-4.72443	2.31e-06	3.23e-05	Up
GWHGEUUU011105.1	51.4913	2.01059	0.428925	-4.68753	2.77e-06	3.78e-05	Up
GWHGEUUU011109.1	416.689	0.909062	0.184699	-4.92185	8.57e-07	1.36e-05	Up
GWHGEUUU011113.1	132.435	2.36484	0.385491	-6.13462	8.54e-10	2.84e-08	Up
GWHGEUUU011120.1	153.506	-2.83025	0.40533	6.98258	2.9e-12	1.59e-10	Down
GWHGEUUU011126.1	266.448	1.08961	0.203678	-5.34967	8.81e-08	1.79e-06	Up
GWHGEUUU011130.1	6.00435	5.89954	1.89372	-3.11532	0.00183745	0.00946036	Up
GWHGEUUU011133.1	766.09	-1.09589	0.314159	3.48832	0.000486073	0.00311786	Down
GWHGEUUU011134.1	43.0449	-1.12878	0.408419	2.76378	0.00571363	0.0237678	Down
GWHGEUUU011141.1	49.1502	1.54486	0.443274	-3.48511	0.00049194	0.00315025	Up
GWHGEUUU011146.1	150.057	0.711563	0.252871	-2.81393	0.00489393	0.0210706	Up
GWHGEUUU011147.1	75.2412	-0.888256	0.328094	2.70732	0.00678289	0.0272251	Down
GWHGEUUU011148.1	190.169	0.996662	0.236257	-4.21855	2.46e-05	0.000246803	Up
GWHGEUUU011153.1	45.0425	1.42922	0.40866	-3.49733	0.000469943	0.00302824	Up
GWHGEUUU011154.1	20.5966	-2.06023	0.624573	3.29862	0.000971614	0.00552605	Down
GWHGEUUU011155.1	389.47	0.965451	0.197097	-4.89834	9.66e-07	1.5e-05	Up
GWHGEUUU011162.1	4992.01	0.707147	0.199873	-3.53799	0.000403182	0.0026523	Up
GWHGEUUU011176.1	83.2475	-0.912207	0.325448	2.80293	0.00506414	0.0216508	Down
GWHGEUUU011190.1	668.807	0.728571	0.159388	-4.57104	4.85e-06	6.14e-05	Up
GWHGEUUU011193.1	3105.27	-1.24864	0.198715	6.28358	3.31e-10	1.2e-08	Down
GWHGEUUU011217.1	82.5597	-1.20715	0.300282	4.02004	5.82e-05	0.000517138	Down
GWHGEUUU011222.1	635.008	1.14998	0.175679	-6.5459	5.91e-11	2.54e-09	Up
GWHGEUUU011223.1	421.257	0.667047	0.209028	-3.19119	0.00141688	0.00761508	Up
GWHGEUUU011227.1	10.0721	2.73625	0.96455	-2.83681	0.00455663	0.0199044	Up
GWHGEUUU011230.1	172.045	0.82028	0.286443	-2.86368	0.00418757	0.0185923	Up
GWHGEUUU011235.1	1322.83	1.90896	0.327764	-5.82419	5.74e-09	1.56e-07	Up
GWHGEUUU011242.1	60.3678	-1.42	0.49447	2.87176	0.00408193	0.0182176	Down
GWHGEUUU011250.1	253.009	0.662017	0.22007	-3.00822	0.00262786	0.0127394	Up
GWHGEUUU011252.1	252.914	1.02351	0.242652	-4.21801	2.46e-05	0.000247081	Up
GWHGEUUU011254.1	442.921	-0.834211	0.211973	3.93546	8.3e-05	0.00069856	Down
GWHGEUUU011265.1	177.318	-1.96377	0.297077	6.6103	3.84e-11	1.71e-09	Down
GWHGEUUU011271.1	2013.89	0.978429	0.174491	-5.60732	2.05e-08	4.93e-07	Up
GWHGEUUU011272.1	134.136	-1.95816	0.266343	7.35203	1.95e-13	1.28e-11	Down
GWHGEUUU011273.1	6.24767	-4.37392	1.42556	3.06822	0.0021534	0.0107901	Down
GWHGEUUU011276.1	65.1674	-2.68826	0.479163	5.61031	2.02e-08	4.87e-07	Down
GWHGEUUU011280.1	291.024	0.548156	0.222149	-2.46752	0.0136054	0.0472697	Up
GWHGEUUU011293.1	1179	1.38361	0.161485	-8.56805	1.05e-17	1.38e-15	Up
GWHGEUUU011296.1	265.782	1.06036	0.28491	-3.72175	0.000197851	0.00146694	Up
GWHGEUUU011300.1	12.3509	-2.57297	0.951229	2.70489	0.00683276	0.0273825	Down
GWHGEUUU011302.1	10.9669	-3.51886	0.908181	3.87462	0.000106792	0.000867889	Down
GWHGEUUU011304.1	872.134	-1.51763	0.248267	6.11289	9.78e-10	3.22e-08	Down
GWHGEUUU011308.1	586.749	0.813566	0.224839	-3.61843	0.00029639	0.00205952	Up
GWHGEUUU011315.1	231.267	-0.674095	0.246463	2.73508	0.0062366	0.0254931	Down
GWHGEUUU011322.1	121.956	-1.11765	0.257248	4.34465	1.39e-05	0.000153157	Down
GWHGEUUU011344.1	14.3792	-2.56245	0.960505	2.66781	0.00763475	0.0299322	Down
GWHGEUUU011347.1	76.7762	-2.97763	0.408603	7.28734	3.16e-13	2.01e-11	Down
GWHGEUUU011350.1	279.187	0.956557	0.21329	-4.48477	7.3e-06	8.72e-05	Up
GWHGEUUU011357.1	3.45556	-5.48314	1.90189	2.88299	0.00393914	0.0177032	Down
GWHGEUUU011359.1	53.1067	-1.66986	0.521512	3.20196	0.00136496	0.00736941	Down
GWHGEUUU011374.1	1060.36	0.970444	0.263283	-3.68594	0.000227864	0.00165371	Up
GWHGEUUU011403.1	997.498	-0.718496	0.187162	3.83889	0.000123591	0.000984451	Down
GWHGEUUU011417.1	768.177	0.694335	0.190036	-3.65369	0.000258496	0.00183969	Up
GWHGEUUU011422.1	308.447	-1.19525	0.208894	5.7218	1.05e-08	2.72e-07	Down
GWHGEUUU011423.1	135.305	0.888832	0.265145	-3.35225	0.000801565	0.00471439	Up
GWHGEUUU011424.1	84.8665	-4.3284	0.567138	7.63201	2.31e-14	1.82e-12	Down
GWHGEUUU011426.1	78.3425	-5.61256	0.718549	7.81096	5.68e-15	5.01e-13	Down
GWHGEUUU011430.1	2280.92	0.953924	0.174685	-5.46083	4.74e-08	1.04e-06	Up
GWHGEUUU011442.1	119.242	-0.651624	0.251943	2.5864	0.00969854	0.0360365	Down
GWHGEUUU011443.1	126.77	-0.866406	0.267187	3.24269	0.00118407	0.00652981	Down
GWHGEUUU011461.1	18.5734	-1.78333	0.633592	2.81463	0.00488335	0.0210311	Down
GWHGEUUU011468.1	229.303	-0.946364	0.236525	4.00112	6.3e-05	0.000553124	Down
GWHGEUUU011469.1	168.741	0.689856	0.252394	-2.73324	0.00627137	0.0255913	Up
GWHGEUUU011474.1	1801.49	0.970877	0.22114	-4.39034	1.13e-05	0.000127214	Up
GWHGEUUU011481.1	220.6	-1.67644	0.34855	4.80976	1.51e-06	2.22e-05	Down
GWHGEUUU011497.1	2128.73	0.530569	0.148587	-3.57077	0.000355934	0.00240084	Up
GWHGEUUU011501.1	155.428	0.708184	0.258299	-2.74173	0.00611175	0.0250958	Up
GWHGEUUU011502.1	259.911	0.546089	0.222353	-2.45595	0.0140512	0.0484856	Up
GWHGEUUU011505.1	3159.62	-1.46456	0.242062	6.05034	1.45e-09	4.53e-08	Down
GWHGEUUU011516.1	428.002	-1.47302	0.227014	6.4887	8.66e-11	3.55e-09	Down
GWHGEUUU011517.1	1299.85	0.888526	0.167464	-5.30576	1.12e-07	2.23e-06	Up
GWHGEUUU011569.1	695.336	0.970293	0.158625	-6.1169	9.54e-10	3.14e-08	Up
GWHGEUUU011583.1	1121.76	-0.607999	0.211523	2.87438	0.00404816	0.0181061	Down
GWHGEUUU011609.1	495.482	-1.86798	0.392743	4.75624	1.97e-06	2.8e-05	Down
GWHGEUUU011611.1	769.317	0.902614	0.20951	-4.30821	1.65e-05	0.000176204	Up
GWHGEUUU011613.1	379.726	-1.13715	0.36888	3.08271	0.00205125	0.0103505	Down
GWHGEUUU011626.1	405.684	-0.622874	0.185728	3.35368	0.000797437	0.00469458	Down
GWHGEUUU011629.1	176.891	1.24983	0.257899	-4.8462	1.26e-06	1.9e-05	Up
GWHGEUUU011646.1	556.089	-0.844544	0.179746	4.69854	2.62e-06	3.61e-05	Down
GWHGEUUU011649.1	1593.89	-2.42744	0.299115	8.11539	4.84e-16	5.15e-14	Down
GWHGEUUU011663.1	8.57267	-2.64083	0.945327	2.79356	0.00521313	0.0221485	Down
GWHGEUUU011668.1	557.083	-1.91815	0.283858	6.75744	1.4e-11	6.74e-10	Down
GWHGEUUU011670.1	1077.61	-0.582459	0.170694	3.4123	0.000644181	0.00393261	Down
GWHGEUUU011689.1	286.97	0.985746	0.232222	-4.24485	2.19e-05	0.000223332	Up
GWHGEUUU011693.1	961.339	0.876945	0.164735	-5.32337	1.02e-07	2.04e-06	Up
GWHGEUUU011699.1	24.9494	-3.73295	0.673148	5.54551	2.93e-08	6.8e-07	Down
GWHGEUUU011702.1	391.378	-1.74361	0.400487	4.35374	1.34e-05	0.000147642	Down
GWHGEUUU011703.1	75.9267	0.979077	0.342882	-2.85544	0.00429776	0.0189995	Up
GWHGEUUU011711.1	67.0785	-2.13974	0.583981	3.66406	0.000248252	0.00177909	Down
GWHGEUUU011715.1	6.92296	-6.48544	1.55168	4.17962	2.92e-05	0.000286208	Down
GWHGEUUU011735.1	270.014	1.27955	0.430406	-2.9729	0.00295003	0.0139914	Up
GWHGEUUU011737.1	553.025	0.705665	0.279083	-2.52851	0.0114548	0.0413092	Up
GWHGEUUU011757.1	21.7508	-2.4952	0.953786	2.6161	0.00889408	0.0336655	Down
GWHGEUUU011774.1	94.3205	-0.72871	0.291114	2.50318	0.0123082	0.0436875	Down
GWHGEUUU011794.1	1357.7	0.859148	0.214075	-4.01329	5.99e-05	0.000530168	Up
GWHGEUUU011795.1	13.535	-1.73284	0.669562	2.58802	0.00965298	0.0359234	Down
GWHGEUUU011847.1	103.435	-1.40731	0.465198	3.02518	0.00248486	0.0121607	Down
GWHGEUUU011848.1	1520.47	0.910463	0.177658	-5.1248	2.98e-07	5.25e-06	Up
GWHGEUUU011873.1	723.056	1.05334	0.204539	-5.14982	2.61e-07	4.66e-06	Up
GWHGEUUU011877.1	4716.13	1.71505	0.208399	-8.22965	1.88e-16	2.08e-14	Up
GWHGEUUU011884.1	38.6426	-1.2237	0.409526	2.98809	0.0028073	0.0134425	Down
GWHGEUUU011899.1	1392.06	0.546477	0.159409	-3.42813	0.000607745	0.00374874	Up
GWHGEUUU011902.1	361.576	-0.942797	0.270608	3.484	0.000493984	0.00316137	Down
GWHGEUUU011942.1	81.6531	-0.928496	0.300124	3.09371	0.00197673	0.0100437	Down
GWHGEUUU011948.1	145.015	-1.69742	0.253374	6.69926	2.09e-11	9.74e-10	Down
GWHGEUUU011957.1	686.591	0.60993	0.169853	-3.59093	0.000329496	0.00225254	Up
GWHGEUUU011958.1	1432.97	2.10973	0.306065	-6.89308	5.46e-12	2.86e-10	Up
GWHGEUUU011959.1	85.4618	-1.75786	0.450575	3.90137	9.57e-05	0.000791511	Down
GWHGEUUU011969.1	216.881	-1.84368	0.253853	7.26279	3.79e-13	2.38e-11	Down
GWHGEUUU011975.1	721.623	0.751016	0.199872	-3.75749	0.000171628	0.00129554	Up
GWHGEUUU011978.1	349.19	0.92208	0.197867	-4.66009	3.16e-06	4.25e-05	Up
GWHGEUUU011980.1	447.598	1.49411	0.385824	-3.87252	0.000107718	0.000873715	Up
GWHGEUUU011987.1	72.4246	0.925599	0.338512	-2.73432	0.00625097	0.0255293	Up
GWHGEUUU011996.1	1390.03	3.35154	0.96067	-3.48875	0.000485286	0.00311416	Up
GWHGEUUU012001.1	7.69171	-5.63634	1.46328	3.85186	0.000117222	0.000940631	Down
GWHGEUUU012003.1	4799.34	0.800741	0.182909	-4.37781	1.2e-05	0.000133873	Up
GWHGEUUU012005.1	150.476	0.8201	0.251298	-3.26346	0.00110061	0.00614456	Up
GWHGEUUU012012.1	20.1724	-1.96453	0.62025	3.16732	0.00153849	0.00818321	Down
GWHGEUUU012022.1	195.976	-1.25377	0.460683	2.72154	0.00649789	0.0263104	Down
GWHGEUUU012029.1	211.541	-0.659759	0.2161	3.05303	0.00226543	0.0112636	Down
GWHGEUUU012034.1	159.014	0.945602	0.237233	-3.98597	6.72e-05	0.000583186	Up
GWHGEUUU012041.1	187.412	1.02117	0.299719	-3.40708	0.000656615	0.00398723	Up
GWHGEUUU012046.1	921.969	0.688198	0.159737	-4.30832	1.64e-05	0.000176174	Up
GWHGEUUU012049.1	1139.81	0.701081	0.156302	-4.48542	7.28e-06	8.71e-05	Up
GWHGEUUU012050.1	3.47676	-4.44379	1.77854	2.49856	0.0124699	0.0441393	Down
GWHGEUUU012055.1	735.728	3.21045	0.830811	-3.86423	0.000111439	0.000900677	Up
GWHGEUUU012056.1	16.0654	-2.27404	0.74976	3.03302	0.00242119	0.0118963	Down
GWHGEUUU012065.1	217.669	0.61904	0.225066	-2.75048	0.00595075	0.0245556	Up
GWHGEUUU012069.1	10.3718	-3.19786	0.911951	3.50662	0.000453837	0.00294041	Down
GWHGEUUU012087.1	4196.09	-0.802837	0.140083	5.73113	9.98e-09	2.59e-07	Down
GWHGEUUU012095.1	45.4519	-2.56767	0.483284	5.31295	1.08e-07	2.15e-06	Down
GWHGEUUU012096.1	13.3547	-4.92176	1.15258	4.27021	1.95e-05	0.000203848	Down
GWHGEUUU012102.1	185.697	-1.63467	0.348533	4.69014	2.73e-06	3.74e-05	Down
GWHGEUUU012104.1	8.50611	-3.777	1.11618	3.38386	0.000714745	0.00428625	Down
GWHGEUUU012105.1	113.553	-1.44929	0.29193	4.96452	6.89e-07	1.11e-05	Down
GWHGEUUU012109.1	529.015	1.28785	0.237696	-5.41806	6.02e-08	1.28e-06	Up
GWHGEUUU012112.1	199.427	-3.28576	0.467201	7.03286	2.02e-12	1.14e-10	Down
GWHGEUUU012115.1	113.053	1.62599	0.344882	-4.71461	2.42e-06	3.36e-05	Up
GWHGEUUU012120.1	109.785	-1.50984	0.286793	5.26458	1.41e-07	2.72e-06	Down
GWHGEUUU012123.1	40.9433	2.16417	0.583882	-3.70651	0.000210133	0.00154317	Up
GWHGEUUU012134.1	1978.72	0.920592	0.162133	-5.67799	1.36e-08	3.41e-07	Up
GWHGEUUU012144.1	556.217	0.687699	0.210903	-3.26074	0.00111122	0.00619001	Up
GWHGEUUU012148.1	107.089	0.673622	0.268892	-2.50518	0.012239	0.0434918	Up
GWHGEUUU012168.1	302.757	-1.11931	0.294088	3.80603	0.000141215	0.00110042	Down
GWHGEUUU012171.1	166.602	0.642841	0.255715	-2.5139	0.0119404	0.0426948	Up
GWHGEUUU012177.1	248.6	-0.939136	0.263016	3.57064	0.000356113	0.00240152	Down
GWHGEUUU012194.1	521.445	0.795014	0.198293	-4.00929	6.09e-05	0.000536932	Up
GWHGEUUU012196.1	34.0937	-2.16481	0.594774	3.63972	0.000272933	0.00192184	Down
GWHGEUUU012199.1	18.0648	-2.39849	0.615123	3.89921	9.65e-05	0.000797448	Down
GWHGEUUU012228.1	543.906	-1.01076	0.206286	4.89981	9.59e-07	1.49e-05	Down
GWHGEUUU012230.1	23.7799	-2.99608	0.702142	4.26706	1.98e-05	0.000206203	Down
GWHGEUUU012239.1	698.856	0.973595	0.378246	-2.57397	0.0100539	0.0371378	Up
GWHGEUUU012242.1	419.929	0.611687	0.22856	-2.67627	0.00744467	0.0293133	Up
GWHGEUUU012249.1	51.097	-1.21335	0.451008	2.69032	0.0071384	0.0283713	Down
GWHGEUUU012257.1	26.2317	-4.27903	0.814715	5.25218	1.5e-07	2.88e-06	Down
GWHGEUUU012271.1	805.758	-0.764988	0.175384	4.36178	1.29e-05	0.000142929	Down
GWHGEUUU012274.1	821.306	0.680972	0.260119	-2.61792	0.00884667	0.0335372	Up
GWHGEUUU012278.1	927.546	0.794016	0.226131	-3.51131	0.000445899	0.0028975	Up
GWHGEUUU012287.1	93.5629	0.910821	0.309743	-2.94057	0.00327609	0.015245	Up
GWHGEUUU012289.1	482.385	-0.718518	0.197008	3.64715	0.000265161	0.0018776	Down
GWHGEUUU012298.1	19.5325	-2.37788	0.63397	3.75078	0.000176285	0.00132486	Down
GWHGEUUU012299.1	525.644	0.693227	0.18581	-3.73083	0.000190848	0.00142219	Up
GWHGEUUU012317.1	69.0804	-1.03086	0.381617	2.70128	0.00690732	0.0276239	Down
GWHGEUUU012357.1	12.1921	3.03814	1.20277	-2.52595	0.0115385	0.0415621	Up
GWHGEUUU012371.1	266.873	-1.8767	0.426141	4.40394	1.06e-05	0.00012034	Down
GWHGEUUU012376.1	215.03	0.714279	0.228263	-3.12919	0.00175287	0.00912224	Up
GWHGEUUU012382.1	102.423	-1.05285	0.378491	2.78169	0.00540759	0.0227802	Down
GWHGEUUU012388.1	6.60937	-4.45769	1.44119	3.09306	0.00198103	0.0100566	Down
GWHGEUUU012397.1	280.564	-1.36929	0.322693	4.24333	2.2e-05	0.000224568	Down
GWHGEUUU012401.1	470.418	-0.660677	0.22065	2.99423	0.00275134	0.0132279	Down
GWHGEUUU012415.1	5.31974	-6.10467	1.75404	3.48035	0.000500756	0.0031961	Down
GWHGEUUU012420.1	974.092	-0.539041	0.17763	3.03462	0.00240838	0.0118478	Down
GWHGEUUU012439.1	141.092	-0.792555	0.239553	3.30848	0.000938042	0.00536897	Down
GWHGEUUU012467.1	150.063	-0.931419	0.245611	3.79225	0.000149288	0.00115342	Down
GWHGEUUU012468.1	20.0919	2.31987	0.700311	-3.31263	0.000924238	0.00530449	Up
GWHGEUUU012485.1	35.926	-4.75659	0.7156	6.64699	2.99e-11	1.36e-09	Down
GWHGEUUU012487.1	59.5003	1.0073	0.402653	-2.50166	0.0123614	0.0438307	Up
GWHGEUUU012488.1	69.6157	-1.00838	0.359446	2.80537	0.00502587	0.0215217	Down
GWHGEUUU012516.1	1869.85	0.642386	0.160989	-3.99023	6.6e-05	0.000574729	Up
GWHGEUUU012542.1	36.0908	-5.37812	0.774748	6.94177	3.87e-12	2.08e-10	Down
GWHGEUUU012546.1	26.8875	-1.36565	0.506302	2.69731	0.0069902	0.0279012	Down
GWHGEUUU012555.1	23.8901	-7.29704	1.33077	5.48333	4.17e-08	9.27e-07	Down
GWHGEUUU012567.1	40.0472	-1.25491	0.475035	2.64171	0.00824883	0.0317942	Down
GWHGEUUU012581.1	13.3739	4.57	1.19706	-3.8177	0.0001347	0.00105739	Up
GWHGEUUU012592.1	43.7582	-2.57697	0.491286	5.24536	1.56e-07	2.97e-06	Down
GWHGEUUU012593.1	1329.05	-0.954744	0.2266	4.21334	2.52e-05	0.000251586	Down
GWHGEUUU012603.1	227.681	-0.737967	0.260489	2.833	0.00461127	0.0200976	Down
GWHGEUUU012606.1	147.996	-0.96361	0.315678	3.05251	0.00226936	0.0112814	Down
GWHGEUUU012623.1	1733.56	-1.72055	0.416118	4.13477	3.55e-05	0.000338903	Down
GWHGEUUU012628.1	113.895	1.13651	0.329129	-3.4531	0.000554182	0.00347599	Up
GWHGEUUU012631.1	741.336	1.06107	0.242198	-4.38102	1.18e-05	0.000132198	Up
GWHGEUUU012657.1	1166.72	-0.702719	0.191889	3.66212	0.000250138	0.0017897	Down
GWHGEUUU012664.1	268.895	-1.25763	0.292163	4.30455	1.67e-05	0.000178643	Down
GWHGEUUU012667.1	556.152	-0.537094	0.207476	2.5887	0.00963379	0.0358736	Down
GWHGEUUU012691.1	58.5199	-2.94509	0.56447	5.21745	1.81e-07	3.38e-06	Down
GWHGEUUU012694.1	1017.33	0.833184	0.158917	-5.2429	1.58e-07	3e-06	Up
GWHGEUUU012695.1	134.253	1.12956	0.290217	-3.89211	9.94e-05	0.000815556	Up
GWHGEUUU012705.1	78.6154	1.04916	0.343588	-3.05354	0.00226155	0.0112498	Up
GWHGEUUU012706.1	9.01044	3.36218	1.27383	-2.63943	0.0083045	0.0319649	Up
GWHGEUUU012710.1	264.551	0.666204	0.266265	-2.50203	0.0123483	0.0437994	Up
GWHGEUUU012726.1	198.837	-1.01921	0.283783	3.59152	0.000328749	0.00224843	Down
GWHGEUUU012740.1	668.572	1.05421	0.16758	-6.2908	3.16e-10	1.15e-08	Up
GWHGEUUU012741.1	161.556	-2.76921	0.343422	8.06358	7.41e-16	7.57e-14	Down
GWHGEUUU012752.1	11.0584	2.8841	0.949086	-3.03882	0.00237507	0.0117126	Up
GWHGEUUU012759.1	191.852	-1.73165	0.302137	5.73133	9.96e-09	2.59e-07	Down
GWHGEUUU012774.1	503.287	0.69173	0.207286	-3.33707	0.000846652	0.00493723	Up
GWHGEUUU012777.1	98.2501	2.93897	0.512165	-5.73833	9.56e-09	2.48e-07	Up
GWHGEUUU012808.1	16.7659	4.90374	1.18204	-4.14853	3.35e-05	0.00032169	Up
GWHGEUUU012861.1	152.021	-3.14636	0.454029	6.92986	4.21e-12	2.26e-10	Down
GWHGEUUU012866.1	268.151	0.793437	0.199264	-3.98184	6.84e-05	0.00059221	Up
GWHGEUUU012867.1	88.3236	-1.2044	0.362919	3.31865	0.000904549	0.00521573	Down
GWHGEUUU012894.1	257.238	0.598259	0.214869	-2.7843	0.00536439	0.022652	Up
GWHGEUUU012895.1	5.89387	-4.28073	1.40261	3.05197	0.00227345	0.0112963	Down
GWHGEUUU012926.1	29.8279	-2.95525	0.672404	4.39505	1.11e-05	0.00012494	Down
GWHGEUUU012929.1	10.3659	-2.97554	1.06014	2.80675	0.00500438	0.0214446	Down
GWHGEUUU012931.1	287.09	-0.86141	0.248621	3.46475	0.000530725	0.0033534	Down
GWHGEUUU012938.1	106.821	-1.73925	0.401152	4.33563	1.45e-05	0.000158692	Down
GWHGEUUU012945.1	1690.77	0.768251	0.168718	-4.55346	5.28e-06	6.61e-05	Up
GWHGEUUU012948.1	287.48	1.5954	0.347241	-4.5945	4.34e-06	5.58e-05	Up
GWHGEUUU012949.1	86.5177	2.6652	0.484482	-5.50113	3.77e-08	8.5e-07	Up
GWHGEUUU012956.1	141.321	-0.709933	0.255295	2.78084	0.00542192	0.0228312	Down
GWHGEUUU012959.1	75.53	-5.86233	0.636366	9.21219	3.2e-20	5.67e-18	Down
GWHGEUUU012961.1	40.5294	-7.16117	1.11477	6.42393	1.33e-10	5.24e-09	Down
GWHGEUUU012962.1	61.1552	-4.7858	0.536743	8.91636	4.82e-19	7.67e-17	Down
GWHGEUUU012963.1	29.1309	-5.0588	0.764599	6.61628	3.68e-11	1.65e-09	Down
GWHGEUUU012966.1	114.624	-2.66376	0.502609	5.29986	1.16e-07	2.29e-06	Down
GWHGEUUU012972.1	8.06402	-5.70309	1.46006	3.90606	9.38e-05	0.000778193	Down
GWHGEUUU012974.1	472.701	0.715269	0.200334	-3.57038	0.000356469	0.00240288	Up
GWHGEUUU012990.1	1090.34	-0.608318	0.172901	3.5183	0.000434322	0.00282942	Down
GWHGEUUU012991.1	91.9198	-0.911431	0.277483	3.28463	0.00102115	0.00576	Down
GWHGEUUU013001.1	153.054	0.75653	0.26875	-2.815	0.00487775	0.0210157	Up
GWHGEUUU013002.1	10.9039	-2.47708	0.780342	3.17435	0.00150171	0.00800823	Down
GWHGEUUU013004.1	1058.68	1.7305	0.2559	-6.76241	1.36e-11	6.55e-10	Up
GWHGEUUU013013.1	16.2774	-3.36772	0.937891	3.59074	0.000329742	0.00225372	Down
GWHGEUUU013022.1	33.5979	-3.03712	0.601748	5.04717	4.48e-07	7.59e-06	Down
GWHGEUUU013025.1	296.174	0.539846	0.193352	-2.79204	0.00523773	0.0222285	Up
GWHGEUUU013026.1	91.7088	-1.36945	0.397442	3.44567	0.000569639	0.00355417	Down
GWHGEUUU013029.1	1573.14	0.918586	0.235681	-3.89758	9.72e-05	0.000801197	Up
GWHGEUUU013034.1	312.723	-1.50084	0.265744	5.64772	1.63e-08	4.02e-07	Down
GWHGEUUU013037.1	85.4127	-1.02459	0.344416	2.97487	0.00293113	0.0139274	Down
GWHGEUUU013039.1	58.1934	2.02488	0.471782	-4.29198	1.77e-05	0.000187065	Up
GWHGEUUU013041.1	114.847	-0.737014	0.253499	2.90737	0.00364487	0.016638	Down
GWHGEUUU013052.1	41.4202	1.16414	0.46587	-2.49886	0.0124593	0.0441103	Up
GWHGEUUU013062.1	120.033	0.935686	0.25971	-3.60281	0.000314794	0.00216546	Up
GWHGEUUU013069.1	334.606	-0.629016	0.188705	3.33333	0.000858141	0.00499479	Down
GWHGEUUU013071.1	1006.74	-1.09027	0.225698	4.83065	1.36e-06	2.03e-05	Down
GWHGEUUU013072.1	86.819	1.27191	0.358392	-3.54895	0.000386774	0.00256514	Up
GWHGEUUU013083.1	1376.16	0.509975	0.163394	-3.12114	0.00180151	0.00931884	Up
GWHGEUUU013084.1	24.3221	-5.05162	0.950818	5.31292	1.08e-07	2.15e-06	Down
GWHGEUUU013092.1	397.173	1.2058	0.199135	-6.0552	1.4e-09	4.42e-08	Up
GWHGEUUU013102.1	9545.27	2.20328	0.258307	-8.52969	1.47e-17	1.9e-15	Up
GWHGEUUU013104.1	163.969	0.758568	0.306102	-2.47815	0.0132065	0.0461698	Up
GWHGEUUU013117.1	635.959	0.512508	0.17926	-2.85902	0.00424953	0.0188214	Up
GWHGEUUU013119.1	33.672	-1.98153	0.667841	2.96707	0.0030065	0.0142152	Down
GWHGEUUU013122.1	546.058	-0.683507	0.177139	3.85859	0.000114042	0.000919065	Down
GWHGEUUU013124.1	464.136	0.561197	0.188388	-2.97894	0.00289249	0.013782	Up
GWHGEUUU013127.1	109.668	-0.915648	0.335251	2.73123	0.00630982	0.0256972	Down
GWHGEUUU013140.1	356.016	-0.552881	0.219257	2.52161	0.011682	0.0419568	Down
GWHGEUUU013146.1	155.997	-0.79462	0.233213	3.40727	0.000656171	0.00398569	Down
GWHGEUUU013148.1	160.639	-0.788254	0.246218	3.20144	0.00136742	0.00738139	Down
GWHGEUUU013152.1	417.282	-7.31177	1.1884	6.15262	7.62e-10	2.56e-08	Down
GWHGEUUU013160.1	79.8778	-0.998885	0.320469	3.11694	0.00182737	0.00942258	Down
GWHGEUUU013168.1	455.248	0.908759	0.204028	-4.45408	8.43e-06	9.87e-05	Up
GWHGEUUU013188.1	145.778	-1.52535	0.44221	3.44938	0.000561883	0.00351573	Down
GWHGEUUU013192.1	36.6027	-1.34138	0.429967	3.11974	0.00181011	0.0093555	Down
GWHGEUUU013193.1	10.4021	-2.96722	0.939724	3.15755	0.00159103	0.00842343	Down
GWHGEUUU013199.1	365.525	-0.694245	0.216765	3.20275	0.00136123	0.00735053	Down
GWHGEUUU013200.1	1242.29	0.611927	0.159539	-3.83559	0.000125264	0.000995467	Up
GWHGEUUU013203.1	20.4206	-3.15566	0.714958	4.41378	1.02e-05	0.000115742	Down
GWHGEUUU013209.1	321.934	-0.677466	0.187711	3.60908	0.000307282	0.0021223	Down
GWHGEUUU013229.1	885.719	0.633438	0.233942	-2.70767	0.00677577	0.0272	Up
GWHGEUUU013234.1	199.987	-0.84365	0.23559	3.581	0.000342275	0.00232599	Down
GWHGEUUU013237.1	67.846	-1.66309	0.498709	3.33479	0.000853637	0.00497327	Down
GWHGEUUU013244.1	657.124	-0.942871	0.285216	3.30582	0.000947001	0.00541099	Down
GWHGEUUU013264.1	638.719	0.645497	0.178246	-3.62139	0.00029303	0.00204168	Up
GWHGEUUU013265.1	353.398	-0.629531	0.221965	2.83617	0.00456577	0.0199331	Down
GWHGEUUU013266.1	1291.4	0.897372	0.228	-3.93583	8.29e-05	0.000697861	Up
GWHGEUUU013282.1	75.4497	2.37691	0.497467	-4.77802	1.77e-06	2.55e-05	Up
GWHGEUUU013283.1	18449.3	1.28733	0.220512	-5.83791	5.29e-09	1.45e-07	Up
GWHGEUUU013294.1	548.209	1.02909	0.199649	-5.15451	2.54e-07	4.56e-06	Up
GWHGEUUU013299.1	1070.37	0.832174	0.195263	-4.26182	2.03e-05	0.000209948	Up
GWHGEUUU013304.1	227.048	-0.746823	0.253427	2.9469	0.00320975	0.0149927	Down
GWHGEUUU013306.1	258.439	-0.673494	0.246769	2.72925	0.00634788	0.0258215	Down
GWHGEUUU013308.1	96.4097	-1.22397	0.444219	2.75533	0.0058633	0.0242922	Down
GWHGEUUU013311.1	69.9967	-1.03619	0.365435	2.83551	0.00457531	0.0199691	Down
GWHGEUUU013316.1	290.413	-1.7985	0.232163	7.74674	9.43e-15	7.93e-13	Down
GWHGEUUU013329.1	272.461	0.734381	0.205072	-3.58109	0.000342166	0.00232599	Up
GWHGEUUU013334.1	197.321	-1.62843	0.30001	5.4279	5.7e-08	1.22e-06	Down
GWHGEUUU013335.1	1232.65	-1.28734	0.218288	5.89742	3.69e-09	1.05e-07	Down
GWHGEUUU013338.1	102.772	-2.37712	0.412536	5.76221	8.3e-09	2.19e-07	Down
GWHGEUUU013341.1	64.0848	-1.6087	0.362246	4.44091	8.96e-06	0.000103867	Down
GWHGEUUU013350.1	17.596	1.97024	0.795398	-2.47705	0.0132474	0.0462708	Up
GWHGEUUU013359.1	46.9247	-1.38072	0.439036	3.14489	0.00166147	0.00872458	Down
GWHGEUUU013366.1	1091.75	0.682552	0.159996	-4.26606	1.99e-05	0.000206769	Up
GWHGEUUU013369.1	33.9724	-1.76086	0.472747	3.72474	0.00019552	0.0014514	Down
GWHGEUUU013372.1	96.4122	0.986942	0.293507	-3.36258	0.000772169	0.0045676	Up
GWHGEUUU013374.1	423.32	0.586845	0.239752	-2.44772	0.0143764	0.049431	Up
GWHGEUUU013378.1	552.783	0.565889	0.179688	-3.14929	0.00163668	0.00862519	Up
GWHGEUUU013395.1	1928.72	0.637965	0.166801	-3.8247	0.00013093	0.00103332	Up
GWHGEUUU013396.1	140.519	-0.94071	0.251711	3.73726	0.000186039	0.00139005	Down
GWHGEUUU013397.1	14.6272	-3.98248	0.858851	4.63699	3.54e-06	4.68e-05	Down
GWHGEUUU013420.1	2110.08	1.09654	0.180563	-6.07293	1.26e-09	4e-08	Up
GWHGEUUU013433.1	241.314	-0.643513	0.204134	3.1524	0.00161932	0.00854978	Down
GWHGEUUU013438.1	16.3883	-1.66805	0.648896	2.5706	0.0101524	0.0374119	Down
GWHGEUUU013442.1	66.2227	-1.01259	0.330829	3.06077	0.00220768	0.0110067	Down
GWHGEUUU013443.1	22.452	-7.2077	1.30017	5.54365	2.96e-08	6.86e-07	Down
GWHGEUUU013444.1	328.971	-1.00165	0.216831	4.61949	3.85e-06	5.02e-05	Down
GWHGEUUU013463.1	102.465	-1.59635	0.426645	3.74164	0.000182823	0.00136866	Down
GWHGEUUU013468.1	67.2667	-2.04239	0.480811	4.2478	2.16e-05	0.000221083	Down
GWHGEUUU013490.1	580.458	-1.10194	0.404722	2.72271	0.00647495	0.0262347	Down
GWHGEUUU013492.1	516.3	-1.39087	0.278855	4.98777	6.11e-07	9.98e-06	Down
GWHGEUUU013502.1	5.45444	4.26385	1.70044	-2.50749	0.0121591	0.0432726	Up
GWHGEUUU013503.1	1272.44	0.541957	0.15891	-3.41047	0.000648516	0.00395205	Up
GWHGEUUU013523.1	1743.18	0.620015	0.174403	-3.55506	0.000377891	0.00251922	Up
GWHGEUUU013529.1	1590.21	1.05427	0.25715	-4.09981	4.13e-05	0.000385465	Up
GWHGEUUU013535.1	176.457	-1.28089	0.251869	5.08556	3.67e-07	6.32e-06	Down
GWHGEUUU013544.1	40.7566	1.20636	0.428499	-2.81531	0.00487304	0.0209993	Up
GWHGEUUU013545.1	24.6694	-2.46653	0.592653	4.16184	3.16e-05	0.00030584	Down
GWHGEUUU013548.1	68.4606	1.09607	0.399289	-2.74504	0.00605031	0.0248866	Up
GWHGEUUU013552.1	6.84077	-3.42446	1.26265	2.71212	0.00668551	0.0269287	Down
GWHGEUUU013558.1	170.423	-1.05126	0.266795	3.94034	8.14e-05	0.000686371	Down
GWHGEUUU013564.1	70.7006	-3.39817	0.501043	6.7822	1.18e-11	5.83e-10	Down
GWHGEUUU013567.1	84.3876	-1.05617	0.40286	2.62168	0.00874965	0.0332718	Down
GWHGEUUU013568.1	138.163	1.44422	0.285339	-5.0614	4.16e-07	7.09e-06	Up
GWHGEUUU013580.1	61.8057	-2.44394	0.531009	4.60245	4.18e-06	5.39e-05	Down
GWHGEUUU013584.1	627.814	0.649244	0.164064	-3.95726	7.58e-05	0.000648048	Up
GWHGEUUU013590.1	479.815	-1.02369	0.227614	4.49748	6.88e-06	8.29e-05	Down
GWHGEUUU013600.1	639.726	0.542252	0.190584	-2.84521	0.00443827	0.0195011	Up
GWHGEUUU013602.1	127.687	-0.628976	0.249024	2.52577	0.0115446	0.0415795	Down
GWHGEUUU013603.1	1373.9	0.524586	0.166376	-3.15301	0.00161596	0.00853642	Up
GWHGEUUU013618.1	28.3631	-2.00163	0.501648	3.99012	6.6e-05	0.000574842	Down
GWHGEUUU013620.1	4522.83	0.547523	0.168772	-3.24415	0.00117803	0.00650696	Up
GWHGEUUU013637.1	307.049	-0.545247	0.209589	2.60151	0.00928146	0.0348518	Down
GWHGEUUU013654.1	71.206	1.21519	0.320831	-3.78764	0.000152088	0.00117135	Up
GWHGEUUU013658.1	367.775	1.00154	0.193878	-5.16583	2.39e-07	4.33e-06	Up
GWHGEUUU013660.1	7.97922	3.79961	1.38037	-2.7526	0.00591247	0.0244493	Up
GWHGEUUU013661.1	894.313	0.703719	0.152663	-4.60961	4.03e-06	5.23e-05	Up
GWHGEUUU013668.1	307.221	-1.63853	0.253611	6.46082	1.04e-10	4.2e-09	Down
GWHGEUUU013669.1	940.812	-0.726184	0.184133	3.94379	8.02e-05	0.000678417	Down
GWHGEUUU013672.1	245.231	-1.02125	0.206449	4.94672	7.55e-07	1.21e-05	Down
GWHGEUUU013674.1	232.249	-0.565801	0.202639	2.79216	0.00523579	0.0222233	Down
GWHGEUUU013676.1	1038.71	0.513626	0.171326	-2.99794	0.0027181	0.0130925	Up
GWHGEUUU013686.1	317.597	1.00326	0.289657	-3.46361	0.000532974	0.00336555	Up
GWHGEUUU013709.1	99.2562	0.844695	0.296603	-2.84789	0.004401	0.0193671	Up
GWHGEUUU013719.1	437.676	0.590511	0.232684	-2.53782	0.0111545	0.0403722	Up
GWHGEUUU013728.1	290.871	0.53001	0.197824	-2.6792	0.00737983	0.0290988	Up
GWHGEUUU013744.1	132.267	1.01052	0.285389	-3.54084	0.000398848	0.00262827	Up
GWHGEUUU013746.1	853.544	0.984737	0.183044	-5.37978	7.46e-08	1.55e-06	Up
GWHGEUUU013747.1	1404.68	1.33448	0.272887	-4.89023	1.01e-06	1.56e-05	Up
GWHGEUUU013752.1	627.427	2.03867	0.50328	-4.05076	5.11e-05	0.000463178	Up
GWHGEUUU013754.1	484.287	0.5642	0.206152	-2.73681	0.00620377	0.0253825	Up
GWHGEUUU013763.1	359.308	0.829193	0.205886	-4.02743	5.64e-05	0.000504354	Up
GWHGEUUU013768.1	484.834	0.693823	0.212605	-3.26344	0.00110067	0.00614456	Up
GWHGEUUU013775.1	140.052	-1.00439	0.296647	3.38581	0.000709673	0.00425831	Down
GWHGEUUU013778.1	8.79386	2.52753	0.991903	-2.54816	0.0108293	0.0394551	Up
GWHGEUUU013787.1	23.4464	-2.35812	0.630485	3.74016	0.000183901	0.00137607	Down
GWHGEUUU013795.1	1543.16	0.75732	0.185238	-4.08836	4.34e-05	0.000402796	Up
GWHGEUUU013804.1	544.635	0.796341	0.203633	-3.91067	9.2e-05	0.000764929	Up
GWHGEUUU013808.1	289.631	0.895708	0.251134	-3.56666	0.000361562	0.00242855	Up
GWHGEUUU013809.1	12.1861	3.82279	1.29763	-2.94597	0.00321947	0.0150245	Up
GWHGEUUU013810.1	258.589	1.43015	0.348016	-4.10944	3.97e-05	0.000371868	Up
GWHGEUUU013811.1	83.4002	1.08978	0.432427	-2.52015	0.0117305	0.0420975	Up
GWHGEUUU013814.1	33.5744	-4.64631	0.697726	6.65922	2.75e-11	1.26e-09	Down
GWHGEUUU013817.1	308.025	1.75845	0.296463	-5.93143	3e-09	8.74e-08	Up
GWHGEUUU013821.1	135.95	-0.724646	0.280463	2.58375	0.00977339	0.0362491	Down
GWHGEUUU013829.1	19.6333	-1.66922	0.565247	2.95307	0.00314627	0.0147364	Down
GWHGEUUU013831.1	380.798	1.38974	0.234494	-5.92655	3.09e-09	8.96e-08	Up
GWHGEUUU013832.1	156.725	-3.03126	0.3946	7.68187	1.57e-14	1.27e-12	Down
GWHGEUUU013837.1	68.2489	-1.02431	0.323536	3.16598	0.00154561	0.00821541	Down
GWHGEUUU013856.1	288.815	-0.815362	0.270923	3.00956	0.00261623	0.0126919	Down
GWHGEUUU013866.1	778.198	0.600107	0.183025	-3.27882	0.00104243	0.0058597	Up
GWHGEUUU013876.1	647.772	0.815492	0.186292	-4.37748	1.2e-05	0.000133973	Up
GWHGEUUU013901.1	24.7225	-2.30784	0.653821	3.52978	0.000415905	0.00272554	Down
GWHGEUUU013902.1	191.407	-0.617383	0.237615	2.59825	0.00936995	0.0351114	Down
GWHGEUUU013917.1	722.788	0.55633	0.184144	-3.02117	0.00251803	0.0122958	Up
GWHGEUUU013924.1	46.0134	-1.16287	0.368378	3.15672	0.00159555	0.00844305	Down
GWHGEUUU013927.1	47.5636	-0.980563	0.361724	2.7108	0.00671205	0.027011	Down
GWHGEUUU013928.1	973.295	1.39425	0.159494	-8.74172	2.3e-18	3.3e-16	Up
GWHGEUUU013931.1	673.46	-0.580296	0.164396	3.52988	0.000415753	0.00272513	Down
GWHGEUUU013945.1	1299.38	0.625711	0.176545	-3.5442	0.000393807	0.00260284	Up
GWHGEUUU013946.1	90.8752	1.26219	0.512083	-2.46481	0.0137085	0.047537	Up
GWHGEUUU013954.1	893.274	2.22596	0.300545	-7.40642	1.3e-13	8.82e-12	Up
GWHGEUUU013955.1	1172.28	0.615212	0.189138	-3.25271	0.00114309	0.00634923	Up
GWHGEUUU013962.1	1234.99	0.977249	0.234737	-4.16317	3.14e-05	0.00030445	Up
GWHGEUUU013979.1	130.084	-0.722578	0.256507	2.81699	0.00484757	0.020909	Down
GWHGEUUU013985.1	1067.1	0.770188	0.19145	-4.02292	5.75e-05	0.000512329	Up
GWHGEUUU013994.1	126.158	-1.19511	0.394816	3.02701	0.00246987	0.0120989	Down
GWHGEUUU013998.1	690.264	2.35293	0.7947	-2.96077	0.00306867	0.0144585	Up
GWHGEUUU014002.1	17.8766	-1.91604	0.746693	2.56603	0.010287	0.0378405	Down
GWHGEUUU014007.1	8825.35	0.845518	0.201246	-4.20142	2.65e-05	0.000262998	Up
GWHGEUUU014008.1	101.566	1.23478	0.33865	-3.6462	0.00026615	0.00188288	Up
GWHGEUUU014016.1	1338.46	-0.502268	0.168139	2.98722	0.00281523	0.0134742	Down
GWHGEUUU014028.1	1052.67	0.696831	0.242515	-2.87335	0.00406143	0.0181392	Up
GWHGEUUU014029.1	331.801	-0.654822	0.190815	3.43172	0.000599775	0.00370698	Down
GWHGEUUU014034.1	162.999	-1.25396	0.304883	4.11291	3.91e-05	0.00036677	Down
GWHGEUUU014049.1	766.086	1.30106	0.270394	-4.81172	1.5e-06	2.21e-05	Up
GWHGEUUU014052.1	744.72	-0.806457	0.232478	3.46896	0.000522487	0.0033088	Down
GWHGEUUU014057.1	111.523	1.64805	0.326422	-5.04881	4.45e-07	7.54e-06	Up
GWHGEUUU014059.1	20.5471	-1.35974	0.534573	2.5436	0.0109718	0.0398512	Down
GWHGEUUU014071.1	59.4331	-1.24228	0.360512	3.44588	0.000569204	0.00355289	Down
GWHGEUUU014080.1	171.138	0.755922	0.261106	-2.89508	0.00379064	0.0171509	Up
GWHGEUUU014087.1	1360.41	0.818039	0.168629	-4.85111	1.23e-06	1.86e-05	Up
GWHGEUUU014088.1	148.389	-0.87476	0.247961	3.52781	0.000419012	0.00274299	Down
GWHGEUUU014089.1	303.521	0.664401	0.203478	-3.26522	0.0010938	0.00611066	Up
GWHGEUUU014090.1	18.435	-3.23426	0.733525	4.4092	1.04e-05	0.000117836	Down
GWHGEUUU014096.1	5841.07	0.510279	0.136461	-3.73937	0.000184481	0.00138008	Up
GWHGEUUU014099.1	1956.09	-1.50513	0.315138	4.7761	1.79e-06	2.57e-05	Down
GWHGEUUU014104.1	153.813	1.11623	0.249997	-4.46497	8.01e-06	9.46e-05	Up
GWHGEUUU014109.1	339.234	-0.68859	0.26359	2.61236	0.00899201	0.0339591	Down
GWHGEUUU014113.1	541.362	-0.610061	0.229596	2.65711	0.00788132	0.0306905	Down
GWHGEUUU014117.1	333.402	-2.63129	0.246781	10.6624	1.53e-26	5.23e-24	Down
GWHGEUUU014119.1	44.3141	1.59179	0.476719	-3.33904	0.000840672	0.00491226	Up
GWHGEUUU014135.1	1727.82	0.896327	0.178226	-5.02915	4.93e-07	8.26e-06	Up
GWHGEUUU014137.1	2823.83	-4.45183	0.895639	4.97057	6.68e-07	1.08e-05	Down
GWHGEUUU014139.1	3718.27	1.14932	0.23223	-4.94904	7.46e-07	1.2e-05	Up
GWHGEUUU014141.1	79.0185	1.24475	0.347312	-3.58395	0.000338434	0.00230395	Up
GWHGEUUU014142.1	33.9097	-2.24195	0.51218	4.37728	1.2e-05	0.00013405	Down
GWHGEUUU014147.1	1088.78	-0.823966	0.3069	2.68481	0.00725716	0.0287548	Down
GWHGEUUU014168.1	666.389	0.518551	0.182215	-2.84582	0.00442978	0.0194688	Up
GWHGEUUU014169.1	168.44	-1.12722	0.350255	3.21828	0.00128963	0.00701671	Down
GWHGEUUU014193.1	621.67	0.741252	0.295144	-2.51149	0.0120222	0.0428893	Up
GWHGEUUU014199.1	739.869	0.688494	0.24564	-2.80285	0.0050653	0.0216515	Up
GWHGEUUU014212.1	913.946	-1.64666	0.177151	9.29524	1.47e-20	2.68e-18	Down
GWHGEUUU014213.1	1392.31	0.932777	0.299617	-3.11323	0.00185051	0.00951332	Up
GWHGEUUU014216.1	179.679	-0.763357	0.239861	3.1825	0.0014601	0.00781608	Down
GWHGEUUU014217.1	46.8381	1.28736	0.444029	-2.89928	0.00374025	0.0169724	Up
GWHGEUUU014225.1	333.299	-0.851892	0.239865	3.55155	0.000382975	0.00254542	Down
GWHGEUUU014228.1	346.689	0.72709	0.193317	-3.76113	0.000169147	0.00127971	Up
GWHGEUUU014236.1	1786.18	-1.58895	0.350295	4.53604	5.73e-06	7.09e-05	Down
GWHGEUUU014237.1	1273.82	1.13884	0.18198	-6.25802	3.9e-10	1.38e-08	Up
GWHGEUUU014241.1	1249.03	-0.981866	0.345873	2.8388	0.00452833	0.0198005	Down
GWHGEUUU014243.1	650.523	0.920795	0.161268	-5.70973	1.13e-08	2.89e-07	Up
GWHGEUUU014249.1	138.354	-0.821904	0.275638	2.98183	0.00286531	0.0136757	Down
GWHGEUUU014253.1	2856.22	1.18196	0.197014	-5.99938	1.98e-09	6.03e-08	Up
GWHGEUUU014257.1	94.9844	-1.0775	0.308308	3.49487	0.000474298	0.00304994	Down
GWHGEUUU014258.1	33.1612	-1.44385	0.469601	3.07462	0.00210769	0.010592	Down
GWHGEUUU014261.1	295.343	1.38415	0.265864	-5.20623	1.93e-07	3.56e-06	Up
GWHGEUUU014268.1	26.7758	1.84099	0.530731	-3.46879	0.000522816	0.0033102	Up
GWHGEUUU014269.1	56.6772	1.38913	0.374557	-3.70874	0.000208294	0.00153196	Up
GWHGEUUU014274.1	175.862	3.20588	0.35569	-9.01313	2e-19	3.31e-17	Up
GWHGEUUU014282.1	77.6264	-1.01874	0.349183	2.91748	0.00352868	0.0161909	Down
GWHGEUUU014286.1	400.371	0.891131	0.200908	-4.43552	9.19e-06	0.000106105	Up
GWHGEUUU014289.1	43.4229	-2.02403	0.413244	4.8979	9.69e-07	1.5e-05	Down
GWHGEUUU014293.1	229.627	-1.24519	0.243027	5.12365	3e-07	5.27e-06	Down
GWHGEUUU014294.1	291.593	-0.507905	0.203848	2.49159	0.0127173	0.0448727	Down
GWHGEUUU014314.1	19.291	1.79367	0.688189	-2.60636	0.00915099	0.0344457	Up
GWHGEUUU014315.1	180.77	0.821124	0.332247	-2.47143	0.0134574	0.0468609	Up
GWHGEUUU014319.1	460.528	0.558165	0.208408	-2.67823	0.00740129	0.0291686	Up
GWHGEUUU014334.1	353.435	0.657027	0.199398	-3.29505	0.000984039	0.0055895	Up
GWHGEUUU014336.1	504.52	-0.772334	0.266409	2.89905	0.00374296	0.0169822	Down
GWHGEUUU014338.1	260.543	-0.541157	0.22014	2.45824	0.013962	0.0482393	Down
GWHGEUUU014344.1	345.251	-0.645042	0.208429	3.09478	0.00196961	0.0100171	Down
GWHGEUUU014349.1	65.1442	2.13315	0.511064	-4.17394	2.99e-05	0.000292428	Up
GWHGEUUU014355.1	25.9733	1.71388	0.605067	-2.83255	0.00461787	0.0201236	Up
GWHGEUUU014366.1	17.11	-2.22395	0.713362	3.11756	0.00182353	0.00940751	Down
GWHGEUUU014370.1	480.593	0.598	0.176973	-3.37905	0.000727363	0.00435346	Up
GWHGEUUU014371.1	17.0463	-1.84993	0.728073	2.54086	0.0110579	0.0400697	Down
GWHGEUUU014373.1	129.411	1.60206	0.57174	-2.80208	0.00507748	0.0216946	Up
GWHGEUUU014383.1	29.7215	-1.80316	0.575721	3.132	0.00173618	0.0090568	Down
GWHGEUUU014412.1	1379.54	1.08602	0.174695	-6.21667	5.08e-10	1.78e-08	Up
GWHGEUUU014415.1	36.1857	-4.19822	0.736183	5.70268	1.18e-08	3e-07	Down
GWHGEUUU014416.1	90.4042	-1.38309	0.399637	3.46087	0.000538423	0.00339232	Down
GWHGEUUU014423.1	384.506	1.66146	0.288597	-5.75702	8.56e-09	2.25e-07	Up
GWHGEUUU014424.1	246.455	0.95148	0.240129	-3.96236	7.42e-05	0.000635929	Up
GWHGEUUU014425.1	106.987	-0.894576	0.275943	3.24189	0.00118739	0.00654348	Down
GWHGEUUU014426.1	2454.01	-1.24101	0.223409	5.55488	2.78e-08	6.47e-07	Down
GWHGEUUU014429.1	83.1924	-1.2416	0.474991	2.61395	0.0089502	0.0338301	Down
GWHGEUUU014430.1	139.663	-5.31977	0.511586	10.3986	2.52e-25	7.69e-23	Down
GWHGEUUU014438.1	324.803	0.544585	0.191487	-2.84397	0.00445546	0.0195539	Up
GWHGEUUU014440.1	267.738	-0.783043	0.282655	2.77031	0.00560024	0.0234224	Down
GWHGEUUU014448.1	199.343	-0.739905	0.223937	3.30407	0.000952916	0.00543975	Down
GWHGEUUU014449.1	95.3611	-0.8727	0.310525	2.8104	0.00494793	0.0212558	Down
GWHGEUUU014457.1	3171.96	0.524619	0.152074	-3.44975	0.000561098	0.00351295	Up
GWHGEUUU014468.1	437.738	-0.574304	0.177915	3.22797	0.00124673	0.00682054	Down
GWHGEUUU014474.1	22.2172	-2.85201	0.735758	3.87629	0.000106063	0.000863556	Down
GWHGEUUU014484.1	50.3402	1.19932	0.373924	-3.20739	0.00133943	0.0072506	Up
GWHGEUUU014486.1	195.444	-1.52823	0.583201	2.62042	0.00878228	0.0333629	Down
GWHGEUUU014493.1	182.423	-0.96572	0.288579	3.34646	0.000818497	0.00480117	Down
GWHGEUUU014499.1	16.876	1.56633	0.629958	-2.4864	0.0129041	0.0453798	Up
GWHGEUUU014507.1	595.667	0.770733	0.176055	-4.3778	1.2e-05	0.000133873	Up
GWHGEUUU014528.1	226.378	-1.52533	0.249667	6.10948	1e-09	3.28e-08	Down
GWHGEUUU014536.1	147.272	0.938433	0.325753	-2.88081	0.00396651	0.0178029	Up
GWHGEUUU014561.1	5.33629	-4.12773	1.47994	2.78913	0.00528502	0.022383	Down
GWHGEUUU014565.1	31.5404	-2.12358	0.622572	3.41098	0.000647302	0.0039462	Down
GWHGEUUU014575.1	569.8	0.544303	0.180834	-3.00996	0.00261279	0.0126804	Up
GWHGEUUU014580.1	1207.89	0.652137	0.161407	-4.04034	5.34e-05	0.000481151	Up
GWHGEUUU014584.1	434.756	0.937684	0.17586	-5.33198	9.71e-08	1.96e-06	Up
GWHGEUUU014585.1	265.866	-1.40531	0.390467	3.59905	0.000319377	0.00219405	Down
GWHGEUUU014594.1	136.462	-2.61075	0.538909	4.8445	1.27e-06	1.91e-05	Down
GWHGEUUU014601.1	94.6366	-2.21638	0.292899	7.56705	3.82e-14	2.84e-12	Down
GWHGEUUU014620.1	189.817	-0.6509	0.219578	2.96432	0.00303355	0.0143193	Down
GWHGEUUU014623.1	8.25992	-4.80095	1.32841	3.61405	0.000301457	0.00208721	Down
GWHGEUUU014630.1	967.948	0.961027	0.237652	-4.04384	5.26e-05	0.000474976	Up
GWHGEUUU014636.1	414.016	-0.918087	0.296492	3.0965	0.00195822	0.00996743	Down
GWHGEUUU014646.1	25.4383	-1.7221	0.544594	3.16217	0.00156597	0.0083093	Down
GWHGEUUU014647.1	11.0141	-1.90131	0.766798	2.47954	0.0131552	0.0460756	Down
GWHGEUUU014648.1	59.6363	-1.02447	0.382738	2.67668	0.00743563	0.0292815	Down
GWHGEUUU014654.1	15.6655	-2.13475	0.636661	3.35305	0.000799276	0.00470361	Down
GWHGEUUU014661.1	103.657	-4.33466	0.418249	10.3638	3.62e-25	1.06e-22	Down
GWHGEUUU014665.1	303.882	0.818683	0.314798	-2.60066	0.00930437	0.0349059	Up
GWHGEUUU014666.1	1341.59	0.616767	0.167879	-3.67388	0.000238897	0.00172164	Up
GWHGEUUU014692.1	447.658	1.50893	0.368345	-4.09652	4.19e-05	0.000390624	Up
GWHGEUUU014695.1	40.6455	-1.16173	0.446684	2.60079	0.00930107	0.0349021	Down
GWHGEUUU014709.1	172.074	0.839553	0.231561	-3.62563	0.000288263	0.00201347	Up
GWHGEUUU014710.1	1264.79	0.523463	0.175043	-2.99049	0.0027853	0.0133609	Up
GWHGEUUU014712.1	116.626	-1.87599	0.481177	3.89875	9.67e-05	0.000797986	Down
GWHGEUUU014725.1	289.278	0.970916	0.213441	-4.54888	5.39e-06	6.73e-05	Up
GWHGEUUU014729.1	915.665	1.07291	0.247861	-4.32866	1.5e-05	0.000163392	Up
GWHGEUUU014744.1	324.429	0.714152	0.250364	-2.85245	0.00433836	0.0191406	Up
GWHGEUUU014753.1	2094.35	-0.71179	0.215748	3.29918	0.000969684	0.00551812	Down
GWHGEUUU014754.1	205.065	-0.592909	0.223964	2.64735	0.00811261	0.0313789	Down
GWHGEUUU014760.1	416.093	1.50798	0.288909	-5.21956	1.79e-07	3.35e-06	Up
GWHGEUUU014762.1	221.947	1.74365	0.318641	-5.47213	4.45e-08	9.81e-07	Up
GWHGEUUU014765.1	347.559	0.979192	0.209534	-4.67319	2.97e-06	4.01e-05	Up
GWHGEUUU014771.1	27.7512	-1.27287	0.512832	2.48205	0.0130631	0.0458128	Down
GWHGEUUU014773.1	252.264	0.73064	0.199406	-3.66408	0.000248231	0.00177909	Up
GWHGEUUU014775.1	196.99	0.933561	0.260935	-3.57775	0.000346568	0.00234844	Up
GWHGEUUU014779.1	184.164	0.74001	0.256061	-2.88997	0.00385279	0.0173758	Up
GWHGEUUU014783.1	1117.08	0.585826	0.168804	-3.47045	0.000519578	0.00329511	Up
GWHGEUUU014790.1	17.0869	-2.50469	0.815822	3.07015	0.00213954	0.0107345	Down
GWHGEUUU014792.1	47.8741	-3.60473	0.916918	3.93135	8.45e-05	0.000709253	Down
GWHGEUUU014807.1	13.3577	-2.41115	0.786505	3.06565	0.00217198	0.0108589	Down
GWHGEUUU014808.1	7.45459	-3.53158	1.16934	3.02015	0.00252647	0.0123331	Down
GWHGEUUU014836.1	63.9512	-2.03077	0.424597	4.78282	1.73e-06	2.5e-05	Down
GWHGEUUU014865.1	855.49	1.72103	0.244087	-7.0509	1.78e-12	1.01e-10	Up
GWHGEUUU014869.1	123.434	1.52773	0.291694	-5.23743	1.63e-07	3.07e-06	Up
GWHGEUUU014871.1	263.908	1.57996	0.286008	-5.52416	3.31e-08	7.56e-07	Up
GWHGEUUU014875.1	171.322	1.27225	0.231852	-5.48732	4.08e-08	9.09e-07	Up
GWHGEUUU014888.1	196.884	-0.675345	0.218099	3.0965	0.0019582	0.00996743	Down
GWHGEUUU014891.1	482.993	-0.723894	0.211701	3.41942	0.000627542	0.00384244	Down
GWHGEUUU014893.1	447.942	0.933029	0.259571	-3.5945	0.000325018	0.00222537	Up
GWHGEUUU014894.1	21.6504	-2.74068	0.621586	4.40918	1.04e-05	0.000117836	Down
GWHGEUUU014896.1	14.2117	-2.65054	0.79604	3.32966	0.000869535	0.00505444	Down
GWHGEUUU014900.1	104.801	-1.30228	0.426717	3.05187	0.00227422	0.0112966	Down
GWHGEUUU014901.1	266.362	0.716538	0.19824	-3.6145	0.000300931	0.00208404	Up
GWHGEUUU014904.1	377.768	0.588857	0.208894	-2.81892	0.00481851	0.0208244	Up
GWHGEUUU014910.1	658.805	-1.14271	0.234802	4.86671	1.13e-06	1.73e-05	Down
GWHGEUUU014913.1	111.369	-2.26538	0.42667	5.30944	1.1e-07	2.19e-06	Down
GWHGEUUU014915.1	101.147	-1.38032	0.322764	4.27657	1.9e-05	0.000198788	Down
GWHGEUUU014919.1	236.002	-1.29401	0.230854	5.6053	2.08e-08	4.98e-07	Down
GWHGEUUU014928.1	149.981	-0.87871	0.312546	2.81146	0.00493173	0.021198	Down
GWHGEUUU014929.1	1417.25	1.31791	0.220235	-5.98411	2.18e-09	6.55e-08	Up
GWHGEUUU014931.1	111.444	0.943276	0.382917	-2.46339	0.0137628	0.0476728	Up
GWHGEUUU014939.1	471.424	-2.19152	0.369431	5.93216	2.99e-09	8.72e-08	Down
GWHGEUUU014948.1	225.646	1.55578	0.30689	-5.06951	3.99e-07	6.81e-06	Up
GWHGEUUU014954.1	61.9524	1.06493	0.33228	-3.20491	0.00135104	0.00730957	Up
GWHGEUUU014970.1	5.99974	-6.27912	1.67327	3.75261	0.000175006	0.00131686	Down
GWHGEUUU014972.1	40.7353	-1.50095	0.497028	3.01986	0.00252894	0.0123432	Down
GWHGEUUU014973.1	54.137	-1.77009	0.394294	4.48928	7.15e-06	8.57e-05	Down
GWHGEUUU014980.1	77.4273	-4.0714	0.488046	8.34223	7.29e-17	8.59e-15	Down
GWHGEUUU014986.1	132.899	1.04327	0.278659	-3.74389	0.000181194	0.00135812	Up
GWHGEUUU014998.1	539.619	-0.646816	0.182472	3.54474	0.000393001	0.00259918	Down
GWHGEUUU015011.1	258.949	-3.19885	0.384711	8.31494	9.18e-17	1.06e-14	Down
GWHGEUUU015012.1	75.031	-1.04273	0.409492	2.5464	0.0108839	0.0395831	Down
GWHGEUUU015015.1	33.1651	-1.50189	0.481517	3.11907	0.00181422	0.00937202	Down
GWHGEUUU015021.1	107.807	-0.946086	0.36239	2.61068	0.00903624	0.0340927	Down
GWHGEUUU015024.1	201.742	-0.97102	0.234375	4.14302	3.43e-05	0.000328151	Down
GWHGEUUU015028.1	61.2685	-1.23368	0.332799	3.70699	0.000209735	0.00154099	Down
GWHGEUUU015047.1	34.9142	-1.77217	0.480351	3.68933	0.000224849	0.00163491	Down
GWHGEUUU015054.1	13.3466	-2.29309	0.713603	3.21339	0.00131178	0.00712339	Down
GWHGEUUU015068.1	194.438	-1.06911	0.325899	3.28051	0.00103619	0.00582995	Down
GWHGEUUU015074.1	24.5214	-1.31841	0.509226	2.58905	0.00962411	0.0358535	Down
GWHGEUUU015082.1	15.4601	-4.08866	0.847924	4.82197	1.42e-06	2.11e-05	Down
GWHGEUUU015083.1	8.91499	-6.85039	1.52309	4.49769	6.87e-06	8.28e-05	Down
GWHGEUUU015084.1	6.81242	-4.47946	1.49102	3.0043	0.00266195	0.0128743	Down
GWHGEUUU015088.1	48.8425	1.50242	0.434021	-3.46163	0.000536912	0.00338487	Up
GWHGEUUU015103.1	26.4178	-2.03715	0.553347	3.68151	0.000231857	0.00167796	Down
GWHGEUUU015109.1	163.849	1.67552	0.32558	-5.14625	2.66e-07	4.74e-06	Up
GWHGEUUU015123.1	1079.14	0.826533	0.170027	-4.86119	1.17e-06	1.78e-05	Up
GWHGEUUU015137.1	6.60861	-3.85234	1.3502	2.85317	0.00432856	0.0191111	Down
GWHGEUUU015143.1	913.548	1.5793	0.294562	-5.36152	8.25e-08	1.69e-06	Up
GWHGEUUU015151.1	593.24	0.593666	0.172782	-3.43592	0.000590542	0.00366164	Up
GWHGEUUU015157.1	130.29	2.01703	0.450102	-4.48129	7.42e-06	8.85e-05	Up
GWHGEUUU015162.1	408.47	0.900743	0.306997	-2.93404	0.0033458	0.0155132	Up
GWHGEUUU015187.1	1508.42	-1.48041	0.472353	3.13411	0.00172374	0.00900558	Down
GWHGEUUU015205.1	1286.53	0.706071	0.262362	-2.6912	0.00711949	0.028316	Up
GWHGEUUU015211.1	227.842	-1.03128	0.233868	4.40967	1.04e-05	0.000117707	Down
GWHGEUUU015225.1	181.096	-1.33546	0.335393	3.98178	6.84e-05	0.00059221	Down
[truncated: 6,666 more rows]

## Sheet: C2
List of differentially expressed genes found in C2 (Olea europaea cv. Ogliarola salentina)
GeneID	baseMean	log2FoldChange	lfcSE	stat	pvalue	padj	Regulation
GWHGEUUU000071.1	564.958	1.04114	0.256152	-4.06454	4.81e-05	0.000645763	Up
GWHGEUUU000094.1	25.8084	-2.28562	0.682404	3.34936	0.000809974	0.00659488	Down
GWHGEUUU000101.1	327.555	-1.76065	0.644056	2.7337	0.00626279	0.0332505	Down
GWHGEUUU000102.1	1719.13	0.747152	0.238495	-3.13278	0.0017316	0.0121354	Up
GWHGEUUU000107.1	115.364	1.63688	0.541828	-3.02103	0.00251916	0.0163122	Up
GWHGEUUU000130.1	307.05	1.80196	0.340565	-5.2911	1.22e-07	3.55e-06	Up
GWHGEUUU000146.1	283.277	1.01421	0.310727	-3.26399	0.00109856	0.00844223	Up
GWHGEUUU000154.1	1141.99	0.890739	0.235931	-3.77541	0.000159742	0.0017689	Up
GWHGEUUU000194.1	849.061	1.63946	0.474056	-3.45837	0.000543446	0.00477696	Up
GWHGEUUU000195.1	72.4502	-1.11449	0.424989	2.62239	0.00873162	0.0429257	Down
GWHGEUUU000201.1	72.7965	-2.40072	0.626944	3.82924	0.000128538	0.00147056	Down
GWHGEUUU000202.1	256.773	-0.942724	0.341673	2.75914	0.00579533	0.0312546	Down
GWHGEUUU000204.1	469.652	-2.47714	0.627518	3.94753	7.9e-05	0.000977579	Down
GWHGEUUU000205.1	42.4365	-2.10811	0.690323	3.0538	0.0022596	0.0149572	Down
GWHGEUUU000213.1	645.715	-2.29834	0.54779	4.19565	2.72e-05	0.00039952	Down
GWHGEUUU000238.1	1101.34	1.64395	0.605604	-2.71456	0.00663649	0.0347984	Up
GWHGEUUU000244.1	23.2995	5.05841	1.72208	-2.93738	0.00330996	0.0202606	Up
GWHGEUUU000250.1	6.74479	5.70776	1.99225	-2.86499	0.00417028	0.0241903	Up
GWHGEUUU000259.1	29.6936	-2.42765	0.699227	3.4719	0.00051678	0.00458958	Down
GWHGEUUU000262.1	506.793	0.901677	0.299644	-3.00916	0.00261967	0.0168377	Up
GWHGEUUU000264.1	234.479	1.6789	0.469193	-3.57828	0.000345862	0.00332298	Up
GWHGEUUU000283.1	51.0292	-3.00287	0.523717	5.73377	9.82e-09	3.63e-07	Down
GWHGEUUU000297.1	61.6063	-1.34453	0.48408	2.7775	0.00547783	0.0299146	Down
GWHGEUUU000307.1	59.9024	1.63053	0.513231	-3.17699	0.00148811	0.0107208	Up
GWHGEUUU000313.1	446.279	0.800818	0.305186	-2.62403	0.0086896	0.0427756	Up
GWHGEUUU000322.1	410.205	-0.989248	0.273984	3.6106	0.000305485	0.00300404	Down
GWHGEUUU000344.1	178.762	-1.2744	0.395016	3.2262	0.00125444	0.00935561	Down
GWHGEUUU000345.1	548.491	0.783605	0.252989	-3.09739	0.00195234	0.0133715	Up
GWHGEUUU000351.1	14.232	-5.19504	1.24203	4.1827	2.88e-05	0.00041803	Down
GWHGEUUU000357.1	16.0114	-2.42211	0.831056	2.9145	0.00356261	0.0214462	Down
GWHGEUUU000366.1	2046.43	-7.22824	1.60694	4.49814	6.86e-06	0.000123358	Down
GWHGEUUU000379.1	641.736	1.11587	0.27705	-4.02767	5.63e-05	0.000733798	Up
GWHGEUUU000386.1	42.0247	-4.22516	0.918791	4.59861	4.25e-06	8.11e-05	Down
GWHGEUUU000393.1	1710.04	2.26768	0.527866	-4.29594	1.74e-05	0.000274847	Up
GWHGEUUU000394.1	391.67	2.36464	0.579744	-4.07877	4.53e-05	0.000612398	Up
GWHGEUUU000424.1	40.3728	4.48396	1.00603	-4.45708	8.31e-06	0.000144735	Up
GWHGEUUU000425.1	1765.19	0.675469	0.235548	-2.86765	0.00413535	0.0240399	Up
GWHGEUUU000431.1	98.8822	-2.11234	0.656982	3.21521	0.00130347	0.00965029	Down
GWHGEUUU000435.1	48.8909	-2.55396	0.557909	4.57774	4.7e-06	8.83e-05	Down
GWHGEUUU000436.1	424.393	-4.87509	0.779615	6.2532	4.02e-10	2.04e-08	Down
GWHGEUUU000451.1	189.337	2.18064	0.558156	-3.90686	9.35e-05	0.00113043	Up
GWHGEUUU000454.1	57.7748	-2.81822	0.551898	5.10642	3.28e-07	8.52e-06	Down
GWHGEUUU000455.1	56.8342	4.72497	1.01668	-4.64745	3.36e-06	6.59e-05	Up
GWHGEUUU000460.1	132.667	-3.35358	0.452306	7.41441	1.22e-13	1.15e-11	Down
GWHGEUUU000464.1	1661.57	1.86075	0.278187	-6.68884	2.25e-11	1.44e-09	Up
GWHGEUUU000472.1	2026.63	-1.05736	0.249752	4.23362	2.3e-05	0.000348053	Down
GWHGEUUU000478.1	26.4034	6.22254	1.63948	-3.79543	0.000147385	0.00165285	Up
GWHGEUUU000510.1	82.7475	-1.79533	0.532348	3.37249	0.00074493	0.00618876	Down
GWHGEUUU000513.1	347.842	1.25686	0.409107	-3.07221	0.00212481	0.0142666	Up
GWHGEUUU000514.1	545.518	1.38347	0.424361	-3.26012	0.00111367	0.00854481	Up
GWHGEUUU000520.1	81.1022	1.37607	0.510513	-2.69546	0.00702917	0.0363617	Up
GWHGEUUU000522.1	1275.12	-1.23828	0.350294	3.53498	0.000407808	0.0037908	Down
GWHGEUUU000526.1	375.914	-1.99352	0.352265	5.65915	1.52e-08	5.39e-07	Down
GWHGEUUU000532.1	143.692	1.16871	0.330702	-3.53404	0.000409264	0.00380222	Up
GWHGEUUU000540.1	21.7435	7.39068	1.90364	-3.88238	0.000103438	0.00123008	Up
GWHGEUUU000541.1	53.3471	1.7361	0.60133	-2.8871	0.00388812	0.0229272	Up
GWHGEUUU000551.1	83.7567	1.552	0.406374	-3.81915	0.000133911	0.00152215	Up
GWHGEUUU000553.1	17.3852	-2.6263	0.780794	3.36362	0.00076926	0.00633947	Down
GWHGEUUU000554.1	190.324	-4.19721	0.679631	6.17572	6.59e-10	3.23e-08	Down
GWHGEUUU000564.1	109.511	-1.57076	0.515029	3.04984	0.00228962	0.0151285	Down
GWHGEUUU000569.1	278.643	2.59614	0.624172	-4.15933	3.19e-05	0.000456655	Up
GWHGEUUU000575.1	147.476	-1.71351	0.579457	2.95709	0.00310556	0.019214	Down
GWHGEUUU000576.1	32.9113	-6.01516	1.01647	5.91773	3.26e-09	1.37e-07	Down
GWHGEUUU000583.1	241.331	-2.31204	0.419171	5.51575	3.47e-08	1.15e-06	Down
GWHGEUUU000584.1	48.7859	-1.6712	0.547591	3.05192	0.00227386	0.0150381	Down
GWHGEUUU000593.1	1598.31	-3.62342	0.641263	5.65044	1.6e-08	5.63e-07	Down
GWHGEUUU000606.1	124.009	-9.92934	1.25431	7.91619	2.45e-15	3.25e-13	Down
GWHGEUUU000611.1	114.078	-1.02327	0.392106	2.60968	0.00906277	0.0441579	Down
GWHGEUUU000619.1	52.9734	-3.41702	0.892944	3.82669	0.000129877	0.00148436	Down
GWHGEUUU000620.1	315.7	2.2081	0.626397	-3.52509	0.000423344	0.00391128	Up
GWHGEUUU000621.1	501.446	-1.48042	0.292921	5.05401	4.33e-07	1.09e-05	Down
GWHGEUUU000629.1	572.037	-0.974204	0.285781	3.40891	0.000652221	0.00554351	Down
GWHGEUUU000630.1	42.4069	-3.11763	0.573671	5.43452	5.49e-08	1.74e-06	Down
GWHGEUUU000633.1	644.682	1.52439	0.273222	-5.57932	2.41e-08	8.21e-07	Up
GWHGEUUU000634.1	372.203	-1.54511	0.419805	3.68054	0.000232743	0.00240907	Down
GWHGEUUU000639.1	494.26	-3.14309	0.473454	6.63865	3.17e-11	1.97e-09	Down
GWHGEUUU000647.1	86.6299	3.88666	0.811473	-4.78963	1.67e-06	3.58e-05	Up
GWHGEUUU000651.1	69.7165	-2.62401	0.831287	3.15656	0.0015964	0.0113857	Down
GWHGEUUU000659.1	203.681	-1.19871	0.32131	3.73071	0.000190942	0.00204469	Down
GWHGEUUU000660.1	1194.44	0.7617	0.289437	-2.63166	0.00849692	0.0420667	Up
GWHGEUUU000661.1	120.126	2.10365	0.752063	-2.79717	0.00515529	0.0285813	Up
GWHGEUUU000670.1	306.574	-2.45878	0.492263	4.99486	5.89e-07	1.43e-05	Down
GWHGEUUU000677.1	2739.4	1.07541	0.35236	-3.05203	0.00227298	0.0150352	Up
GWHGEUUU000679.1	61.9654	1.17774	0.456323	-2.58094	0.00985319	0.047178	Up
GWHGEUUU000688.1	881.265	0.742223	0.243629	-3.04653	0.00231502	0.0152522	Up
GWHGEUUU000693.1	433.125	1.55969	0.480381	-3.24678	0.00116719	0.00884481	Up
GWHGEUUU000696.1	1479.74	0.721258	0.228145	-3.1614	0.00157012	0.0112319	Up
GWHGEUUU000709.1	2596.94	-1.3802	0.38689	3.56742	0.000360516	0.00343321	Down
GWHGEUUU000737.1	167.827	-1.74645	0.503526	3.46844	0.000523491	0.0046381	Down
GWHGEUUU000738.1	290.596	1.07657	0.382316	-2.81592	0.00486383	0.0272864	Up
GWHGEUUU000745.1	111.748	2.54648	0.994644	-2.56019	0.0104616	0.0492965	Up
GWHGEUUU000746.1	10.8024	3.87638	1.33434	-2.90509	0.00367147	0.0219436	Up
GWHGEUUU000747.1	66.6099	3.8135	0.936475	-4.07218	4.66e-05	0.000627952	Up
GWHGEUUU000751.1	253.431	-1.3336	0.397722	3.35309	0.000799152	0.00652901	Down
GWHGEUUU000754.1	492.105	-0.898839	0.255966	3.51155	0.000445503	0.00407553	Down
GWHGEUUU000762.1	169.308	-1.30348	0.356987	3.65133	0.000260882	0.0026463	Down
GWHGEUUU000764.1	37.7892	-3.56596	0.634986	5.6158	1.96e-08	6.78e-07	Down
GWHGEUUU000774.1	18.4122	-7.16719	1.4431	4.96652	6.82e-07	1.63e-05	Down
GWHGEUUU000797.1	363.917	-0.844823	0.263153	3.21038	0.00132558	0.0097815	Down
GWHGEUUU000799.1	812.503	0.966847	0.277918	-3.4789	0.000503486	0.00449417	Up
GWHGEUUU000832.1	1590.94	1.24981	0.22941	-5.44791	5.1e-08	1.62e-06	Up
GWHGEUUU000840.1	74.5461	-1.39268	0.535627	2.60009	0.00931993	0.0450892	Down
GWHGEUUU000845.1	119.802	2.57214	0.416583	-6.17438	6.64e-10	3.24e-08	Up
GWHGEUUU000857.1	38.3238	1.8027	0.695475	-2.59204	0.00954073	0.0459185	Up
GWHGEUUU000865.1	142.159	4.35672	0.973624	-4.47475	7.65e-06	0.000135311	Up
GWHGEUUU000900.1	110.742	-1.53003	0.351621	4.35135	1.35e-05	0.000222148	Down
GWHGEUUU000902.1	60.2792	2.97532	0.557671	-5.33527	9.54e-08	2.85e-06	Up
GWHGEUUU000903.1	30.9436	7.8968	2.03184	-3.88652	0.00010169	0.00121145	Up
GWHGEUUU000908.1	110.601	-2.7	0.410564	6.57632	4.82e-11	2.92e-09	Down
GWHGEUUU000909.1	114.426	1.58861	0.37293	-4.2598	2.05e-05	0.000314517	Up
GWHGEUUU000920.1	235.548	1.06316	0.358737	-2.96363	0.0030403	0.0188812	Up
GWHGEUUU000927.1	36.715	-2.46459	0.606482	4.06374	4.83e-05	0.000647456	Down
GWHGEUUU000942.1	461.535	-1.02448	0.384079	2.66736	0.00764499	0.0387467	Down
GWHGEUUU000956.1	1133.61	0.942864	0.274854	-3.43042	0.000602649	0.00520172	Up
GWHGEUUU000959.1	336.453	-1.71816	0.309052	5.55945	2.71e-08	9.14e-07	Down
GWHGEUUU000961.1	68.8413	1.8402	0.480252	-3.83173	0.000127248	0.00145929	Up
GWHGEUUU000964.1	237.397	1.3496	0.459278	-2.93852	0.00329785	0.0201975	Up
GWHGEUUU000970.1	124.766	-1.34469	0.387783	3.46764	0.000525055	0.00465072	Down
GWHGEUUU000983.1	380.347	1.44336	0.432435	-3.33774	0.000844636	0.00681739	Up
GWHGEUUU001003.1	29.6831	-1.80759	0.644279	2.80561	0.00502217	0.027973	Down
GWHGEUUU001006.1	961.257	-1.92857	0.297106	6.49119	8.52e-11	4.99e-09	Down
GWHGEUUU001008.1	6416.83	-1.71284	0.415511	4.12224	3.75e-05	0.000523593	Down
GWHGEUUU001011.1	115.362	-2.51817	0.517773	4.86347	1.15e-06	2.6e-05	Down
GWHGEUUU001013.1	166.663	-2.384	0.51751	4.60667	4.09e-06	7.82e-05	Down
GWHGEUUU001017.1	79.9588	-1.58497	0.448745	3.53201	0.000412416	0.00382726	Down
GWHGEUUU001026.1	5419.73	-0.892275	0.21644	4.12252	3.75e-05	0.000523192	Down
GWHGEUUU001056.1	1019.85	-3.82948	0.504401	7.59213	3.15e-14	3.33e-12	Down
GWHGEUUU001071.1	11.3387	-3.25888	1.26356	2.57913	0.00990488	0.0473675	Down
GWHGEUUU001078.1	592.101	2.88512	0.648062	-4.45192	8.51e-06	0.000147796	Up
GWHGEUUU001127.1	1172.61	-1.75301	0.472921	3.70678	0.000209911	0.00220895	Down
GWHGEUUU001138.1	337.839	-1.54523	0.360173	4.29025	1.78e-05	0.00028066	Down
GWHGEUUU001151.1	3819.45	-0.771897	0.24252	3.18281	0.00145852	0.0105507	Down
GWHGEUUU001152.1	978.404	1.04175	0.324119	-3.21411	0.00130849	0.00967676	Up
GWHGEUUU001155.1	1357.86	1.09951	0.375772	-2.92599	0.00343357	0.0208456	Up
GWHGEUUU001162.1	260.094	1.64981	0.462672	-3.56584	0.000362697	0.00344995	Up
GWHGEUUU001177.1	1018.35	-1.55655	0.499166	3.1183	0.00181899	0.0126261	Down
GWHGEUUU001194.1	20.564	2.93468	0.927061	-3.16558	0.00154774	0.0110907	Up
GWHGEUUU001200.1	286.393	1.48023	0.508212	-2.91262	0.00358407	0.0215366	Up
GWHGEUUU001209.1	121.604	-3.30253	0.380359	8.68266	3.87e-18	7.27e-16	Down
GWHGEUUU001224.1	18.0999	-2.78338	1.03049	2.70103	0.00691251	0.0359249	Down
GWHGEUUU001246.1	1227.67	-1.39249	0.408169	3.41156	0.000645913	0.0055154	Down
GWHGEUUU001257.1	545.485	-1.71457	0.393934	4.35242	1.35e-05	0.000221188	Down
GWHGEUUU001258.1	6.34906	-4.64114	1.59233	2.91469	0.00356042	0.0214368	Down
GWHGEUUU001278.1	121.485	-1.42088	0.513933	2.76472	0.0056972	0.0308198	Down
GWHGEUUU001283.1	130.892	-8.49557	0.954472	8.9008	5.54e-19	1.15e-16	Down
GWHGEUUU001291.1	45.7231	1.47955	0.576431	-2.56674	0.0102659	0.0486805	Up
GWHGEUUU001300.1	46.473	-3.01292	0.868431	3.46939	0.00052165	0.00462546	Down
GWHGEUUU001325.1	467.097	1.31392	0.319839	-4.10805	3.99e-05	0.000551077	Up
GWHGEUUU001332.1	334.099	0.811384	0.303867	-2.67019	0.00758082	0.038511	Up
GWHGEUUU001357.1	26.277	2.44322	0.913143	-2.67561	0.00745923	0.0380327	Up
GWHGEUUU001361.1	94.3873	4.39558	1.1381	-3.86219	0.000112373	0.00131575	Up
GWHGEUUU001365.1	916.43	0.950798	0.348013	-2.73207	0.00629374	0.0333672	Up
GWHGEUUU001367.1	460.789	1.13791	0.319782	-3.55841	0.000373106	0.00352701	Up
GWHGEUUU001368.1	696.576	-1.30809	0.31439	4.16073	3.17e-05	0.000454445	Down
GWHGEUUU001371.1	1033.4	1.0018	0.306711	-3.26628	0.00108971	0.00839649	Up
GWHGEUUU001378.1	616.418	-1.28452	0.280674	4.57657	4.73e-06	8.87e-05	Down
GWHGEUUU001398.1	410.541	1.73346	0.615323	-2.81715	0.0048452	0.0272229	Up
GWHGEUUU001402.1	267.022	1.44094	0.43244	-3.33211	0.000861892	0.00693159	Up
GWHGEUUU001441.1	163.738	-1.754	0.393022	4.46285	8.09e-06	0.00014137	Down
GWHGEUUU001443.1	322.296	0.684884	0.267175	-2.56342	0.0103645	0.0490023	Up
GWHGEUUU001444.1	1141.92	1.07293	0.295902	-3.62597	0.00028788	0.00286459	Up
GWHGEUUU001451.1	799.282	-1.9863	0.669271	2.96786	0.00299881	0.018691	Down
GWHGEUUU001452.1	31.1067	-2.13268	0.696828	3.06055	0.00220934	0.0147014	Down
GWHGEUUU001456.1	92.0409	-1.46003	0.571291	2.55567	0.0105985	0.0497779	Down
GWHGEUUU001489.1	147.614	2.93356	0.695297	-4.21915	2.45e-05	0.000367662	Up
GWHGEUUU001500.1	1050.93	1.15651	0.233693	-4.94885	7.47e-07	1.77e-05	Up
GWHGEUUU001515.1	410.246	1.12974	0.282296	-4.00198	6.28e-05	0.00080476	Up
GWHGEUUU001518.1	48.891	-1.62132	0.509113	3.18461	0.00144952	0.0104993	Down
GWHGEUUU001528.1	45.3948	-1.81588	0.606316	2.99493	0.00274508	0.0174774	Down
GWHGEUUU001529.1	219.131	-1.20318	0.30099	3.99741	6.4e-05	0.000818269	Down
GWHGEUUU001532.1	258.161	-1.8823	0.706576	2.66397	0.00772238	0.0390365	Down
GWHGEUUU001538.1	479.129	-1.8819	0.397837	4.73033	2.24e-06	4.62e-05	Down
GWHGEUUU001542.1	201.433	-1.91713	0.498829	3.84327	0.000121407	0.00140123	Down
GWHGEUUU001548.1	455.392	-2.04829	0.473478	4.32605	1.52e-05	0.00024494	Down
GWHGEUUU001549.1	64.7945	1.83505	0.702719	-2.61135	0.00901846	0.0439869	Up
GWHGEUUU001550.1	383.049	-0.89233	0.26342	3.38748	0.000705378	0.0059071	Down
GWHGEUUU001556.1	173.191	-1.37831	0.417953	3.29776	0.000974602	0.00766128	Down
GWHGEUUU001559.1	1147.7	-0.736914	0.264232	2.78889	0.00528895	0.0291231	Down
GWHGEUUU001571.1	315.692	0.842475	0.270477	-3.11477	0.00184087	0.012741	Up
GWHGEUUU001589.1	876.791	0.798429	0.273188	-2.92264	0.00347082	0.0210336	Up
GWHGEUUU001615.1	31.7281	-2.84258	0.831324	3.41935	0.000627719	0.00538482	Down
GWHGEUUU001616.1	33.1739	-3.23172	0.637023	5.07316	3.91e-07	9.98e-06	Down
GWHGEUUU001637.1	409.561	-1.12944	0.281015	4.01913	5.84e-05	0.00075618	Down
GWHGEUUU001644.1	84.2765	3.08989	0.483155	-6.39523	1.6e-10	8.89e-09	Up
GWHGEUUU001657.1	7.06549	-4.9115	1.53742	3.19463	0.00140009	0.0102232	Down
GWHGEUUU001666.1	169.416	-6.91957	0.580218	11.9258	8.68e-33	9.08e-30	Down
GWHGEUUU001675.1	421.743	1.33977	0.294263	-4.55295	5.29e-06	9.79e-05	Up
GWHGEUUU001676.1	124.83	1.46	0.381708	-3.82491	0.000130817	0.00149256	Up
GWHGEUUU001690.1	341.899	2.88971	0.326259	-8.8571	8.21e-19	1.69e-16	Up
GWHGEUUU001704.1	232.853	2.86563	0.372686	-7.68913	1.48e-14	1.72e-12	Up
GWHGEUUU001708.1	1053.1	-1.77014	0.542981	3.26004	0.00111397	0.00854481	Down
GWHGEUUU001720.1	9.66752	-7.21155	1.6755	4.30411	1.68e-05	0.00026742	Down
GWHGEUUU001813.1	75.7032	3.86201	1.08105	-3.57245	0.000353657	0.00337744	Up
GWHGEUUU001817.1	537.587	0.843825	0.249024	-3.38852	0.000702702	0.00588978	Up
GWHGEUUU001818.1	105.75	-3.87993	0.709659	5.46731	4.57e-08	1.48e-06	Down
GWHGEUUU001822.1	26.9951	2.96416	0.850334	-3.48588	0.000490517	0.00439835	Up
GWHGEUUU001837.1	17.0855	-6.1476	1.32451	4.64143	3.46e-06	6.76e-05	Down
GWHGEUUU001847.1	360.141	1.01947	0.273943	-3.72144	0.000198086	0.00210705	Up
GWHGEUUU001853.1	333.009	-2.55853	0.530101	4.82649	1.39e-06	3.07e-05	Down
GWHGEUUU001854.1	2576.75	0.842197	0.308929	-2.72618	0.00640714	0.0338504	Up
GWHGEUUU001862.1	58.6846	-1.76325	0.469646	3.75442	0.000173743	0.00189756	Down
GWHGEUUU001871.1	1376.8	0.883213	0.251622	-3.51008	0.000447967	0.00409025	Up
GWHGEUUU001878.1	31.3235	1.52932	0.585667	-2.61124	0.00902139	0.0439883	Up
GWHGEUUU001879.1	51.788	5.18617	0.966522	-5.3658	8.06e-08	2.45e-06	Up
GWHGEUUU001885.1	676.163	-1.28085	0.313723	4.08275	4.45e-05	0.000604447	Down
GWHGEUUU001901.1	191.227	1.69208	0.402728	-4.20154	2.65e-05	0.000390545	Up
GWHGEUUU001911.1	424.528	-5.03978	0.729026	6.91304	4.74e-12	3.36e-10	Down
GWHGEUUU001934.1	76.5971	-2.4816	0.851996	2.91269	0.00358332	0.0215365	Down
GWHGEUUU001939.1	1084.47	1.44911	0.23474	-6.17324	6.69e-10	3.26e-08	Up
GWHGEUUU001941.1	16.6283	-4.25157	0.966372	4.39952	1.08e-05	0.000183265	Down
GWHGEUUU001947.1	48.8883	-2.3734	0.514277	4.61502	3.93e-06	7.55e-05	Down
GWHGEUUU001948.1	875.472	1.96617	0.408511	-4.81302	1.49e-06	3.24e-05	Up
GWHGEUUU001966.1	1075.93	0.95356	0.2761	-3.45368	0.000552989	0.00484176	Up
GWHGEUUU002013.1	468.591	1.08636	0.392771	-2.7659	0.00567664	0.0307384	Up
GWHGEUUU002038.1	20.9397	4.27475	1.39399	-3.06656	0.00216536	0.0144875	Up
GWHGEUUU002047.1	270.809	-1.32165	0.454831	2.9058	0.00366321	0.0219059	Down
GWHGEUUU002049.1	157.262	1.47798	0.538228	-2.74601	0.00603248	0.0322684	Up
GWHGEUUU002051.1	2704.68	-1.42677	0.225515	6.32675	2.5e-10	1.33e-08	Down
GWHGEUUU002058.1	130.785	-1.15758	0.358656	3.22755	0.00124854	0.00932195	Down
GWHGEUUU002062.1	48.995	-2.19731	0.562826	3.90406	9.46e-05	0.00113872	Down
GWHGEUUU002065.1	313.345	1.13872	0.397192	-2.86692	0.00414487	0.0240805	Up
GWHGEUUU002071.1	21.593	5.93283	1.75675	-3.37717	0.00073237	0.0061026	Up
GWHGEUUU002075.1	7.14522	-4.19974	1.44538	2.90563	0.00366516	0.0219137	Down
GWHGEUUU002145.1	313.362	-1.12268	0.382972	2.9315	0.00337328	0.0205537	Down
GWHGEUUU002152.1	49.8895	2.84319	0.763845	-3.72221	0.000197489	0.00210159	Up
GWHGEUUU002189.1	308.078	-1.41051	0.332758	4.23885	2.25e-05	0.00034112	Down
GWHGEUUU002199.1	389.15	6.9407	0.633	-10.9648	5.64e-28	2.95e-25	Up
GWHGEUUU002201.1	958.13	1.22614	0.294846	-4.15856	3.2e-05	0.000457999	Up
GWHGEUUU002202.1	22.1129	-2.5701	0.689209	3.72905	0.0001922	0.00205423	Down
GWHGEUUU002204.1	400.26	0.850692	0.311863	-2.72777	0.00637632	0.0337035	Up
GWHGEUUU002218.1	1557.49	0.721655	0.270316	-2.66967	0.00759252	0.0385431	Up
GWHGEUUU002225.1	1223.17	1.09825	0.337815	-3.25104	0.00114985	0.00875365	Up
GWHGEUUU002240.1	41.786	3.32881	1.24497	-2.6738	0.0074997	0.0381703	Up
GWHGEUUU002271.1	496.442	-0.916276	0.298749	3.06704	0.00216189	0.014472	Down
GWHGEUUU002275.1	17.7594	-7.10843	1.45263	4.89348	9.91e-07	2.28e-05	Down
GWHGEUUU002276.1	39.6611	-4.71935	0.968536	4.87266	1.1e-06	2.51e-05	Down
GWHGEUUU002296.1	31.2702	-1.8271	0.647593	2.82137	0.00478194	0.026938	Down
GWHGEUUU002301.1	831.696	-3.90111	0.724182	5.38691	7.17e-08	2.2e-06	Down
GWHGEUUU002318.1	7098.3	1.19813	0.346406	-3.45873	0.000542724	0.00477437	Up
GWHGEUUU002324.1	843.72	-2.05209	0.36956	5.55278	2.81e-08	9.48e-07	Down
GWHGEUUU002329.1	146.652	1.07854	0.337222	-3.1983	0.00138242	0.0101228	Up
GWHGEUUU002334.1	5.90971	5.49582	1.91978	-2.86273	0.00420003	0.0243208	Up
GWHGEUUU002339.1	32.5548	1.95679	0.63475	-3.08277	0.00205086	0.0138787	Up
GWHGEUUU002346.1	340.229	-1.44369	0.29402	4.91018	9.1e-07	2.11e-05	Down
GWHGEUUU002370.1	209.844	2.49923	0.462798	-5.40026	6.65e-08	2.06e-06	Up
GWHGEUUU002418.1	454.826	1.07729	0.275284	-3.91337	9.1e-05	0.00110637	Up
GWHGEUUU002423.1	74.7954	3.55334	1.25817	-2.82421	0.00473977	0.0267543	Up
GWHGEUUU002424.1	760.456	3.83065	0.347956	-11.009	3.46e-28	1.87e-25	Up
GWHGEUUU002430.1	42.59	8.35399	1.53044	-5.45854	4.8e-08	1.54e-06	Up
GWHGEUUU002444.1	14.5502	5.32207	2.05144	-2.59431	0.0094782	0.0456963	Up
GWHGEUUU002446.1	190.145	-1.82783	0.400655	4.56211	5.06e-06	9.44e-05	Down
GWHGEUUU002449.1	285.387	-1.38362	0.292231	4.73468	2.19e-06	4.54e-05	Down
GWHGEUUU002452.1	219.871	-1.51905	0.397733	3.81927	0.000133849	0.00152196	Down
GWHGEUUU002454.1	329.718	-2.29973	0.475091	4.84061	1.29e-06	2.88e-05	Down
GWHGEUUU002457.1	1190.02	0.676275	0.236202	-2.86313	0.00419482	0.024299	Up
GWHGEUUU002458.1	1181.95	-1.63654	0.263938	6.20049	5.63e-10	2.78e-08	Down
GWHGEUUU002467.1	248.503	-1.00546	0.33985	2.95855	0.00309094	0.0191405	Down
GWHGEUUU002502.1	49.7701	-2.81905	0.790787	3.56486	0.000364052	0.00345999	Down
GWHGEUUU002516.1	6.67303	-4.09106	1.47215	2.77897	0.00545321	0.029818	Down
GWHGEUUU002517.1	223.793	1.41951	0.321149	-4.42009	9.87e-06	0.000168444	Up
GWHGEUUU002521.1	44.5751	-2.03874	0.731625	2.78659	0.00532655	0.0292593	Down
GWHGEUUU002535.1	639.809	1.11066	0.296219	-3.74945	0.000177223	0.00192869	Up
GWHGEUUU002539.1	60.8275	-3.04792	0.472436	6.45148	1.11e-10	6.3e-09	Down
GWHGEUUU002553.1	60.0675	-1.89656	0.42982	4.41246	1.02e-05	0.000173998	Down
GWHGEUUU002554.1	46.3744	-2.4734	0.507799	4.87082	1.11e-06	2.52e-05	Down
GWHGEUUU002566.1	329.844	-1.25303	0.310199	4.03945	5.36e-05	0.00070283	Down
GWHGEUUU002567.1	8.13399	5.96296	1.83691	-3.24619	0.00116959	0.008853	Up
GWHGEUUU002583.1	643.179	-1.41786	0.350428	4.04609	5.21e-05	0.000687772	Down
GWHGEUUU002592.1	48.7784	-1.58784	0.504575	3.14689	0.00165017	0.011681	Down
GWHGEUUU002593.1	436.449	-1.18432	0.292083	4.05473	5.02e-05	0.000666262	Down
GWHGEUUU002595.1	150.021	-1.54523	0.437127	3.53498	0.000407808	0.0037908	Down
GWHGEUUU002606.1	130.396	1.7476	0.465243	-3.75631	0.000172434	0.00188551	Up
GWHGEUUU002608.1	54.5656	-5.67065	0.695267	8.15609	3.46e-16	5.22e-14	Down
GWHGEUUU002610.1	189.677	-1.32063	0.384425	3.43534	0.000591818	0.00512277	Down
GWHGEUUU002618.1	158.146	-1.96608	0.521679	3.76875	0.000164066	0.001809	Down
GWHGEUUU002619.1	15.7574	-3.05963	1.01286	3.02076	0.00252137	0.0163221	Down
GWHGEUUU002624.1	224.631	1.47268	0.479604	-3.07061	0.00213619	0.0143372	Up
GWHGEUUU002628.1	383.313	2.04879	0.711855	-2.87809	0.00400087	0.0234475	Up
GWHGEUUU002629.1	30.3061	-2.8636	0.844108	3.39246	0.000692672	0.00582244	Down
GWHGEUUU002636.1	130.454	1.8411	0.439863	-4.18561	2.84e-05	0.000413963	Up
GWHGEUUU002640.1	616.079	1.78905	0.536263	-3.33614	0.000849512	0.00684519	Up
GWHGEUUU002646.1	407.131	1.25666	0.265758	-4.72859	2.26e-06	4.65e-05	Up
GWHGEUUU002648.1	308.781	2.13689	0.399819	-5.34463	9.06e-08	2.72e-06	Up
GWHGEUUU002730.1	383.97	-1.59599	0.291619	5.47287	4.43e-08	1.44e-06	Down
GWHGEUUU002740.1	235.367	-1.94625	0.415872	4.67992	2.87e-06	5.74e-05	Down
GWHGEUUU002742.1	10.6368	-7.3492	1.63875	4.48462	7.3e-06	0.000130294	Down
GWHGEUUU002748.1	46.6751	-2.70181	0.539029	5.01237	5.38e-07	1.32e-05	Down
GWHGEUUU002750.1	126.06	-4.51955	0.425039	10.6333	2.09e-26	9.31e-24	Down
GWHGEUUU002752.1	300.56	1.15096	0.427847	-2.69013	0.00714243	0.036811	Up
GWHGEUUU002769.1	836.542	-2.78991	0.664152	4.20071	2.66e-05	0.000391739	Down
GWHGEUUU002779.1	170.879	-1.41338	0.426934	3.31053	0.000931205	0.0073881	Down
GWHGEUUU002781.1	197.897	1.84112	0.451678	-4.07618	4.58e-05	0.000618266	Up
GWHGEUUU002784.1	32.3782	-2.23237	0.65842	3.3905	0.000697662	0.00585861	Down
GWHGEUUU002788.1	26.3437	-8.65732	1.40396	6.16637	6.99e-10	3.39e-08	Down
GWHGEUUU002798.1	392.817	1.32296	0.371747	-3.55876	0.000372603	0.00352524	Up
GWHGEUUU002801.1	214.679	-4.32162	0.57636	7.49812	6.47e-14	6.56e-12	Down
GWHGEUUU002802.1	77.1539	-4.50007	0.694983	6.47507	9.48e-11	5.5e-09	Down
GWHGEUUU002811.1	384.18	-1.32251	0.436779	3.02788	0.00246278	0.016011	Down
GWHGEUUU002820.1	55.9687	-2.65196	0.704741	3.76303	0.000167869	0.00184304	Down
GWHGEUUU002863.1	22.2587	3.05431	1.03468	-2.95195	0.00315778	0.0194859	Up
GWHGEUUU002865.1	1696.87	1.55168	0.342368	-4.53221	5.84e-06	0.000106959	Up
GWHGEUUU002873.1	5556.38	2.12482	0.332397	-6.3924	1.63e-10	9.03e-09	Up
GWHGEUUU002892.1	53.7485	-4.36845	0.671006	6.5103	7.5e-11	4.43e-09	Down
GWHGEUUU002893.1	11.6061	-7.47485	1.609	4.64564	3.39e-06	6.64e-05	Down
GWHGEUUU002894.1	9.01165	-3.10822	1.18402	2.62513	0.0086615	0.0426813	Down
GWHGEUUU002903.1	51.9795	-1.7053	0.516748	3.30006	0.000966645	0.00760946	Down
GWHGEUUU002923.1	97.9094	1.38967	0.413621	-3.35975	0.000780122	0.00640953	Up
GWHGEUUU002926.1	517.179	0.910795	0.297429	-3.06223	0.00219698	0.0146512	Up
GWHGEUUU002967.1	73.6769	3.00624	0.651588	-4.61371	3.96e-06	7.59e-05	Up
GWHGEUUU002970.1	6.10391	-5.52928	1.77472	3.11558	0.00183584	0.0127141	Down
GWHGEUUU002977.1	1384.08	2.20924	0.530025	-4.16818	3.07e-05	0.000441733	Up
GWHGEUUU002981.1	111.316	-2.88741	0.408749	7.06402	1.62e-12	1.25e-10	Down
GWHGEUUU002982.1	19.1551	-5.78134	1.14812	5.03549	4.77e-07	1.19e-05	Down
GWHGEUUU003002.1	10.2407	-4.0992	1.20202	3.41024	0.000649053	0.00552951	Down
GWHGEUUU003013.1	309.24	-4.73949	0.647601	7.31853	2.51e-13	2.28e-11	Down
GWHGEUUU003016.1	92.3865	-2.94729	0.536254	5.49607	3.88e-08	1.28e-06	Down
GWHGEUUU003024.1	90.7935	2.31717	0.760606	-3.04648	0.00231535	0.0152522	Up
GWHGEUUU003029.1	141.774	-1.35139	0.425941	3.17271	0.00151024	0.0108633	Down
GWHGEUUU003030.1	405.044	4.19799	0.382036	-10.9885	4.34e-28	2.31e-25	Up
GWHGEUUU003035.1	115.963	-3.88651	0.627794	6.19074	5.99e-10	2.95e-08	Down
GWHGEUUU003045.1	243.74	-1.02138	0.33551	3.04426	0.00233255	0.0153262	Down
GWHGEUUU003053.1	8.81081	-4.04652	1.2259	3.30086	0.000963894	0.00759138	Down
GWHGEUUU003064.1	32.0435	-4.66482	0.74755	6.24014	4.37e-10	2.19e-08	Down
GWHGEUUU003068.1	47.1486	-2.09263	0.494471	4.23205	2.32e-05	0.000350009	Down
GWHGEUUU003069.1	64.248	-1.90711	0.426505	4.47149	7.77e-06	0.000136734	Down
GWHGEUUU003077.1	48.646	1.64481	0.593146	-2.77303	0.00555376	0.0302344	Up
GWHGEUUU003102.1	39.5953	2.15096	0.808838	-2.65933	0.00782969	0.0394419	Up
GWHGEUUU003110.1	376.039	-1.73001	0.327772	5.27809	1.31e-07	3.79e-06	Down
GWHGEUUU003128.1	46.3244	1.62243	0.596351	-2.72059	0.00651652	0.0343415	Up
GWHGEUUU003138.1	12.7096	-2.38132	0.908978	2.61978	0.00879876	0.0432176	Down
GWHGEUUU003144.1	25.0679	-2.43244	0.641187	3.79366	0.000148446	0.00166196	Down
GWHGEUUU003153.1	1052.1	-1.75678	0.372036	4.72207	2.33e-06	4.79e-05	Down
GWHGEUUU003171.1	86.8036	-2.07343	0.403863	5.13399	2.84e-07	7.48e-06	Down
GWHGEUUU003177.1	53.5524	-7.15449	1.04957	6.81656	9.32e-12	6.29e-10	Down
GWHGEUUU003184.1	132.202	-1.15507	0.366038	3.15559	0.00160174	0.0114141	Down
GWHGEUUU003193.1	100.025	-1.03795	0.384885	2.69679	0.00700108	0.0362444	Down
GWHGEUUU003198.1	23.2879	-2.16257	0.685244	3.15592	0.00159994	0.0114037	Down
GWHGEUUU003202.1	501.565	-0.961145	0.270842	3.54873	0.000387101	0.00363364	Down
GWHGEUUU003218.1	557.493	-2.57931	0.435299	5.92537	3.12e-09	1.32e-07	Down
GWHGEUUU003221.1	141.404	-2.09758	0.490121	4.27972	1.87e-05	0.000291264	Down
GWHGEUUU003225.1	98.8683	1.59126	0.621339	-2.56102	0.0104364	0.0492172	Up
GWHGEUUU003226.1	23.2347	4.01767	1.06794	-3.76208	0.000168505	0.001849	Up
GWHGEUUU003232.1	542.178	2.1283	0.301575	-7.05726	1.7e-12	1.31e-10	Up
GWHGEUUU003233.1	475.183	1.62378	0.304598	-5.33089	9.77e-08	2.92e-06	Up
GWHGEUUU003262.1	14.6555	-3.02391	0.92459	3.27054	0.00107344	0.00829978	Down
GWHGEUUU003267.1	21.6116	-3.7119	0.914109	4.06067	4.89e-05	0.000653935	Down
GWHGEUUU003280.1	264.892	2.06464	0.707313	-2.91899	0.00351169	0.0212198	Up
GWHGEUUU003296.1	109.115	-3.72986	0.57789	6.45428	1.09e-10	6.2e-09	Down
GWHGEUUU003301.1	746.763	1.35902	0.489023	-2.77906	0.00545159	0.029818	Up
GWHGEUUU003309.1	410.003	-1.0468	0.396354	2.64108	0.00826432	0.0411973	Down
GWHGEUUU003335.1	19.2622	-3.3405	1.09104	3.06175	0.00220047	0.0146628	Down
GWHGEUUU003341.1	883.288	1.68838	0.362255	-4.66076	3.15e-06	6.24e-05	Up
GWHGEUUU003350.1	436.334	2.56862	0.631245	-4.06913	4.72e-05	0.000635472	Up
GWHGEUUU003352.1	202.229	2.03615	0.475908	-4.27845	1.88e-05	0.000292378	Up
GWHGEUUU003360.1	24682.2	2.34475	0.385912	-6.07587	1.23e-09	5.66e-08	Up
GWHGEUUU003361.1	17398	3.11474	0.414155	-7.52071	5.45e-14	5.59e-12	Up
GWHGEUUU003363.1	1036.77	-3.49832	0.869422	4.02374	5.73e-05	0.000744422	Down
GWHGEUUU003369.1	123.454	-1.38901	0.496871	2.79552	0.00518169	0.0286896	Down
GWHGEUUU003373.1	2117.98	-2.77746	0.367019	7.56762	3.8e-14	3.96e-12	Down
GWHGEUUU003374.1	112.083	-1.67036	0.4952	3.37311	0.000743243	0.00617935	Down
GWHGEUUU003384.1	155.596	-1.60271	0.341159	4.69785	2.63e-06	5.3e-05	Down
GWHGEUUU003390.1	296.838	-2.5405	0.42465	5.98256	2.2e-09	9.62e-08	Down
GWHGEUUU003391.1	432.668	1.23301	0.312812	-3.9417	8.09e-05	0.000997204	Up
GWHGEUUU003403.1	55.9372	-1.77709	0.602916	2.94749	0.0032037	0.0197075	Down
GWHGEUUU003404.1	35.5468	-3.1014	0.986326	3.1444	0.0016643	0.0117547	Down
GWHGEUUU003407.1	28.9087	-1.64975	0.640855	2.5743	0.0100444	0.0478713	Down
GWHGEUUU003414.1	401.001	1.24953	0.323535	-3.86211	0.000112411	0.00131575	Up
GWHGEUUU003415.1	72.2315	2.78598	0.619	-4.50078	6.77e-06	0.000121942	Up
GWHGEUUU003434.1	115.517	-4.00806	0.641861	6.24444	4.25e-10	2.15e-08	Down
GWHGEUUU003462.1	841.625	-1.12515	0.398578	2.82292	0.00475889	0.0268326	Down
GWHGEUUU003470.1	315.338	-1.07345	0.385821	2.78225	0.00539838	0.0295762	Down
GWHGEUUU003478.1	1343.27	-0.723259	0.256828	2.81612	0.00486079	0.0272785	Down
GWHGEUUU003483.1	12.0515	-3.04956	1.10242	2.76625	0.00567044	0.0307098	Down
GWHGEUUU003516.1	51.9745	2.5963	0.78426	-3.31051	0.000931277	0.0073881	Up
GWHGEUUU003554.1	170.374	1.78084	0.44572	-3.99543	6.46e-05	0.000823568	Up
GWHGEUUU003560.1	138.031	-2.72489	0.378489	7.1994	6.05e-13	5e-11	Down
GWHGEUUU003563.1	292.017	0.800706	0.300632	-2.66341	0.00773526	0.0390898	Up
GWHGEUUU003567.1	17.5238	-3.3286	0.905806	3.67474	0.000238089	0.00245282	Down
GWHGEUUU003571.1	560.773	-5.34961	0.583446	9.16899	4.77e-20	1.11e-17	Down
GWHGEUUU003599.1	4.43493	-5.07155	1.92613	2.63302	0.00846282	0.0419638	Down
GWHGEUUU003608.1	174.117	-2.59784	0.933222	2.78373	0.00537375	0.0294799	Down
GWHGEUUU003617.1	149.873	-3.11428	0.446539	6.97426	3.07e-12	2.24e-10	Down
GWHGEUUU003621.1	126.199	-1.68389	0.595643	2.82701	0.00469849	0.0265861	Down
GWHGEUUU003640.1	229.007	-2.1645	0.377729	5.7303	1e-08	3.69e-07	Down
GWHGEUUU003641.1	792.178	2.32434	0.383878	-6.05488	1.41e-09	6.41e-08	Up
GWHGEUUU003646.1	2030.85	0.945141	0.246533	-3.83373	0.000126216	0.00144896	Up
GWHGEUUU003647.1	217.829	1.19277	0.38105	-3.13023	0.00174671	0.0122259	Up
GWHGEUUU003648.1	48.7541	1.87464	0.621379	-3.0169	0.00255377	0.0164937	Up
GWHGEUUU003657.1	64.5187	-3.88305	0.631754	6.14647	7.92e-10	3.8e-08	Down
GWHGEUUU003658.1	589.062	-4.64491	0.56961	8.15454	3.51e-16	5.26e-14	Down
GWHGEUUU003662.1	685.617	0.860001	0.298995	-2.8763	0.00402362	0.0235293	Up
GWHGEUUU003668.1	250.377	-6.56679	0.47459	13.8368	1.53e-43	5.69e-40	Down
GWHGEUUU003669.1	69.5378	-1.24128	0.456474	2.71929	0.00654222	0.0344197	Down
GWHGEUUU003689.1	32.9168	6.53997	1.5723	-4.1595	3.19e-05	0.000456515	Up
GWHGEUUU003692.1	18.196	2.99728	0.900528	-3.32835	0.000873607	0.00700728	Up
GWHGEUUU003706.1	1797.16	0.777135	0.261815	-2.96826	0.00299495	0.018677	Up
GWHGEUUU003707.1	64.1963	3.84805	0.708383	-5.43216	5.57e-08	1.76e-06	Up
GWHGEUUU003711.1	31.3957	4.84802	1.21368	-3.99448	6.48e-05	0.000825918	Up
GWHGEUUU003712.1	884.767	1.08585	0.247413	-4.38883	1.14e-05	0.000191545	Up
GWHGEUUU003717.1	290.453	1.31164	0.407239	-3.22081	0.0012783	0.00949753	Up
GWHGEUUU003718.1	1908.71	1.06726	0.225671	-4.72927	2.25e-06	4.64e-05	Up
GWHGEUUU003720.1	251.225	5.04839	0.484558	-10.4186	2.04e-25	8.13e-23	Up
GWHGEUUU003744.1	2389.33	0.661886	0.253216	-2.61392	0.00895112	0.0437413	Up
GWHGEUUU003746.1	732.81	-1.29004	0.255794	5.04326	4.58e-07	1.14e-05	Down
GWHGEUUU003749.1	1607.42	-1.11219	0.379244	2.93264	0.00336091	0.0205049	Down
GWHGEUUU003754.1	741.891	5.06898	0.84893	-5.97102	2.36e-09	1.02e-07	Up
GWHGEUUU003756.1	6.73685	-4.02266	1.48889	2.70179	0.0068967	0.0358594	Down
GWHGEUUU003757.1	50.0202	-1.56139	0.474458	3.29089	0.000998705	0.00781405	Down
GWHGEUUU003766.1	133.672	-1.48094	0.409235	3.61881	0.000295965	0.00292677	Down
GWHGEUUU003767.1	539.684	1.47769	0.315542	-4.68301	2.83e-06	5.66e-05	Up
GWHGEUUU003771.1	8.27702	-5.02692	1.51712	3.31347	0.000921469	0.0073297	Down
GWHGEUUU003783.1	868.876	0.883643	0.292573	-3.02025	0.00252565	0.0163415	Up
GWHGEUUU003791.1	1290.64	0.770313	0.262578	-2.93366	0.00334993	0.0204454	Up
GWHGEUUU003804.1	352.318	-1.15274	0.310609	3.71122	0.00020626	0.00218013	Down
GWHGEUUU003816.1	77.5364	-2.62221	0.709298	3.69691	0.000218239	0.0022858	Down
GWHGEUUU003827.1	1661.39	0.773792	0.262554	-2.94717	0.00320695	0.0197238	Up
GWHGEUUU003828.1	386.241	1.43098	0.442554	-3.23345	0.00122303	0.00915812	Up
GWHGEUUU003841.1	2351.86	1.03961	0.249684	-4.16371	3.13e-05	0.00044963	Up
GWHGEUUU003844.1	1292.63	0.896046	0.3347	-2.67716	0.00742488	0.0379048	Up
GWHGEUUU003849.1	1096.7	1.74018	0.516105	-3.37175	0.000746928	0.00619916	Up
GWHGEUUU003853.1	186.436	2.56375	0.337284	-7.60116	2.93e-14	3.13e-12	Up
GWHGEUUU003857.1	434.547	1.40354	0.346967	-4.04517	5.23e-05	0.000689429	Up
GWHGEUUU003875.1	144.638	2.01093	0.496905	-4.04691	5.19e-05	0.000685909	Up
GWHGEUUU003878.1	16.39	-2.23208	0.868974	2.56864	0.0102098	0.0484899	Down
GWHGEUUU003884.1	25.3308	-3.79748	1.07476	3.53334	0.000410344	0.00381014	Down
GWHGEUUU003964.1	1383.09	1.57145	0.382239	-4.11118	3.94e-05	0.000544334	Up
GWHGEUUU003970.1	32.5659	-1.93041	0.61089	3.16	0.0015777	0.0112789	Down
GWHGEUUU003998.1	46.1473	-1.6586	0.496484	3.3407	0.000835686	0.00676131	Down
GWHGEUUU004001.1	24.5841	-4.11606	0.76938	5.34984	8.8e-08	2.65e-06	Down
GWHGEUUU004018.1	176.526	-2.67266	0.830246	3.21912	0.00128586	0.00954736	Down
GWHGEUUU004044.1	520.555	1.17744	0.340536	-3.45761	0.000544996	0.00478806	Up
GWHGEUUU004054.1	101.236	1.40815	0.489994	-2.87382	0.00405546	0.0236927	Up
GWHGEUUU004057.1	63.7552	3.13826	0.920242	-3.41025	0.000649031	0.00552951	Up
GWHGEUUU004060.1	12.0001	-3.66915	1.04916	3.49723	0.000470119	0.00424847	Down
GWHGEUUU004080.1	6.61116	5.66624	1.86023	-3.04599	0.00231913	0.015268	Up
GWHGEUUU004095.1	429.103	0.704468	0.262885	-2.67976	0.00736759	0.0376751	Up
GWHGEUUU004105.1	2932.29	1.79043	0.285379	-6.27386	3.52e-10	1.81e-08	Up
GWHGEUUU004110.1	120.368	1.90182	0.677888	-2.80551	0.00502368	0.0279768	Up
GWHGEUUU004111.1	693.6	3.29316	0.467549	-7.04347	1.88e-12	1.43e-10	Up
GWHGEUUU004115.1	302.512	2.377	0.655614	-3.6256	0.000288286	0.00286543	Up
GWHGEUUU004127.1	719.729	-2.07994	0.358979	5.79404	6.87e-09	2.66e-07	Down
GWHGEUUU004130.1	926.416	0.72049	0.262441	-2.74534	0.00604483	0.0323241	Up
GWHGEUUU004139.1	22.9653	-2.23088	0.752327	2.96531	0.00302378	0.0187941	Down
GWHGEUUU004169.1	470.245	1.6122	0.522518	-3.08545	0.00203241	0.0137817	Up
GWHGEUUU004170.1	2206.65	0.76161	0.263233	-2.89329	0.00381228	0.0225875	Up
GWHGEUUU004171.1	975.111	3.55057	0.458653	-7.74131	9.84e-15	1.19e-12	Up
GWHGEUUU004173.1	862.378	3.63691	0.475469	-7.64911	2.02e-14	2.27e-12	Up
GWHGEUUU004186.1	10.2187	-3.61251	1.20549	2.99671	0.00272908	0.0174087	Down
GWHGEUUU004197.1	1317.11	-1.14525	0.331704	3.45264	0.000555132	0.00485672	Down
GWHGEUUU004198.1	207.872	0.99837	0.330306	-3.02256	0.00250644	0.0162424	Up
GWHGEUUU004199.1	1572.08	2.86893	0.324924	-8.82953	1.05e-18	2.11e-16	Up
GWHGEUUU004200.1	769.647	2.50692	0.353038	-7.101	1.24e-12	9.62e-11	Up
GWHGEUUU004203.1	689.52	1.31756	0.271216	-4.85797	1.19e-06	2.66e-05	Up
GWHGEUUU004226.1	158.533	-2.20876	0.426132	5.18328	2.18e-07	5.98e-06	Down
GWHGEUUU004229.1	17.88	-7.1237	1.44237	4.93888	7.86e-07	1.86e-05	Down
GWHGEUUU004235.1	313.602	0.913995	0.346275	-2.63951	0.00830264	0.0413329	Up
GWHGEUUU004240.1	41.8644	-2.08452	0.595729	3.49911	0.000466815	0.00422431	Down
GWHGEUUU004266.1	1166.51	-3.866	0.930884	4.15305	3.28e-05	0.000467381	Down
GWHGEUUU004267.1	148.765	-3.24028	0.451734	7.17299	7.34e-13	5.9e-11	Down
GWHGEUUU004274.1	665.952	1.01515	0.323518	-3.13786	0.00170188	0.0119672	Up
GWHGEUUU004291.1	259.124	-1.27106	0.314973	4.03546	5.45e-05	0.000713024	Down
GWHGEUUU004292.1	68.5424	3.5325	0.823043	-4.29199	1.77e-05	0.000278857	Up
GWHGEUUU004293.1	98.3635	1.01859	0.392238	-2.59687	0.00940762	0.0454281	Up
GWHGEUUU004306.1	1263	0.890917	0.306119	-2.91036	0.00361016	0.0216545	Up
GWHGEUUU004308.1	52.3333	-2.90475	0.578104	5.02462	5.04e-07	1.25e-05	Down
GWHGEUUU004319.1	2387	1.10313	0.262418	-4.20372	2.63e-05	0.000387758	Up
GWHGEUUU004323.1	3569.45	0.875558	0.223279	-3.92136	8.81e-05	0.00107442	Up
GWHGEUUU004330.1	1776.02	-1.11679	0.34363	3.24997	0.00115415	0.00877587	Down
GWHGEUUU004342.1	1559.03	-2.74348	0.449997	6.09665	1.08e-09	5.03e-08	Down
GWHGEUUU004346.1	58.5484	-1.55366	0.442891	3.508	0.000451483	0.00411562	Down
GWHGEUUU004351.1	6.61893	5.67789	2.18672	-2.59654	0.00941689	0.0454597	Up
GWHGEUUU004352.1	712.078	2.1452	0.55025	-3.89859	9.68e-05	0.00116218	Up
GWHGEUUU004354.1	104.649	2.33741	0.708022	-3.30132	0.000962298	0.00758237	Up
GWHGEUUU004359.1	1742.55	-2.17737	0.270279	8.05603	7.88e-16	1.13e-13	Down
GWHGEUUU004366.1	369.981	-1.01671	0.311284	3.26618	0.00109008	0.00839739	Down
GWHGEUUU004368.1	409.687	-2.76626	0.504689	5.48111	4.23e-08	1.38e-06	Down
GWHGEUUU004370.1	421.14	0.90623	0.310791	-2.91588	0.00354683	0.0213758	Up
GWHGEUUU004376.1	396.888	0.982974	0.285919	-3.43795	0.000586138	0.00508016	Up
GWHGEUUU004378.1	1960.45	-1.38287	0.335636	4.12014	3.79e-05	0.000527068	Down
GWHGEUUU004381.1	292.334	0.741262	0.281386	-2.63433	0.00843042	0.0418383	Up
GWHGEUUU004390.1	1473.41	1.13147	0.261415	-4.32827	1.5e-05	0.000243135	Up
GWHGEUUU004397.1	61.8872	2.5446	0.786121	-3.23691	0.00120833	0.00908052	Up
GWHGEUUU004403.1	300.053	-2.15113	0.807896	2.66263	0.00775335	0.0391576	Down
GWHGEUUU004415.1	78.8197	-1.56444	0.559012	2.79858	0.00513273	0.0284845	Down
GWHGEUUU004417.1	468.275	1.19972	0.450114	-2.66536	0.0076906	0.0389045	Up
GWHGEUUU004426.1	92.5925	-1.10895	0.399086	2.77873	0.00545726	0.0298255	Down
GWHGEUUU004427.1	178.358	-2.18708	0.398988	5.48157	4.22e-08	1.38e-06	Down
GWHGEUUU004428.1	1692.63	-0.680158	0.223995	3.03648	0.00239356	0.0156686	Down
GWHGEUUU004433.1	41.1488	-1.83381	0.591502	3.10027	0.00193345	0.0132801	Down
GWHGEUUU004461.1	333.153	3.60132	0.342554	-10.5131	7.52e-26	3.14e-23	Up
GWHGEUUU004466.1	366.366	-3.56822	0.338391	10.5447	5.38e-26	2.31e-23	Down
GWHGEUUU004474.1	77.6689	-1.16284	0.419314	2.7732	0.00555074	0.030226	Down
GWHGEUUU004489.1	179.458	-1.11442	0.312476	3.56641	0.000361905	0.0034435	Down
GWHGEUUU004515.1	130.748	-1.15852	0.376181	3.07967	0.00207227	0.0139902	Down
GWHGEUUU004517.1	7.83136	-3.82374	1.37429	2.78233	0.00539707	0.0295739	Down
GWHGEUUU004520.1	634.834	0.805685	0.261245	-3.08403	0.0020422	0.0138369	Up
GWHGEUUU004522.1	1051.23	-4.3976	0.904775	4.86044	1.17e-06	2.63e-05	Down
GWHGEUUU004529.1	139.864	-1.15837	0.378118	3.06353	0.00218746	0.0146023	Down
GWHGEUUU004535.1	715.008	-2.46419	0.423125	5.82378	5.75e-09	2.26e-07	Down
GWHGEUUU004538.1	703.498	1.02429	0.280849	-3.64711	0.000265209	0.0026845	Up
GWHGEUUU004543.1	20.4782	-8.29457	1.44197	5.75227	8.81e-09	3.29e-07	Down
GWHGEUUU004544.1	553.676	-1.10361	0.292776	3.76948	0.000163588	0.00180491	Down
GWHGEUUU004551.1	47.3873	-3.4664	0.703247	4.92914	8.26e-07	1.94e-05	Down
GWHGEUUU004552.1	1427.93	1.48968	0.331869	-4.48876	7.16e-06	0.00012806	Up
GWHGEUUU004557.1	503.516	2.76175	0.37317	-7.40078	1.35e-13	1.27e-11	Up
GWHGEUUU004563.1	26.8032	-2.57716	0.939095	2.7443	0.00606401	0.0324111	Down
GWHGEUUU004580.1	3247.84	-1.01789	0.303524	3.35358	0.000797737	0.00652064	Down
GWHGEUUU004594.1	627.869	0.701154	0.251044	-2.79295	0.00522295	0.0288513	Up
GWHGEUUU004598.1	267.135	0.746991	0.2846	-2.6247	0.00867249	0.0427161	Up
GWHGEUUU004602.1	130.647	-3.12535	0.955723	3.27014	0.00107493	0.00830749	Down
GWHGEUUU004603.1	63.7262	-3.88397	1.24749	3.11343	0.00184925	0.0127885	Down
GWHGEUUU004614.1	7.09542	-4.18906	1.45721	2.8747	0.00404406	0.0236344	Down
GWHGEUUU004626.1	783.575	-2.17738	0.358648	6.07108	1.27e-09	5.82e-08	Down
GWHGEUUU004627.1	85.0558	-3.75214	0.543215	6.90728	4.94e-12	3.47e-10	Down
GWHGEUUU004631.1	494.84	5.66002	0.84367	-6.70881	1.96e-11	1.26e-09	Up
GWHGEUUU004638.1	170.977	-1.689	0.518612	3.25676	0.00112692	0.00862282	Down
GWHGEUUU004639.1	169.131	-1.84674	0.565718	3.26443	0.00109685	0.00843598	Down
GWHGEUUU004643.1	1073.74	-1.1957	0.337917	3.53845	0.00040249	0.00375075	Down
GWHGEUUU004660.1	434.688	1.82331	0.365426	-4.98953	6.05e-07	1.47e-05	Up
GWHGEUUU004670.1	7403.2	1.11261	0.238096	-4.67295	2.97e-06	5.93e-05	Up
GWHGEUUU004673.1	867.656	0.662664	0.243193	-2.72485	0.00643309	0.03395	Up
GWHGEUUU004680.1	216.906	1.44256	0.457945	-3.15006	0.00163237	0.0115806	Up
GWHGEUUU004696.1	167.564	-2.83455	0.568928	4.98226	6.28e-07	1.52e-05	Down
GWHGEUUU004701.1	1489.9	0.880376	0.24781	-3.55262	0.000381416	0.00359339	Up
GWHGEUUU004723.1	950.483	0.990958	0.276959	-3.57799	0.00034625	0.00332479	Up
GWHGEUUU004726.1	699.43	-1.31644	0.489295	2.69049	0.00713481	0.0367831	Down
GWHGEUUU004733.1	195.088	1.9521	0.575844	-3.38999	0.000698961	0.00586804	Up
GWHGEUUU004739.1	119.678	-1.66224	0.516867	3.216	0.00129992	0.00963256	Down
GWHGEUUU004745.1	25.5715	3.06147	0.921905	-3.32081	0.00089756	0.00716477	Up
GWHGEUUU004748.1	1552.16	0.951044	0.244659	-3.88722	0.000101398	0.00120839	Up
GWHGEUUU004761.1	383.32	1.04764	0.301333	-3.47669	0.000507642	0.00452283	Up
GWHGEUUU004762.1	1166.84	1.0467	0.327528	-3.19575	0.00139469	0.0101882	Up
GWHGEUUU004790.1	3924.9	-2.11194	0.472613	4.46864	7.87e-06	0.00013792	Down
GWHGEUUU004804.1	47.8703	1.72536	0.573985	-3.00593	0.00264773	0.0169934	Up
GWHGEUUU004814.1	606.759	-1.32534	0.518817	2.55454	0.0106327	0.0498959	Down
GWHGEUUU004826.1	561.838	2.57799	0.418137	-6.16543	7.03e-10	3.4e-08	Up
GWHGEUUU004827.1	804.605	-1.46922	0.362274	4.05553	5e-05	0.000664769	Down
GWHGEUUU004830.1	2158.84	1.123	0.242251	-4.63568	3.56e-06	6.93e-05	Up
GWHGEUUU004832.1	683.252	-0.988243	0.250344	3.94754	7.9e-05	0.000977579	Down
GWHGEUUU004839.1	582.702	0.717948	0.255733	-2.80741	0.00499411	0.0278399	Up
GWHGEUUU004863.1	62.5136	-4.8544	0.575286	8.43824	3.22e-17	5.61e-15	Down
GWHGEUUU004878.1	902.131	-3.3934	0.28638	11.8493	2.17e-32	2.14e-29	Down
GWHGEUUU004886.1	160.719	-1.83702	0.535326	3.43159	0.000600054	0.00518415	Down
GWHGEUUU004890.1	17.2331	-2.54442	0.831594	3.05969	0.00221569	0.0147261	Down
GWHGEUUU004892.1	32.2986	-2.53456	0.617062	4.10747	4e-05	0.000552011	Down
GWHGEUUU004921.1	56.3501	-1.97147	0.487887	4.04084	5.33e-05	0.000699204	Down
GWHGEUUU004922.1	206.642	-1.09622	0.384264	2.85279	0.00433372	0.024931	Down
GWHGEUUU004927.1	119.723	-2.30967	0.731766	3.1563	0.00159786	0.0113937	Down
GWHGEUUU004934.1	89.6537	-4.59764	0.631175	7.28425	3.23e-13	2.83e-11	Down
GWHGEUUU004938.1	2323.69	2.02906	0.480862	-4.21962	2.45e-05	0.000367221	Up
GWHGEUUU004940.1	119.259	1.49073	0.581468	-2.56374	0.0103551	0.0489717	Up
GWHGEUUU004941.1	270	2.93751	1.04945	-2.7991	0.00512451	0.0284483	Up
GWHGEUUU004942.1	21.1227	-4.65654	0.889911	5.23259	1.67e-07	4.72e-06	Down
GWHGEUUU004945.1	3013.42	1.63454	0.280969	-5.81751	5.97e-09	2.34e-07	Up
GWHGEUUU004958.1	128.561	-1.8382	0.394905	4.65478	3.24e-06	6.4e-05	Down
GWHGEUUU004969.1	89.0916	1.67411	0.497505	-3.36501	0.000765408	0.00631655	Up
GWHGEUUU004980.1	887.94	2.02579	0.771905	-2.6244	0.00868007	0.0427413	Up
GWHGEUUU004991.1	96.3197	-3.06968	0.555474	5.52624	3.27e-08	1.09e-06	Down
GWHGEUUU004998.1	762.14	0.895052	0.312757	-2.86182	0.00421221	0.0243702	Up
GWHGEUUU005020.1	230.726	-1.45495	0.426024	3.41517	0.000637414	0.00545488	Down
GWHGEUUU005025.1	2233.36	0.905396	0.23009	-3.93497	8.32e-05	0.00102144	Up
GWHGEUUU005034.1	440.743	-3.6478	0.519337	7.02397	2.16e-12	1.61e-10	Down
GWHGEUUU005036.1	16.2304	-3.49841	0.930012	3.76169	0.000168771	0.00185111	Down
GWHGEUUU005056.1	3634.76	1.87786	0.625727	-3.00108	0.00269025	0.0171872	Up
GWHGEUUU005065.1	672.741	0.940645	0.325188	-2.89262	0.00382042	0.0226237	Up
GWHGEUUU005067.1	98.8746	-1.93691	0.459607	4.21429	2.51e-05	0.000374328	Down
GWHGEUUU005071.1	51.4478	3.80909	1.07899	-3.53025	0.000415171	0.00384855	Up
GWHGEUUU005083.1	106.253	-1.25845	0.360488	3.49096	0.000481285	0.00433182	Down
GWHGEUUU005102.1	13.6767	4.25186	1.50736	-2.82074	0.00479128	0.0269743	Up
GWHGEUUU005111.1	636.515	1.44992	0.374176	-3.87496	0.000106642	0.0012628	Up
GWHGEUUU005176.1	61.1126	-2.33286	0.468474	4.9797	6.37e-07	1.54e-05	Down
GWHGEUUU005178.1	92.4746	-2.18574	0.399649	5.46915	4.52e-08	1.47e-06	Down
GWHGEUUU005186.1	76.5955	3.42289	0.882377	-3.87917	0.000104813	0.00124333	Up
GWHGEUUU005188.1	80.9795	-1.1869	0.414484	2.86356	0.00418915	0.0242788	Down
GWHGEUUU005196.1	170.931	-1.47534	0.542322	2.72042	0.00651983	0.0343427	Down
GWHGEUUU005197.1	87.931	-3.15229	0.475724	6.6263	3.44e-11	2.13e-09	Down
GWHGEUUU005198.1	18.4607	-2.78183	0.830838	3.34822	0.000813338	0.00661423	Down
GWHGEUUU005209.1	1365.37	0.8415	0.23079	-3.64618	0.000266169	0.00269023	Up
GWHGEUUU005213.1	64.4365	1.92279	0.693486	-2.77265	0.0055602	0.0302583	Up
GWHGEUUU005227.1	45.0903	2.86977	0.767645	-3.73841	0.000185186	0.00199134	Up
GWHGEUUU005239.1	17.1317	2.45321	0.927796	-2.64412	0.00819033	0.0409199	Up
GWHGEUUU005244.1	105.486	1.2985	0.4909	-2.64515	0.00816549	0.0408201	Up
GWHGEUUU005250.1	18.0888	7.12428	1.98938	-3.58116	0.000342076	0.00329787	Up
GWHGEUUU005251.1	8.69139	6.06764	2.03725	-2.97834	0.00289811	0.0182332	Up
GWHGEUUU005252.1	1029.51	1.51194	0.396966	-3.80874	0.000139674	0.00157747	Up
GWHGEUUU005271.1	40.0983	-3.3263	0.575943	5.7754	7.68e-09	2.91e-07	Down
GWHGEUUU005293.1	37.4898	1.74376	0.659319	-2.64479	0.0081742	0.0408576	Up
GWHGEUUU005294.1	5.73821	5.44724	2.03215	-2.68054	0.00735043	0.0376108	Up
GWHGEUUU005297.1	16.1043	-3.41482	0.890026	3.83676	0.000124667	0.00143215	Down
GWHGEUUU005305.1	55.6346	-2.15152	0.522579	4.11711	3.84e-05	0.000532049	Down
GWHGEUUU005308.1	3087.06	1.66786	0.430277	-3.87626	0.000106075	0.00125697	Up
GWHGEUUU005311.1	47.5407	-1.8536	0.570402	3.24964	0.00115551	0.00878223	Down
GWHGEUUU005312.1	278.393	-2.20385	0.551693	3.99471	6.48e-05	0.000825439	Down
GWHGEUUU005315.1	334.322	-3.69433	0.705419	5.23708	1.63e-07	4.62e-06	Down
GWHGEUUU005318.1	55.519	-4.49494	0.942688	4.76821	1.86e-06	3.93e-05	Down
GWHGEUUU005320.1	121.892	-3.57363	0.747406	4.78137	1.74e-06	3.71e-05	Down
GWHGEUUU005321.1	106.685	-2.43337	0.723456	3.36353	0.000769512	0.00633947	Down
GWHGEUUU005322.1	10.6843	-3.03532	1.0167	2.98547	0.00283145	0.0179055	Down
GWHGEUUU005329.1	13.6869	5.24863	1.6648	-3.1527	0.00161765	0.0115079	Up
GWHGEUUU005345.1	165.295	-1.3432	0.445263	3.01664	0.00255591	0.0165022	Down
GWHGEUUU005357.1	20.0708	-5.43827	1.05172	5.17081	2.33e-07	6.34e-06	Down
GWHGEUUU005360.1	76.2564	-2.20766	0.630739	3.50012	0.000465046	0.004214	Down
GWHGEUUU005363.1	8.35381	-3.54348	1.24541	2.84524	0.0044378	0.0253935	Down
GWHGEUUU005365.1	105.413	-2.04116	0.58652	3.48012	0.000501198	0.00448092	Down
GWHGEUUU005368.1	18.5147	7.15511	1.71139	-4.18087	2.9e-05	0.000420691	Up
GWHGEUUU005374.1	54.2921	-1.60313	0.469641	3.41353	0.000641278	0.00548141	Down
GWHGEUUU005396.1	48.8263	2.34471	0.640327	-3.66173	0.000250517	0.00255823	Up
GWHGEUUU005401.1	1062.93	1.06841	0.288792	-3.69957	0.000215968	0.00226273	Up
GWHGEUUU005405.1	113.842	-2.40628	0.38439	6.25999	3.85e-10	1.97e-08	Down
GWHGEUUU005407.1	6.47265	-5.63569	1.74934	3.22161	0.00127472	0.00948391	Down
GWHGEUUU005416.1	21.6007	-4.26716	1.1563	3.69037	0.000223929	0.00233226	Down
GWHGEUUU005431.1	45.6603	1.77504	0.624576	-2.842	0.00448315	0.0255883	Up
GWHGEUUU005436.1	317.023	-1.69335	0.276987	6.11347	9.75e-10	4.58e-08	Down
GWHGEUUU005443.1	45.4342	2.80538	0.976508	-2.87287	0.00406766	0.0237478	Up
GWHGEUUU005454.1	396.114	-2.54007	0.333736	7.61101	2.72e-14	2.95e-12	Down
GWHGEUUU005455.1	3788.33	-6.60539	1.69841	3.88917	0.000100588	0.00120088	Down
GWHGEUUU005463.1	404.834	1.05897	0.306683	-3.45297	0.000554451	0.00485203	Up
GWHGEUUU005473.1	309.4	1.45217	0.337237	-4.30607	1.66e-05	0.000265441	Up
GWHGEUUU005475.1	633.861	-0.958871	0.257078	3.72988	0.000191568	0.00205075	Down
GWHGEUUU005479.1	56.3491	1.74691	0.51656	-3.3818	0.000720114	0.00601095	Up
GWHGEUUU005484.1	183.839	-2.95652	0.61788	4.78495	1.71e-06	3.66e-05	Down
GWHGEUUU005485.1	28.2659	-3.52137	1.03255	3.41036	0.000648778	0.00552951	Down
GWHGEUUU005493.1	639.659	1.12977	0.250875	-4.50331	6.69e-06	0.000120695	Up
GWHGEUUU005530.1	50.7922	-1.77078	0.614732	2.88058	0.00396944	0.0232878	Down
GWHGEUUU005532.1	135.823	1.09561	0.3564	-3.0741	0.00211139	0.0141964	Up
GWHGEUUU005550.1	45.3419	-1.46112	0.473913	3.0831	0.00204857	0.0138687	Down
GWHGEUUU005552.1	191.732	-1.97285	0.457899	4.30848	1.64e-05	0.000262949	Down
GWHGEUUU005553.1	156.632	-1.33169	0.508936	2.61661	0.00888083	0.0435313	Down
GWHGEUUU005556.1	98.3717	-1.32402	0.475904	2.78211	0.00540064	0.0295838	Down
GWHGEUUU005557.1	211.579	-4.75753	0.379763	12.5276	5.27e-36	9.28e-33	Down
GWHGEUUU005558.1	73.1246	-2.52288	0.954307	2.64368	0.0082011	0.0409431	Down
GWHGEUUU005563.1	136.047	-3.72827	0.513511	7.26035	3.86e-13	3.31e-11	Down
GWHGEUUU005571.1	27.5078	-3.47094	0.729324	4.75912	1.94e-06	4.08e-05	Down
GWHGEUUU005572.1	1282.24	-2.55588	0.284773	8.97517	2.83e-19	5.99e-17	Down
GWHGEUUU005586.1	200.371	-1.78936	0.511917	3.49542	0.000473323	0.00426935	Down
GWHGEUUU005588.1	208.658	-3.02989	0.94456	3.20772	0.0013379	0.00983895	Down
GWHGEUUU005592.1	201.105	-1.78891	0.376052	4.75707	1.96e-06	4.12e-05	Down
GWHGEUUU005595.1	15.0293	-3.65711	0.890876	4.10507	4.04e-05	0.000556844	Down
GWHGEUUU005598.1	28.6046	-8.77703	1.3828	6.34729	2.19e-10	1.18e-08	Down
GWHGEUUU005600.1	1409.52	1.49424	0.383927	-3.892	9.94e-05	0.00118906	Up
GWHGEUUU005607.1	115.816	-1.21206	0.384967	3.14849	0.00164116	0.0116306	Down
GWHGEUUU005615.1	339.82	0.80721	0.27106	-2.97797	0.00290163	0.018247	Up
GWHGEUUU005623.1	352.421	4.18131	0.764006	-5.47288	4.43e-08	1.44e-06	Up
GWHGEUUU005626.1	151.683	-2.76468	0.396874	6.96614	3.26e-12	2.37e-10	Down
GWHGEUUU005639.1	350.992	-3.32415	0.287263	11.5718	5.73e-31	4.56e-28	Down
GWHGEUUU005640.1	84.471	-4.89501	0.597226	8.19624	2.48e-16	3.81e-14	Down
GWHGEUUU005646.1	448.51	-4.45821	0.815914	5.46407	4.65e-08	1.5e-06	Down
GWHGEUUU005653.1	31.3871	-2.98461	0.723709	4.12404	3.72e-05	0.00052038	Down
GWHGEUUU005656.1	100.504	-1.9743	0.577265	3.42009	0.00062601	0.00537286	Down
GWHGEUUU005658.1	153.455	-1.54852	0.578535	2.67662	0.00743686	0.0379544	Down
GWHGEUUU005661.1	443.412	-1.76786	0.34235	5.16389	2.42e-07	6.53e-06	Down
GWHGEUUU005663.1	8.99718	-3.16073	1.16235	2.71927	0.00654267	0.0344197	Down
GWHGEUUU005670.1	67.1284	1.39148	0.509134	-2.73304	0.00627529	0.0332905	Up
GWHGEUUU005679.1	787.203	0.981857	0.341484	-2.87526	0.00403695	0.0235969	Up
GWHGEUUU005680.1	429.606	-3.52039	0.754987	4.66285	3.12e-06	6.19e-05	Down
GWHGEUUU005681.1	2983.83	1.06205	0.319103	-3.32824	0.00087396	0.00700843	Up
GWHGEUUU005683.1	18.4095	7.15055	1.7311	-4.13065	3.62e-05	0.000508406	Up
GWHGEUUU005684.1	357.212	2.51171	0.324499	-7.74027	9.92e-15	1.19e-12	Up
GWHGEUUU005685.1	711.841	1.45898	0.395885	-3.68536	0.000228382	0.00237053	Up
GWHGEUUU005686.1	219.102	1.00607	0.344542	-2.92003	0.0035	0.0211762	Up
GWHGEUUU005687.1	171.574	-2.81273	0.56715	4.95942	7.07e-07	1.69e-05	Down
GWHGEUUU005703.1	81.6926	-2.93324	0.725492	4.0431	5.27e-05	0.000693859	Down
GWHGEUUU005706.1	13770.5	-1.70905	0.223411	7.64978	2.01e-14	2.26e-12	Down
GWHGEUUU005707.1	3.82735	-5.87358	2.25478	2.60495	0.00918889	0.0445903	Down
GWHGEUUU005712.1	110.263	1.04312	0.381774	-2.73231	0.00628922	0.0333485	Up
GWHGEUUU005714.1	504.392	1.14217	0.273977	-4.16886	3.06e-05	0.000440997	Up
GWHGEUUU005719.1	255.549	1.10611	0.285101	-3.87971	0.00010458	0.00124101	Up
GWHGEUUU005732.1	121.223	3.37493	0.88736	-3.80334	0.000142756	0.0016074	Up
GWHGEUUU005738.1	586.224	1.52429	0.430158	-3.54357	0.000394756	0.00369204	Up
GWHGEUUU005741.1	25.774	-2.15334	0.658193	3.27159	0.00106943	0.00827457	Down
GWHGEUUU005752.1	200.459	1.05446	0.331846	-3.17754	0.00148529	0.010712	Up
GWHGEUUU005754.1	28.1997	-1.8142	0.604486	3.00123	0.00268891	0.0171852	Down
GWHGEUUU005758.1	201.492	-3.23765	0.774491	4.18036	2.91e-05	0.00042144	Down
GWHGEUUU005766.1	542.547	-2.44034	0.470619	5.18538	2.16e-07	5.93e-06	Down
GWHGEUUU005772.1	2315.46	-1.36862	0.421432	3.24754	0.00116409	0.00882902	Down
GWHGEUUU005776.1	273.056	-2.3988	0.406395	5.90263	3.58e-09	1.49e-07	Down
GWHGEUUU005786.1	892.434	1.13375	0.243994	-4.64664	3.37e-06	6.61e-05	Up
GWHGEUUU005799.1	217.891	-0.771125	0.289215	2.66627	0.00766992	0.0388417	Down
GWHGEUUU005810.1	715.659	1.60425	0.261809	-6.12756	8.92e-10	4.24e-08	Up
GWHGEUUU005830.1	8.73029	6.07669	2.11756	-2.86967	0.00410906	0.0239265	Up
GWHGEUUU005855.1	399.088	1.88376	0.500726	-3.76206	0.000168523	0.001849	Up
GWHGEUUU005863.1	61.9563	-1.63588	0.5263	3.10827	0.00188184	0.0129682	Down
GWHGEUUU005864.1	26.9161	-1.88237	0.73274	2.56895	0.0102008	0.0484681	Down
GWHGEUUU005904.1	1175.49	1.12732	0.238234	-4.73198	2.22e-06	4.59e-05	Up
GWHGEUUU005911.1	882.617	-1.00654	0.377282	2.66789	0.00763301	0.0387017	Down
GWHGEUUU005921.1	1357.6	0.855873	0.328259	-2.60731	0.00912564	0.0443698	Up
GWHGEUUU005980.1	1032.91	-0.694897	0.251471	2.76333	0.00572148	0.0309211	Down
GWHGEUUU005981.1	977.272	-0.750196	0.286704	2.61662	0.00888051	0.0435313	Down
GWHGEUUU005991.1	578.248	0.984294	0.344529	-2.85693	0.00427762	0.0246676	Up
GWHGEUUU005995.1	100.011	2.3013	0.500034	-4.60228	4.18e-06	7.97e-05	Up
GWHGEUUU006000.1	80.4782	-2.81202	0.796543	3.53028	0.000415125	0.00384855	Down
GWHGEUUU006005.1	379.257	-2.21549	0.336096	6.59183	4.34e-11	2.65e-09	Down
GWHGEUUU006026.1	635.382	0.977534	0.352582	-2.7725	0.0055627	0.0302585	Up
GWHGEUUU006032.1	381.187	-1.78926	0.406491	4.40172	1.07e-05	0.000181875	Down
GWHGEUUU006037.1	40.4514	-5.59335	0.771921	7.24602	4.29e-13	3.64e-11	Down
GWHGEUUU006057.1	130.904	-1.01134	0.379187	2.66712	0.00765049	0.0387668	Down
GWHGEUUU006070.1	63.0814	-2.68798	0.637076	4.21924	2.45e-05	0.000367662	Down
GWHGEUUU006074.1	69.4674	-1.51391	0.509219	2.97299	0.00294911	0.0184698	Down
GWHGEUUU006075.1	13.4957	-3.35438	0.91378	3.67088	0.000241716	0.0024858	Down
GWHGEUUU006076.1	102.579	-3.36573	0.578187	5.82118	5.84e-09	2.29e-07	Down
GWHGEUUU006077.1	17.4787	-5.60878	1.20045	4.67224	2.98e-06	5.94e-05	Down
GWHGEUUU006087.1	36.7867	2.87744	0.768652	-3.74349	0.000181479	0.00196157	Up
GWHGEUUU006090.1	61.4632	4.06627	0.934628	-4.35068	1.36e-05	0.000222517	Up
GWHGEUUU006106.1	1166	0.8676	0.33924	-2.55749	0.0105432	0.0495878	Up
GWHGEUUU006110.1	566.556	1.7948	0.360958	-4.97233	6.62e-07	1.59e-05	Up
GWHGEUUU006128.1	327.493	-3.08707	0.417707	7.39053	1.46e-13	1.37e-11	Down
GWHGEUUU006132.1	39.1926	-1.90605	0.508561	3.74793	0.000178297	0.00193658	Down
GWHGEUUU006136.1	387.857	1.02913	0.402948	-2.55401	0.0106491	0.0499457	Up
GWHGEUUU006140.1	381.826	1.22399	0.268241	-4.56303	5.04e-06	9.4e-05	Up
GWHGEUUU006157.1	321.992	1.30952	0.419395	-3.1224	0.00179382	0.0124721	Up
GWHGEUUU006175.1	871.369	0.787173	0.250561	-3.14164	0.00168003	0.0118459	Up
GWHGEUUU006177.1	390.101	1.77962	0.371031	-4.79642	1.62e-06	3.48e-05	Up
GWHGEUUU006178.1	74.2334	-1.85357	0.438233	4.22965	2.34e-05	0.000353291	Down
GWHGEUUU006182.1	897.109	-1.16149	0.38823	2.99176	0.00277378	0.0176208	Down
GWHGEUUU006187.1	32.0475	-2.75701	0.592286	4.65486	3.24e-06	6.4e-05	Down
GWHGEUUU006198.1	615.776	-2.82069	0.635209	4.44057	8.97e-06	0.000155082	Down
GWHGEUUU006199.1	21.3275	-3.38336	0.758127	4.46279	8.09e-06	0.00014137	Down
GWHGEUUU006206.1	1864.93	-2.18527	0.320235	6.82394	8.86e-12	6.01e-10	Down
GWHGEUUU006211.1	62.8072	-4.47689	0.540484	8.28312	1.2e-16	1.94e-14	Down
GWHGEUUU006213.1	609.136	1.22997	0.390914	-3.1464	0.00165296	0.0116919	Up
GWHGEUUU006215.1	340.96	-1.31537	0.310514	4.23611	2.27e-05	0.000344839	Down
GWHGEUUU006269.1	149.89	1.71025	0.583253	-2.93226	0.00336508	0.0205192	Up
GWHGEUUU006303.1	3196.89	-1.29809	0.279239	4.64868	3.34e-06	6.56e-05	Down
GWHGEUUU006310.1	779.688	-2.11227	0.512154	4.1243	3.72e-05	0.00052003	Down
GWHGEUUU006330.1	55.6021	-1.8414	0.514407	3.57965	0.000344056	0.00331107	Down
GWHGEUUU006346.1	68.4289	-1.12699	0.413454	2.7258	0.0064145	0.033884	Down
GWHGEUUU006356.1	325.268	-4.56535	0.349973	13.0449	6.8e-39	1.75e-35	Down
GWHGEUUU006359.1	472.6	-2.16012	0.457643	4.7201	2.36e-06	4.82e-05	Down
GWHGEUUU006385.1	23.1344	-1.91419	0.655795	2.91888	0.0035129	0.0212233	Down
GWHGEUUU006393.1	65.377	-2.93057	1.007	2.91018	0.00361216	0.0216626	Down
GWHGEUUU006396.1	256.698	-2.25977	0.314542	7.18434	6.75e-13	5.53e-11	Down
GWHGEUUU006402.1	7.5717	-3.26012	1.16699	2.79362	0.00521215	0.0288126	Down
GWHGEUUU006404.1	806.73	0.939221	0.338404	-2.77544	0.00551267	0.0300645	Up
GWHGEUUU006409.1	4367.42	-2.54624	0.581397	4.37952	1.19e-05	0.000198203	Down
GWHGEUUU006412.1	99.1314	1.81196	0.407708	-4.44426	8.82e-06	0.000152838	Up
GWHGEUUU006428.1	19.4319	3.33648	1.20177	-2.77631	0.00549799	0.0299992	Up
GWHGEUUU006432.1	50.9891	-1.3299	0.505821	2.62919	0.00855888	0.0422939	Down
GWHGEUUU006443.1	78.6929	-1.6771	0.422668	3.96789	7.25e-05	0.000910537	Down
GWHGEUUU006447.1	1041.53	0.716632	0.249894	-2.86774	0.0041341	0.0240399	Up
GWHGEUUU006451.1	35.7566	-6.24669	0.930526	6.71308	1.91e-11	1.23e-09	Down
GWHGEUUU006624.1	1084.23	1.25514	0.469059	-2.67586	0.00745368	0.0380137	Up
GWHGEUUU006645.1	5.03548	-5.23678	1.89837	2.75857	0.00580553	0.0312844	Down
GWHGEUUU006647.1	5.33908	5.34285	2.05576	-2.59896	0.00935054	0.0452177	Up
GWHGEUUU006656.1	23.3752	3.67055	1.09237	-3.36016	0.000778966	0.00640317	Up
GWHGEUUU006665.1	228.542	-2.51958	0.56185	4.48444	7.31e-06	0.000130338	Down
GWHGEUUU006669.1	1049.8	-1.86135	0.638772	2.91395	0.00356882	0.0214642	Down
GWHGEUUU006671.1	217.366	-3.20061	0.547544	5.84539	5.05e-09	2.03e-07	Down
GWHGEUUU006719.1	516.313	0.96625	0.271755	-3.5556	0.000377122	0.00355794	Up
GWHGEUUU006724.1	83.2356	2.07465	0.800324	-2.59227	0.00953456	0.0459185	Up
GWHGEUUU006730.1	252.715	1.90354	0.304152	-6.2585	3.89e-10	1.98e-08	Up
GWHGEUUU006748.1	441.07	-2.78499	0.747714	3.72468	0.000195563	0.00208418	Down
GWHGEUUU006750.1	13.0432	6.64243	1.95022	-3.406	0.000659228	0.00559199	Up
GWHGEUUU006758.1	607.039	-1.93626	0.413277	4.68513	2.8e-06	5.61e-05	Down
GWHGEUUU006791.1	406.71	1.68384	0.329866	-5.1046	3.31e-07	8.59e-06	Up
GWHGEUUU006817.1	155.077	1.08671	0.358659	-3.02993	0.00244608	0.0159283	Up
GWHGEUUU006822.1	653.985	1.27555	0.307275	-4.15117	3.31e-05	0.000470027	Up
GWHGEUUU006826.1	432.613	-1.92567	0.581694	3.31045	0.00093146	0.0073881	Down
GWHGEUUU006830.1	1670.06	-1.06936	0.352215	3.03609	0.00239666	0.0156828	Down
GWHGEUUU006849.1	463.609	1.18344	0.258196	-4.58351	4.57e-06	8.62e-05	Up
GWHGEUUU006851.1	7.26809	-5.80547	1.70188	3.41122	0.000646736	0.00551961	Down
GWHGEUUU006856.1	95.7412	-2.18604	0.742261	2.94511	0.0032284	0.0198339	Down
GWHGEUUU006898.1	50.9904	4.30308	1.29242	-3.32947	0.000870112	0.00698595	Up
GWHGEUUU006906.1	3996.36	0.943283	0.349055	-2.7024	0.00688419	0.0358055	Up
GWHGEUUU006910.1	113.128	-1.70366	0.383309	4.44461	8.81e-06	0.000152671	Down
GWHGEUUU006913.1	280.933	-2.62431	0.805769	3.25691	0.00112634	0.00862118	Down
GWHGEUUU006923.1	1915.35	1.1546	0.258452	-4.46736	7.92e-06	0.000138604	Up
GWHGEUUU006931.1	20.1781	-5.80893	1.10358	5.26373	1.41e-07	4.05e-06	Down
GWHGEUUU006935.1	49.5146	-4.4264	0.931639	4.7512	2.02e-06	4.22e-05	Down
GWHGEUUU006943.1	376.709	-0.804634	0.301661	2.66734	0.00764537	0.0387467	Down
GWHGEUUU006975.1	51.551	-2.40887	0.791673	3.04276	0.00234417	0.0153935	Down
GWHGEUUU006983.1	257.629	-1.16252	0.375626	3.09489	0.00196884	0.0134542	Down
GWHGEUUU006986.1	224.444	1.597	0.379508	-4.20809	2.58e-05	0.000382362	Up
GWHGEUUU007003.1	202.057	1.86366	0.585867	-3.18102	0.00146758	0.0106034	Up
GWHGEUUU007007.1	21.2358	-3.72329	1.00534	3.70349	0.00021265	0.00222936	Down
GWHGEUUU007059.1	2118.76	-4.18883	0.348217	12.0294	2.49e-33	2.98e-30	Down
GWHGEUUU007062.1	753.3	-1.44208	0.406583	3.54682	0.000389912	0.00365655	Down
GWHGEUUU007064.1	30.6542	2.15149	0.787773	-2.7311	0.00631236	0.0334383	Up
GWHGEUUU007080.1	2809.32	1.54154	0.309014	-4.98858	6.08e-07	1.47e-05	Up
GWHGEUUU007152.1	1839.14	1.14477	0.297456	-3.84853	0.000118831	0.00137692	Up
GWHGEUUU007171.1	86.2282	-1.41548	0.397351	3.56228	0.000367653	0.0034877	Down
GWHGEUUU007178.1	95.7457	-2.55799	0.936001	2.73289	0.00627814	0.0333003	Down
GWHGEUUU007188.1	34.084	-3.49904	1.35713	2.57825	0.00993013	0.0474311	Down
GWHGEUUU007249.1	443	-1.96613	0.656275	2.99589	0.00273645	0.0174424	Down
GWHGEUUU007250.1	611.048	0.957326	0.311208	-3.07616	0.00209686	0.0141243	Up
GWHGEUUU007260.1	3708.35	1.3079	0.336302	-3.88907	0.000100629	0.00120094	Up
GWHGEUUU007262.1	254.812	-1.15567	0.389098	2.97012	0.00297679	0.0185954	Down
GWHGEUUU007264.1	38.8495	-2.83012	0.724315	3.9073	9.33e-05	0.00112878	Down
GWHGEUUU007281.1	371.155	-0.778728	0.26646	2.9225	0.00347236	0.0210353	Down
GWHGEUUU007287.1	14.8551	-2.89044	0.956718	3.02121	0.00251771	0.016309	Down
GWHGEUUU007297.1	95.6303	-2.69049	0.582719	4.61712	3.89e-06	7.5e-05	Down
GWHGEUUU007298.1	2039.41	0.961955	0.236104	-4.07429	4.62e-05	0.000622798	Up
GWHGEUUU007302.1	12.5693	6.58258	1.89196	-3.47924	0.000502833	0.00449074	Up
GWHGEUUU007372.1	7.25675	-6.79833	1.81514	3.74536	0.000180138	0.00195133	Down
GWHGEUUU007374.1	2972.69	0.683895	0.257646	-2.65439	0.00794511	0.0399115	Up
GWHGEUUU007395.1	496.215	-1.0905	0.364883	2.98864	0.00280226	0.0177469	Down
GWHGEUUU007402.1	178.79	1.30627	0.338885	-3.8546	0.00011592	0.00134927	Up
GWHGEUUU007407.1	41.0274	2.93347	0.794801	-3.69082	0.000223528	0.00233	Up
GWHGEUUU007419.1	3209.05	1.11569	0.24363	-4.57944	4.66e-06	8.77e-05	Up
GWHGEUUU007481.1	125.594	-5.81701	0.540396	10.7644	5.07e-27	2.29e-24	Down
GWHGEUUU007484.1	224.906	-1.28527	0.429944	2.9894	0.00279529	0.0177178	Down
GWHGEUUU007496.1	357.849	-2.4498	0.338184	7.24397	4.36e-13	3.67e-11	Down
GWHGEUUU007520.1	152.774	-1.7247	0.36297	4.75164	2.02e-06	4.21e-05	Down
GWHGEUUU007521.1	200.56	1.98685	0.717597	-2.76875	0.00562719	0.0305398	Up
GWHGEUUU007533.1	8.45718	-5.17821	1.4838	3.48983	0.000483337	0.00434554	Down
GWHGEUUU007535.1	15.3305	2.72422	0.950717	-2.86544	0.00416437	0.0241603	Up
GWHGEUUU007538.1	168.353	1.97744	0.514733	-3.84169	0.000122192	0.00140807	Up
GWHGEUUU007553.1	320.585	1.50035	0.332789	-4.50839	6.53e-06	0.000118412	Up
GWHGEUUU007559.1	216.532	1.24304	0.306345	-4.05766	4.96e-05	0.00066031	Up
GWHGEUUU007595.1	113.794	4.26013	1.29194	-3.29747	0.000975601	0.00766657	Up
GWHGEUUU007605.1	1281.14	1.14243	0.278484	-4.10231	4.09e-05	0.000562391	Up
GWHGEUUU007607.1	5740.08	-6.2092	0.81809	7.58987	3.2e-14	3.38e-12	Down
GWHGEUUU007625.1	98.274	1.72814	0.618163	-2.79561	0.00518018	0.0286889	Up
GWHGEUUU007646.1	145.792	-2.58907	0.5792	4.47008	7.82e-06	0.000137374	Down
GWHGEUUU007647.1	231.824	-5.65319	0.651948	8.67123	4.27e-18	7.95e-16	Down
GWHGEUUU007655.1	70.5068	-1.72921	0.493772	3.50205	0.0004617	0.00419163	Down
GWHGEUUU007656.1	442.665	-1.45008	0.315498	4.59615	4.3e-06	8.18e-05	Down
GWHGEUUU007665.1	63.2784	-3.78025	0.570319	6.62831	3.4e-11	2.1e-09	Down
GWHGEUUU007667.1	464.124	1.96862	0.383572	-5.13234	2.86e-07	7.52e-06	Up
GWHGEUUU007694.1	11609.6	3.11457	0.443236	-7.02691	2.11e-12	1.58e-10	Up
GWHGEUUU007707.1	282.702	2.13362	0.450265	-4.7386	2.15e-06	4.46e-05	Up
GWHGEUUU007715.1	2913.12	-1.89036	0.419189	4.50957	6.5e-06	0.000117949	Down
GWHGEUUU007717.1	501.545	-2.72787	0.577533	4.72332	2.32e-06	4.76e-05	Down
GWHGEUUU007718.1	562.413	1.12186	0.395101	-2.83943	0.00451937	0.0257467	Up
GWHGEUUU007734.1	2202.06	1.94369	0.622472	-3.12253	0.00179302	0.0124692	Up
GWHGEUUU007744.1	11.7328	-3.16662	1.07131	2.95584	0.00311818	0.0192807	Down
GWHGEUUU007747.1	68.8467	-6.90019	0.925192	7.45812	8.78e-14	8.56e-12	Down
GWHGEUUU007771.1	67.6814	2.45784	0.842398	-2.91767	0.0035266	0.0212906	Up
GWHGEUUU007778.1	27.5068	6.27548	2.04962	-3.06177	0.00220031	0.0146628	Up
GWHGEUUU007783.1	50.5736	-2.53841	0.779279	3.25738	0.00112448	0.00861283	Down
GWHGEUUU007799.1	252.442	-2.05046	0.446702	4.59022	4.43e-06	8.4e-05	Down
GWHGEUUU007803.1	863.215	1.07289	0.386959	-2.77261	0.00556086	0.0302583	Up
GWHGEUUU007806.1	484.419	1.89963	0.704323	-2.6971	0.00699453	0.0362299	Up
GWHGEUUU007811.1	9.62672	6.21872	1.85146	-3.35883	0.000782745	0.00642792	Up
GWHGEUUU007823.1	200.666	1.20462	0.342849	-3.51357	0.000442126	0.00405018	Up
GWHGEUUU007830.1	37.1843	-2.13251	0.540812	3.94316	8.04e-05	0.000993001	Down
GWHGEUUU007833.1	106.533	-7.25408	0.728626	9.95583	2.38e-23	7.8e-21	Down
GWHGEUUU007841.1	1108	-1.22167	0.339772	3.59555	0.000323711	0.00315178	Down
GWHGEUUU007849.1	245.686	1.43422	0.353482	-4.0574	4.96e-05	0.000660786	Up
GWHGEUUU007855.1	301.894	0.968509	0.322054	-3.00729	0.00263589	0.0169239	Up
GWHGEUUU007864.1	201.269	2.12158	0.71306	-2.97532	0.00292686	0.0183658	Up
GWHGEUUU007867.1	13.4448	-2.76128	0.920032	3.00129	0.00268843	0.0171852	Down
GWHGEUUU007877.1	552.112	0.95769	0.258272	-3.70807	0.000208844	0.00220118	Up
GWHGEUUU007886.1	113.198	3.6279	0.676832	-5.36012	8.32e-08	2.52e-06	Up
GWHGEUUU007916.1	14.9319	-4.29514	0.970562	4.42541	9.63e-06	0.000164852	Down
GWHGEUUU007936.1	23.7477	5.03475	1.20977	-4.16173	3.16e-05	0.000452804	Up
GWHGEUUU007941.1	192.027	-1.58296	0.359144	4.40758	1.05e-05	0.000177658	Down
GWHGEUUU007951.1	1933.9	-1.66455	0.255104	6.52499	6.8e-11	4.04e-09	Down
GWHGEUUU007952.1	123.789	-0.973721	0.360924	2.69786	0.00697873	0.0361847	Down
GWHGEUUU007975.1	248.98	-3.16628	0.415026	7.62911	2.36e-14	2.59e-12	Down
GWHGEUUU007982.1	144.06	-1.25045	0.35575	3.51497	0.000439811	0.00403671	Down
GWHGEUUU007986.1	283.159	1.4723	0.490609	-3.00096	0.00269132	0.0171908	Up
GWHGEUUU007992.1	19.7137	-3.04094	0.752359	4.04187	5.3e-05	0.000697252	Down
GWHGEUUU007995.1	116.032	-1.35774	0.478017	2.84037	0.00450618	0.0257016	Down
GWHGEUUU008014.1	313.176	-1.75084	0.363117	4.8217	1.42e-06	3.13e-05	Down
GWHGEUUU008018.1	23.5133	4.42511	1.16096	-3.81161	0.000138064	0.00156245	Up
GWHGEUUU008031.1	332.762	-1.25635	0.280281	4.48246	7.38e-06	0.000131274	Down
GWHGEUUU008037.1	530.785	1.51029	0.351694	-4.29432	1.75e-05	0.000276595	Up
GWHGEUUU008040.1	289.221	0.948612	0.277086	-3.42353	0.000618135	0.00531209	Up
GWHGEUUU008057.1	1123.48	0.659778	0.233687	-2.82334	0.00475265	0.026811	Up
GWHGEUUU008068.1	29.0933	-2.02501	0.654848	3.09234	0.00198589	0.013533	Down
GWHGEUUU008075.1	401.266	0.732631	0.26428	-2.77217	0.00556833	0.0302743	Up
GWHGEUUU008078.1	97.5145	-1.66356	0.615005	2.70495	0.00683144	0.0356197	Down
GWHGEUUU008082.1	253.113	-1.88976	0.676461	2.7936	0.00521249	0.0288126	Down
GWHGEUUU008101.1	35.2778	-4.14559	0.72098	5.74993	8.93e-09	3.33e-07	Down
GWHGEUUU008106.1	1082.86	0.90595	0.287003	-3.15658	0.00159629	0.0113857	Up
GWHGEUUU008107.1	142.193	-1.39797	0.546547	2.55782	0.0105331	0.0495698	Down
GWHGEUUU008117.1	95.474	-2.60659	0.590559	4.41377	1.02e-05	0.000173089	Down
GWHGEUUU008127.1	230.205	-4.92071	0.419607	11.727	9.27e-32	8.17e-29	Down
GWHGEUUU008145.1	808.169	-1.80602	0.683586	2.64198	0.00824238	0.0411185	Down
GWHGEUUU008153.1	95.6227	-1.46336	0.569228	2.57077	0.0101472	0.048257	Down
GWHGEUUU008155.1	40.4728	-2.5723	0.890919	2.88724	0.00388632	0.0229207	Down
GWHGEUUU008160.1	3389.97	0.924816	0.320542	-2.88516	0.00391216	0.0230487	Up
GWHGEUUU008168.1	340.553	-1.10041	0.355991	3.09113	0.00199398	0.0135596	Down
GWHGEUUU008180.1	999.214	2.12951	0.451237	-4.71928	2.37e-06	4.84e-05	Up
GWHGEUUU008187.1	429.498	3.4715	0.545004	-6.36968	1.89e-10	1.04e-08	Up
GWHGEUUU008188.1	90.1942	2.79069	1.01845	-2.74012	0.0061416	0.0327369	Up
GWHGEUUU008191.1	172.147	-3.23788	0.537154	6.02784	1.66e-09	7.49e-08	Down
GWHGEUUU008197.1	625.216	0.908683	0.348028	-2.61094	0.00902928	0.0440204	Up
GWHGEUUU008199.1	604.821	-1.43146	0.345982	4.13738	3.51e-05	0.000496023	Down
GWHGEUUU008212.1	111.597	-1.80885	0.516062	3.50511	0.00045642	0.00415084	Down
GWHGEUUU008246.1	3064.06	0.999139	0.241925	-4.12996	3.63e-05	0.000509518	Up
GWHGEUUU008247.1	334.566	-1.10549	0.270942	4.08017	4.5e-05	0.000609702	Down
GWHGEUUU008253.1	264.21	1.49874	0.387709	-3.86562	0.000110805	0.00130242	Up
GWHGEUUU008264.1	303.901	-1.1219	0.432235	2.59559	0.00944283	0.0455587	Down
GWHGEUUU008269.1	133.675	1.36735	0.466439	-2.93146	0.00337372	0.0205537	Up
GWHGEUUU008299.1	25.7629	3.29665	1.08255	-3.04527	0.0023247	0.0152957	Up
GWHGEUUU008303.1	19.3685	3.73259	1.34111	-2.78321	0.00538233	0.0295076	Up
GWHGEUUU008337.1	22.5811	2.68611	1.02172	-2.629	0.00856361	0.042306	Up
GWHGEUUU008364.1	13.4285	-3.9579	1.23373	3.20809	0.00133622	0.00982966	Down
GWHGEUUU008405.1	1298.1	0.914394	0.308697	-2.96211	0.00305538	0.0189589	Up
GWHGEUUU008415.1	267.665	0.86947	0.324578	-2.67877	0.00738937	0.0377563	Up
GWHGEUUU008416.1	6.29926	-4.63119	1.57851	2.93391	0.00334719	0.0204324	Down
GWHGEUUU008417.1	18.2978	-3.34969	0.822748	4.07134	4.67e-05	0.000629971	Down
GWHGEUUU008427.1	392.003	0.881334	0.302631	-2.91224	0.0035885	0.0215478	Up
GWHGEUUU008434.1	31.1611	-1.92717	0.618873	3.114	0.0018457	0.0127665	Down
GWHGEUUU008442.1	345.428	-1.67056	0.332581	5.02301	5.09e-07	1.26e-05	Down
GWHGEUUU008444.1	1637.14	-0.830863	0.236626	3.51129	0.000445941	0.00407657	Down
GWHGEUUU008448.1	39.9905	-1.75708	0.602983	2.91398	0.00356853	0.0214642	Down
GWHGEUUU008490.1	1666.78	1.04093	0.265244	-3.92441	8.69e-05	0.00106261	Up
GWHGEUUU008501.1	46.2793	2.32847	0.906295	-2.56922	0.0101929	0.0484441	Up
GWHGEUUU008509.1	722.578	1.01549	0.303219	-3.34903	0.000810952	0.00660124	Up
GWHGEUUU008518.1	1903.1	1.15088	0.288015	-3.9959	6.44e-05	0.000822555	Up
GWHGEUUU008524.1	34.3465	-2.65025	0.597878	4.43275	9.3e-06	0.000160236	Down
GWHGEUUU008527.1	1193.83	1.01077	0.280251	-3.60668	0.000310137	0.00303818	Up
GWHGEUUU008530.1	779.741	1.12474	0.427459	-2.63123	0.00850766	0.042103	Up
GWHGEUUU008548.1	186.881	5.70545	0.976791	-5.84101	5.19e-09	2.07e-07	Up
GWHGEUUU008554.1	695.231	0.707577	0.273758	-2.58468	0.00974694	0.0467402	Up
GWHGEUUU008555.1	750.586	-1.36706	0.265228	5.15429	2.55e-07	6.79e-06	Down
GWHGEUUU008570.1	18.9523	-3.49541	0.948121	3.68667	0.000227208	0.00236165	Down
GWHGEUUU008577.1	14.7555	-3.1745	0.983731	3.22699	0.00125098	0.00933305	Down
GWHGEUUU008583.1	19.1267	5.75661	1.77802	-3.23766	0.00120514	0.00905861	Up
GWHGEUUU008589.1	65.2266	1.58731	0.584558	-2.71541	0.00661945	0.0347199	Up
GWHGEUUU008592.1	4.0012	-5.93898	2.19293	2.70824	0.00676417	0.0353405	Down
GWHGEUUU008606.1	121.249	-2.39171	0.605267	3.9515	7.77e-05	0.000963645	Down
GWHGEUUU008608.1	147.146	-1.51259	0.429158	3.52454	0.000424211	0.003915	Down
GWHGEUUU008615.1	164.031	4.50013	0.839082	-5.36316	8.18e-08	2.49e-06	Up
GWHGEUUU008618.1	29.1705	-2.38766	0.674448	3.54017	0.000399875	0.00372949	Down
GWHGEUUU008645.1	236.128	0.903572	0.30455	-2.96691	0.00300813	0.0187317	Up
GWHGEUUU008691.1	502.81	1.40931	0.308977	-4.56122	5.09e-06	9.47e-05	Up
GWHGEUUU008699.1	94.5295	-1.79857	0.683619	2.63095	0.00851458	0.0421205	Down
GWHGEUUU008711.1	7.5551	-6.85575	1.79079	3.82833	0.000129015	0.00147551	Down
GWHGEUUU008728.1	646.218	-1.10849	0.336623	3.29296	0.000991377	0.00776672	Down
GWHGEUUU008733.1	220.641	-1.00357	0.358654	2.79817	0.00513935	0.0285135	Down
GWHGEUUU008736.1	151.476	-2.54155	0.41523	6.12083	9.31e-10	4.4e-08	Down
GWHGEUUU008740.1	3990.1	0.859845	0.306224	-2.80789	0.0049867	0.0278078	Up
GWHGEUUU008741.1	900.615	1.0515	0.364672	-2.88342	0.00393385	0.0231439	Up
GWHGEUUU008751.1	49.1716	-1.24656	0.472727	2.63697	0.00836508	0.041588	Down
GWHGEUUU008755.1	4.72194	-6.17767	2.07289	2.98023	0.00288036	0.0181597	Down
GWHGEUUU008757.1	165.246	-2.44332	0.805943	3.03162	0.00243244	0.0158673	Down
GWHGEUUU008760.1	178.681	1.5839	0.477994	-3.31363	0.00092093	0.00732715	Up
GWHGEUUU008761.1	783.791	1.17225	0.294605	-3.97904	6.92e-05	0.000873362	Up
GWHGEUUU008769.1	1211.03	0.697055	0.239453	-2.91102	0.00360247	0.0216122	Up
GWHGEUUU008771.1	104.728	-1.28276	0.394071	3.25514	0.00113336	0.00865515	Down
GWHGEUUU008773.1	77.151	-1.786	0.577387	3.09325	0.00197978	0.0135014	Down
GWHGEUUU008775.1	735.92	-2.0895	0.317372	6.58376	4.59e-11	2.79e-09	Down
GWHGEUUU008777.1	288.487	-2.95542	0.613226	4.81947	1.44e-06	3.16e-05	Down
GWHGEUUU008800.1	592.905	1.23349	0.277721	-4.44147	8.93e-06	0.000154636	Up
GWHGEUUU008803.1	117.786	-1.68597	0.461563	3.65275	0.000259446	0.00263413	Down
GWHGEUUU008817.1	63.255	-3.49479	0.477626	7.31701	2.54e-13	2.3e-11	Down
GWHGEUUU008832.1	120.626	-2.70336	0.455954	5.92903	3.05e-09	1.29e-07	Down
GWHGEUUU008833.1	107.059	-2.42361	0.699115	3.46669	0.000526915	0.00466307	Down
GWHGEUUU008846.1	309.53	0.889387	0.348042	-2.5554	0.0106065	0.0498088	Up
GWHGEUUU008856.1	369.369	1.44667	0.450811	-3.20903	0.00133183	0.00981247	Up
GWHGEUUU008864.1	40.4985	1.81958	0.702058	-2.59178	0.00954817	0.0459411	Up
GWHGEUUU008869.1	857.671	1.02415	0.275564	-3.71655	0.000201963	0.00214283	Up
GWHGEUUU008885.1	2076.72	1.24154	0.391555	-3.1708	0.00152018	0.010926	Up
GWHGEUUU008892.1	20.4951	-2.42176	0.903826	2.67946	0.00737417	0.0376919	Down
GWHGEUUU008915.1	5071.86	2.34683	0.466991	-5.02542	5.02e-07	1.24e-05	Up
GWHGEUUU008916.1	1050.3	4.85679	0.616099	-7.88313	3.19e-15	4.16e-13	Up
GWHGEUUU008919.1	679.458	-3.91686	0.69828	5.60931	2.03e-08	7.01e-07	Down
GWHGEUUU008925.1	5.93977	-6.50818	1.93359	3.36586	0.000763056	0.00630336	Down
GWHGEUUU008927.1	46.4907	-3.83317	0.830317	4.61652	3.9e-06	7.52e-05	Down
GWHGEUUU008929.1	1496.7	-1.55705	0.458981	3.3924	0.000692833	0.00582244	Down
GWHGEUUU008930.1	174.838	-1.08583	0.423228	2.56559	0.0103	0.0488075	Down
GWHGEUUU008931.1	395.998	-1.29612	0.411276	3.15147	0.00162453	0.0115372	Down
GWHGEUUU008933.1	243.354	-2.31313	0.391054	5.9151	3.32e-09	1.39e-07	Down
GWHGEUUU008934.1	61.2859	1.63592	0.450871	-3.62835	0.000285239	0.00284085	Up
GWHGEUUU008950.1	107.574	-1.68337	0.536948	3.13507	0.00171815	0.0120658	Down
GWHGEUUU008983.1	236.941	-2.4913	0.495488	5.02798	4.96e-07	1.23e-05	Down
GWHGEUUU008989.1	1015.06	1.62209	0.303743	-5.34036	9.28e-08	2.78e-06	Up
GWHGEUUU008996.1	98.4616	-2.96449	0.579898	5.11209	3.19e-07	8.28e-06	Down
GWHGEUUU009009.1	73.1714	-1.55591	0.487442	3.19199	0.00141298	0.0102948	Down
GWHGEUUU009012.1	1461.29	-1.13187	0.252928	4.47507	7.64e-06	0.000135311	Down
GWHGEUUU009015.1	86.4858	-4.06995	0.733746	5.54681	2.91e-08	9.78e-07	Down
GWHGEUUU009027.1	439.459	1.21606	0.392416	-3.09891	0.00194234	0.0133248	Up
GWHGEUUU009030.1	268.142	5.40443	1.71872	-3.14445	0.00166401	0.0117547	Up
GWHGEUUU009035.1	112.975	-2.27808	0.438151	5.19929	2e-07	5.55e-06	Down
GWHGEUUU009038.1	29.7116	2.53848	0.776502	-3.26912	0.00107883	0.00833189	Up
GWHGEUUU009039.1	61.0141	1.26952	0.482836	-2.62931	0.0085559	0.0422854	Up
GWHGEUUU009047.1	42.1148	-2.95069	0.565036	5.22213	1.77e-07	4.96e-06	Down
GWHGEUUU009048.1	572.423	0.725302	0.251191	-2.88745	0.00388375	0.0229186	Up
GWHGEUUU009049.1	9679.53	-1.08132	0.401585	2.69263	0.00708902	0.036626	Down
GWHGEUUU009052.1	62.6594	-1.53808	0.596439	2.57877	0.00991517	0.0473934	Down
GWHGEUUU009053.1	96.7802	-1.57082	0.475288	3.30498	0.000949822	0.00750705	Down
GWHGEUUU009056.1	50.1967	-1.89543	0.57138	3.31729	0.000908961	0.00724398	Down
GWHGEUUU009057.1	378.182	-1.85755	0.27979	6.63908	3.16e-11	1.97e-09	Down
GWHGEUUU009060.1	1788.91	1.4021	0.322583	-4.34648	1.38e-05	0.000226269	Up
GWHGEUUU009066.1	7621.9	1.51433	0.25031	-6.04981	1.45e-09	6.6e-08	Up
GWHGEUUU009099.1	95.055	-2.18214	0.507215	4.30221	1.69e-05	0.000268962	Down
GWHGEUUU009109.1	237.954	1.02661	0.286353	-3.58512	0.000336918	0.00325668	Up
GWHGEUUU009115.1	80.7885	-1.63243	0.54737	2.98231	0.00286084	0.018053	Down
GWHGEUUU009128.1	505.563	1.12462	0.286632	-3.92355	8.73e-05	0.00106601	Up
GWHGEUUU009129.1	127.353	2.35986	0.456892	-5.16502	2.4e-07	6.51e-06	Up
GWHGEUUU009132.1	296.581	0.906204	0.328429	-2.75921	0.00579413	0.0312532	Up
GWHGEUUU009136.1	43.0021	-3.10704	0.689749	4.5046	6.65e-06	0.000120157	Down
GWHGEUUU009141.1	1312.9	1.02543	0.364382	-2.81417	0.00489029	0.0273797	Up
GWHGEUUU009145.1	296.348	2.31167	0.332555	-6.95123	3.62e-12	2.61e-10	Up
GWHGEUUU009151.1	3716.75	-4.92147	0.299654	16.4239	1.29e-60	4.32e-56	Down
GWHGEUUU009153.1	1695.84	0.599618	0.229744	-2.60994	0.00905572	0.04413	Up
GWHGEUUU009158.1	233.179	0.900543	0.351118	-2.56479	0.0103239	0.0488863	Up
GWHGEUUU009192.1	525.305	-2.44646	0.361798	6.76194	1.36e-11	9.08e-10	Down
GWHGEUUU009194.1	35.9478	-3.63961	0.988501	3.68195	0.00023146	0.00239876	Down
GWHGEUUU009207.1	132.808	-1.377	0.362716	3.79636	0.000146835	0.00164778	Down
GWHGEUUU009215.1	6.27776	-5.57248	1.78316	3.12506	0.00177767	0.0123882	Down
GWHGEUUU009223.1	2853.39	4.70534	0.425007	-11.0712	1.73e-28	1.02e-25	Up
GWHGEUUU009228.1	419.153	-2.36422	0.54637	4.32714	1.51e-05	0.000244084	Down
GWHGEUUU009233.1	666.657	-1.3167	0.433178	3.03962	0.00236877	0.0155246	Down
GWHGEUUU009234.1	459.515	-1.61647	0.588323	2.74759	0.00600348	0.0321383	Down
GWHGEUUU009245.1	355.58	-0.696846	0.271642	2.56531	0.0103083	0.0488304	Down
GWHGEUUU009252.1	53.5116	1.32799	0.489054	-2.71543	0.00661891	0.0347199	Up
GWHGEUUU009265.1	156.884	1.28256	0.484136	-2.64918	0.00806881	0.0404335	Up
GWHGEUUU009272.1	18.2087	-5.10842	1.15913	4.4071	1.05e-05	0.000177956	Down
GWHGEUUU009274.1	4.99538	-6.25827	2.04607	3.05867	0.00222318	0.0147671	Down
GWHGEUUU009281.1	233.474	-1.38606	0.498131	2.78252	0.00539389	0.0295613	Down
GWHGEUUU009282.1	136.36	-1.59995	0.504451	3.17167	0.00151563	0.0108956	Down
GWHGEUUU009283.1	176.705	-1.104	0.430075	2.567	0.0102581	0.0486713	Down
GWHGEUUU009284.1	5.90879	-4.02882	1.49815	2.6892	0.00716242	0.0368914	Down
GWHGEUUU009295.1	26.025	-3.59303	0.715451	5.02204	5.11e-07	1.26e-05	Down
GWHGEUUU009303.1	945.821	-0.887231	0.241029	3.68102	0.000232304	0.00240601	Down
GWHGEUUU009308.1	501.381	0.837158	0.257939	-3.24557	0.00117218	0.00886456	Up
GWHGEUUU009315.1	2200.51	0.834184	0.266081	-3.13507	0.00171812	0.0120658	Up
GWHGEUUU009338.1	39.6	-1.69027	0.626433	2.69824	0.0069707	0.0361548	Down
GWHGEUUU009343.1	14.7749	2.39216	0.904663	-2.64426	0.00818703	0.0409095	Up
GWHGEUUU009357.1	232.931	-1.5871	0.562204	2.823	0.00475762	0.0268326	Down
GWHGEUUU009359.1	65.4661	-2.46453	0.684288	3.6016	0.000316265	0.00309188	Down
GWHGEUUU009365.1	2910.85	-1.46966	0.304597	4.82494	1.4e-06	3.08e-05	Down
GWHGEUUU009373.1	15.3109	3.76583	1.1289	-3.33585	0.000850402	0.00685071	Up
GWHGEUUU009382.1	1246.35	1.00208	0.295155	-3.39509	0.000686059	0.00578149	Up
GWHGEUUU009397.1	356.386	1.12307	0.332627	-3.37635	0.00073455	0.00611772	Up
GWHGEUUU009406.1	27.528	2.83803	0.711239	-3.99027	6.6e-05	0.000837225	Up
GWHGEUUU009407.1	1932.16	1.25496	0.324064	-3.87256	0.000107699	0.00127306	Up
GWHGEUUU009418.1	1195.79	1.70486	0.536336	-3.17871	0.0014793	0.0106757	Up
GWHGEUUU009426.1	86.8987	1.41309	0.408659	-3.45788	0.000544451	0.00478454	Up
GWHGEUUU009432.1	66.7012	-1.27284	0.472306	2.69496	0.00703974	0.0363939	Down
GWHGEUUU009436.1	8.10199	-6.95584	1.77499	3.91881	8.9e-05	0.00108316	Down
GWHGEUUU009441.1	51.3917	-7.18794	0.988902	7.2686	3.63e-13	3.14e-11	Down
GWHGEUUU009444.1	69.047	1.66514	0.487766	-3.4138	0.000640626	0.00547724	Up
GWHGEUUU009483.1	179.883	-5.96613	0.827386	7.21082	5.56e-13	4.62e-11	Down
GWHGEUUU009484.1	7.70065	-5.89389	1.67621	3.51621	0.000437762	0.00402071	Down
GWHGEUUU009485.1	674.031	-2.48971	0.527341	4.72124	2.34e-06	4.8e-05	Down
GWHGEUUU009488.1	1016.26	0.662956	0.25163	-2.63465	0.00842242	0.041811	Up
GWHGEUUU009490.1	241.49	-2.97673	0.576534	5.16316	2.43e-07	6.54e-06	Down
GWHGEUUU009495.1	936.155	-1.03914	0.262721	3.95531	7.64e-05	0.000950533	Down
GWHGEUUU009509.1	44.2269	-2.13627	0.498601	4.28453	1.83e-05	0.000286364	Down
GWHGEUUU009515.1	150.301	-1.74663	0.362719	4.81539	1.47e-06	3.21e-05	Down
GWHGEUUU009528.1	373.855	1.73449	0.299574	-5.78984	7.05e-09	2.71e-07	Up
GWHGEUUU009536.1	132.137	-4.40375	0.48827	9.01909	1.9e-19	4.15e-17	Down
GWHGEUUU009540.1	582.584	0.917941	0.274955	-3.33852	0.000842273	0.0068016	Up
GWHGEUUU009548.1	16.0724	-4.21107	1.02528	4.10723	4e-05	0.000552136	Down
GWHGEUUU009559.1	38.8877	-1.64236	0.609409	2.695	0.00703879	0.0363939	Down
GWHGEUUU009567.1	1173.47	-0.722168	0.270488	2.66987	0.00758798	0.0385317	Down
GWHGEUUU009572.1	23.8775	6.05456	1.7568	-3.44635	0.000568213	0.00496078	Up
GWHGEUUU009575.1	38.1416	-6.78391	1.03968	6.52501	6.8e-11	4.04e-09	Down
GWHGEUUU009580.1	11.8919	5.04011	1.91609	-2.63042	0.00852798	0.0421723	Up
GWHGEUUU009581.1	196	2.00688	0.400459	-5.01143	5.4e-07	1.32e-05	Up
GWHGEUUU009594.1	43.9514	-2.85211	0.670188	4.25568	2.08e-05	0.000319486	Down
GWHGEUUU009608.1	87.3836	-1.56444	0.437109	3.57907	0.000344817	0.00331674	Down
GWHGEUUU009609.1	63.5304	-3.81732	0.861683	4.43007	9.42e-06	0.000161962	Down
GWHGEUUU009636.1	17.4993	-4.74386	1.03783	4.57095	4.86e-06	9.09e-05	Down
GWHGEUUU009646.1	104.535	6.25734	2.10675	-2.97014	0.00297661	0.0185954	Up
GWHGEUUU009667.1	1152.09	0.952241	0.251192	-3.79088	0.000150112	0.00167892	Up
GWHGEUUU009669.1	1254.6	0.712776	0.249533	-2.85644	0.00428417	0.0246969	Up
GWHGEUUU009679.1	309.432	-1.51463	0.521924	2.90201	0.00370775	0.0220872	Down
GWHGEUUU009697.1	173.874	1.72498	0.507207	-3.40094	0.000671556	0.005683	Up
GWHGEUUU009705.1	493.037	-7.40466	0.489542	15.1257	1.1e-51	1.22e-47	Down
GWHGEUUU009710.1	172.468	-1.93039	0.586078	3.29374	0.000988638	0.00775341	Down
GWHGEUUU009714.1	1289.99	-2.24184	0.623111	3.59782	0.000320901	0.00312715	Down
GWHGEUUU009748.1	6460.89	-2.56728	0.446161	5.75415	8.71e-09	3.26e-07	Down
GWHGEUUU009749.1	113.475	-1.75121	0.546262	3.2058	0.00134686	0.00989488	Down
GWHGEUUU009754.1	2448.81	-1.32954	0.251568	5.28503	1.26e-07	3.66e-06	Down
GWHGEUUU009775.1	45.6851	-2.51925	0.851482	2.95867	0.00308973	0.0191382	Down
GWHGEUUU009785.1	169.899	3.64275	0.703208	-5.1802	2.22e-07	6.07e-06	Up
GWHGEUUU009787.1	684.038	2.71442	0.816306	-3.32525	0.000883386	0.00707724	Up
GWHGEUUU009803.1	35.0341	-3.21742	0.953331	3.37493	0.000738356	0.0061433	Down
GWHGEUUU009814.1	186.013	-3.77211	0.716767	5.26267	1.42e-07	4.07e-06	Down
GWHGEUUU009817.1	6825.49	-2.28225	0.299859	7.61108	2.72e-14	2.95e-12	Down
GWHGEUUU009820.1	80.2433	-1.16242	0.441479	2.63301	0.00846324	0.0419638	Down
GWHGEUUU009823.1	29.0479	2.78926	1.09134	-2.55582	0.0105939	0.0497775	Up
GWHGEUUU009829.1	83.1528	-2.14209	0.604372	3.54432	0.000393631	0.00368358	Down
GWHGEUUU009831.1	93.0883	2.21599	0.463468	-4.78132	1.74e-06	3.71e-05	Up
GWHGEUUU009852.1	140.62	0.891211	0.327048	-2.72501	0.00642992	0.0339386	Up
GWHGEUUU009859.1	233.747	2.11023	0.335339	-6.29283	3.12e-10	1.62e-08	Up
GWHGEUUU009866.1	485.169	-4.02979	0.588048	6.85283	7.24e-12	5e-10	Down
GWHGEUUU009882.1	48.2314	4.42818	0.868812	-5.09682	3.45e-07	8.93e-06	Up
GWHGEUUU009904.1	38.1224	3.21167	1.12318	-2.85944	0.00424392	0.0245114	Up
GWHGEUUU009908.1	129.624	1.70252	0.615158	-2.76761	0.00564681	0.0306165	Up
GWHGEUUU009914.1	69.4664	5.61046	0.953326	-5.88514	3.98e-09	1.64e-07	Up
GWHGEUUU009918.1	260.016	-0.74404	0.281996	2.63847	0.008328	0.0414283	Down
GWHGEUUU009923.1	2276.25	-3.10521	0.557365	5.57123	2.53e-08	8.58e-07	Down
GWHGEUUU009926.1	601.173	1.33877	0.514945	-2.59983	0.00932694	0.0451166	Up
GWHGEUUU009936.1	259.389	1.51419	0.42191	-3.58889	0.000332088	0.00322023	Up
GWHGEUUU009960.1	6050.01	1.44584	0.304942	-4.74136	2.12e-06	4.41e-05	Up
GWHGEUUU009972.1	7846.64	-1.92888	0.369562	5.21936	1.8e-07	5.03e-06	Down
GWHGEUUU009974.1	7.55497	-3.11427	1.21109	2.57146	0.010127	0.048179	Down
GWHGEUUU009991.1	353.713	0.96045	0.275594	-3.48502	0.000492106	0.00440906	Up
GWHGEUUU009994.1	2317.93	-1.54591	0.535335	2.88775	0.00388011	0.0229123	Down
GWHGEUUU009998.1	144.664	-1.86532	0.324842	5.74224	9.34e-09	3.47e-07	Down
GWHGEUUU010001.1	28.6023	-1.83916	0.66698	2.75744	0.00582558	0.0313521	Down
GWHGEUUU010005.1	1202.86	-1.34229	0.440841	3.04485	0.00232796	0.015308	Down
GWHGEUUU010007.1	470.663	1.25218	0.387249	-3.23353	0.0012227	0.00915812	Up
GWHGEUUU010009.1	188.743	-1.83228	0.506974	3.61414	0.000301346	0.00297208	Down
GWHGEUUU010029.1	98.3058	-2.11706	0.439323	4.81891	1.44e-06	3.17e-05	Down
GWHGEUUU010030.1	285.95	-1.08478	0.273763	3.96247	7.42e-05	0.000927277	Down
GWHGEUUU010031.1	334.37	-2.07181	0.597641	3.46664	0.000527006	0.00466307	Down
GWHGEUUU010036.1	1267.7	0.771463	0.293783	-2.62597	0.00864029	0.0426036	Up
GWHGEUUU010038.1	1151.65	-3.15408	0.276958	11.3883	4.78e-30	3.2e-27	Down
GWHGEUUU010039.1	29.3165	5.35282	1.68603	-3.17481	0.00149932	0.0107909	Up
GWHGEUUU010041.1	5934.69	-2.22914	0.504599	4.41765	9.98e-06	0.000170187	Down
GWHGEUUU010045.1	180.581	2.20711	0.525559	-4.19955	2.67e-05	0.000393573	Up
GWHGEUUU010051.1	4.0261	-5.94741	2.19187	2.7134	0.00665975	0.0349095	Down
GWHGEUUU010052.1	893.607	-2.42032	0.543558	4.45273	8.48e-06	0.000147316	Down
GWHGEUUU010089.1	419.728	-1.47341	0.334925	4.39922	1.09e-05	0.000183432	Down
GWHGEUUU010097.1	578.545	-3.35746	0.846584	3.96589	7.31e-05	0.000915792	Down
GWHGEUUU010104.1	419.357	0.789252	0.282428	-2.79453	0.00519759	0.0287681	Up
GWHGEUUU010119.1	2984.27	-0.955192	0.320748	2.97801	0.00290122	0.018247	Down
GWHGEUUU010122.1	168.071	-4.73662	0.7849	6.03468	1.59e-09	7.19e-08	Down
GWHGEUUU010124.1	12.1868	4.04353	1.29945	-3.11173	0.00185994	0.0128491	Up
GWHGEUUU010127.1	3775.39	-2.09216	0.221893	9.4287	4.15e-21	1.11e-18	Down
GWHGEUUU010130.1	626.237	-4.5762	0.680791	6.72189	1.79e-11	1.16e-09	Down
GWHGEUUU010138.1	130.086	-9.99848	1.25545	7.96408	1.66e-15	2.29e-13	Down
GWHGEUUU010140.1	150.422	2.29957	0.378334	-6.07815	1.22e-09	5.6e-08	Up
GWHGEUUU010141.1	78.2261	-1.79602	0.551976	3.2538	0.00113873	0.00868823	Down
GWHGEUUU010146.1	101.269	-3.58483	0.453795	7.89966	2.8e-15	3.68e-13	Down
GWHGEUUU010150.1	1800.28	-1.35618	0.317018	4.27791	1.89e-05	0.000292678	Down
GWHGEUUU010157.1	1542.44	2.41742	0.64739	-3.73411	0.000188383	0.00202247	Up
GWHGEUUU010164.1	50.3958	2.62629	0.655508	-4.00649	6.16e-05	0.00079106	Up
GWHGEUUU010185.1	21.0761	3.82876	1.18513	-3.23065	0.00123508	0.00923475	Up
GWHGEUUU010188.1	1428.4	1.59623	0.357866	-4.46042	8.18e-06	0.000142827	Up
GWHGEUUU010191.1	571.787	-0.896758	0.276081	3.24817	0.00116148	0.00881755	Down
GWHGEUUU010204.1	108.238	3.50875	0.906481	-3.87074	0.000108505	0.00127943	Up
GWHGEUUU010205.1	144.252	-1.36405	0.459921	2.96584	0.00301861	0.0187899	Down
GWHGEUUU010206.1	14.3281	6.79062	2.00406	-3.38842	0.000702955	0.00588978	Up
GWHGEUUU010210.1	49.2385	1.49968	0.581388	-2.57949	0.00989474	0.0473363	Up
GWHGEUUU010216.1	82.3026	-1.44274	0.447046	3.22728	0.00124973	0.0093267	Down
GWHGEUUU010219.1	352.191	-1.79884	0.512608	3.50918	0.000449485	0.00410075	Down
GWHGEUUU010246.1	27.9668	-2.25853	0.602608	3.74793	0.000178299	0.00193658	Down
GWHGEUUU010249.1	4.73327	-5.16756	1.93785	2.66665	0.00766107	0.0388087	Down
GWHGEUUU010255.1	740.049	-0.79663	0.250737	3.17716	0.00148727	0.0107189	Down
GWHGEUUU010256.1	126.48	-3.26935	0.389576	8.39209	4.78e-17	8.15e-15	Down
GWHGEUUU010264.1	891.839	-2.42319	0.41835	5.79226	6.94e-09	2.68e-07	Down
GWHGEUUU010275.1	433.336	1.52931	0.55061	-2.77749	0.00547803	0.0299146	Up
GWHGEUUU010277.1	115.235	-1.32131	0.397894	3.32076	0.000897738	0.00716477	Down
GWHGEUUU010280.1	163.484	-1.72831	0.646336	2.67401	0.00749508	0.0381568	Down
GWHGEUUU010284.1	1264.31	2.24884	0.36438	-6.17169	6.76e-10	3.29e-08	Up
GWHGEUUU010285.1	1309	1.06999	0.273464	-3.91273	9.13e-05	0.0011085	Up
GWHGEUUU010289.1	100.485	-3.63292	0.823722	4.41038	1.03e-05	0.000175556	Down
GWHGEUUU010290.1	104.398	-1.84453	0.465657	3.96113	7.46e-05	0.000930734	Down
GWHGEUUU010300.1	61.0299	3.16047	0.700922	-4.50902	6.51e-06	0.000118125	Up
GWHGEUUU010308.1	37.6067	-1.74041	0.578838	3.00673	0.00264076	0.016952	Down
GWHGEUUU010312.1	49.6757	1.75688	0.580384	-3.0271	0.00246914	0.0160379	Up
GWHGEUUU010315.1	44.5388	-7.0159	1.01772	6.89376	5.43e-12	3.8e-10	Down
GWHGEUUU010326.1	336.572	-2.47176	0.343652	7.19264	6.36e-13	5.24e-11	Down
GWHGEUUU010338.1	234.704	4.62335	1.07669	-4.29403	1.75e-05	0.000276792	Up
GWHGEUUU010348.1	35.8112	-2.93909	0.645966	4.54991	5.37e-06	9.92e-05	Down
GWHGEUUU010351.1	4951.01	5.22742	1.58322	-3.30176	0.000960794	0.00757587	Up
GWHGEUUU010362.1	193.663	4.41147	0.692156	-6.37352	1.85e-10	1.01e-08	Up
GWHGEUUU010364.1	236.209	3.61062	0.628725	-5.74276	9.31e-09	3.46e-07	Up
GWHGEUUU010365.1	8.99658	-7.10745	1.71076	4.15456	3.26e-05	0.000464703	Down
GWHGEUUU010368.1	14.3886	3.71052	1.36472	-2.71889	0.00655018	0.0344376	Up
GWHGEUUU010373.1	171.303	-2.75211	0.770362	3.57249	0.000353598	0.00337744	Down
GWHGEUUU010416.1	6.75159	-3.99954	1.49432	2.67649	0.00743969	0.0379573	Down
GWHGEUUU010424.1	8.43028	-4.90975	1.63952	2.99462	0.00274783	0.0174883	Down
GWHGEUUU010434.1	708.571	2.16008	0.575994	-3.75018	0.000176706	0.00192489	Up
GWHGEUUU010441.1	15.0426	-4.78711	1.22039	3.92259	8.76e-05	0.00106949	Down
GWHGEUUU010448.1	275.196	-0.918627	0.302014	3.04167	0.00235269	0.0154373	Down
GWHGEUUU010453.1	455.416	-1.01903	0.312453	3.26139	0.00110869	0.00850946	Down
GWHGEUUU010466.1	7.7618	-4.37744	1.41581	3.09183	0.00198924	0.0135411	Down
GWHGEUUU010467.1	386.009	1.10676	0.274154	-4.03699	5.41e-05	0.000709662	Up
GWHGEUUU010476.1	15.955	-7.93475	1.5049	5.27261	1.34e-07	3.89e-06	Down
GWHGEUUU010494.1	31.8005	3.06514	0.827974	-3.70197	0.000213929	0.00224207	Up
GWHGEUUU010499.1	11.0505	-3.24613	1.08969	2.97896	0.00289226	0.0181998	Down
GWHGEUUU010501.1	23.1115	-1.75618	0.624143	2.81375	0.00489672	0.0274058	Down
GWHGEUUU010509.1	2296.54	-3.44812	0.495351	6.96096	3.38e-12	2.45e-10	Down
GWHGEUUU010513.1	14.2482	-2.7584	1.00191	2.75313	0.00590277	0.031691	Down
GWHGEUUU010515.1	654.798	1.62522	0.394737	-4.11722	3.83e-05	0.000532023	Up
GWHGEUUU010527.1	95.5106	-3.65269	0.59799	6.10827	1.01e-09	4.71e-08	Down
GWHGEUUU010540.1	64.2119	3.98169	1.02861	-3.87095	0.00010841	0.00127875	Up
GWHGEUUU010542.1	2194.62	0.93993	0.300724	-3.12556	0.0017747	0.0123778	Up
GWHGEUUU010595.1	33.5921	-4.84465	0.936455	5.17339	2.3e-07	6.27e-06	Down
GWHGEUUU010631.1	234.598	-3.10734	0.925217	3.3585	0.000783667	0.00643391	Down
GWHGEUUU010644.1	454.998	1.34776	0.267751	-5.03363	4.81e-07	1.2e-05	Up
GWHGEUUU010646.1	309.385	1.30923	0.339149	-3.86034	0.000113229	0.00132301	Up
GWHGEUUU010650.1	96.9848	2.58251	0.757183	-3.41068	0.00064801	0.00552688	Up
GWHGEUUU010668.1	2252.57	1.70062	0.378432	-4.49386	6.99e-06	0.000125504	Up
GWHGEUUU010678.1	510.522	-1.62265	0.271478	5.97709	2.27e-09	9.9e-08	Down
GWHGEUUU010682.1	451.79	-1.86082	0.25479	7.30334	2.81e-13	2.5e-11	Down
GWHGEUUU010730.1	587.834	1.87967	0.382755	-4.91089	9.07e-07	2.1e-05	Up
GWHGEUUU010770.1	13.3348	-3.40351	1.31926	2.57986	0.00988396	0.0472983	Down
GWHGEUUU010828.1	73.7511	-4.00168	0.657252	6.0885	1.14e-09	5.28e-08	Down
GWHGEUUU010831.1	82.9167	6.80662	2.54006	-2.67971	0.00736861	0.0376751	Up
GWHGEUUU010917.1	213.85	-1.13512	0.384557	2.95176	0.00315964	0.0194938	Down
GWHGEUUU010927.1	10.8967	6.38372	1.71317	-3.72626	0.00019434	0.00207511	Up
GWHGEUUU010929.1	213.445	1.63735	0.452633	-3.6174	0.00029758	0.00293839	Up
GWHGEUUU010930.1	567.452	-4.30482	0.767379	5.60977	2.03e-08	7e-07	Down
GWHGEUUU010933.1	1065.07	-3.10602	0.755093	4.11343	3.9e-05	0.000539505	Down
GWHGEUUU010939.1	525.072	-1.87345	0.363344	5.15614	2.52e-07	6.74e-06	Down
GWHGEUUU010959.1	18.3409	-8.13563	1.46744	5.54408	2.96e-08	9.91e-07	Down
GWHGEUUU010965.1	261.274	1.02658	0.352043	-2.91607	0.00354471	0.021373	Up
GWHGEUUU010973.1	478.108	1.48849	0.375356	-3.96555	7.32e-05	0.000916749	Up
GWHGEUUU010976.1	387.502	1.2825	0.304651	-4.20973	2.56e-05	0.000380265	Up
GWHGEUUU010990.1	579.596	0.9498	0.300799	-3.15759	0.00159077	0.0113553	Up
GWHGEUUU010991.1	215.206	1.61924	0.374687	-4.32158	1.55e-05	0.000249413	Up
GWHGEUUU011002.1	31.6667	5.46613	1.61769	-3.37898	0.00072755	0.00606697	Up
GWHGEUUU011035.1	230.132	-2.21501	0.715429	3.09607	0.00196107	0.0134121	Down
GWHGEUUU011070.1	220.813	-2.80515	0.587779	4.77247	1.82e-06	3.86e-05	Down
GWHGEUUU011071.1	26.414	-2.41094	0.704063	3.42432	0.000616343	0.00530214	Down
GWHGEUUU011074.1	376.617	-2.76859	0.508316	5.4466	5.13e-08	1.63e-06	Down
GWHGEUUU011093.1	131.918	-1.09389	0.428016	2.55572	0.0105969	0.0497779	Down
GWHGEUUU011104.1	802.107	0.992961	0.359422	-2.76266	0.00573324	0.0309647	Up
GWHGEUUU011120.1	264.553	-1.7215	0.47069	3.65739	0.000254793	0.0025937	Down
GWHGEUUU011121.1	15.2802	-3.30454	1.25859	2.62559	0.00864994	0.0426363	Down
GWHGEUUU011126.1	680.099	1.77153	0.537643	-3.29499	0.000984243	0.00772618	Up
GWHGEUUU011134.1	56.3783	-1.7755	0.582389	3.04866	0.00229868	0.0151722	Down
GWHGEUUU011147.1	45.5696	-3.59491	0.550393	6.53154	6.51e-11	3.88e-09	Down
GWHGEUUU011155.1	543.402	0.983003	0.305106	-3.22184	0.0012737	0.00948232	Up
GWHGEUUU011181.1	116.33	-1.08464	0.419542	2.5853	0.00972955	0.0466795	Down
GWHGEUUU011208.1	125.379	-1.60973	0.385151	4.17947	2.92e-05	0.000422734	Down
GWHGEUUU011217.1	131.464	-2.22714	0.641873	3.46976	0.000520926	0.00462149	Down
GWHGEUUU011221.1	215.562	2.16806	0.419883	-5.16348	2.42e-07	6.54e-06	Up
GWHGEUUU011222.1	1169.92	1.69606	0.440555	-3.84982	0.000118205	0.0013711	Up
GWHGEUUU011235.1	904.628	1.20016	0.27706	-4.33177	1.48e-05	0.000240172	Up
GWHGEUUU011252.1	425.592	1.12322	0.297738	-3.77252	0.000161605	0.00178657	Up
GWHGEUUU011254.1	492.211	-1.21298	0.303706	3.99391	6.5e-05	0.000826954	Down
GWHGEUUU011271.1	2000.86	1.01834	0.258587	-3.9381	8.21e-05	0.00101007	Up
GWHGEUUU011272.1	153.361	-1.69287	0.453604	3.73203	0.00018994	0.00203658	Down
GWHGEUUU011284.1	209.283	1.16998	0.43599	-2.68351	0.00728535	0.0373807	Up
GWHGEUUU011293.1	1365.8	1.27046	0.249353	-5.09504	3.49e-07	8.98e-06	Up
GWHGEUUU011300.1	14.3082	-2.95189	1.02774	2.87221	0.00407618	0.0237806	Down
GWHGEUUU011304.1	1451.3	-3.53854	0.287697	12.2995	9.11e-35	1.33e-31	Down
GWHGEUUU011306.1	8871.88	0.691613	0.234254	-2.95241	0.00315304	0.0194674	Up
GWHGEUUU011308.1	1154.53	1.75824	0.361312	-4.86626	1.14e-06	2.57e-05	Up
GWHGEUUU011310.1	163.572	7.26074	0.975914	-7.43994	1.01e-13	9.64e-12	Up
GWHGEUUU011316.1	425.054	1.2235	0.33507	-3.65147	0.000260742	0.00264569	Up
GWHGEUUU011320.1	56.3972	-3.03947	1.17718	2.582	0.00982302	0.0470605	Down
GWHGEUUU011322.1	137.665	-2.00877	0.521421	3.8525	0.000116918	0.00135899	Down
GWHGEUUU011328.1	15.7182	3.05145	0.9744	-3.13162	0.00173846	0.0121757	Up
GWHGEUUU011344.1	11.2082	-7.42569	1.62697	4.56411	5.02e-06	9.36e-05	Down
GWHGEUUU011347.1	53.5975	-3.9339	0.547952	7.17927	7.01e-13	5.71e-11	Down
GWHGEUUU011352.1	15.7466	4.44074	1.31002	-3.38982	0.000699385	0.00587014	Up
GWHGEUUU011359.1	104.761	-3.25636	0.557446	5.84156	5.17e-09	2.07e-07	Down
GWHGEUUU011365.1	24.5979	21.1231	4.40915	-4.79073	1.66e-06	3.56e-05	Up
GWHGEUUU011388.1	174.117	-1.64508	0.347034	4.7404	2.13e-06	4.43e-05	Down
GWHGEUUU011399.1	19.6658	-2.30201	0.828413	2.77882	0.00545559	0.0298255	Down
GWHGEUUU011401.1	116.652	2.67887	0.504268	-5.3124	1.08e-07	3.2e-06	Up
GWHGEUUU011408.1	40.3816	5.82406	1.36356	-4.27123	1.94e-05	0.000300479	Up
GWHGEUUU011420.1	195.244	-2.18306	0.675741	3.23062	0.0012352	0.00923475	Down
GWHGEUUU011424.1	76.6492	-3.26202	0.586443	5.56238	2.66e-08	9e-07	Down
GWHGEUUU011426.1	12.7509	-5.04149	1.27966	3.9397	8.16e-05	0.00100373	Down
GWHGEUUU011430.1	2694.24	0.888507	0.300796	-2.95386	0.00313828	0.0193942	Up
GWHGEUUU011437.1	571.315	0.736647	0.285705	-2.57835	0.00992731	0.0474243	Up
GWHGEUUU011446.1	79.7096	-2.0064	0.434885	4.61363	3.96e-06	7.59e-05	Down
GWHGEUUU011453.1	217.124	1.22278	0.34791	-3.51465	0.000440335	0.0040393	Up
GWHGEUUU011461.1	17.3757	-3.16886	0.834436	3.79761	0.0001461	0.00164118	Down
GWHGEUUU011490.1	21.6326	-7.40095	1.40613	5.26336	1.41e-07	4.06e-06	Down
GWHGEUUU011497.1	2833.37	0.907769	0.253742	-3.57753	0.000346856	0.00332871	Up
GWHGEUUU011505.1	2816.86	-3.40013	0.659497	5.15564	2.53e-07	6.76e-06	Down
GWHGEUUU011512.1	45.5741	-1.7396	0.542077	3.20914	0.00133134	0.00981108	Down
GWHGEUUU011522.1	1335.05	0.862447	0.268153	-3.21625	0.00129876	0.00962609	Up
GWHGEUUU011532.1	92.9174	-2.25861	0.651726	3.46558	0.000529093	0.00467566	Down
GWHGEUUU011562.1	105.234	1.73574	0.459047	-3.78119	0.000156079	0.00173523	Up
GWHGEUUU011569.1	835.289	0.804433	0.242144	-3.32212	0.000893358	0.00713995	Up
GWHGEUUU011598.1	8265.4	-2.4462	0.432703	5.6533	1.57e-08	5.56e-07	Down
GWHGEUUU011602.1	58.8354	-1.40985	0.509162	2.76896	0.00562356	0.0305251	Down
GWHGEUUU011611.1	1071.96	1.06998	0.279922	-3.82243	0.000132143	0.00150512	Up
GWHGEUUU011613.1	709.068	-1.65833	0.403745	4.10737	4e-05	0.000552027	Down
GWHGEUUU011624.1	356.052	-2.22436	0.620694	3.58366	0.00033881	0.00327307	Down
GWHGEUUU011625.1	2436.04	1.39747	0.371199	-3.76474	0.00016672	0.00183463	Up
GWHGEUUU011630.1	69.4754	-2.38873	0.522759	4.56946	4.89e-06	9.14e-05	Down
GWHGEUUU011649.1	1501.37	-1.3636	0.400056	3.40854	0.000653124	0.00554866	Down
GWHGEUUU011668.1	661.218	-2.37571	0.37697	6.30212	2.94e-10	1.54e-08	Down
GWHGEUUU011678.1	495.999	-2.17372	0.43746	4.96895	6.73e-07	1.61e-05	Down
GWHGEUUU011689.1	364.41	0.996988	0.364581	-2.73461	0.00624538	0.0332002	Up
GWHGEUUU011693.1	1300.55	0.872158	0.281588	-3.09728	0.00195304	0.0133736	Up
GWHGEUUU011702.1	721.976	-3.34039	0.273249	12.2247	2.29e-34	3.2e-31	Down
GWHGEUUU011703.1	176.262	1.23413	0.437649	-2.81991	0.00480375	0.0270355	Up
GWHGEUUU011704.1	306.176	1.1219	0.356273	-3.14899	0.00163833	0.0116155	Up
GWHGEUUU011711.1	114.156	-1.38294	0.422389	3.2741	0.00106	0.00822057	Down
GWHGEUUU011720.1	264.728	-3.30827	0.558551	5.92295	3.16e-09	1.33e-07	Down
GWHGEUUU011739.1	17.7843	2.52755	0.930654	-2.71589	0.00660981	0.0346857	Up
GWHGEUUU011755.1	8.19229	5.98434	2.15668	-2.7748	0.00552363	0.0301145	Up
GWHGEUUU011757.1	35.262	-4.30332	1.13668	3.78587	0.000153173	0.00170802	Down
GWHGEUUU011774.1	134.745	-1.21995	0.446432	2.73266	0.00628249	0.0333181	Down
GWHGEUUU011788.1	12.9793	3.56145	1.24163	-2.86836	0.00412607	0.0240047	Up
GWHGEUUU011794.1	1678.63	1.38126	0.345051	-4.00307	6.25e-05	0.000801368	Up
GWHGEUUU011833.1	15.9399	2.32128	0.901722	-2.57427	0.0100452	0.0478713	Up
GWHGEUUU011858.1	52.6095	-1.7973	0.60996	2.94659	0.00321295	0.0197498	Down
GWHGEUUU011862.1	4583.74	-0.83515	0.2819	2.96258	0.00305075	0.0189372	Down
GWHGEUUU011863.1	13.6006	-3.36812	1.05189	3.20197	0.00136492	0.0100122	Down
GWHGEUUU011873.1	1206.94	1.59281	0.469918	-3.38954	0.000700092	0.00587459	Up
GWHGEUUU011892.1	66.5183	2.7084	0.594876	-4.55288	5.29e-06	9.79e-05	Up
GWHGEUUU011896.1	299.693	-1.11009	0.285758	3.88473	0.000102443	0.00121911	Down
GWHGEUUU011902.1	546.164	-1.10428	0.4155	2.65772	0.0078672	0.039607	Down
GWHGEUUU011938.1	232.397	-2.30072	0.816851	2.81657	0.00485391	0.0272536	Down
GWHGEUUU011948.1	227.788	-1.7482	0.447178	3.90942	9.25e-05	0.00111973	Down
GWHGEUUU011959.1	129.844	-2.86501	0.508151	5.63811	1.72e-08	6e-07	Down
GWHGEUUU011962.1	13.6706	-4.21517	0.999669	4.21656	2.48e-05	0.000370843	Down
GWHGEUUU011969.1	245.517	-2.43087	0.487764	4.98369	6.24e-07	1.51e-05	Down
GWHGEUUU011976.1	93.5566	1.34602	0.495396	-2.71705	0.00658658	0.0345855	Up
GWHGEUUU011985.1	942.536	-2.47297	0.277426	8.91399	4.92e-19	1.02e-16	Down
GWHGEUUU011986.1	42.4273	-2.71251	0.842801	3.21845	0.00128885	0.00956536	Down
GWHGEUUU011996.1	1634.59	2.99859	0.387472	-7.73886	1e-14	1.2e-12	Up
GWHGEUUU012001.1	11.1713	-4.89662	1.29201	3.78993	0.00015069	0.00168479	Down
GWHGEUUU012006.1	90.9558	-1.07202	0.397914	2.69411	0.00705779	0.0364703	Down
GWHGEUUU012008.1	300.887	0.933824	0.349145	-2.67461	0.00748173	0.0381067	Up
GWHGEUUU012022.1	162.914	-2.01315	0.772273	2.60678	0.00913982	0.0444169	Down
GWHGEUUU012029.1	327.246	-0.692216	0.269793	2.56573	0.010296	0.0487957	Down
GWHGEUUU012031.1	162.325	-1.2333	0.409728	3.01004	0.00261214	0.0168004	Down
GWHGEUUU012032.1	1270.42	0.622219	0.23317	-2.66852	0.00761868	0.0386466	Up
GWHGEUUU012034.1	232.305	0.945076	0.291121	-3.24633	0.00116904	0.00885283	Up
GWHGEUUU012041.1	344.986	1.59378	0.34713	-4.59129	4.41e-06	8.36e-05	Up
GWHGEUUU012053.1	23.2742	-2.1961	0.786399	2.7926	0.00522856	0.0288727	Down
GWHGEUUU012056.1	23.8865	-2.03579	0.670763	3.03503	0.00240508	0.0157244	Down
GWHGEUUU012087.1	4157.83	-1.57944	0.326243	4.84129	1.29e-06	2.87e-05	Down
GWHGEUUU012088.1	268.603	-2.6015	0.618813	4.20401	2.62e-05	0.000387419	Down
GWHGEUUU012095.1	65.2681	-1.50702	0.539985	2.79086	0.00525682	0.0289857	Down
GWHGEUUU012096.1	14.3512	-2.23534	0.799397	2.79628	0.00516948	0.0286552	Down
GWHGEUUU012098.1	192.027	-1.25908	0.39029	3.226	0.00125533	0.00936015	Down
GWHGEUUU012099.1	975.28	0.981451	0.242046	-4.05481	5.02e-05	0.000666262	Up
GWHGEUUU012102.1	131.915	-3.48478	0.541732	6.43267	1.25e-10	7.09e-09	Down
GWHGEUUU012104.1	5.97556	-5.51789	1.79444	3.075	0.00210505	0.0141709	Down
GWHGEUUU012106.1	16.9181	2.4169	0.859341	-2.8125	0.00491576	0.027481	Up
GWHGEUUU012115.1	72.1322	-2.14173	0.768581	2.7866	0.00532637	0.0292593	Down
GWHGEUUU012122.1	396.629	-2.09377	0.399382	5.24251	1.58e-07	4.5e-06	Down
GWHGEUUU012123.1	193.814	3.25113	0.464385	-7.00094	2.54e-12	1.88e-10	Up
GWHGEUUU012146.1	56.3273	7.29279	1.99932	-3.64763	0.000264672	0.00268068	Up
GWHGEUUU012167.1	637.658	1.69962	0.472164	-3.59965	0.000318645	0.00310698	Up
GWHGEUUU012168.1	448.299	-2.67785	0.461737	5.79951	6.65e-09	2.58e-07	Down
GWHGEUUU012174.1	183.384	-2.50979	0.373034	6.72804	1.72e-11	1.12e-09	Down
GWHGEUUU012196.1	66.6931	-4.12695	0.536176	7.69702	1.39e-14	1.63e-12	Down
GWHGEUUU012199.1	29.6217	-2.04375	0.619088	3.30123	0.000962626	0.00758317	Down
GWHGEUUU012205.1	835.901	-1.79823	0.352968	5.09462	3.49e-07	9e-06	Down
GWHGEUUU012228.1	864.636	-1.28552	0.339492	3.7866	0.000152726	0.00170426	Down
GWHGEUUU012239.1	1840.99	2.20852	0.365775	-6.03793	1.56e-09	7.06e-08	Up
GWHGEUUU012241.1	102.115	2.246	0.77871	-2.88426	0.00392333	0.0230942	Up
GWHGEUUU012242.1	676.167	0.88253	0.261886	-3.3699	0.000751943	0.00623155	Up
GWHGEUUU012249.1	52.53	-1.79675	0.541907	3.3156	0.000914467	0.00728265	Down
GWHGEUUU012260.1	65.4237	-2.78372	0.514249	5.41317	6.19e-08	1.93e-06	Down
GWHGEUUU012270.1	861.264	-1.71262	0.463566	3.69445	0.00022036	0.00230226	Down
GWHGEUUU012278.1	1340.41	1.28251	0.273646	-4.68674	2.78e-06	5.58e-05	Up
GWHGEUUU012298.1	34.8206	-2.26279	0.853669	2.65067	0.00803333	0.0402858	Down
GWHGEUUU012316.1	3012.47	1.14756	0.376431	-3.04853	0.00229964	0.0151755	Up
GWHGEUUU012317.1	107.976	-2.27277	0.387898	5.85919	4.65e-09	1.88e-07	Down
GWHGEUUU012323.1	1282.28	-1.10658	0.289834	3.818	0.00013454	0.00152878	Down
GWHGEUUU012347.1	102.35	2.70102	0.849091	-3.18107	0.0014673	0.0106034	Up
GWHGEUUU012356.1	65.2029	1.71093	0.640172	-2.67261	0.00752633	0.0382746	Up
GWHGEUUU012357.1	22.2681	2.52911	0.851887	-2.96884	0.00298929	0.0186495	Up
GWHGEUUU012371.1	392.264	-1.93794	0.545153	3.55485	0.000378198	0.00356708	Down
GWHGEUUU012382.1	75.258	-1.91928	0.456601	4.2034	2.63e-05	0.000388125	Down
GWHGEUUU012401.1	533.599	-0.824002	0.272224	3.02692	0.00247056	0.016044	Down
GWHGEUUU012403.1	26.9055	-2.49736	0.688578	3.62683	0.000286918	0.00285587	Down
GWHGEUUU012415.1	11.1527	-4.9863	1.2878	3.87194	0.000107973	0.0012754	Down
GWHGEUUU012464.1	3588.77	-1.41086	0.419228	3.36538	0.000764396	0.00630976	Down
GWHGEUUU012482.1	1593.8	-0.76315	0.260013	2.93505	0.00333498	0.0203727	Down
GWHGEUUU012492.1	1132.76	-1.49374	0.423247	3.52924	0.00041676	0.00386008	Down
GWHGEUUU012494.1	923.04	5.03778	1.46073	-3.4488	0.000563079	0.00491724	Up
GWHGEUUU012505.1	526.825	-2.41825	0.652745	3.70474	0.000211605	0.00222258	Down
GWHGEUUU012522.1	188.746	-0.887107	0.310661	2.85555	0.00429624	0.0247494	Down
GWHGEUUU012542.1	41.4276	-2.58327	0.636553	4.05822	4.94e-05	0.000658989	Down
GWHGEUUU012555.1	25.2335	-4.47061	0.807261	5.53799	3.06e-08	1.02e-06	Down
GWHGEUUU012556.1	596.825	-0.804336	0.299351	2.68693	0.00721115	0.037069	Down
GWHGEUUU012559.1	224.306	-0.950177	0.317653	2.99125	0.00277841	0.0176393	Down
GWHGEUUU012563.1	563.614	1.18141	0.365217	-3.23482	0.00121721	0.00912468	Up
GWHGEUUU012581.1	66.5843	4.72213	1.02462	-4.60864	4.05e-06	7.76e-05	Up
GWHGEUUU012592.1	67.7743	-2.60841	0.575689	4.53094	5.87e-06	0.000107492	Down
GWHGEUUU012593.1	910.088	-1.80617	0.279236	6.46824	9.91e-11	5.74e-09	Down
GWHGEUUU012599.1	26.0209	-2.34029	0.614918	3.80586	0.000141313	0.0015933	Down
GWHGEUUU012623.1	3155.41	-2.41533	0.675309	3.57663	0.000348057	0.00333567	Down
GWHGEUUU012691.1	61.365	-2.09126	0.545952	3.83048	0.000127895	0.00146521	Down
GWHGEUUU012692.1	61.2075	-8.90885	1.28929	6.90988	4.85e-12	3.42e-10	Down
GWHGEUUU012694.1	1549.46	0.917888	0.245724	-3.73544	0.000187386	0.00201241	Up
GWHGEUUU012695.1	869.346	2.49609	0.481907	-5.1796	2.22e-07	6.09e-06	Up
GWHGEUUU012726.1	323.26	-2.02236	0.278372	7.26495	3.73e-13	3.22e-11	Down
GWHGEUUU012751.1	80.0037	-2.527	0.475997	5.30886	1.1e-07	3.25e-06	Down
GWHGEUUU012752.1	27.9364	3.19871	0.851431	-3.75686	0.000172059	0.00188264	Up
GWHGEUUU012759.1	102.637	-2.39871	0.511401	4.69047	2.73e-06	5.49e-05	Down
GWHGEUUU012763.1	1299.28	-1.27701	0.267659	4.77103	1.83e-06	3.88e-05	Down
GWHGEUUU012772.1	25.0512	-8.58504	1.40451	6.1125	9.81e-10	4.6e-08	Down
GWHGEUUU012774.1	643.554	0.86238	0.281629	-3.06212	0.00219776	0.0146535	Up
GWHGEUUU012777.1	192.004	2.73666	0.439888	-6.22127	4.93e-10	2.46e-08	Up
GWHGEUUU012861.1	268.098	-4.43932	0.868328	5.11249	3.18e-07	8.27e-06	Down
GWHGEUUU012866.1	490.993	0.71987	0.260188	-2.76672	0.00566225	0.0306754	Up
GWHGEUUU012867.1	101.884	-1.48033	0.475916	3.11048	0.00186787	0.0128927	Down
GWHGEUUU012894.1	448.312	1.08056	0.3097	-3.48906	0.000484729	0.00435462	Up
GWHGEUUU012895.1	7.96393	-5.94042	1.66537	3.56704	0.000361041	0.00343626	Down
GWHGEUUU012915.1	74.6769	1.8246	0.44073	-4.13995	3.47e-05	0.000491112	Up
GWHGEUUU012923.1	77.8931	-2.34935	0.671093	3.50078	0.000463893	0.00420697	Down
GWHGEUUU012926.1	31.1198	-3.14338	0.762869	4.12048	3.78e-05	0.000526526	Down
GWHGEUUU012930.1	10.7648	-3.11064	0.990786	3.13957	0.00169197	0.01191	Down
GWHGEUUU012931.1	364.267	-1.85888	0.507747	3.66102	0.000251208	0.00256372	Down
GWHGEUUU012938.1	138.144	-1.84167	0.671206	2.74382	0.00607294	0.0324485	Down
GWHGEUUU012966.1	82.9819	-1.90195	0.604401	3.14683	0.0016505	0.011681	Down
GWHGEUUU012972.1	8.67333	-7.05548	1.72579	4.08826	4.35e-05	0.000593271	Down
GWHGEUUU012974.1	533.784	0.964608	0.354172	-2.72356	0.00645824	0.034072	Up
GWHGEUUU012983.1	7.3643	-4.29455	1.42408	3.01566	0.00256421	0.0165494	Down
GWHGEUUU012985.1	527.814	0.778073	0.260933	-2.98189	0.00286472	0.0180741	Up
GWHGEUUU012989.1	9091.73	-2.24652	0.298447	7.52735	5.18e-14	5.33e-12	Down
GWHGEUUU012990.1	1071.88	-1.7848	0.621082	2.8737	0.00405695	0.0236973	Down
GWHGEUUU013004.1	441.807	1.29141	0.274059	-4.71214	2.45e-06	4.98e-05	Up
GWHGEUUU013013.1	21.4236	-2.83833	0.945405	3.00224	0.00268004	0.0171514	Down
GWHGEUUU013022.1	64.8184	-2.13895	0.660384	3.23894	0.00119973	0.00902081	Down
GWHGEUUU013025.1	529.564	0.831822	0.291486	-2.85373	0.00432093	0.0248703	Up
GWHGEUUU013039.1	74.3509	3.15344	0.78175	-4.03382	5.49e-05	0.00071686	Up
GWHGEUUU013062.1	259.936	1.24924	0.404423	-3.08894	0.0020087	0.013643	Up
GWHGEUUU013068.1	506.636	-1.17594	0.372272	3.15882	0.00158408	0.0113148	Down
GWHGEUUU013069.1	359.741	-1.35369	0.455525	2.97172	0.00296138	0.0185298	Down
GWHGEUUU013072.1	579.872	2.86232	0.631098	-4.53547	5.75e-06	0.000105737	Up
GWHGEUUU013081.1	1530.04	0.808963	0.286462	-2.82398	0.00474311	0.0267662	Up
GWHGEUUU013092.1	520.418	0.837525	0.266233	-3.14584	0.00165613	0.0117119	Up
GWHGEUUU013102.1	17468.6	1.88542	0.247287	-7.62444	2.45e-14	2.68e-12	Up
GWHGEUUU013104.1	245.054	1.30419	0.394081	-3.30944	0.000934844	0.00740791	Up
GWHGEUUU013114.1	552.738	-0.804714	0.255694	3.14718	0.00164856	0.0116732	Down
GWHGEUUU013117.1	683.003	0.848574	0.314229	-2.70049	0.00692367	0.035955	Up
GWHGEUUU013133.1	8.64259	6.05471	1.77765	-3.40603	0.000659154	0.00559199	Up
GWHGEUUU013139.1	46.5386	-2.19884	0.587659	3.74168	0.000182791	0.0019713	Down
GWHGEUUU013146.1	234.565	-1.547	0.376426	4.10972	3.96e-05	0.000547564	Down
GWHGEUUU013152.1	259.614	-5.7639	0.720717	7.99745	1.27e-15	1.77e-13	Down
GWHGEUUU013160.1	79.2927	-2.06796	0.458348	4.51176	6.43e-06	0.000116926	Down
GWHGEUUU013168.1	712.32	1.16548	0.310523	-3.75329	0.000174532	0.00190369	Up
GWHGEUUU013171.1	1462.71	-1.74464	0.54696	3.1897	0.00142422	0.0103541	Down
GWHGEUUU013180.1	226.687	3.42925	0.41726	-8.21849	2.06e-16	3.21e-14	Up
GWHGEUUU013200.1	2419.38	1.22465	0.353208	-3.46721	0.000525897	0.00465695	Up
GWHGEUUU013226.1	552.962	1.23087	0.379545	-3.24301	0.00118275	0.00892837	Up
GWHGEUUU013229.1	1389.7	1.1982	0.430978	-2.7802	0.00543261	0.0297345	Up
GWHGEUUU013232.1	778.929	0.826331	0.288933	-2.85994	0.0042372	0.0244894	Up
GWHGEUUU013237.1	103.931	-1.17562	0.413768	2.84127	0.00449346	0.0256384	Down
GWHGEUUU013244.1	621.275	-2.1352	0.341389	6.25446	3.99e-10	2.03e-08	Down
GWHGEUUU013259.1	56.8013	-3.09731	0.816664	3.79264	0.000149056	0.00166767	Down
GWHGEUUU013286.1	137.785	-1.69847	0.612293	2.77395	0.00553807	0.0301686	Down
GWHGEUUU013294.1	689.816	1.04265	0.302581	-3.44583	0.000569299	0.00496508	Up
GWHGEUUU013299.1	1577.66	1.54794	0.368384	-4.20198	2.65e-05	0.000390222	Up
GWHGEUUU013303.1	65.4325	-1.47926	0.441093	3.35363	0.0007976	0.00652064	Down
GWHGEUUU013307.1	3061.22	2.85369	0.278237	-10.2563	1.11e-24	4.12e-22	Up
GWHGEUUU013308.1	133.531	-2.30901	0.878968	2.62696	0.00861523	0.0425063	Down
GWHGEUUU013310.1	1806.52	1.86577	0.481934	-3.87142	0.000108203	0.00127721	Up
GWHGEUUU013316.1	413.802	-1.61087	0.393252	4.09629	4.2e-05	0.000575553	Down
GWHGEUUU013327.1	550.057	-0.943816	0.33205	2.84239	0.00447769	0.0255702	Down
GWHGEUUU013329.1	472.626	1.5827	0.323928	-4.88598	1.03e-06	2.36e-05	Up
GWHGEUUU013335.1	1488.19	-2.77489	0.475498	5.83577	5.35e-09	2.13e-07	Down
GWHGEUUU013341.1	41.5038	-2.34669	0.787615	2.97949	0.0028873	0.0181823	Down
GWHGEUUU013356.1	62.5114	-1.70784	0.508964	3.35552	0.000792153	0.00648454	Down
GWHGEUUU013359.1	77.6554	-1.98185	0.668661	2.96391	0.00303757	0.0188747	Down
GWHGEUUU013364.1	1032.52	-1.30769	0.355455	3.67893	0.000234211	0.00242261	Down
GWHGEUUU013395.1	2379.37	0.825345	0.222386	-3.71131	0.000206187	0.00218004	Up
GWHGEUUU013396.1	186.895	-0.994051	0.311679	3.18935	0.00142595	0.0103642	Down
GWHGEUUU013403.1	163.562	-1.08302	0.389067	2.78364	0.00537522	0.0294801	Down
GWHGEUUU013411.1	82.8579	-1.00919	0.386047	2.61416	0.00894473	0.0437228	Down
GWHGEUUU013420.1	2786.73	1.08722	0.367912	-2.95511	0.00312557	0.0193192	Up
GWHGEUUU013443.1	5.64142	-6.43472	1.95517	3.29114	0.000997825	0.00780899	Down
GWHGEUUU013446.1	340.009	-0.970499	0.376356	2.57867	0.00991808	0.0474005	Down
GWHGEUUU013457.1	14.4922	5.33089	1.77727	-2.99949	0.00270434	0.0172575	Up
GWHGEUUU013471.1	2502.31	-1.40385	0.533376	2.63201	0.00848807	0.0420496	Down
GWHGEUUU013484.1	4318.67	0.644043	0.245368	-2.6248	0.00866987	0.0427099	Up
GWHGEUUU013488.1	1229.65	1.33985	0.461648	-2.90232	0.00370405	0.0220831	Up
GWHGEUUU013490.1	926.429	-2.04956	0.397954	5.15025	2.6e-07	6.91e-06	Down
GWHGEUUU013492.1	1121.39	-1.82358	0.310392	5.87507	4.23e-09	1.73e-07	Down
GWHGEUUU013500.1	1239.34	0.65722	0.236933	-2.77386	0.00553957	0.0301719	Up
GWHGEUUU013507.1	6540.7	0.730306	0.244476	-2.98724	0.00281512	0.0178082	Up
GWHGEUUU013520.1	164.253	1.37825	0.463268	-2.97505	0.00292939	0.0183747	Up
GWHGEUUU013523.1	2411.93	0.942455	0.300403	-3.13731	0.00170508	0.0119846	Up
GWHGEUUU013532.1	1053.96	1.05873	0.319966	-3.30888	0.00093669	0.00742078	Up
GWHGEUUU013537.1	1263.47	0.686156	0.235092	-2.91867	0.00351523	0.0212335	Up
GWHGEUUU013544.1	95.9485	1.38155	0.54025	-2.55724	0.0105506	0.0496089	Up
GWHGEUUU013545.1	57.2578	-3.34537	0.504394	6.63246	3.3e-11	2.05e-09	Down
GWHGEUUU013548.1	106.434	1.18413	0.430181	-2.75263	0.00591182	0.0317212	Up
GWHGEUUU013551.1	4208.19	1.22845	0.301335	-4.07671	4.57e-05	0.000617105	Up
GWHGEUUU013558.1	265.797	-1.39802	0.310037	4.50922	6.51e-06	0.00011808	Down
GWHGEUUU013559.1	21.4062	2.99415	1.11434	-2.68693	0.00721131	0.037069	Up
GWHGEUUU013564.1	81.8926	-2.72668	0.675649	4.03565	5.45e-05	0.000712886	Down
GWHGEUUU013566.1	15.82	-2.46903	0.896741	2.75334	0.00589905	0.0316761	Down
GWHGEUUU013567.1	117.725	-2.0392	0.742144	2.74771	0.00600131	0.0321325	Down
GWHGEUUU013572.1	656.841	1.0322	0.270142	-3.82096	0.000132934	0.00151258	Up
GWHGEUUU013573.1	232.627	1.14148	0.363539	-3.13991	0.00169002	0.0119012	Up
GWHGEUUU013580.1	78.7916	-2.17946	0.528131	4.12675	3.68e-05	0.000515381	Down
GWHGEUUU013582.1	25.8921	2.18805	0.732904	-2.98545	0.00283158	0.0179055	Up
GWHGEUUU013587.1	42.6962	-9.35443	1.32814	7.04326	1.88e-12	1.43e-10	Down
GWHGEUUU013600.1	802.99	1.0767	0.295599	-3.64243	0.000270072	0.00272138	Up
GWHGEUUU013602.1	162.572	-1.28156	0.323505	3.96149	7.45e-05	0.000930052	Down
GWHGEUUU013660.1	31.9276	4.49692	1.30616	-3.44286	0.000575605	0.00500573	Up
GWHGEUUU013662.1	1638.19	0.693296	0.245723	-2.82146	0.00478055	0.0269366	Up
GWHGEUUU013668.1	299.377	-2.19328	0.63721	3.442	0.000577422	0.00501892	Down
GWHGEUUU013677.1	18.6432	-2.53864	0.772754	3.28519	0.00101913	0.00795152	Down
GWHGEUUU013684.1	72.3132	2.27111	0.502307	-4.52136	6.14e-06	0.000111993	Up
GWHGEUUU013685.1	41.8345	1.70027	0.582598	-2.91842	0.0035181	0.021247	Up
GWHGEUUU013686.1	837.75	2.13105	0.307473	-6.93085	4.18e-12	2.98e-10	Up
GWHGEUUU013693.1	362.525	0.859153	0.297777	-2.88522	0.00391141	0.0230483	Up
GWHGEUUU013695.1	372.633	-0.821294	0.284442	2.88738	0.0038846	0.0229186	Down
GWHGEUUU013699.1	682.555	0.836418	0.322455	-2.59391	0.00948925	0.0457365	Up
GWHGEUUU013711.1	166.444	1.23492	0.412309	-2.99514	0.00274314	0.0174718	Up
GWHGEUUU013716.1	224.024	1.19222	0.465112	-2.56331	0.0103681	0.0490102	Up
GWHGEUUU013719.1	770.805	0.792855	0.262912	-3.01566	0.0025642	0.0165494	Up
GWHGEUUU013728.1	622.095	0.80707	0.272618	-2.96044	0.00307197	0.0190479	Up
GWHGEUUU013729.1	456.944	0.747543	0.260494	-2.86972	0.0041084	0.0239265	Up
GWHGEUUU013733.1	179.817	1.47206	0.447335	-3.29073	0.000999273	0.00781483	Up
GWHGEUUU013744.1	234.73	1.04115	0.340243	-3.06002	0.00221325	0.0147128	Up
GWHGEUUU013746.1	934.226	1.25405	0.311391	-4.02724	5.64e-05	0.000734837	Up
GWHGEUUU013753.1	18.6011	-3.90329	1.10341	3.53747	0.000403985	0.00376154	Down
GWHGEUUU013760.1	28.7059	-2.44743	0.923837	2.6492	0.00806829	0.0404335	Down
GWHGEUUU013762.1	342.254	0.928177	0.338497	-2.74206	0.0061056	0.0325865	Up
GWHGEUUU013769.1	195.785	-1.14561	0.399379	2.86848	0.00412444	0.0239994	Down
GWHGEUUU013775.1	180.194	-1.38254	0.364233	3.79576	0.000147192	0.00165123	Down
GWHGEUUU013787.1	40.0049	-2.22223	0.841323	2.64135	0.00825765	0.0411824	Down
GWHGEUUU013790.1	77.8827	-1.13555	0.414661	2.73851	0.00617189	0.0328762	Down
GWHGEUUU013803.1	79.7102	-1.39425	0.407092	3.42491	0.000614996	0.00529191	Down
GWHGEUUU013810.1	324.856	1.20577	0.332572	-3.6256	0.000288288	0.00286543	Up
GWHGEUUU013814.1	68.0119	-5.54926	0.618284	8.97526	2.83e-19	5.99e-17	Down
GWHGEUUU013817.1	448.973	1.92084	0.465234	-4.12875	3.65e-05	0.000511762	Up
GWHGEUUU013820.1	9.61923	-3.02256	1.08892	2.77573	0.00550782	0.0300479	Down
GWHGEUUU013826.1	41.3843	-1.75386	0.542008	3.23586	0.00121275	0.00910393	Down
GWHGEUUU013828.1	12.5602	-2.47945	0.900181	2.75439	0.00588025	0.0316056	Down
GWHGEUUU013829.1	9.28687	-4.02465	1.38629	2.90317	0.00369401	0.0220428	Down
GWHGEUUU013832.1	95.0866	-2.35588	0.759051	3.10371	0.00191108	0.0131346	Down
GWHGEUUU013859.1	130.805	1.24285	0.370335	-3.35602	0.000790719	0.00647592	Up
GWHGEUUU013866.1	1299.75	0.606523	0.232471	-2.60902	0.00908012	0.0442172	Up
GWHGEUUU013876.1	954.419	0.904146	0.323347	-2.79621	0.00517058	0.0286566	Up
GWHGEUUU013896.1	510.585	3.16036	0.641182	-4.92896	8.27e-07	1.94e-05	Up
GWHGEUUU013901.1	32.1909	-2.01074	0.556599	3.61254	0.000303211	0.00298606	Down
GWHGEUUU013928.1	1383.1	1.3283	0.233458	-5.68965	1.27e-08	4.6e-07	Up
GWHGEUUU013941.1	13.23	-2.71505	0.955957	2.84014	0.00450936	0.0257049	Down
GWHGEUUU013953.1	8.84342	4.60298	1.72973	-2.66109	0.00778875	0.0392948	Up
GWHGEUUU013954.1	1114.56	2.64394	0.667534	-3.96075	7.47e-05	0.000931872	Up
GWHGEUUU013955.1	2054.77	0.996163	0.232469	-4.28514	1.83e-05	0.000285716	Up
GWHGEUUU014017.1	19.4887	3.11533	1.00188	-3.10949	0.00187412	0.0129304	Up
GWHGEUUU014029.1	380.881	-1.65192	0.263082	6.27911	3.41e-10	1.76e-08	Down
GWHGEUUU014031.1	3084.08	0.877981	0.275001	-3.19265	0.00140973	0.0102796	Up
GWHGEUUU014034.1	142.424	-3.10973	0.625137	4.97447	6.54e-07	1.57e-05	Down
GWHGEUUU014036.1	1564.02	-1.50662	0.423372	3.55863	0.000372799	0.0035261	Down
GWHGEUUU014049.1	1645.9	1.45471	0.356474	-4.08083	4.49e-05	0.000608706	Up
GWHGEUUU014051.1	219.653	1.82232	0.503935	-3.61618	0.000298984	0.00295051	Up
GWHGEUUU014065.1	355.241	-1.81966	0.413512	4.4005	1.08e-05	0.000182626	Down
GWHGEUUU014069.1	6.73521	-6.68864	1.91201	3.49823	0.000468355	0.00423595	Down
GWHGEUUU014084.1	544.483	-0.864455	0.290936	2.97129	0.00296552	0.0185457	Down
GWHGEUUU014085.1	100.939	1.40232	0.536464	-2.61401	0.00894875	0.0437361	Up
GWHGEUUU014090.1	34.4701	-2.05244	0.694162	2.95672	0.00310933	0.019233	Down
GWHGEUUU014094.1	362.369	-2.25792	0.597023	3.78196	0.000155598	0.00173103	Down
GWHGEUUU014099.1	2358.61	-3.43508	0.286484	11.9905	3.99e-33	4.45e-30	Down
GWHGEUUU014104.1	268.573	0.945298	0.302431	-3.12567	0.00177401	0.0123756	Up
GWHGEUUU014109.1	1150.73	1.83512	0.355334	-5.16451	2.41e-07	6.52e-06	Up
GWHGEUUU014117.1	363.119	-2.28164	0.305384	7.47136	7.94e-14	7.86e-12	Down
GWHGEUUU014135.1	2082.4	0.932304	0.250687	-3.719	0.000200013	0.00212483	Up
GWHGEUUU014137.1	2659.8	-3.95246	0.64298	6.1471	7.89e-10	3.79e-08	Down
GWHGEUUU014139.1	3348.66	1.32769	0.40034	-3.31641	0.000911815	0.00726499	Up
GWHGEUUU014141.1	175.716	1.16086	0.339531	-3.41902	0.000628476	0.00538988	Up
GWHGEUUU014142.1	41.3754	-3.2107	0.657418	4.8838	1.04e-06	2.38e-05	Down
GWHGEUUU014154.1	540.064	1.32556	0.369263	-3.58974	0.000331004	0.00321157	Up
GWHGEUUU014157.1	719.301	-2.4537	0.557633	4.4002	1.08e-05	0.000182784	Down
GWHGEUUU014168.1	1134.76	0.656709	0.238274	-2.75611	0.00584929	0.0314583	Up
GWHGEUUU014196.1	707.208	-0.790458	0.274057	2.88428	0.00392305	0.0230942	Down
GWHGEUUU014197.1	407.136	0.786346	0.263095	-2.98883	0.00280046	0.0177389	Up
GWHGEUUU014216.1	305.181	-0.950074	0.323418	2.9376	0.00330761	0.0202499	Down
GWHGEUUU014226.1	53.9662	-3.09992	0.873026	3.55078	0.000384096	0.00361112	Down
GWHGEUUU014236.1	2241.53	-1.29141	0.419597	3.07773	0.0020858	0.0140639	Down
GWHGEUUU014241.1	1405.14	-2.58371	0.564299	4.57862	4.68e-06	8.79e-05	Down
GWHGEUUU014253.1	3847.51	1.26877	0.298585	-4.24928	2.14e-05	0.000327399	Up
GWHGEUUU014274.1	54.6852	2.68986	0.784043	-3.43076	0.000601901	0.00519659	Up
GWHGEUUU014282.1	108.588	-1.61928	0.567371	2.85401	0.00431708	0.0248566	Down
GWHGEUUU014286.1	607.45	0.736858	0.287579	-2.56228	0.0103988	0.0491129	Up
GWHGEUUU014291.1	300.899	1.98342	0.432262	-4.58846	4.47e-06	8.45e-05	Up
GWHGEUUU014293.1	282.289	-1.32301	0.395815	3.3425	0.000830269	0.00672576	Down
GWHGEUUU014298.1	493.197	0.835125	0.307744	-2.7137	0.00665368	0.0348831	Up
GWHGEUUU014303.1	42.0205	-2.32254	0.808964	2.871	0.00409171	0.0238379	Down
GWHGEUUU014339.1	513.809	0.95544	0.370967	-2.57554	0.0100085	0.047737	Up
GWHGEUUU014346.1	227.397	-1.11416	0.367726	3.02986	0.0024467	0.0159293	Down
GWHGEUUU014355.1	71.9366	3.25001	0.844971	-3.8463	0.000119917	0.00138663	Up
GWHGEUUU014357.1	1293.48	-1.23584	0.350591	3.52502	0.000423457	0.00391128	Down
GWHGEUUU014359.1	1324.37	-0.919417	0.278478	3.30158	0.000961435	0.00757736	Down
GWHGEUUU014366.1	15.1295	-2.18872	0.811309	2.69776	0.00698067	0.0361892	Down
GWHGEUUU014367.1	67.5734	1.75673	0.552605	-3.17899	0.00147788	0.0106678	Up
GWHGEUUU014368.1	286.466	0.852738	0.307951	-2.76907	0.00562171	0.0305199	Up
GWHGEUUU014369.1	161.038	1.29554	0.368633	-3.51446	0.000440656	0.00404114	Up
GWHGEUUU014383.1	42.2455	-2.69405	0.569761	4.72839	2.26e-06	4.65e-05	Down
GWHGEUUU014400.1	202.57	1.23792	0.35031	-3.53378	0.000409664	0.00380488	Up
GWHGEUUU014415.1	39.5985	-4.49392	0.7788	5.77032	7.91e-09	2.99e-07	Down
GWHGEUUU014416.1	107.841	-3.76254	0.419477	8.9696	2.98e-19	6.26e-17	Down
GWHGEUUU014425.1	165.357	-0.845965	0.330984	2.55591	0.010591	0.0497709	Down
GWHGEUUU014426.1	2538.33	-1.37717	0.342959	4.01554	5.93e-05	0.000767488	Down
GWHGEUUU014430.1	155.251	-3.83407	0.803341	4.77265	1.82e-06	3.86e-05	Down
GWHGEUUU014438.1	530.569	0.924551	0.297347	-3.10933	0.00187509	0.0129324	Up
GWHGEUUU014457.1	2890.92	0.725119	0.230987	-3.13922	0.00169397	0.0119215	Up
GWHGEUUU014474.1	21.4976	-2.63044	0.696252	3.77801	0.000158088	0.00175349	Down
GWHGEUUU014475.1	2310.34	-2.70531	0.433017	6.24757	4.17e-10	2.11e-08	Down
GWHGEUUU014486.1	342.853	-1.36629	0.533666	2.56019	0.0104614	0.0492965	Down
GWHGEUUU014493.1	53.9006	-6.24638	0.878761	7.10816	1.18e-12	9.17e-11	Down
GWHGEUUU014528.1	200.732	-2.45254	0.558325	4.39267	1.12e-05	0.000188285	Down
GWHGEUUU014531.1	100.389	-1.70091	0.450622	3.77459	0.000160269	0.00177415	Down
GWHGEUUU014554.1	163.441	1.21141	0.441289	-2.74517	0.00604793	0.0323355	Up
GWHGEUUU014580.1	1562.4	0.916798	0.226468	-4.04824	5.16e-05	0.000683362	Up
GWHGEUUU014581.1	4.24974	-6.02566	2.14841	2.8047	0.00503627	0.0280422	Down
GWHGEUUU014583.1	341.82	1.19503	0.327038	-3.65409	0.000258096	0.00262201	Up
GWHGEUUU014584.1	611.867	0.959954	0.244029	-3.93377	8.36e-05	0.00102542	Up
GWHGEUUU014595.1	96.8914	3.39526	1.05852	-3.20755	0.00133869	0.00984133	Up
GWHGEUUU014600.1	61.2649	-1.20316	0.427394	2.81511	0.00487608	0.027323	Down
GWHGEUUU014601.1	213.891	-1.45716	0.559509	2.60435	0.00920494	0.0446426	Down
GWHGEUUU014612.1	6.75966	-6.6963	1.86247	3.59539	0.000323909	0.00315188	Down
GWHGEUUU014630.1	1488	1.60472	0.542172	-2.9598	0.00307834	0.0190837	Up
GWHGEUUU014634.1	571.222	1.87724	0.655096	-2.86559	0.00416231	0.0241567	Up
GWHGEUUU014646.1	34.38	-2.26312	0.738106	3.06612	0.00216856	0.0145021	Down
GWHGEUUU014647.1	10.5381	-3.46139	1.22489	2.82588	0.00471508	0.0266484	Down
GWHGEUUU014649.1	9.22164	-3.9389	1.23524	3.18877	0.00142879	0.0103761	Down
GWHGEUUU014658.1	302.385	0.738361	0.286191	-2.57995	0.00988135	0.0472925	Up
GWHGEUUU014661.1	95.1173	-2.39289	0.614878	3.89166	9.96e-05	0.00119034	Down
GWHGEUUU014668.1	9.53413	6.19324	1.7623	-3.5143	0.000440907	0.00404233	Up
GWHGEUUU014669.1	20.1926	7.27016	1.6679	-4.35886	1.31e-05	0.000215738	Up
GWHGEUUU014678.1	41.9177	-2.67235	0.719705	3.71312	0.000204718	0.00216725	Down
GWHGEUUU014702.1	343.748	-1.21877	0.437837	2.78362	0.00537555	0.0294801	Down
GWHGEUUU014707.1	151.256	2.19548	0.410807	-5.3443	9.08e-08	2.73e-06	Up
GWHGEUUU014729.1	1123.11	0.81608	0.2554	-3.1953	0.00139686	0.0102018	Up
GWHGEUUU014747.1	18.2801	7.1301	1.72172	-4.14126	3.45e-05	0.000489141	Up
GWHGEUUU014753.1	2664.06	-1.33408	0.296259	4.50307	6.7e-06	0.000120763	Down
GWHGEUUU014760.1	800.485	2.7697	0.636529	-4.35126	1.35e-05	0.000222148	Up
GWHGEUUU014762.1	390.05	2.36082	0.478435	-4.93447	8.04e-07	1.9e-05	Up
GWHGEUUU014765.1	553.402	1.05026	0.272047	-3.86059	0.000113113	0.00132226	Up
GWHGEUUU014780.1	1040.58	-1.22457	0.248326	4.93132	8.17e-07	1.92e-05	Down
GWHGEUUU014790.1	27.6389	-2.49	0.824208	3.02109	0.00251871	0.0163122	Down
GWHGEUUU014802.1	29.2145	-2.23441	0.674108	3.31462	0.000917692	0.00730486	Down
GWHGEUUU014803.1	234.989	1.25508	0.335492	-3.74101	0.000183285	0.00197599	Up
GWHGEUUU014807.1	19.7102	-2.35167	0.767216	3.06519	0.00217529	0.0145386	Down
GWHGEUUU014836.1	66.7472	-6.22851	0.849984	7.32779	2.34e-13	2.13e-11	Down
GWHGEUUU014865.1	1080.65	1.91959	0.351005	-5.46885	4.53e-08	1.47e-06	Up
GWHGEUUU014869.1	229.829	2.61222	0.441369	-5.91845	3.25e-09	1.37e-07	Up
GWHGEUUU014871.1	360.208	2.36476	0.649834	-3.63902	0.000273673	0.00275051	Up
GWHGEUUU014875.1	247.55	1.09994	0.33775	-3.25666	0.00112733	0.00862282	Up
GWHGEUUU014877.1	87.3432	-1.27816	0.454794	2.81041	0.00494786	0.0276235	Down
GWHGEUUU014883.1	194.023	1.058	0.353087	-2.99643	0.00273164	0.0174184	Up
GWHGEUUU014885.1	148.96	3.3827	0.569741	-5.93725	2.9e-09	1.23e-07	Up
GWHGEUUU014889.1	400.82	0.787635	0.285633	-2.7575	0.00582448	0.0313512	Up
GWHGEUUU014891.1	557.427	-1.54586	0.390797	3.95565	7.63e-05	0.00094952	Down
GWHGEUUU014893.1	1079.38	1.57692	0.481595	-3.27436	0.00105901	0.00821484	Up
GWHGEUUU014913.1	101.453	-1.5606	0.512597	3.0445	0.00233066	0.0153198	Down
GWHGEUUU014915.1	61.1903	-2.89487	0.567051	5.10513	3.31e-07	8.58e-06	Down
GWHGEUUU014919.1	361.603	-1.2781	0.309022	4.13597	3.53e-05	0.000498661	Down
GWHGEUUU014928.1	151.212	-1.68134	0.606491	2.77223	0.00556728	0.0302736	Down
GWHGEUUU014929.1	723.696	0.951504	0.335798	-2.83356	0.00460323	0.0261355	Up
GWHGEUUU014938.1	1184.43	0.772741	0.231094	-3.34384	0.000826284	0.00670321	Up
GWHGEUUU014939.1	519.342	-2.2501	0.3814	5.89957	3.64e-09	1.51e-07	Down
GWHGEUUU014956.1	1971.98	1.33281	0.372647	-3.5766	0.000348086	0.00333567	Up
GWHGEUUU014957.1	1507.37	1.3172	0.267447	-4.9251	8.43e-07	1.97e-05	Up
GWHGEUUU014966.1	20.5132	2.07636	0.783861	-2.64889	0.00807554	0.040443	Up
GWHGEUUU014980.1	55.2343	-3.13126	0.598236	5.23414	1.66e-07	4.69e-06	Down
GWHGEUUU014999.1	35.8802	-2.01408	0.625249	3.22125	0.00127634	0.00949119	Down
GWHGEUUU015011.1	408.689	-2.508	0.459464	5.45854	4.8e-08	1.54e-06	Down
GWHGEUUU015012.1	69.6347	-2.46327	0.727864	3.38424	0.000713744	0.00596522	Down
GWHGEUUU015015.1	25.9323	-2.98457	0.689421	4.3291	1.5e-05	0.000242566	Down
GWHGEUUU015017.1	54.5031	-1.79463	0.686466	2.61431	0.00894085	0.0437102	Down
GWHGEUUU015033.1	1307	-1.25505	0.320981	3.91005	9.23e-05	0.0011179	Down
GWHGEUUU015047.1	42.4836	-1.55849	0.542705	2.8717	0.00408269	0.023802	Down
GWHGEUUU015049.1	317.804	0.979049	0.366663	-2.67016	0.00758159	0.038511	Up
GWHGEUUU015054.1	15.2272	-2.27523	0.832917	2.73164	0.00630204	0.0334006	Down
GWHGEUUU015068.1	131.017	-2.10444	0.387554	5.43004	5.63e-08	1.78e-06	Down
GWHGEUUU015076.1	46.5841	-3.07912	0.517575	5.94913	2.7e-09	1.16e-07	Down
GWHGEUUU015082.1	17.7382	-4.73206	1.13522	4.16842	3.07e-05	0.000441461	Down
GWHGEUUU015083.1	7.47863	-4.29584	1.35241	3.17643	0.00149101	0.0107393	Down
GWHGEUUU015084.1	8.58167	-5.19702	1.46691	3.54283	0.000395854	0.00370024	Down
GWHGEUUU015094.1	5.37931	-5.35968	1.83043	2.92809	0.00341047	0.020743	Down
GWHGEUUU015101.1	152.762	1.52789	0.385122	-3.96728	7.27e-05	0.000911807	Up
GWHGEUUU015103.1	44.38	-2.69746	0.813947	3.31405	0.000919545	0.00731787	Down
GWHGEUUU015119.1	809.345	1.40104	0.313561	-4.46817	7.89e-06	0.000138151	Up
GWHGEUUU015123.1	1547.04	0.770391	0.264495	-2.91268	0.00358341	0.0215365	Up
GWHGEUUU015143.1	391.77	-1.37131	0.48556	2.82418	0.0047402	0.0267543	Down
GWHGEUUU015157.1	139.469	1.16785	0.435472	-2.68181	0.00732253	0.0375139	Up
GWHGEUUU015166.1	28.3248	-4.30058	1.16393	3.6949	0.000219976	0.00229933	Down
GWHGEUUU015211.1	344.297	-1.53744	0.282927	5.43405	5.51e-08	1.74e-06	Down
GWHGEUUU015213.1	40.7261	-2.27873	0.641569	3.55182	0.000382583	0.00360032	Down
GWHGEUUU015214.1	270.328	-1.1081	0.312988	3.54038	0.000399546	0.00372746	Down
GWHGEUUU015225.1	256.311	-1.2008	0.371951	3.2284	0.00124487	0.00930286	Down
GWHGEUUU015226.1	45.5614	-1.27515	0.481141	2.65026	0.00804291	0.0403278	Down
GWHGEUUU015229.1	81.7989	-1.45725	0.446397	3.26446	0.00109672	0.00843598	Down
GWHGEUUU015234.1	18674.4	-3.16768	0.433859	7.30118	2.85e-13	2.53e-11	Down
GWHGEUUU015247.1	642.431	0.675292	0.264053	-2.55741	0.0105454	0.0495913	Up
GWHGEUUU015260.1	23.8074	-5.62224	1.0538	5.33519	9.54e-08	2.85e-06	Down
GWHGEUUU015261.1	177.437	-1.70996	0.409756	4.17312	3e-05	0.000433241	Down
GWHGEUUU015282.1	355.191	1.17191	0.322659	-3.63202	0.00028121	0.00280992	Up
GWHGEUUU015287.1	24.8502	-6.11876	1.06826	5.72777	1.02e-08	3.73e-07	Down
GWHGEUUU015292.1	282.24	-2.29627	0.381047	6.0262	1.68e-09	7.54e-08	Down
GWHGEUUU015306.1	2553.99	0.806829	0.265193	-3.04243	0.0023468	0.015407	Up
GWHGEUUU015308.1	871.142	2.38494	0.566712	-4.20838	2.57e-05	0.00038204	Up
GWHGEUUU015314.1	145.183	1.11856	0.348988	-3.20516	0.00134986	0.00991259	Up
GWHGEUUU015316.1	500.92	1.16819	0.304001	-3.84272	0.000121677	0.00140262	Up
GWHGEUUU015333.1	459.206	-3.10043	0.459948	6.74082	1.57e-11	1.04e-09	Down
GWHGEUUU015341.1	345.814	1.12085	0.300325	-3.73214	0.000189861	0.00203638	Up
GWHGEUUU015347.1	68.6282	-1.52402	0.413029	3.68986	0.000224381	0.00233625	Down
GWHGEUUU015390.1	226.485	1.78082	0.33798	-5.26901	1.37e-07	3.95e-06	Up
GWHGEUUU015394.1	1842.2	2.73867	0.885573	-3.09254	0.00198449	0.013528	Up
GWHGEUUU015405.1	117.885	-9.85611	1.25679	7.84231	4.42e-15	5.56e-13	Down
GWHGEUUU015432.1	17.9024	4.02856	1.08702	-3.70607	0.0002105	0.00221207	Up
GWHGEUUU015437.1	29.4078	-3.8552	0.727784	5.29718	1.18e-07	3.45e-06	Down
GWHGEUUU015444.1	14.6965	-5.38542	1.33691	4.02824	5.62e-05	0.000732506	Down
GWHGEUUU015461.1	19.5289	-1.9064	0.725705	2.62696	0.0086152	0.0425063	Down
GWHGEUUU015473.1	25.4772	-2.08574	0.620743	3.36007	0.00077923	0.00640377	Down
GWHGEUUU015475.1	6.61013	-3.23166	1.25641	2.57214	0.0101072	0.0481053	Down
GWHGEUUU015476.1	6.55284	-3.94902	1.50902	2.61694	0.00887222	0.0435082	Down
GWHGEUUU015478.1	5515.98	-3.01351	0.435719	6.91619	4.64e-12	3.3e-10	Down
GWHGEUUU015520.1	6.21321	-6.57268	1.92494	3.41448	0.000639028	0.00546497	Down
GWHGEUUU015531.1	297.83	2.04691	0.300327	-6.81559	9.39e-12	6.32e-10	Up
GWHGEUUU015537.1	325.443	1.31865	0.401825	-3.28164	0.00103206	0.00804489	Up
GWHGEUUU015585.1	403.165	2.03813	0.738311	-2.76054	0.00577066	0.0311467	Up
GWHGEUUU015590.1	217.442	2.24455	0.589238	-3.80924	0.000139394	0.00157504	Up
GWHGEUUU015611.1	203.268	1.01821	0.368346	-2.76429	0.00570475	0.0308506	Up
GWHGEUUU015644.1	23.1291	-4.63678	1.44479	3.20932	0.00133048	0.00980689	Down
GWHGEUUU015685.1	100.122	-2.65973	0.627249	4.24031	2.23e-05	0.000339069	Down
GWHGEUUU015689.1	4073.59	-1.83023	0.237516	7.70572	1.3e-14	1.54e-12	Down
GWHGEUUU015690.1	778.595	-1.33355	0.262522	5.07977	3.78e-07	9.66e-06	Down
GWHGEUUU015694.1	14.8232	-6.85041	1.48371	4.61709	3.89e-06	7.5e-05	Down
GWHGEUUU015712.1	2782	1.05353	0.281841	-3.73804	0.00018546	0.00199365	Up
GWHGEUUU015725.1	606.811	1.38451	0.387364	-3.57418	0.000351328	0.00336198	Up
GWHGEUUU015755.1	89.5836	2.68751	0.878845	-3.05801	0.00222816	0.0147913	Up
GWHGEUUU015766.1	44.8386	-2.14164	0.672471	3.18473	0.00144892	0.0104972	Down
GWHGEUUU015769.1	260.434	1.38277	0.355045	-3.89463	9.83e-05	0.00117961	Up
GWHGEUUU015774.1	15.0666	2.95885	0.977096	-3.02821	0.00246009	0.0159985	Up
GWHGEUUU015789.1	450.12	-3.33449	0.699799	4.76492	1.89e-06	3.98e-05	Down
GWHGEUUU015796.1	137.76	-1.56594	0.405182	3.86479	0.000111185	0.00130642	Down
GWHGEUUU015817.1	48.0725	1.23408	0.481545	-2.56275	0.0103847	0.0490771	Up
GWHGEUUU015821.1	47.6883	-1.45391	0.461066	3.15336	0.00161401	0.0114917	Down
GWHGEUUU015828.1	590.014	1.1838	0.452957	-2.61349	0.00896217	0.043757	Up
GWHGEUUU015851.1	856.192	1.05842	0.244938	-4.32117	1.55e-05	0.0002497	Up
GWHGEUUU015869.1	516.753	0.975845	0.26658	-3.6606	0.000251621	0.00256715	Up
GWHGEUUU015874.1	108.967	-2.71055	0.372445	7.27771	3.4e-13	2.94e-11	Down
GWHGEUUU015894.1	43.9494	1.34474	0.511677	-2.6281	0.00858633	0.0423983	Up
GWHGEUUU015904.1	245.936	-1.44753	0.302128	4.79111	1.66e-06	3.56e-05	Down
GWHGEUUU015909.1	346.849	1.04005	0.272103	-3.82226	0.000132236	0.00150567	Up
GWHGEUUU015912.1	126.781	-1.18928	0.389296	3.05495	0.00225097	0.0149117	Down
GWHGEUUU015937.1	518.111	-1.13127	0.287663	3.9326	8.4e-05	0.00103005	Down
GWHGEUUU015943.1	212.589	-3.1467	0.761238	4.13366	3.57e-05	0.000503275	Down
GWHGEUUU015969.1	227.551	-1.93199	0.298097	6.48108	9.11e-11	5.29e-09	Down
GWHGEUUU015970.1	46.587	-5.42403	0.743404	7.29621	2.96e-13	2.61e-11	Down
GWHGEUUU015980.1	19.9253	-2.86479	1.02237	2.80212	0.00507688	0.0282167	Down
GWHGEUUU015992.1	670.245	-3.4301	0.458294	7.48449	7.18e-14	7.22e-12	Down
GWHGEUUU015998.1	99.5613	-1.48532	0.500291	2.96892	0.00298849	0.0186495	Down
GWHGEUUU016005.1	499.732	-0.986682	0.364407	2.70763	0.00677648	0.0353772	Down
GWHGEUUU016008.1	332.963	2.31186	0.651008	-3.5512	0.000383475	0.00360771	Up
GWHGEUUU016028.1	24.7276	-3.59644	0.957605	3.75566	0.000172886	0.00188882	Down
GWHGEUUU016046.1	10.5201	-3.24499	1.02875	3.1543	0.00160881	0.0114596	Down
GWHGEUUU016058.1	330.203	-1.14475	0.301242	3.80009	0.000144642	0.001627	Down
GWHGEUUU016064.1	861.22	2.06976	0.350867	-5.89898	3.66e-09	1.51e-07	Up
GWHGEUUU016066.1	970.482	0.962007	0.323499	-2.97376	0.00294178	0.0184317	Up
GWHGEUUU016077.1	808.368	0.891706	0.248097	-3.59418	0.000325409	0.00316371	Up
GWHGEUUU016079.1	32.9402	2.28832	0.708051	-3.23186	0.00122987	0.00920104	Up
GWHGEUUU016098.1	61.8334	-4.56848	1.04177	4.38529	1.16e-05	0.000194292	Down
GWHGEUUU016104.1	902.795	0.946452	0.336187	-2.81526	0.00487383	0.027315	Up
GWHGEUUU016105.1	381.998	-0.880958	0.33097	2.66174	0.00777375	0.0392428	Down
GWHGEUUU016108.1	86.0817	-2.27161	0.601969	3.77363	0.000160891	0.00177986	Down
GWHGEUUU016122.1	2463.37	0.881987	0.329882	-2.67364	0.00750324	0.0381825	Up
GWHGEUUU016128.1	11.5453	6.47565	2.2811	-2.83883	0.004528	0.0257915	Up
GWHGEUUU016176.1	169.379	1.13981	0.373917	-3.0483	0.00230141	0.0151812	Up
GWHGEUUU016208.1	6.70809	-4.12675	1.36312	3.02743	0.00246642	0.0160233	Down
GWHGEUUU016209.1	1891.24	-1.65081	0.402298	4.10345	4.07e-05	0.000560316	Down
GWHGEUUU016221.1	2331.39	0.957497	0.311181	-3.07698	0.00209108	0.0140926	Up
GWHGEUUU016238.1	21.4169	2.79528	1.04327	-2.67934	0.00737667	0.037699	Up
GWHGEUUU016250.1	757.533	0.81707	0.260843	-3.13243	0.00173368	0.0121474	Up
GWHGEUUU016251.1	211.938	1.31348	0.430672	-3.04983	0.00228971	0.0151285	Up
GWHGEUUU016274.1	1661.18	4.64216	0.559606	-8.29542	1.08e-16	1.77e-14	Up
GWHGEUUU016293.1	51.0173	-4.95678	0.696825	7.11339	1.13e-12	8.85e-11	Down
GWHGEUUU016298.1	565.059	4.37655	0.683892	-6.39947	1.56e-10	8.68e-09	Up
GWHGEUUU016299.1	100.306	1.33885	0.368083	-3.63737	0.000275437	0.00276462	Up
GWHGEUUU016308.1	238.65	1.17979	0.383504	-3.07636	0.00209548	0.0141178	Up
GWHGEUUU016312.1	1724.94	-3.192	0.891887	3.57893	0.000345002	0.00331738	Down
GWHGEUUU016324.1	54.8241	-3.46678	0.908381	3.81644	0.000135392	0.0015369	Down
GWHGEUUU016325.1	373.845	-0.931031	0.291977	3.18871	0.00142911	0.0103761	Down
GWHGEUUU016326.1	2349.25	-1.79828	0.313369	5.73856	9.55e-09	3.53e-07	Down
GWHGEUUU016328.1	664.976	-1.42013	0.258043	5.50345	3.72e-08	1.23e-06	Down
GWHGEUUU016329.1	3329.53	-0.793093	0.270046	2.93689	0.00331526	0.0202856	Down
GWHGEUUU016333.1	742.52	1.11465	0.383659	-2.90533	0.0036687	0.021931	Up
GWHGEUUU016339.1	85.3361	2.59057	0.806882	-3.21059	0.00132464	0.00977891	Up
GWHGEUUU016354.1	2174.42	0.654125	0.248236	-2.6351	0.00841124	0.0417741	Up
GWHGEUUU016356.1	39.2095	2.29255	0.732526	-3.12965	0.00175016	0.0122449	Up
GWHGEUUU016362.1	180.442	1.74474	0.498502	-3.49996	0.000465328	0.00421541	Up
GWHGEUUU016366.1	1504.91	0.922583	0.346144	-2.66532	0.00769161	0.0389045	Up
GWHGEUUU016379.1	26.5293	-2.79716	0.874972	3.19685	0.00138937	0.0101626	Down
GWHGEUUU016383.1	47.227	-3.57243	0.725314	4.92535	8.42e-07	1.97e-05	Down
GWHGEUUU016385.1	266.973	-1.38619	0.35073	3.95231	7.74e-05	0.000961454	Down
GWHGEUUU016390.1	143.255	-1.34802	0.491924	2.7403	0.00613824	0.0327369	Down
GWHGEUUU016394.1	31.5273	21.4573	4.40877	-4.86696	1.13e-06	2.56e-05	Up
GWHGEUUU016402.1	179.57	-6.35222	0.605659	10.4881	9.8e-26	4.05e-23	Down
GWHGEUUU016409.1	56.133	-1.69941	0.624772	2.72005	0.00652723	0.034372	Down
GWHGEUUU016430.1	1772.22	-2.22463	0.293358	7.58332	3.37e-14	3.54e-12	Down
GWHGEUUU016437.1	25.2634	-4.95218	1.04646	4.73233	2.22e-06	4.58e-05	Down
GWHGEUUU016449.1	396.484	-1.94622	0.484012	4.02102	5.79e-05	0.000751314	Down
GWHGEUUU016480.1	52.397	2.77469	0.672508	-4.12589	3.69e-05	0.000516871	Up
GWHGEUUU016481.1	448.45	-0.966275	0.31233	3.09376	0.00197634	0.0134862	Down
GWHGEUUU016488.1	9.62905	-6.21936	1.60236	3.88139	0.000103862	0.00123337	Down
GWHGEUUU016489.1	9.59327	-7.19917	1.72761	4.16712	3.08e-05	0.000443609	Down
GWHGEUUU016496.1	29.0481	2.78489	1.08721	-2.5615	0.010422	0.0491768	Up
GWHGEUUU016501.1	206.727	1.58678	0.371548	-4.27072	1.95e-05	0.000300743	Up
GWHGEUUU016504.1	47.0344	1.75295	0.567278	-3.09011	0.00200081	0.0136005	Up
GWHGEUUU016514.1	58.1012	3.59239	0.643566	-5.58201	2.38e-08	8.11e-07	Up
GWHGEUUU016517.1	290.825	1.42171	0.337888	-4.20765	2.58e-05	0.000382926	Up
GWHGEUUU016521.1	432.215	-0.81047	0.284071	2.85306	0.00433006	0.0249142	Down
GWHGEUUU016532.1	223.17	4.3597	0.517795	-8.41974	3.77e-17	6.51e-15	Up
GWHGEUUU016533.1	423.707	5.2528	0.97974	-5.36142	8.26e-08	2.51e-06	Up
GWHGEUUU016536.1	35.9684	2.96891	1.09761	-2.70489	0.00683266	0.0356205	Up
GWHGEUUU016537.1	70.5511	5.3045	1.08656	-4.88194	1.05e-06	2.4e-05	Up
GWHGEUUU016538.1	38.0785	-4.32446	1.31552	3.28726	0.00101166	0.00789691	Down
GWHGEUUU016544.1	472.377	-1.73095	0.514531	3.36413	0.000767846	0.00633042	Down
GWHGEUUU016548.1	1011.45	-1.47132	0.351303	4.18817	2.81e-05	0.000410224	Down
GWHGEUUU016550.1	2813.38	1.45567	0.384597	-3.78493	0.000153751	0.00171218	Up
GWHGEUUU016572.1	2077.4	1.33067	0.413508	-3.218	0.00129088	0.00957469	Up
GWHGEUUU016573.1	1667.46	0.939568	0.268082	-3.50478	0.000456981	0.00415329	Up
GWHGEUUU016590.1	21.4121	-2.62695	0.969083	2.71076	0.00671286	0.0351273	Down
GWHGEUUU016601.1	1188.66	1.1407	0.352898	-3.23237	0.00122766	0.00918866	Up
GWHGEUUU016609.1	20.1266	-7.29745	1.41845	5.14468	2.68e-07	7.1e-06	Down
GWHGEUUU016615.1	98.4295	1.4153	0.450245	-3.14341	0.00166993	0.0117921	Up
GWHGEUUU016619.1	220.464	1.14546	0.3466	-3.30486	0.000950243	0.0075086	Up
GWHGEUUU016625.1	64.8545	-3.78046	0.488644	7.73664	1.02e-14	1.22e-12	Down
GWHGEUUU016629.1	295.304	2.02724	0.430639	-4.70751	2.51e-06	5.08e-05	Up
GWHGEUUU016639.1	367.248	-1.30304	0.365871	3.56148	0.000368766	0.00349487	Down
GWHGEUUU016644.1	164.282	-3.72705	1.00131	3.72218	0.000197511	0.00210159	Down
GWHGEUUU016650.1	1326.95	-0.844327	0.282225	2.99168	0.00277444	0.0176208	Down
GWHGEUUU016654.1	184.522	1.42578	0.43273	-3.29484	0.000984767	0.00772848	Up
GWHGEUUU016659.1	220.631	-1.52101	0.368303	4.12977	3.63e-05	0.000509716	Down
GWHGEUUU016661.1	23.0267	-3.11967	0.720776	4.32821	1.5e-05	0.000243135	Down
GWHGEUUU016662.1	141.765	-1.39659	0.332093	4.20542	2.61e-05	0.000385677	Down
GWHGEUUU016667.1	269.793	1.0639	0.385869	-2.75717	0.00583049	0.0313734	Up
GWHGEUUU016687.1	207.594	1.64244	0.522711	-3.14217	0.00167703	0.0118272	Up
GWHGEUUU016696.1	213.14	1.60114	0.300439	-5.32934	9.86e-08	2.94e-06	Up
GWHGEUUU016699.1	391.761	0.979717	0.261586	-3.7453	0.000180182	0.00195133	Up
GWHGEUUU016700.1	84.4219	1.31742	0.421362	-3.12657	0.00176857	0.0123453	Up
GWHGEUUU016724.1	19429.7	-1.08774	0.372073	2.92344	0.00346183	0.0210058	Down
GWHGEUUU016730.1	891.766	0.660196	0.242564	-2.72175	0.00649382	0.0342327	Up
GWHGEUUU016738.1	247.461	-1.07736	0.368604	2.92281	0.00346891	0.0210315	Down
GWHGEUUU016739.1	410.039	-0.90781	0.26275	3.45504	0.000550214	0.00482505	Down
GWHGEUUU016746.1	8.09756	-3.30693	1.13383	2.9166	0.00353864	0.0213518	Down
GWHGEUUU016755.1	3273.95	-2.72678	0.389777	6.99574	2.64e-12	1.94e-10	Down
GWHGEUUU016757.1	2038.41	-3.14639	0.441554	7.12571	1.04e-12	8.15e-11	Down
GWHGEUUU016768.1	2751.7	-0.873115	0.304671	2.86576	0.00416004	0.0241477	Down
GWHGEUUU016776.1	101.919	-1.81069	0.397403	4.55631	5.21e-06	9.66e-05	Down
GWHGEUUU016783.1	1358.32	-0.998511	0.343984	2.90279	0.00369858	0.0220623	Down
GWHGEUUU016785.1	29.1484	-2.64526	0.829	3.19091	0.00141828	0.0103177	Down
GWHGEUUU016787.1	674.612	-8.38797	0.560489	14.9654	1.23e-50	6.89e-47	Down
GWHGEUUU016790.1	176.39	-2.74271	0.8144	3.36777	0.000757778	0.00627681	Down
GWHGEUUU016796.1	1083.33	-0.9094	0.27122	3.353	0.000799406	0.00652949	Down
GWHGEUUU016806.1	1437.17	-2.23016	0.287427	7.75907	8.56e-15	1.04e-12	Down
GWHGEUUU016808.1	878.36	1.60235	0.365227	-4.38727	1.15e-05	0.000192728	Up
GWHGEUUU016819.1	124.858	3.51624	0.504768	-6.96606	3.26e-12	2.37e-10	Up
GWHGEUUU016827.1	2334.74	1.00138	0.355273	-2.81861	0.00482314	0.0271172	Up
GWHGEUUU016829.1	625.421	-2.61351	0.446761	5.84991	4.92e-09	1.98e-07	Down
GWHGEUUU016837.1	260.072	-2.09209	0.301183	6.94624	3.75e-12	2.7e-10	Down
GWHGEUUU016842.1	240.775	1.09666	0.33209	-3.30229	0.000958991	0.00756701	Up
GWHGEUUU016844.1	566.296	-0.87675	0.278235	3.15111	0.0016265	0.0115488	Down
GWHGEUUU016855.1	500.396	0.979703	0.323191	-3.03135	0.00243467	0.0158756	Up
GWHGEUUU016862.1	6.07515	-5.54055	1.77272	3.12544	0.00177538	0.0123799	Down
GWHGEUUU016869.1	706.83	1.17199	0.290626	-4.03265	5.52e-05	0.000719811	Up
GWHGEUUU016871.1	44.0049	-2.0601	0.497566	4.14036	3.47e-05	0.000490659	Down
GWHGEUUU016875.1	1774.07	-2.24924	0.273412	8.22656	1.93e-16	3.04e-14	Down
GWHGEUUU016878.1	75.2008	-2.59717	0.425765	6.1	1.06e-09	4.93e-08	Down
GWHGEUUU016890.1	580.432	2.47681	0.673879	-3.67545	0.00023743	0.00244699	Up
GWHGEUUU016893.1	614.044	-8.08934	0.632811	12.7832	2.04e-37	4.87e-34	Down
GWHGEUUU016894.1	5968.07	-3.20902	0.581075	5.52256	3.34e-08	1.11e-06	Down
GWHGEUUU016895.1	3322.74	-8.28098	0.869537	9.52344	1.68e-21	4.63e-19	Down
GWHGEUUU016896.1	1374.8	-2.76196	0.761964	3.62478	0.000289203	0.00287178	Down
GWHGEUUU016897.1	1719	-2.50095	0.668909	3.73885	0.000184861	0.00198913	Down
GWHGEUUU016900.1	1129.75	-3.69781	0.61474	6.01525	1.8e-09	8.05e-08	Down
GWHGEUUU016910.1	73345.5	0.766066	0.233362	-3.28274	0.00102803	0.00801722	Up
GWHGEUUU016919.1	161.827	-1.43071	0.345082	4.146	3.38e-05	0.000480153	Down
GWHGEUUU016923.1	49.4837	3.11061	0.697453	-4.45995	8.2e-06	0.000142955	Up
GWHGEUUU016926.1	39.0484	2.2753	0.629805	-3.6127	0.000303024	0.0029851	Up
GWHGEUUU016930.1	754.341	1.47056	0.252996	-5.81257	6.15e-09	2.41e-07	Up
GWHGEUUU016934.1	918.21	1.94118	0.523615	-3.70727	0.000209502	0.00220534	Up
GWHGEUUU016935.1	30.1263	3.25337	1.17548	-2.7677	0.00564541	0.0306138	Up
GWHGEUUU016936.1	6607.27	1.01433	0.338704	-2.99474	0.0027468	0.017485	Up
GWHGEUUU016937.1	20.882	-4.20668	1.56425	2.68927	0.00716093	0.0368914	Down
GWHGEUUU016957.1	2856.22	0.768662	0.242617	-3.16821	0.00153379	0.0110096	Up
GWHGEUUU016958.1	94.4175	5.456	0.946511	-5.76433	8.2e-09	3.09e-07	Up
GWHGEUUU016963.1	526.995	1.10931	0.32192	-3.44593	0.000569094	0.00496508	Up
GWHGEUUU016972.1	203.733	3.26021	0.727521	-4.48125	7.42e-06	0.000131877	Up
GWHGEUUU016976.1	88.2855	2.72943	1.01863	-2.67951	0.00737289	0.0376912	Up
GWHGEUUU016994.1	167.795	-1.11222	0.319749	3.4784	0.000504415	0.00450006	Down
GWHGEUUU016999.1	254.929	-2.19071	0.557773	3.9276	8.58e-05	0.00104976	Down
GWHGEUUU017016.1	11.6378	-2.55668	0.922144	2.77253	0.00556216	0.0302585	Down
GWHGEUUU017022.1	131.776	-1.2738	0.488911	2.60538	0.00917726	0.0445536	Down
GWHGEUUU017023.1	272.466	-1.00181	0.278771	3.59367	0.000326049	0.00316901	Down
GWHGEUUU017038.1	54.9637	4.20106	1.25783	-3.33992	0.000838034	0.00677227	Up
GWHGEUUU017064.1	319.466	-1.98314	0.308826	6.42155	1.35e-10	7.59e-09	Down
GWHGEUUU017068.1	6.51321	-3.96694	1.50251	2.64021	0.00828541	0.0412778	Down
GWHGEUUU017075.1	239.33	0.987054	0.379991	-2.59757	0.00938855	0.0453622	Up
GWHGEUUU017079.1	126.463	2.12143	0.597924	-3.54799	0.000388185	0.00364178	Up
GWHGEUUU017081.1	102.595	-1.85584	0.435728	4.25916	2.05e-05	0.000315272	Down
GWHGEUUU017084.1	476.38	-1.41257	0.410939	3.43742	0.000587295	0.00508887	Down
GWHGEUUU017092.1	192.285	-2.44031	0.35772	6.82183	8.99e-12	6.09e-10	Down
GWHGEUUU017093.1	101.522	-2.68129	0.475719	5.63629	1.74e-08	6.06e-07	Down
GWHGEUUU017098.1	124.036	-1.53347	0.349739	4.38463	1.16e-05	0.000194787	Down
GWHGEUUU017102.1	7993.29	-1.23191	0.217451	5.66523	1.47e-08	5.22e-07	Down
GWHGEUUU017114.1	54.9702	-2.17904	0.672025	3.2425	0.00118486	0.0089423	Down
GWHGEUUU017117.1	562.717	1.91425	0.459974	-4.16165	3.16e-05	0.000452804	Up
GWHGEUUU017120.1	157.565	-2.62044	0.446131	5.87369	4.26e-09	1.74e-07	Down
GWHGEUUU017123.1	22.0735	-1.97304	0.74032	2.66512	0.00769618	0.0389159	Down
GWHGEUUU017131.1	612.259	1.29077	0.503904	-2.56154	0.0104208	0.0491768	Up
GWHGEUUU017132.1	225.688	-1.42251	0.451446	3.15102	0.00162704	0.0115501	Down
GWHGEUUU017133.1	116.471	-1.35497	0.352569	3.84314	0.00012147	0.00140123	Down
GWHGEUUU017160.1	71.0766	4.45197	1.12235	-3.96666	7.29e-05	0.000913512	Up
GWHGEUUU017165.1	289.371	-3.42941	0.449181	7.6348	2.26e-14	2.49e-12	Down
GWHGEUUU017166.1	142.261	2.20661	0.824926	-2.67492	0.00747461	0.038089	Up
GWHGEUUU017172.1	346.715	2.61345	0.736225	-3.5498	0.000385518	0.00362183	Up
GWHGEUUU017173.1	625.605	2.60783	0.285169	-9.14485	5.97e-20	1.37e-17	Up
GWHGEUUU017182.1	14.8031	6.82127	1.7063	-3.9977	6.4e-05	0.000817852	Up
GWHGEUUU017186.1	45.4237	3.10161	1.03661	-2.99208	0.00277084	0.0176113	Up
GWHGEUUU017188.1	108.768	-1.75228	0.614631	2.85095	0.00435883	0.0250352	Down
GWHGEUUU017198.1	18.2354	4.6607	1.38748	-3.35912	0.000781908	0.00642262	Up
GWHGEUUU017206.1	137.151	1.43362	0.440325	-3.25583	0.00113063	0.00863824	Up
GWHGEUUU017207.1	100.403	-1.66471	0.590053	2.82129	0.00478308	0.026938	Down
GWHGEUUU017214.1	224.959	-2.76523	0.644988	4.28726	1.81e-05	0.000283262	Down
GWHGEUUU017221.1	862.498	1.62722	0.503008	-3.23498	0.0012165	0.0091214	Up
GWHGEUUU017225.1	101.254	-1.40072	0.400677	3.49588	0.000472505	0.00426541	Down
GWHGEUUU017228.1	475.197	-1.73842	0.450535	3.85857	0.000114053	0.00133124	Down
GWHGEUUU017230.1	286.756	-1.15274	0.36392	3.16757	0.00153721	0.0110307	Down
GWHGEUUU017235.1	103.939	3.60526	0.987784	-3.64985	0.000262394	0.00265922	Up
GWHGEUUU017252.1	206.086	8.18287	2.1616	-3.78556	0.000153366	0.0017096	Up
GWHGEUUU017255.1	1469.35	0.595985	0.232411	-2.56436	0.0103368	0.0489202	Up
GWHGEUUU017261.1	33.3934	-2.36843	0.852053	2.77968	0.0054413	0.0297675	Down
GWHGEUUU017265.1	580.845	-1.4724	0.556773	2.64452	0.00818071	0.040884	Down
GWHGEUUU017267.1	28.0608	-5.33073	0.993247	5.36697	8.01e-08	2.44e-06	Down
GWHGEUUU017271.1	80.9492	-2.04209	0.48767	4.18745	2.82e-05	0.00041132	Down
GWHGEUUU017273.1	139.692	-3.40961	0.917545	3.71601	0.000202391	0.00214669	Down
GWHGEUUU017281.1	189.606	-1.50644	0.474501	3.17479	0.00149946	0.0107909	Down
GWHGEUUU017289.1	87.0233	1.28937	0.413569	-3.11768	0.00182284	0.012645	Up
GWHGEUUU017294.1	41.9329	-3.33602	0.5584	5.97425	2.31e-09	1e-07	Down
GWHGEUUU017323.1	130.74	-1.34343	0.374295	3.58924	0.000331648	0.00321689	Down
GWHGEUUU017334.1	96.836	-1.78444	0.443773	4.02107	5.79e-05	0.000751314	Down
GWHGEUUU017342.1	40.082	-2.38453	0.799228	2.98354	0.00284937	0.018001	Down
GWHGEUUU017349.1	50.1373	-5.03068	0.675917	7.44274	9.86e-14	9.48e-12	Down
GWHGEUUU017350.1	18.7503	5.71453	1.58244	-3.61122	0.00030476	0.00299956	Up
GWHGEUUU017354.1	270.965	2.36862	0.666644	-3.55305	0.000380788	0.00358848	Up
GWHGEUUU017391.1	19.5686	-4.10678	1.11476	3.68401	0.000229592	0.00238013	Down
GWHGEUUU017392.1	14.6147	-5.89676	1.3389	4.40418	1.06e-05	0.000180103	Down
GWHGEUUU017402.1	177.231	1.06952	0.374951	-2.85244	0.00433855	0.0249459	Up
GWHGEUUU017423.1	1492.77	0.782127	0.250851	-3.11789	0.0018215	0.0126383	Up
GWHGEUUU017442.1	296.586	-1.0421	0.307667	3.38708	0.000706395	0.00591414	Down
GWHGEUUU017445.1	279.657	-1.99552	0.596883	3.34323	0.000828083	0.00671455	Down
GWHGEUUU017467.1	663.423	2.2956	0.666812	-3.44265	0.000576052	0.00500831	Up
GWHGEUUU017475.1	29.3977	-1.85938	0.679683	2.73566	0.00622555	0.0331211	Down
GWHGEUUU017481.1	142.299	-4.64159	0.606061	7.65862	1.88e-14	2.12e-12	Down
GWHGEUUU017485.1	108.954	-2.87203	0.39041	7.35646	1.89e-13	1.75e-11	Down
GWHGEUUU017489.1	230.483	-4.36454	0.753996	5.78854	7.1e-09	2.72e-07	Down
GWHGEUUU017491.1	11.4242	-4.36391	1.30636	3.3405	0.000836267	0.00676289	Down
GWHGEUUU017496.1	2369.3	-2.51566	0.859356	2.92737	0.00341838	0.0207722	Down
GWHGEUUU017501.1	8.91286	-3.82749	1.1816	3.23925	0.00119846	0.0090173	Down
GWHGEUUU017505.1	948.984	1.34141	0.375165	-3.57553	0.00034952	0.00334755	Up
GWHGEUUU017507.1	549.102	-1.17473	0.416137	2.82294	0.00475851	0.0268326	Down
GWHGEUUU017518.1	30.5584	-2.83831	0.676316	4.19672	2.71e-05	0.000398168	Down
GWHGEUUU017537.1	41.7268	-2.03445	0.586301	3.46998	0.000520496	0.0046189	Down
GWHGEUUU017555.1	66.0951	1.46587	0.462839	-3.16713	0.00153951	0.0110436	Up
GWHGEUUU017561.1	308.543	-2.33724	0.424537	5.50538	3.68e-08	1.21e-06	Down
GWHGEUUU017607.1	18.1998	2.34923	0.865832	-2.71326	0.00666241	0.0349179	Up
GWHGEUUU017608.1	1506.07	-1.97293	0.296548	6.653	2.87e-11	1.81e-09	Down
GWHGEUUU017610.1	24.8773	-8.57481	1.40997	6.08158	1.19e-09	5.49e-08	Down
GWHGEUUU017619.1	10.2279	6.29096	1.79837	-3.49815	0.000468499	0.00423611	Up
GWHGEUUU017653.1	296.094	-1.77414	0.330934	5.361	8.28e-08	2.51e-06	Down
GWHGEUUU017655.1	34.3203	-3.33541	0.950472	3.50921	0.000449439	0.00410075	Down
GWHGEUUU017659.1	1396.47	-1.51328	0.427477	3.54001	0.000400105	0.0037306	Down
GWHGEUUU017686.1	13.2741	-4.29839	1.15681	3.71572	0.000202626	0.00214782	Down
GWHGEUUU017691.1	200.033	-2.02166	0.508982	3.97197	7.13e-05	0.000896742	Down
GWHGEUUU017696.1	38.9093	1.51646	0.543596	-2.78968	0.00527609	0.0290728	Up
GWHGEUUU017698.1	197.957	2.04771	0.494339	-4.14233	3.44e-05	0.000487075	Up
GWHGEUUU017708.1	734.178	1.10678	0.369082	-2.99873	0.00271105	0.017297	Up
GWHGEUUU017709.1	1864.1	-0.913455	0.310815	2.93891	0.00329373	0.020176	Down
GWHGEUUU017714.1	529.412	-2.1856	0.455891	4.79413	1.63e-06	3.52e-05	Down
GWHGEUUU017724.1	380.887	-1.31338	0.364134	3.60686	0.00030993	0.00303704	Down
GWHGEUUU017733.1	953.63	-1.11756	0.417706	2.67547	0.00746242	0.0380327	Down
GWHGEUUU017739.1	40.4449	-2.51612	0.649505	3.87391	0.000107103	0.00126736	Down
GWHGEUUU017748.1	411.128	-4.2324	0.612855	6.90605	4.98e-12	3.5e-10	Down
GWHGEUUU017749.1	33.2269	-2.05624	0.690058	2.97981	0.0028843	0.0181803	Down
GWHGEUUU017765.1	1955.75	-0.997322	0.363769	2.74163	0.00611348	0.0326234	Down
GWHGEUUU017769.1	55.9609	2.19305	0.588968	-3.72355	0.000196444	0.00209224	Up
GWHGEUUU017779.1	202.64	-1.76066	0.415788	4.23451	2.29e-05	0.000346835	Down
GWHGEUUU017783.1	23.9149	2.30816	0.710247	-3.24979	0.00115488	0.00877943	Up
GWHGEUUU017784.1	164.628	-2.34108	0.410223	5.70684	1.15e-08	4.19e-07	Down
GWHGEUUU017788.1	696.842	-1.55601	0.264903	5.87388	4.26e-09	1.74e-07	Down
GWHGEUUU017796.1	252.721	-1.58869	0.343342	4.62713	3.71e-06	7.18e-05	Down
GWHGEUUU017804.1	11.5704	-4.12514	1.21354	3.39925	0.000675699	0.00571002	Down
GWHGEUUU017828.1	86.2415	-3.07353	1.0916	2.81561	0.00486843	0.0272984	Down
GWHGEUUU017832.1	2598.43	0.855281	0.248572	-3.44078	0.000580032	0.00503768	Up
GWHGEUUU017833.1	238.07	-1.5606	0.324464	4.80979	1.51e-06	3.28e-05	Down
GWHGEUUU017841.1	135.075	-3.19969	0.769716	4.15698	3.22e-05	0.00046098	Down
GWHGEUUU017865.1	59.4544	-3.1649	0.659498	4.79896	1.59e-06	3.44e-05	Down
GWHGEUUU017870.1	63.6878	-2.11923	0.650391	3.2584	0.00112041	0.00858563	Down
GWHGEUUU017896.1	81.8443	3.21388	0.551831	-5.82404	5.74e-09	2.26e-07	Up
GWHGEUUU017907.1	148.857	1.62809	0.401693	-4.05306	5.06e-05	0.00067049	Up
GWHGEUUU017919.1	329.439	0.782606	0.297025	-2.63482	0.00841823	0.0417964	Up
GWHGEUUU017931.1	1249.43	0.697976	0.260382	-2.68058	0.00734942	0.0376108	Up
GWHGEUUU017935.1	538.931	1.67925	0.364712	-4.60433	4.14e-06	7.9e-05	Up
GWHGEUUU017941.1	147.859	3.72742	0.659652	-5.65058	1.6e-08	5.63e-07	Up
GWHGEUUU017948.1	78.9188	-1.88913	0.580075	3.25671	0.00112713	0.00862282	Down
GWHGEUUU017949.1	6.17137	-4.01736	1.49302	2.69075	0.0071291	0.0367707	Down
GWHGEUUU017959.1	424.264	2.85426	0.383441	-7.4438	9.78e-14	9.43e-12	Up
GWHGEUUU017961.1	462.154	-2.12274	0.420299	5.05054	4.41e-07	1.11e-05	Down
GWHGEUUU017964.1	82.5242	-2.56285	0.663147	3.86468	0.000111237	0.00130657	Down
GWHGEUUU017978.1	7820.04	0.71051	0.236527	-3.00392	0.00266521	0.0170863	Up
GWHGEUUU017985.1	1073.77	-1.21795	0.354085	3.43972	0.000582309	0.00504828	Down
GWHGEUUU017988.1	422.315	1.59169	0.344235	-4.62385	3.77e-06	7.28e-05	Up
GWHGEUUU018019.1	169.317	1.16099	0.324566	-3.57705	0.000347498	0.00333296	Up
GWHGEUUU018029.1	194.49	-2.38417	0.483989	4.9261	8.39e-07	1.96e-05	Down
GWHGEUUU018035.1	162.393	-1.96188	0.514496	3.81321	0.000137173	0.0015529	Down
GWHGEUUU018040.1	786.004	-1.23411	0.278713	4.42788	9.52e-06	0.000163227	Down
GWHGEUUU018056.1	241.966	-0.915326	0.297899	3.0726	0.00212202	0.0142536	Down
GWHGEUUU018063.1	50.4798	1.53269	0.542639	-2.82452	0.00473521	0.0267532	Up
GWHGEUUU018079.1	1471.72	0.867596	0.321831	-2.69581	0.00702173	0.0363401	Up
GWHGEUUU018092.1	141.35	1.1016	0.339152	-3.2481	0.00116179	0.00881793	Up
GWHGEUUU018102.1	467.457	-0.987809	0.303821	3.25129	0.00114884	0.00874938	Down
GWHGEUUU018108.1	1471.46	1.85148	0.285441	-6.48639	8.79e-11	5.13e-09	Up
GWHGEUUU018142.1	3678.84	1.41398	0.455335	-3.10536	0.0019005	0.0130726	Up
GWHGEUUU018156.1	244.905	-1.0052	0.288633	3.48263	0.000496514	0.0044438	Down
GWHGEUUU018164.1	19.1514	-2.41453	0.737698	3.27306	0.00106389	0.00823928	Down
GWHGEUUU018165.1	554.453	-5.94631	0.383707	15.497	3.64e-54	6.08e-50	Down
GWHGEUUU018166.1	46.1566	3.3652	0.838319	-4.01422	5.96e-05	0.000770604	Up
GWHGEUUU018168.1	35.1683	2.94671	0.68811	-4.28233	1.85e-05	0.000288746	Up
GWHGEUUU018177.1	23.2149	3.61967	1.07817	-3.35722	0.000787313	0.00645277	Up
GWHGEUUU018220.1	981.414	0.921853	0.30418	-3.03062	0.00244052	0.0159076	Up
GWHGEUUU018222.1	88.1301	-2.41365	0.645	3.7421	0.000182488	0.00196945	Down
GWHGEUUU018228.1	435.828	0.799131	0.292826	-2.72903	0.006352	0.0336015	Up
GWHGEUUU018250.1	202.674	-1.16911	0.418703	2.79221	0.00523493	0.0288843	Down
[truncated: 5,138 more rows]

## Sheet: C3
List of differentially expressed genes found in C3 (Prunus dulcis)
GeneID	baseMean	log2FoldChange	lfcSE	stat	pvalue	padj	Regulation
LOC117615385	87.3765	-1.7447	0.367972	4.74141	2.12e-06	9.81e-05	Down
LOC117614726	25.7057	-1.96147	0.497957	3.93903	8.18e-05	0.00208589	Down
LOC117613923	64.9059	-0.916041	0.28965	3.16258	0.00156376	0.0208394	Down
LOC117614334	893.267	0.605519	0.180473	-3.35517	0.000793154	0.0124434	Up
LOC117616375	101.762	0.846925	0.280036	-3.02435	0.00249171	0.0298604	Up
LOC117614020	177.622	0.605587	0.199135	-3.04109	0.00235721	0.0286843	Up
LOC117635983	75.3078	-0.906356	0.320042	2.83199	0.00462592	0.0466419	Down
LOC117635631	498.488	1.12073	0.168564	-6.64872	2.96e-11	5.78e-09	Up
LOC117613639	397.248	-0.995794	0.230674	4.31689	1.58e-05	0.000529094	Down
LOC117613838	496.306	-0.945083	0.153243	6.16722	6.95e-10	9.66e-08	Down
LOC117613842	6602.86	-1.18077	0.167677	7.04189	1.9e-12	4.83e-10	Down
LOC117638046	7779.43	0.725316	0.104618	-6.93302	4.12e-12	1e-09	Up
LOC117612785	948.966	3.72447	0.365833	-10.1808	2.42e-24	8.13e-21	Up
LOC117615645	1205.48	-0.572962	0.164281	3.48769	0.000487221	0.00857121	Down
LOC117625116	504.973	-0.730312	0.154943	4.71343	2.44e-06	0.000110308	Down
LOC117628658	177.415	0.585288	0.185251	-3.15944	0.00158073	0.0209824	Up
LOC117620968	692.691	0.572894	0.107224	-5.34296	9.14e-08	6.69e-06	Up
LOC117615806	95.8013	-1.18078	0.336457	3.50944	0.000449049	0.00804271	Down
LOC117615906	110.156	0.842418	0.220142	-3.82671	0.000129869	0.00304197	Up
LOC117616051	212.044	-0.517082	0.168179	3.0746	0.00210786	0.0263177	Down
LOC117613017	862.291	-0.526185	0.139141	3.78166	0.000155783	0.00351202	Down
LOC117634091	3932.25	0.863042	0.199826	-4.31897	1.57e-05	0.000525169	Up
LOC117630769	1940.53	-0.67445	0.182545	3.6947	0.000220148	0.00466891	Down
LOC117616637	90.121	-2.1284	0.402955	5.28199	1.28e-07	8.95e-06	Down
LOC117621984	471.179	-0.562983	0.165967	3.39214	0.000693479	0.0112458	Down
LOC117614435	117.212	-0.80913	0.267999	3.01916	0.00253478	0.0301138	Down
LOC117634483	5468.19	-0.530871	0.0787285	6.74306	1.55e-11	3.34e-09	Down
LOC117636760	129.278	-1.32166	0.339265	3.89566	9.79e-05	0.0024292	Down
LOC117635862	278	0.670911	0.180169	-3.72378	0.000196261	0.00423743	Up
LOC117616120	695.78	-0.530436	0.123819	4.28396	1.84e-05	0.000591529	Down
LOC117616121	27.2244	-1.67675	0.544708	3.07825	0.00208222	0.0261455	Down
LOC117614689	557.218	-1.24032	0.265114	4.67844	2.89e-06	0.000126931	Down
LOC117635510	2767.69	-0.912502	0.150388	6.06766	1.3e-09	1.65e-07	Down
LOC117630924	204.004	0.736047	0.22177	-3.31897	0.000903504	0.0137587	Up
LOC117614865	5449.1	0.553382	0.17836	-3.10261	0.00191825	0.0244774	Up
LOC117635705	1450.64	-0.744477	0.14721	5.05724	4.25e-07	2.51e-05	Down
LOC117614438	406.501	0.817176	0.209081	-3.90841	9.29e-05	0.00233905	Up
LOC117631855	1007.6	0.703101	0.136241	-5.16072	2.46e-07	1.54e-05	Up
LOC117622590	6966.7	-0.652372	0.143745	4.5384	5.67e-06	0.000221699	Down
LOC117622609	98.3442	-1.00538	0.340676	2.95112	0.00316622	0.0355325	Down
LOC117622627	70.2965	-1.34727	0.316087	4.26236	2.02e-05	0.00063175	Down
LOC117626136	316.105	0.779773	0.182575	-4.27098	1.95e-05	0.000618721	Up
LOC117615210	196.606	-0.968058	0.232618	4.16158	3.16e-05	0.0009212	Down
LOC117625204	889.876	-1.28435	0.222413	5.77461	7.71e-09	7.59e-07	Down
LOC117634905	36.3627	2.01958	0.455137	-4.43729	9.11e-06	0.000330901	Up
LOC117614287	651.138	-0.755548	0.138829	5.44227	5.26e-08	4.08e-06	Down
LOC117637753	79.2887	-1.20958	0.421349	2.87073	0.00409526	0.0428055	Down
LOC117614158	814.264	0.714708	0.163603	-4.36856	1.25e-05	0.000438048	Up
LOC117638525	12958.7	0.932933	0.122679	-7.60469	2.86e-14	1.26e-11	Up
LOC117638617	6185.96	0.971871	0.0923434	-10.5245	6.66e-26	5.6e-22	Up
LOC117638793	4849.14	0.575152	0.104012	-5.52966	3.21e-08	2.66e-06	Up
LOC117629140	630.19	2.43308	0.251492	-9.67456	3.87e-22	1.08e-18	Up
LOC117637100	52.9969	-1.05403	0.364282	2.89345	0.0038103	0.0404783	Down
LOC117637086	173.698	-0.575077	0.185548	3.09934	0.00193952	0.0246925	Down
LOC117614678	1014.94	-1.06965	0.178093	6.00612	1.9e-09	2.33e-07	Down
LOC117614064	398.484	-0.839335	0.15093	5.56109	2.68e-08	2.25e-06	Down
LOC117616831	12901.2	1.02739	0.156972	-6.54508	5.95e-11	1.08e-08	Up
LOC117616408	594.175	-0.713222	0.147289	4.84234	1.28e-06	6.38e-05	Down
LOC117614271	108.913	-0.833364	0.282774	2.9471	0.00320767	0.0358211	Down
LOC117624292	13074.9	0.534696	0.144908	-3.68991	0.000224335	0.00473384	Up
LOC117614464	1984.05	0.970528	0.222181	-4.36819	1.25e-05	0.000438048	Up
LOC117632568	42.4698	1.77493	0.396237	-4.47947	7.48e-06	0.000277194	Up
LOC117624938	1481.21	1.03973	0.1765	-5.89082	3.84e-09	4.28e-07	Up
LOC117614424	1957.68	0.533401	0.161061	-3.3118	0.000926972	0.0139819	Up
LOC117615577	88.1002	-1.0429	0.333878	3.12359	0.0017866	0.0230422	Down
LOC117614462	407.55	-0.635787	0.169707	3.74639	0.000179397	0.00393364	Down
LOC117615829	17716.9	0.891674	0.149603	-5.96026	2.52e-09	2.92e-07	Up
LOC117616666	731.279	-0.608506	0.129275	4.70707	2.51e-06	0.000113005	Down
LOC117616359	57.047	-0.928973	0.328115	2.83125	0.0046367	0.0466946	Down
LOC117616383	3055.1	0.634102	0.132958	-4.76921	1.85e-06	8.74e-05	Up
LOC117616272	475.296	0.539576	0.16157	-3.33958	0.000839051	0.0130417	Up
LOC117615067	7380.77	0.687519	0.17966	-3.82678	0.000129829	0.00304197	Up
LOC117614422	49.1199	-1.08327	0.32407	3.34269	0.000829702	0.0129084	Down
LOC117616174	1762.67	-0.902827	0.150264	6.00828	1.88e-09	2.32e-07	Down
LOC117614929	794.716	-0.571282	0.150463	3.79684	0.000146553	0.00335795	Down
LOC117614829	242.15	0.626819	0.178418	-3.51321	0.000442732	0.0079635	Up
LOC117616512	115.189	0.98804	0.292303	-3.38019	0.000724355	0.0115946	Up
LOC117613932	47.1753	-1.03525	0.329392	3.14292	0.00167273	0.0219096	Down
LOC117626310	137.795	-0.849617	0.231962	3.66274	0.000249533	0.00513036	Down
LOC117614710	36.3887	1.38697	0.424911	-3.26413	0.001098	0.0158918	Up
LOC117616673	14573.6	1.56532	0.182756	-8.5651	1.08e-17	1.01e-14	Up
LOC117616708	1541.06	0.514177	0.138081	-3.72373	0.000196301	0.00423743	Up
LOC117625439	407.694	0.680498	0.154796	-4.39611	1.1e-05	0.000391529	Up
LOC117628978	2170.61	0.859118	0.130451	-6.58573	4.53e-11	8.55e-09	Up
LOC117615668	213.973	0.507898	0.172605	-2.94254	0.00325532	0.0362153	Up
LOC117616423	276.807	0.549047	0.17374	-3.16016	0.00157682	0.020947	Up
LOC117615218	56.8541	1.09566	0.317143	-3.45479	0.000550721	0.00948978	Up
LOC117616684	1540.78	-0.525937	0.118566	4.43583	9.17e-06	0.000332436	Down
LOC117615497	1465.19	-0.809689	0.182369	4.43983	9e-06	0.000327869	Down
LOC117616533	1080.97	-0.936218	0.182549	5.12858	2.92e-07	1.79e-05	Down
LOC117615403	308.506	0.616949	0.20347	-3.03214	0.00242827	0.0293382	Up
LOC117613915	649.884	0.658519	0.146759	-4.48707	7.22e-06	0.000269266	Up
LOC117612912	79.432	-1.44173	0.28447	5.06811	4.02e-07	2.39e-05	Down
LOC117612461	1887.23	0.683249	0.17625	-3.8766	0.000105928	0.00258563	Up
LOC117616777	428.66	0.861379	0.166149	-5.18438	2.17e-07	1.39e-05	Up
LOC117614643	65.1433	-0.849892	0.288359	2.94734	0.00320519	0.0358172	Down
LOC117613624	2340.73	-0.807386	0.186894	4.32002	1.56e-05	0.000524784	Down
LOC117630066	575.214	-0.999587	0.273557	3.65403	0.000258152	0.00525816	Down
LOC117632240	1781.8	0.608612	0.125292	-4.85755	1.19e-06	6.08e-05	Up
LOC117628696	278.679	-0.551319	0.162697	3.38862	0.000702458	0.0113269	Down
LOC117615438	309.422	-1.07849	0.27661	3.89895	9.66e-05	0.0024036	Down
LOC117615914	3672.25	-1.24289	0.385935	3.22047	0.00127979	0.0178323	Down
LOC117615461	199.111	-0.763902	0.236805	3.22587	0.00125589	0.0176219	Down
LOC117615938	1084.5	-0.649083	0.184981	3.50892	0.000449931	0.00804993	Down
LOC117616427	1050.67	0.596483	0.107107	-5.56905	2.56e-08	2.19e-06	Up
LOC117612562	3744.41	0.691399	0.124093	-5.57161	2.52e-08	2.17e-06	Up
LOC117613873	307.873	0.617825	0.16389	-3.76976	0.000163406	0.00363995	Up
LOC117615130	284.638	1.30651	0.245832	-5.31466	1.07e-07	7.65e-06	Up
LOC117637459	288.153	-0.647284	0.161888	3.99836	6.38e-05	0.0017097	Down
LOC117613809	121.868	1.00873	0.255582	-3.9468	7.92e-05	0.00203051	Up
LOC117613843	958.885	0.513278	0.112244	-4.57288	4.81e-06	0.000191722	Up
LOC117621298	103.014	-0.677867	0.225372	3.00777	0.00263173	0.0310191	Down
LOC117633522	935.359	0.57385	0.109352	-5.24772	1.54e-07	1.02e-05	Up
LOC117636891	190.94	-0.848015	0.191611	4.42572	9.61e-06	0.000345421	Down
LOC117615131	72.8495	0.914704	0.310861	-2.94249	0.00325589	0.0362153	Up
LOC117615184	989.396	0.717972	0.113547	-6.32313	2.56e-10	3.92e-08	Up
LOC117623230	31384.4	-0.532703	0.106426	5.00539	5.57e-07	3.11e-05	Down
LOC117621100	159.727	-0.661893	0.223457	2.96207	0.00305582	0.0345613	Down
LOC117620627	602.235	-0.921676	0.225503	4.0872	4.37e-05	0.0012238	Down
LOC117615126	392.133	0.697726	0.214605	-3.2512	0.00114919	0.0164906	Up
LOC117626279	1307.25	-0.938576	0.181627	5.1676	2.37e-07	1.49e-05	Down
LOC117627108	972.874	-0.701165	0.124914	5.61319	1.99e-08	1.74e-06	Down
LOC117622794	2260.53	-0.748042	0.160759	4.65318	3.27e-06	0.000139167	Down
LOC117630931	118.563	-0.895678	0.26875	3.33276	0.000859891	0.0132554	Down
LOC117616270	688.518	-0.605848	0.149218	4.06015	4.9e-05	0.00135653	Down
LOC117632879	3044.5	-0.704459	0.127417	5.52876	3.23e-08	2.66e-06	Down
LOC117616481	478.265	0.639287	0.132708	-4.81725	1.46e-06	7.1e-05	Up
LOC117615561	6236.92	1.15489	0.177802	-6.49539	8.28e-11	1.44e-08	Up
LOC117633869	835.256	0.500253	0.138127	-3.62169	0.000292688	0.00578429	Up
LOC117616125	996.975	0.839831	0.152471	-5.50813	3.63e-08	2.92e-06	Up
LOC117634733	94.2222	1.01258	0.308221	-3.28523	0.00101898	0.0150064	Up
LOC117626377	192.656	0.544825	0.17287	-3.15164	0.00162359	0.0214358	Up
LOC117637167	249.672	0.530652	0.166767	-3.182	0.0014626	0.0197575	Up
LOC117616611	42.063	-1.52556	0.485216	3.14408	0.0016661	0.0218399	Down
LOC117623752	4583.2	-0.546913	0.113072	4.83686	1.32e-06	6.54e-05	Down
LOC117615339	246.421	0.938379	0.189759	-4.94511	7.61e-07	4.09e-05	Up
LOC117615678	9652.28	-0.500339	0.146107	3.42447	0.00061599	0.0102673	Down
LOC117638476	1014.14	-1.1069	0.223995	4.94162	7.75e-07	4.14e-05	Down
LOC117622437	261.479	0.635775	0.200248	-3.17495	0.00149865	0.02015	Up
LOC117620908	30.1715	-1.28712	0.434662	2.96119	0.00306458	0.0346371	Down
LOC117614288	3276.81	0.666539	0.0969007	-6.87858	6.05e-12	1.43e-09	Up
LOC117617729	177.14	-0.776348	0.219654	3.53442	0.000408673	0.00753626	Down
LOC117634620	5676.52	0.569559	0.126765	-4.49301	7.02e-06	0.000264211	Up
LOC117625740	680.1	1.35453	0.233369	-5.80426	6.47e-09	6.63e-07	Up
LOC117615061	1840.79	0.628137	0.184705	-3.40077	0.000671968	0.0109401	Up
LOC117635296	24.0699	1.58428	0.497952	-3.18159	0.00146468	0.0197696	Up
LOC117617806	114.051	-0.902791	0.219348	4.11579	3.86e-05	0.001098	Down
LOC117629829	789.102	0.60392	0.177723	-3.39809	0.000678588	0.0110159	Up
LOC117628840	1467.1	-0.806282	0.185632	4.34344	1.4e-05	0.000483029	Down
LOC117615193	95.9183	1.93278	0.296586	-6.51675	7.18e-11	1.26e-08	Up
LOC117626209	379.326	-1.12472	0.242645	4.63524	3.57e-06	0.000148633	Down
LOC117614117	19784	0.558049	0.115114	-4.84779	1.25e-06	6.3e-05	Up
LOC117616420	765.49	-1.16115	0.150561	7.71217	1.24e-14	6.12e-12	Down
LOC117634140	390.594	-0.903265	0.162445	5.56043	2.69e-08	2.25e-06	Down
LOC117616466	167.856	1.12623	0.312773	-3.60079	0.000317246	0.00618244	Up
LOC117623202	212.01	0.60642	0.180723	-3.35551	0.000792179	0.0124434	Up
LOC117623208	6732.38	1.95713	0.376758	-5.19466	2.05e-07	1.32e-05	Up
LOC117614122	6759.41	-0.654104	0.12551	5.21155	1.87e-07	1.22e-05	Down
LOC117614691	194.043	-0.774025	0.254545	3.04082	0.00235939	0.0286843	Down
LOC117633388	7056.79	-0.664117	0.0908867	7.30708	2.73e-13	8.66e-11	Down
LOC117615573	4387.03	0.545451	0.164988	-3.306	0.000946396	0.0142239	Up
LOC117615970	667.932	-0.98676	0.175075	5.63623	1.74e-08	1.55e-06	Down
LOC117614355	14444.1	0.791559	0.174511	-4.53587	5.74e-06	0.000223847	Up
LOC117614988	327.485	-0.706301	0.155472	4.54295	5.55e-06	0.000217974	Down
LOC117615824	557.396	-0.504403	0.140143	3.5992	0.000319196	0.00619956	Down
LOC117614282	3286.45	1.22865	0.104707	-11.7341	8.52e-32	1.43e-27	Up
LOC117613906	428.994	-0.948877	0.180356	5.26114	1.43e-07	9.75e-06	Down
LOC117622349	165.836	1.2617	0.245478	-5.13976	2.75e-07	1.71e-05	Up
LOC117615135	308.479	-0.860539	0.224149	3.83914	0.000123466	0.0029287	Down
LOC117615051	548.963	-0.604183	0.126632	4.77119	1.83e-06	8.68e-05	Down
LOC117636087	12815.8	0.563634	0.122563	-4.59874	4.25e-06	0.000172285	Up
LOC117614429	983.597	0.58948	0.17147	-3.43781	0.000586441	0.00989245	Up
LOC117614358	77.9226	2.60457	0.360341	-7.22805	4.9e-13	1.47e-10	Up
LOC117615018	2615.93	0.685794	0.100275	-6.8391	7.97e-12	1.81e-09	Up
LOC117614118	1222.49	0.552072	0.156759	-3.5218	0.000428633	0.00781012	Up
LOC117615820	7960.53	0.507339	0.170901	-2.96861	0.00299151	0.0339941	Up
LOC117615391	36933.2	0.794339	0.163901	-4.84646	1.26e-06	6.3e-05	Up
LOC117615098	1164.89	0.912231	0.134067	-6.8043	1.02e-11	2.22e-09	Up
LOC117615768	127.271	-0.857022	0.226183	3.78906	0.00015122	0.00343679	Down
LOC117612630	218.776	-0.725017	0.205295	3.53158	0.000413079	0.00760916	Down
LOC117624331	171.451	-0.551957	0.191999	2.87479	0.00404292	0.042488	Down
LOC117616073	404.443	0.840331	0.211644	-3.9705	7.17e-05	0.0018687	Up
LOC117615310	80.8693	-0.840156	0.289327	2.90383	0.00368632	0.0395891	Down
LOC117628905	255.819	-0.809566	0.158178	5.11808	3.09e-07	1.87e-05	Down
LOC117616691	581.041	0.573878	0.110746	-5.18195	2.2e-07	1.4e-05	Up
LOC117616694	7134.35	0.65716	0.119061	-5.51953	3.4e-08	2.77e-06	Up
LOC117614472	114.666	1.01714	0.278152	-3.65676	0.000255422	0.00522894	Up
LOC117614672	7521.68	1.36608	0.40918	-3.33858	0.000842082	0.0130597	Up
LOC117616444	45.4468	1.22975	0.37428	-3.28564	0.0010175	0.0149993	Up
LOC117637050	723.459	-1.0012	0.118787	8.42856	3.5e-17	2.94e-14	Down
LOC117638861	106.416	-0.762041	0.210164	3.62594	0.000287911	0.00569657	Down
LOC117615978	4035.97	1.00772	0.137501	-7.32882	2.32e-13	7.51e-11	Up
LOC117620746	92.6345	-0.847289	0.297898	2.84422	0.00445201	0.0455161	Down
LOC117621342	1360.74	1.22066	0.347968	-3.50795	0.000451572	0.0080707	Up
LOC117615347	2596.48	-1.61466	0.385155	4.19224	2.76e-05	0.000827331	Down
LOC117616376	762.521	-0.766897	0.165387	4.63699	3.54e-06	0.000147897	Down
LOC117615255	1482.32	-0.750448	0.212748	3.5274	0.000419655	0.00768194	Down
LOC117615451	2285.08	0.622375	0.13747	-4.52734	5.97e-06	0.000230927	Up
LOC117616648	540.794	-0.684185	0.160318	4.26768	1.98e-05	0.000623219	Down
LOC117618781	533.691	1.18024	0.240155	-4.91452	8.9e-07	4.69e-05	Up
LOC117618799	12.9492	-1.81106	0.611138	2.96342	0.00304237	0.0344552	Down
LOC117624258	550.887	1.08269	0.209118	-5.1774	2.25e-07	1.43e-05	Up
LOC117615861	518.853	-0.554215	0.179063	3.09508	0.00196761	0.0249745	Down
LOC117616656	1094.91	-0.599792	0.143615	4.17639	2.96e-05	0.000872315	Down
LOC117615401	124.241	0.844469	0.257784	-3.27587	0.00105337	0.0154182	Up
LOC117615729	1421.29	1.09086	0.197609	-5.52032	3.38e-08	2.77e-06	Up
LOC117623160	1568.28	-0.566424	0.142348	3.97916	6.92e-05	0.00182591	Down
LOC117625617	838.049	-0.690561	0.192568	3.58607	0.000335702	0.00644501	Down
LOC117614646	914.396	0.624306	0.147472	-4.23339	2.3e-05	0.000709043	Up
LOC117613825	799.861	0.5207	0.107439	-4.84647	1.26e-06	6.3e-05	Up
LOC117612478	180.801	-0.795529	0.209218	3.80239	0.000143305	0.003297	Down
LOC117614103	221.394	-0.940539	0.190063	4.94856	7.48e-07	4.04e-05	Down
LOC117614409	342.373	0.74757	0.164278	-4.55063	5.35e-06	0.000211154	Up
LOC117615479	732.663	0.983098	0.154627	-6.35789	2.05e-10	3.19e-08	Up
LOC117634202	176.808	0.888152	0.203297	-4.36874	1.25e-05	0.000438048	Up
LOC117638514	7279.58	0.698106	0.133706	-5.2212	1.78e-07	1.16e-05	Up
LOC117628896	996.623	-1.40409	0.173149	8.10914	5.1e-16	3.06e-13	Down
LOC117616405	2581.51	1.15938	0.154913	-7.48407	7.21e-14	2.69e-11	Up
LOC117613446	70.8942	-1.47982	0.382169	3.87216	0.000107877	0.00262178	Down
LOC117637123	15583.4	-0.666817	0.172479	3.86607	0.000110604	0.00268032	Down
LOC117634658	2585.57	-0.690308	0.180419	3.82614	0.000130168	0.00304474	Down
LOC117619559	88.7213	1.07073	0.332339	-3.22179	0.00127392	0.0177947	Up
LOC117635688	497.505	-0.575466	0.156721	3.67192	0.000240736	0.00497384	Down
LOC117635276	552.062	-0.658934	0.136258	4.83592	1.33e-06	6.56e-05	Down
LOC117619713	50.9452	1.29208	0.353784	-3.65217	0.000260036	0.00527227	Up
LOC117614221	582.553	0.856595	0.154039	-5.56091	2.68e-08	2.25e-06	Up
LOC117612205	315.129	0.740805	0.219623	-3.37307	0.000743344	0.0118498	Up
LOC117638532	26.7382	2.53669	0.58201	-4.3585	1.31e-05	0.000455983	Up
LOC117615802	985.008	-1.0919	0.203206	5.37338	7.73e-08	5.73e-06	Down
LOC117616504	1252.7	-1.65207	0.229133	7.21008	5.59e-13	1.65e-10	Down
LOC117616276	219.259	-0.595969	0.183695	3.24434	0.00117722	0.0167642	Down
LOC117621005	113.056	1.60528	0.311947	-5.146	2.66e-07	1.66e-05	Up
LOC117614269	1286.01	0.500969	0.115958	-4.32025	1.56e-05	0.000524784	Up
LOC117616592	368.001	-0.799663	0.204824	3.90414	9.46e-05	0.00237358	Down
LOC117637857	288.857	-0.874792	0.236922	3.69232	0.000222215	0.00469499	Down
LOC117615951	483.57	0.680072	0.155907	-4.36202	1.29e-05	0.000449635	Up
LOC117636929	19.9069	1.89006	0.602406	-3.13752	0.00170385	0.0221448	Up
LOC117616147	2931.9	0.50945	0.102938	-4.9491	7.46e-07	4.04e-05	Up
LOC117630094	126.026	-0.70388	0.227767	3.09035	0.00199924	0.0252806	Down
LOC117621678	476.847	0.629741	0.204541	-3.0788	0.00207835	0.0261238	Up
LOC117622826	2514.11	0.595346	0.132544	-4.4917	7.07e-06	0.000265251	Up
LOC117613951	548.371	0.618105	0.117223	-5.27292	1.34e-07	9.33e-06	Up
LOC117615595	101.357	-0.86568	0.28175	3.07251	0.00212268	0.0264439	Down
LOC117615412	101.087	-1.43378	0.268557	5.33883	9.35e-08	6.79e-06	Down
LOC117620258	397.83	0.561614	0.185905	-3.02097	0.00251963	0.0300319	Up
LOC117618508	1758.12	0.576385	0.149134	-3.86489	0.00011114	0.00268754	Up
LOC117618729	253.885	-0.73295	0.205766	3.56205	0.000367975	0.00696131	Down
LOC117617277	2907.1	1.31923	0.193057	-6.83336	8.29e-12	1.84e-09	Up
LOC117617176	7023.95	0.717009	0.142701	-5.02455	5.05e-07	2.91e-05	Up
LOC117619009	376.012	0.597041	0.212263	-2.81274	0.0049121	0.0488537	Up
LOC117617861	160.139	0.876167	0.247168	-3.54482	0.000392875	0.00734968	Up
LOC117617757	1471.76	-0.696298	0.221707	3.14063	0.00168586	0.0220301	Down
LOC117620250	379.674	-0.763915	0.124404	6.14058	8.22e-10	1.1e-07	Down
LOC117617120	54.7021	-0.943489	0.321983	2.93024	0.00338696	0.0373276	Down
LOC117619704	52.9296	-0.970823	0.342076	2.83803	0.00453925	0.0460477	Down
LOC117619758	197.869	0.934352	0.328476	-2.8445	0.00444808	0.0455161	Up
LOC117619393	48.5828	-1.29048	0.354381	3.6415	0.000271055	0.00543987	Down
LOC117619218	370.165	0.632968	0.190746	-3.31839	0.000905392	0.0137587	Up
LOC117619582	180.738	-0.615191	0.203746	3.01941	0.00253271	0.0301138	Down
LOC117619760	271.683	-0.885121	0.190477	4.64686	3.37e-06	0.000142413	Down
LOC117620456	2286.86	-1.97102	0.688567	2.8625	0.00420308	0.0436073	Down
LOC117617227	211.057	-0.682898	0.20028	3.40971	0.000650311	0.0106806	Down
LOC117619407	1691.95	-0.777918	0.168547	4.61545	3.92e-06	0.000162087	Down
LOC117617337	1258.99	-0.581074	0.139	4.18038	2.91e-05	0.000861771	Down
LOC117617220	66.663	-0.83954	0.285359	2.94204	0.00326055	0.0362431	Down
LOC117617700	367.819	-0.722711	0.255235	2.83155	0.00463236	0.0466789	Down
LOC117617608	867.943	0.678363	0.144261	-4.70234	2.57e-06	0.000115346	Up
LOC117618736	266.837	-0.98656	0.285121	3.46014	0.000539893	0.00932848	Down
LOC117618757	962.313	0.537567	0.158994	-3.38106	0.000722079	0.0115823	Up
LOC117619492	321.611	-1.03894	0.27605	3.76359	0.000167489	0.0037138	Down
LOC117619502	23.2407	-2.60424	0.605	4.30452	1.67e-05	0.000549473	Down
LOC117619094	250.349	0.674074	0.213845	-3.15216	0.00162065	0.0214277	Up
LOC117618195	253.607	1.92695	0.250782	-7.68379	1.54e-14	7.42e-12	Up
LOC117620022	28.3161	-1.40904	0.459049	3.06948	0.0021443	0.0266343	Down
LOC117617158	396.824	1.02759	0.196512	-5.22915	1.7e-07	1.12e-05	Up
LOC117619663	4330.3	-0.816994	0.20692	3.94837	7.87e-05	0.00202345	Down
LOC117617376	438.723	0.586509	0.206008	-2.84703	0.00441298	0.0452546	Up
LOC117617876	8449.37	0.635303	0.115646	-5.49352	3.94e-08	3.13e-06	Up
LOC117620261	4161.56	0.524868	0.134278	-3.90882	9.27e-05	0.00233857	Up
LOC117618483	648.999	0.832984	0.167223	-4.98126	6.32e-07	3.49e-05	Up
LOC117618810	1093.11	-0.975997	0.211198	4.62123	3.81e-06	0.000158019	Down
LOC117619807	145.511	-1.80186	0.254711	7.07412	1.5e-12	3.89e-10	Down
LOC117618926	1351.9	-0.510735	0.134829	3.78803	0.000151849	0.00344642	Down
LOC117617707	452.062	-0.849776	0.145281	5.84918	4.94e-09	5.26e-07	Down
LOC117619387	234.211	0.60054	0.164613	-3.64818	0.0002641	0.00531933	Up
LOC117620349	343.426	-1.12316	0.229468	4.89463	9.85e-07	5.11e-05	Down
LOC117617198	682.092	0.532066	0.159532	-3.33517	0.000852466	0.013166	Up
LOC117618948	169.457	-0.653539	0.227361	2.87446	0.0040472	0.042488	Down
LOC117618826	736.778	-0.809621	0.17049	4.74877	2.05e-06	9.51e-05	Down
LOC117617100	48.2033	2.31145	0.632699	-3.65332	0.000258875	0.00525816	Up
LOC117620192	461.866	-0.602655	0.183423	3.28561	0.00101761	0.0149993	Down
LOC117620308	1020.88	-0.821656	0.195338	4.20632	2.6e-05	0.000783723	Down
LOC117617561	25093.7	-0.58282	0.142812	4.08103	4.48e-05	0.00125259	Down
LOC117620000	251.21	-0.837053	0.239894	3.48926	0.000484364	0.00854445	Down
LOC117617660	140.69	0.781938	0.200793	-3.89425	9.85e-05	0.00243983	Up
LOC117618341	38.8554	1.40527	0.408705	-3.43836	0.000585256	0.0098923	Up
LOC117617858	1075.6	-0.537194	0.142645	3.76595	0.000165916	0.00368609	Down
LOC117618793	2498.52	-0.971833	0.125341	7.7535	8.94e-15	4.7e-12	Down
LOC117620146	67.3327	-0.910338	0.298528	3.04942	0.00229281	0.0280236	Down
LOC117619442	440.027	0.523161	0.164002	-3.18997	0.00142289	0.0193459	Up
LOC117618349	370.763	0.6735	0.181051	-3.71994	0.000199268	0.00428007	Up
LOC117617151	187.645	0.80646	0.246471	-3.27202	0.0010678	0.0155888	Up
LOC117618680	77.5753	-0.982021	0.294307	3.33672	0.000847745	0.0131163	Down
LOC117617637	484.12	-0.569024	0.181578	3.13376	0.0017258	0.0223568	Down
LOC117619575	847.956	1.10752	0.190933	-5.80055	6.61e-09	6.64e-07	Up
LOC117618722	224.179	0.732066	0.206785	-3.54023	0.000399772	0.00740458	Up
LOC117617963	19528.7	-0.621251	0.076024	8.17178	3.04e-16	1.97e-13	Down
LOC117617686	1031.24	-1.06043	0.143622	7.38344	1.54e-13	5.19e-11	Down
LOC117618672	5662.21	0.534904	0.133971	-3.99268	6.53e-05	0.00173573	Up
LOC117617830	1314.58	0.56275	0.0951288	-5.91567	3.31e-09	3.78e-07	Up
LOC117620337	310.25	-0.702655	0.158144	4.44314	8.87e-06	0.000324131	Down
LOC117618734	744.199	-1.35377	0.186103	7.27429	3.48e-13	1.08e-10	Down
LOC117619812	189.408	-0.677126	0.176832	3.8292	0.00012856	0.00302395	Down
LOC117619187	226.016	1.42419	0.294029	-4.8437	1.27e-06	6.36e-05	Up
LOC117617680	579.998	-0.975652	0.162999	5.98563	2.16e-09	2.61e-07	Down
LOC117619845	2096.54	0.679739	0.0825864	-8.23064	1.86e-16	1.48e-13	Up
LOC117618612	175.166	0.827565	0.206999	-3.99791	6.39e-05	0.0017097	Up
LOC117617888	33.2424	1.58938	0.54768	-2.90202	0.00370762	0.039767	Up
LOC117617601	452.641	-1.23451	0.206564	5.97642	2.28e-09	2.72e-07	Down
LOC117620161	40.9473	-1.78733	0.462912	3.86105	0.0001129	0.00271639	Down
LOC117618056	5628.88	0.967893	0.16474	-5.87526	4.22e-09	4.64e-07	Up
LOC117620028	239.492	0.743236	0.191694	-3.87721	0.000105663	0.0025829	Up
LOC117618632	466.988	0.741406	0.174444	-4.25011	2.14e-05	0.000664231	Up
LOC117618895	50.6786	-1.16781	0.346811	3.36727	0.000759158	0.0120676	Down
LOC117619139	101.637	1.54306	0.261776	-5.89459	3.76e-09	4.24e-07	Up
LOC117617521	506.592	0.632613	0.185042	-3.41875	0.000629085	0.0104133	Up
LOC117617424	834.167	0.561376	0.146945	-3.82032	0.000133277	0.00311314	Up
LOC117619091	551.639	-0.70625	0.150929	4.67935	2.88e-06	0.000126699	Down
LOC117619145	88.6557	0.879948	0.251681	-3.49628	0.000471795	0.00836988	Up
LOC117617415	192.454	-0.792519	0.214539	3.69406	0.000220704	0.00467482	Down
LOC117617432	293.733	-0.729061	0.206768	3.52598	0.000421914	0.00771277	Down
LOC117618842	1589.81	-0.548953	0.109585	5.00936	5.46e-07	3.07e-05	Down
LOC117619992	3741.58	0.627382	0.108169	-5.79999	6.63e-09	6.64e-07	Up
LOC117618858	201.617	-0.765036	0.225026	3.39977	0.00067442	0.0109694	Down
LOC117618422	39.2828	-1.11956	0.364622	3.07047	0.00213725	0.0265664	Down
LOC117617067	244.202	0.693198	0.247242	-2.80372	0.00505169	0.0498588	Up
LOC117619859	1801.08	-0.723416	0.14117	5.12441	2.98e-07	1.82e-05	Down
LOC117620396	256.641	-0.961939	0.24676	3.89828	9.69e-05	0.00240665	Down
LOC117620002	1944.26	0.788374	0.144506	-5.45567	4.88e-08	3.82e-06	Up
LOC117620044	112.898	-0.798241	0.268836	2.96925	0.00298529	0.0339463	Down
LOC117617242	386.082	-0.689224	0.197537	3.48908	0.000484683	0.00854445	Down
LOC117618576	387.535	-0.865134	0.253776	3.40905	0.000651892	0.0106961	Down
LOC117617207	363.909	1.26376	0.214014	-5.90504	3.53e-09	4.01e-07	Up
LOC117618983	3437.42	0.710803	0.134845	-5.27125	1.35e-07	9.38e-06	Up
LOC117618490	812.305	-0.551554	0.187502	2.94159	0.00326536	0.0362727	Down
LOC117619408	414.507	-0.553664	0.165846	3.33843	0.000842534	0.0130597	Down
LOC117618599	29.1159	1.75215	0.488453	-3.58713	0.000334338	0.00642616	Up
LOC117617051	766.09	0.615603	0.172346	-3.57189	0.000354414	0.00676564	Up
LOC117619975	1855.17	-0.543582	0.151326	3.59212	0.000327998	0.00633327	Down
LOC117619567	4564.04	-0.552816	0.15923	3.4718	0.000516979	0.00900989	Down
LOC117619420	76.1566	-0.940516	0.31648	2.9718	0.00296059	0.0337567	Down
LOC117617717	2104.85	-0.772852	0.149526	5.16869	2.36e-07	1.49e-05	Down
LOC117617847	286.881	1.92031	0.314969	-6.09684	1.08e-09	1.4e-07	Up
LOC117618844	421.202	1.48287	0.221224	-6.70299	2.04e-11	4.24e-09	Up
LOC117618807	3014.3	-0.793456	0.208648	3.80285	0.000143041	0.00329542	Down
LOC117618965	808.758	-0.606413	0.134525	4.50779	6.55e-06	0.000249246	Down
LOC117621098	262.784	0.738981	0.192345	-3.84195	0.000122059	0.00290352	Up
LOC117622864	1662.02	-0.726906	0.178265	4.07766	4.55e-05	0.00126657	Down
LOC117621534	776.951	-0.833533	0.147985	5.63255	1.78e-08	1.57e-06	Down
LOC117622776	794.302	-0.835839	0.204998	4.07729	4.56e-05	0.00126657	Down
LOC117622487	559.184	0.561998	0.113143	-4.96717	6.79e-07	3.75e-05	Up
LOC117621847	156.941	0.73619	0.21942	-3.35517	0.000793157	0.0124434	Up
LOC117620602	243.176	-1.45212	0.258382	5.62004	1.91e-08	1.68e-06	Down
LOC117622173	48.1854	-1.23002	0.347183	3.54287	0.000395805	0.00735078	Down
LOC117623578	112.174	-1.59329	0.239849	6.6429	3.08e-11	5.95e-09	Down
LOC117622226	845.784	-0.730277	0.145294	5.02622	5e-07	2.89e-05	Down
LOC117622046	66.0689	1.12392	0.354818	-3.1676	0.00153704	0.020543	Up
LOC117622621	1549.04	0.650474	0.13641	-4.76852	1.86e-06	8.74e-05	Up
LOC117622770	330.344	2.01501	0.585261	-3.44293	0.000575448	0.00976578	Up
LOC117621501	1064.36	0.586092	0.128013	-4.57838	4.69e-06	0.000187638	Up
LOC117621049	1154.27	-0.500625	0.119111	4.20299	2.63e-05	0.000792485	Down
LOC117623464	388.714	-1.10412	0.273839	4.032	5.53e-05	0.00150989	Down
LOC117622623	62.4944	-1.08844	0.345589	3.14953	0.00163534	0.0215205	Down
LOC117622660	1479.98	-0.75876	0.118686	6.39303	1.63e-10	2.63e-08	Down
LOC117622235	325.028	0.660783	0.142682	-4.63116	3.64e-06	0.000151	Up
LOC117623067	750.368	0.706083	0.189169	-3.73256	0.000189545	0.00412389	Up
LOC117622189	413.527	0.913745	0.214231	-4.26523	2e-05	0.000628945	Up
LOC117620747	166.779	-0.663864	0.192551	3.44773	0.000565321	0.00966396	Down
LOC117620748	64.6691	-0.912342	0.312142	2.92284	0.00346855	0.0380027	Down
LOC117623413	3421.88	0.982073	0.168054	-5.84379	5.1e-09	5.4e-07	Up
LOC117623099	211.81	2.54479	0.359345	-7.08177	1.42e-12	3.74e-10	Up
LOC117622155	1940.62	0.636783	0.142105	-4.48107	7.43e-06	0.00027573	Up
LOC117621601	92.0052	-1.2921	0.335044	3.85652	0.000115015	0.00276253	Down
LOC117623061	360.648	-0.634583	0.156408	4.05722	4.97e-05	0.00137139	Down
LOC117620589	1421.69	0.567156	0.178637	-3.17491	0.00149885	0.02015	Up
LOC117622372	264.971	0.571478	0.191107	-2.99036	0.00278646	0.0322935	Up
LOC117620516	171.596	-0.638991	0.222987	2.8656	0.00416222	0.0433706	Down
LOC117622058	238.892	-0.530557	0.159773	3.3207	0.00089791	0.0137158	Down
LOC117622082	1653.09	0.627593	0.194741	-3.2227	0.00126986	0.0177585	Up
LOC117622611	17863.5	0.673733	0.123124	-5.472	4.45e-08	3.5e-06	Up
LOC117620783	2660.66	0.970006	0.152518	-6.35993	2.02e-10	3.17e-08	Up
LOC117622303	179.496	-0.888714	0.303233	2.9308	0.00338096	0.0372859	Down
LOC117620745	95.0552	2.50956	0.71505	-3.50964	0.000448721	0.00804271	Up
LOC117620652	2521.52	1.02299	0.129073	-7.9257	2.27e-15	1.23e-12	Up
LOC117622326	2494.11	0.621	0.101616	-6.11124	9.89e-10	1.3e-07	Up
LOC117623096	437.285	0.788487	0.187958	-4.19502	2.73e-05	0.000819406	Up
LOC117622998	1989.46	1.03704	0.205349	-5.05011	4.42e-07	2.6e-05	Up
LOC117620599	55.8509	-1.30173	0.356077	3.65575	0.000256435	0.00524024	Down
LOC117622857	79.249	0.991974	0.291235	-3.4061	0.000658979	0.0107704	Up
LOC117622057	526.801	-0.526064	0.155598	3.38092	0.000722432	0.0115823	Down
LOC117621251	170.37	-1.07817	0.177442	6.07615	1.23e-09	1.58e-07	Down
LOC117622851	128.58	1.85178	0.410338	-4.51282	6.4e-06	0.000243961	Up
LOC117621824	173.493	0.93316	0.315187	-2.96065	0.0030699	0.034674	Up
LOC117623189	319.254	-0.774306	0.219424	3.52882	0.000417424	0.00765566	Down
LOC117622410	23.2639	-1.64292	0.54275	3.02703	0.00246972	0.0297204	Down
LOC117622225	150.163	0.675927	0.200924	-3.3641	0.000767929	0.0121496	Up
LOC117623538	168.582	-0.69961	0.1893	3.69578	0.000219214	0.00465717	Down
LOC117621045	923.564	-0.665455	0.198111	3.359	0.000782254	0.0123408	Down
LOC117623549	409.368	0.811419	0.189819	-4.27469	1.91e-05	0.000609672	Up
LOC117622266	755.52	-0.517234	0.159136	3.25027	0.00115297	0.0165308	Down
LOC117621492	4735.39	-0.501043	0.155333	3.22561	0.00125704	0.0176219	Down
LOC117621394	59.8795	-1.30362	0.381566	3.4165	0.000634328	0.0104898	Down
LOC117622393	212.344	-1.26955	0.205294	6.18406	6.25e-10	8.9e-08	Down
LOC117621035	50892.3	-0.520675	0.181712	2.86539	0.00416501	0.0433729	Down
LOC117621222	68.4173	1.05443	0.342897	-3.07505	0.00210465	0.0263177	Up
LOC117622722	2832.18	0.798034	0.104626	-7.62747	2.39e-14	1.09e-11	Up
LOC117622483	7841.9	-0.808853	0.104653	7.72887	1.09e-14	5.53e-12	Down
LOC117622160	10238.3	-0.612933	0.116766	5.24923	1.53e-07	1.02e-05	Down
LOC117622728	221.357	-0.916769	0.230943	3.96968	7.2e-05	0.00187079	Down
LOC117621012	38.1599	-1.57656	0.369898	4.26215	2.02e-05	0.00063175	Down
LOC117620792	1042.69	0.53027	0.10093	-5.25386	1.49e-07	1.01e-05	Up
LOC117620794	821.236	0.708535	0.174158	-4.06835	4.73e-05	0.001314	Up
LOC117623328	1291.4	1.0673	0.189231	-5.64019	1.7e-08	1.52e-06	Up
LOC117620989	329.773	0.523159	0.163532	-3.19913	0.00137845	0.0188939	Up
LOC117620987	382.677	-0.572318	0.194765	2.9385	0.00329802	0.0365389	Down
LOC117622688	1586.9	-0.75222	0.182915	4.11239	3.92e-05	0.00111243	Down
LOC117621566	3015.46	-1.45611	0.221926	6.56127	5.34e-11	9.86e-09	Down
LOC117621567	720.55	-1.66271	0.41591	3.99777	6.39e-05	0.0017097	Down
LOC117622990	1005	1.12329	0.218661	-5.13713	2.79e-07	1.72e-05	Up
LOC117622844	133.739	-0.99938	0.20927	4.77556	1.79e-06	8.56e-05	Down
LOC117621520	203.43	-0.778041	0.193502	4.02084	5.8e-05	0.00157813	Down
LOC117621202	374.639	0.69816	0.176095	-3.96468	7.35e-05	0.00190161	Up
LOC117622542	90.6593	0.648553	0.227687	-2.84844	0.00439343	0.0451091	Up
LOC117622727	250.982	-1.03122	0.283846	3.63302	0.00028012	0.00556862	Down
LOC117622352	489.201	-0.702494	0.19459	3.61012	0.000306052	0.00600604	Down
LOC117623447	452.042	-0.533621	0.166744	3.20024	0.00137313	0.0188517	Down
LOC117623527	175.649	1.0994	0.268501	-4.09458	4.23e-05	0.00118947	Up
LOC117622355	161.313	1.24142	0.403391	-3.07745	0.0020878	0.0261762	Up
LOC117621951	129.968	2.70604	0.356683	-7.58669	3.28e-14	1.42e-11	Up
LOC117622199	7079.44	0.66827	0.121425	-5.50354	3.72e-08	2.97e-06	Up
LOC117621021	1699.77	-1.12753	0.193509	5.82676	5.65e-09	5.83e-07	Down
LOC117620691	1101.28	-0.758662	0.199685	3.7993	0.000145105	0.0033293	Down
LOC117623030	1500.83	-0.797313	0.177895	4.48193	7.4e-06	0.000275234	Down
LOC117622228	255.579	-1.86315	0.228396	8.15753	3.42e-16	2.13e-13	Down
LOC117622769	293.919	0.549445	0.175839	-3.12471	0.00177983	0.022977	Up
LOC117622960	884.352	0.543671	0.158095	-3.43889	0.000584096	0.00988262	Up
LOC117621449	1476.89	-0.535384	0.0941799	5.6847	1.31e-08	1.2e-06	Down
LOC117621164	2368.54	0.941847	0.176722	-5.32954	9.85e-08	7.08e-06	Up
LOC117621114	159.638	-0.746672	0.213365	3.49951	0.000466122	0.00828672	Down
LOC117622571	162.81	-1.11067	0.269239	4.12521	3.7e-05	0.00106123	Down
LOC117622931	496.217	1.73723	0.258807	-6.71244	1.91e-11	4.02e-09	Up
LOC117623132	655.61	-0.508292	0.150991	3.36636	0.000761659	0.0120921	Down
LOC117620856	804.588	0.841813	0.180371	-4.66711	3.05e-06	0.000132065	Up
LOC117621587	470.445	-0.573794	0.191939	2.98945	0.0027948	0.032333	Down
LOC117621586	88.7701	-0.859362	0.268179	3.20443	0.00135329	0.0186555	Down
LOC117623604	107.343	1.13107	0.271371	-4.16798	3.07e-05	0.000900397	Up
LOC117621557	699.781	-0.771519	0.138025	5.5897	2.27e-08	1.98e-06	Down
LOC117621605	273.347	0.63706	0.156135	-4.08019	4.5e-05	0.00125505	Up
LOC117623416	2236.85	0.601376	0.169981	-3.5379	0.000403316	0.0074538	Up
LOC117621272	1501.47	0.534627	0.173735	-3.07725	0.00208918	0.0261762	Up
LOC117620567	1303.84	0.688901	0.194293	-3.54568	0.000391605	0.00733999	Up
LOC117622501	481.739	-0.556835	0.163501	3.4057	0.000659948	0.0107757	Down
LOC117621588	247.23	0.962183	0.16477	-5.83956	5.23e-09	5.43e-07	Up
LOC117621128	309.225	-0.586534	0.193826	3.02608	0.00247744	0.0297611	Down
LOC117621372	331.084	0.960835	0.223233	-4.30418	1.68e-05	0.000549473	Up
LOC117622989	80.7513	1.31827	0.295054	-4.4679	7.9e-06	0.000291976	Up
LOC117621419	1669.17	0.853196	0.132202	-6.45375	1.09e-10	1.84e-08	Up
LOC117622335	1194.76	-0.789716	0.160664	4.91531	8.86e-07	4.69e-05	Down
LOC117622331	13.8843	-2.55675	0.684525	3.73508	0.000187657	0.00408811	Down
LOC117621553	637.375	-1.96038	0.399412	4.90817	9.19e-07	4.83e-05	Down
LOC117623790	224.693	-0.620319	0.218052	2.84482	0.00444361	0.0455132	Down
LOC117625079	130.166	-0.610186	0.21739	2.80688	0.00500244	0.0495471	Down
LOC117625081	207.937	0.813196	0.222566	-3.65372	0.000258464	0.00525816	Up
LOC117625842	353.619	0.540537	0.165755	-3.26107	0.00110994	0.0160232	Up
LOC117624101	264.047	-0.97185	0.261009	3.72344	0.000196527	0.00423743	Down
LOC117624111	86.4722	1.32271	0.435406	-3.03789	0.00238243	0.0289089	Up
LOC117626459	743.965	1.24956	0.173959	-7.18307	6.82e-13	1.94e-10	Up
LOC117623940	359.054	0.862376	0.206292	-4.18036	2.91e-05	0.000861771	Up
LOC117624009	907.503	-0.536682	0.125099	4.29007	1.79e-05	0.000579548	Down
LOC117624010	20437.4	-1.24165	0.178243	6.96605	3.26e-12	8.06e-10	Down
LOC117624695	4347.6	1.08412	0.146184	-7.41614	1.21e-13	4.22e-11	Up
LOC117626050	414.217	1.07456	0.242886	-4.42413	9.68e-06	0.000347231	Up
LOC117626271	39.4663	-1.42624	0.448548	3.17968	0.0014744	0.0198689	Down
LOC117624421	1340.85	1.29471	0.240839	-5.37582	7.62e-08	5.7e-06	Up
LOC117624260	3304.12	0.913365	0.195282	-4.67717	2.91e-06	0.000127058	Up
LOC117624979	1665.39	1.80325	0.219436	-8.21767	2.07e-16	1.52e-13	Up
LOC117625092	1464.93	0.620621	0.194936	-3.18371	0.00145399	0.0196727	Up
LOC117625673	1547.65	0.569962	0.169346	-3.36567	0.000763573	0.0120921	Up
LOC117624898	76.5815	0.939014	0.267329	-3.51258	0.000443771	0.00796515	Up
LOC117624569	3871.67	0.550852	0.168487	-3.26939	0.00107778	0.0156936	Up
LOC117625051	195.993	-0.640906	0.226904	2.82457	0.00473445	0.0474983	Down
LOC117623992	882.005	0.669464	0.143241	-4.6737	2.96e-06	0.000128554	Up
LOC117623970	1264.77	1.28175	0.370451	-3.45996	0.000540251	0.00932848	Up
LOC117623759	817.803	1.20682	0.135318	-8.91841	4.73e-19	5.68e-16	Up
LOC117623959	735.21	0.731846	0.15645	-4.67783	2.9e-06	0.000126979	Up
LOC117624701	555.045	1.15967	0.400289	-2.89708	0.00376652	0.0401428	Up
LOC117623817	8720.36	1.36953	0.156422	-8.75532	2.04e-18	2.14e-15	Up
LOC117623786	28.9451	1.85468	0.448649	-4.13392	3.57e-05	0.00102877	Up
LOC117623839	422.988	1.29665	0.299368	-4.3313	1.48e-05	0.000504651	Up
LOC117626800	1356.82	-0.787293	0.190017	4.14328	3.42e-05	0.000991072	Down
LOC117624607	380.278	-0.51242	0.173588	2.95193	0.00315798	0.035502	Down
LOC117625764	38.9456	1.67125	0.354598	-4.71309	2.44e-06	0.000110308	Up
LOC117624058	826.268	1.73481	0.192387	-9.01733	1.93e-19	2.95e-16	Up
LOC117624059	274.518	0.684106	0.236841	-2.88846	0.0038713	0.0409739	Up
LOC117623885	262.126	0.673466	0.18923	-3.55898	0.000372292	0.00702716	Up
LOC117625832	71.9716	-1.52051	0.502888	3.02357	0.00249813	0.0298604	Down
LOC117625881	304.06	-0.763664	0.191444	3.98897	6.64e-05	0.00175759	Down
LOC117624908	300.876	-0.620734	0.173263	3.58261	0.000340183	0.0065236	Down
LOC117626590	338.21	-1.23068	0.251202	4.89917	9.62e-07	5.03e-05	Down
LOC117625063	284.394	1.51111	0.201394	-7.50322	6.23e-14	2.49e-11	Up
LOC117625990	349.608	1.60381	0.244202	-6.56755	5.12e-11	9.56e-09	Up
LOC117626539	71.9665	0.903923	0.287148	-3.14793	0.00164431	0.0216216	Up
LOC117626099	384.506	-0.672427	0.143915	4.6724	2.98e-06	0.000129042	Down
LOC117624205	254.175	-0.549993	0.164705	3.33927	0.000840002	0.0130445	Down
LOC117625959	149.001	-1.1721	0.35905	3.26445	0.00109677	0.0158875	Down
LOC117625119	1091.26	1.07545	0.170748	-6.29846	3.01e-10	4.51e-08	Up
LOC117625816	2110.32	-0.506434	0.167745	3.01908	0.00253545	0.0301138	Down
LOC117625951	336.456	0.73955	0.160611	-4.60459	4.13e-06	0.000168703	Up
LOC117625720	263.306	0.663239	0.202054	-3.28248	0.00102897	0.0151138	Up
LOC117624253	2123.83	0.595301	0.105382	-5.64898	1.61e-08	1.45e-06	Up
LOC117626382	7293.29	0.540256	0.156313	-3.45624	0.000547763	0.00944849	Up
LOC117624279	83.673	0.929874	0.318541	-2.91916	0.00350973	0.0382792	Up
LOC117624281	341.261	0.587715	0.192123	-3.05906	0.00222031	0.0273162	Up
LOC117624359	224.679	-0.917204	0.190495	4.81484	1.47e-06	7.16e-05	Down
LOC117623874	57.4497	-1.26551	0.413419	3.06108	0.00220542	0.027186	Down
LOC117623873	71.9435	-1.26908	0.325389	3.90019	9.61e-05	0.00239485	Down
LOC117623980	1565.15	0.70594	0.15368	-4.59358	4.36e-06	0.000175721	Up
LOC117625805	120.732	-0.901044	0.209776	4.29527	1.74e-05	0.000568695	Down
LOC117626730	1947.42	0.745559	0.181861	-4.0996	4.14e-05	0.00116587	Up
LOC117624054	222.079	-0.71661	0.201158	3.56242	0.000367452	0.00696131	Down
LOC117626489	164.11	-1.08179	0.258756	4.18074	2.91e-05	0.000861771	Down
LOC117624727	388.883	0.704797	0.250522	-2.81331	0.00490346	0.0488255	Up
LOC117625979	24.8956	2.45371	0.671915	-3.65182	0.000260392	0.00527227	Up
LOC117624704	156.75	0.776662	0.260698	-2.97916	0.00289037	0.0331132	Up
LOC117626291	60.0299	0.788724	0.27654	-2.85211	0.00434297	0.0446455	Up
LOC117626284	147.157	1.52847	0.327689	-4.66439	3.1e-06	0.000133142	Up
LOC117626288	8404.61	0.639634	0.17797	-3.59405	0.000325579	0.00629378	Up
LOC117624921	276.408	-0.795816	0.192985	4.12372	3.73e-05	0.00106628	Down
LOC117625170	68.7969	1.41203	0.357743	-3.94705	7.91e-05	0.00203051	Up
LOC117623949	607.844	-0.531847	0.141679	3.75388	0.000174115	0.00384287	Down
LOC117626229	410.789	0.821416	0.137504	-5.97375	2.32e-09	2.75e-07	Up
LOC117625300	139.759	2.85708	0.774494	-3.68896	0.000225171	0.00473958	Up
LOC117623983	175.282	-1.18418	0.23055	5.13634	2.8e-07	1.73e-05	Down
LOC117626190	161.343	0.563801	0.185327	-3.04219	0.00234866	0.0286393	Up
LOC117625739	1467.91	-0.54	0.128344	4.20744	2.58e-05	0.00078265	Down
LOC117625941	56.7981	-1.296	0.390556	3.31834	0.000905531	0.0137587	Down
LOC117623754	1033.12	-1.24194	0.189551	6.55199	5.68e-11	1.04e-08	Down
LOC117624844	962.212	0.786011	0.142688	-5.50862	3.62e-08	2.92e-06	Up
LOC117624883	2101.54	0.556235	0.0958612	-5.80251	6.53e-09	6.64e-07	Up
LOC117624333	40438.6	1.39571	0.153777	-9.07624	1.12e-19	1.89e-16	Up
LOC117624784	2459	1.24812	0.186691	-6.68551	2.3e-11	4.61e-09	Up
LOC117624011	189.899	0.926851	0.198741	-4.66362	3.11e-06	0.000133298	Up
LOC117624822	56.8315	-1.53099	0.290726	5.26609	1.39e-07	9.61e-06	Down
LOC117624458	809.956	-0.606449	0.14343	4.22817	2.36e-05	0.000723035	Down
LOC117624576	269.473	0.566468	0.175601	-3.22588	0.00125588	0.0176219	Up
LOC117623954	439.654	-1.00054	0.184223	5.43114	5.6e-08	4.32e-06	Down
LOC117624017	301.406	-0.845669	0.180666	4.68085	2.86e-06	0.000126188	Down
LOC117626787	180.272	0.75188	0.198174	-3.79403	0.000148219	0.00338689	Up
LOC117625397	117.641	0.900466	0.229832	-3.91792	8.93e-05	0.0022588	Up
LOC117624231	2427.56	0.527696	0.103426	-5.10219	3.36e-07	2.02e-05	Up
LOC117626185	131.268	0.768811	0.2742	-2.80383	0.00504988	0.0498588	Up
LOC117625403	115.48	-1.17671	0.274305	4.28978	1.79e-05	0.000579548	Down
LOC117625910	4934.37	0.520678	0.143887	-3.61867	0.000296119	0.00583837	Up
LOC117624771	1752.4	-0.714221	0.136172	5.245	1.56e-07	1.03e-05	Down
LOC117624774	152.195	-0.586267	0.199369	2.94061	0.00327565	0.0363629	Down
LOC117624949	295.852	-0.78982	0.188537	4.1892	2.8e-05	0.00083625	Down
LOC117626708	87.1008	0.86336	0.260671	-3.31207	0.000926084	0.013981	Up
LOC117626397	1376	1.48517	0.206594	-7.18885	6.53e-13	1.89e-10	Up
LOC117626230	17590.6	1.28214	0.209919	-6.10778	1.01e-09	1.32e-07	Up
LOC117626251	648.629	0.79413	0.132331	-6.00108	1.96e-09	2.39e-07	Up
LOC117624891	15.7599	1.85677	0.608959	-3.04908	0.00229544	0.0280354	Up
LOC117626631	1432.71	0.834872	0.144853	-5.76358	8.23e-09	7.96e-07	Up
LOC117626033	5219.25	-0.64624	0.162766	3.97035	7.18e-05	0.0018687	Down
LOC117623854	3137.65	-0.692526	0.112736	6.14289	8.1e-10	1.09e-07	Down
LOC117624787	1992.54	-0.530807	0.164407	3.22862	0.00124391	0.0175063	Down
LOC117625891	45.6345	-1.45083	0.473982	3.06093	0.00220649	0.027186	Down
LOC117625890	75.3826	-1.1621	0.331769	3.50273	0.000460515	0.00819571	Down
LOC117626465	885.899	0.86882	0.155881	-5.57361	2.5e-08	2.15e-06	Up
LOC117626535	1269.57	0.697355	0.130337	-5.35041	8.78e-08	6.44e-06	Up
LOC117626495	269.397	0.568473	0.184206	-3.08607	0.00202821	0.0256084	Up
LOC117626736	1163.21	-0.539792	0.171914	3.1399	0.00169008	0.0220681	Down
LOC117626274	614.673	0.582449	0.179404	-3.24658	0.00116802	0.0166613	Up
LOC117626042	165.15	-0.703821	0.245759	2.86386	0.00418512	0.0434965	Down
LOC117626972	385.062	-0.734963	0.217464	3.37969	0.000725671	0.0116011	Down
LOC117626970	37.8147	-2.43279	0.589175	4.12915	3.64e-05	0.00104496	Down
LOC117627732	1129.75	0.521974	0.182584	-2.85881	0.00425227	0.043982	Up
LOC117627701	187.126	0.742911	0.185946	-3.99532	6.46e-05	0.00171927	Up
LOC117627003	438.481	0.81169	0.192843	-4.20908	2.56e-05	0.000779797	Up
LOC117627569	7065.53	0.505846	0.118266	-4.27719	1.89e-05	0.000606312	Up
LOC117628133	253.098	-0.528236	0.179293	2.94621	0.00321695	0.0358771	Down
LOC117628572	370.288	-0.945582	0.191341	4.94187	7.74e-07	4.14e-05	Down
LOC117627775	249.42	0.502237	0.179097	-2.80427	0.00504309	0.0498324	Up
LOC117627230	78.9181	0.953926	0.338739	-2.81611	0.00486095	0.0485579	Up
LOC117627815	460.24	-0.644201	0.128583	5.01002	5.44e-07	3.07e-05	Down
LOC117628101	581.645	-0.673852	0.172624	3.90358	9.48e-05	0.00237556	Down
LOC117627572	23.7115	1.29809	0.449248	-2.88948	0.00385879	0.040893	Up
LOC117627181	3873.78	0.715672	0.119636	-5.9821	2.2e-09	2.65e-07	Up
LOC117626951	109.323	0.868891	0.270062	-3.21738	0.00129368	0.0179366	Up
LOC117627423	1413.2	0.833279	0.142676	-5.84036	5.21e-09	5.43e-07	Up
LOC117628165	67.214	-1.10434	0.381578	2.89414	0.00380193	0.0404178	Down
LOC117627614	2466.5	-0.681695	0.120488	5.65778	1.53e-08	1.39e-06	Down
LOC117628094	19.2452	3.34915	0.663873	-5.04487	4.54e-07	2.66e-05	Up
LOC117627183	318.759	1.09918	0.159671	-6.88405	5.82e-12	1.4e-09	Up
LOC117628288	93.3184	1.94553	0.337192	-5.76981	7.94e-09	7.72e-07	Up
LOC117628906	21577.5	-0.703566	0.16423	4.28403	1.84e-05	0.000591529	Down
LOC117627158	1434.97	0.63075	0.125569	-5.02313	5.08e-07	2.92e-05	Up
LOC117628385	1927.09	0.558243	0.162131	-3.44315	0.000574981	0.00976578	Up
LOC117627402	485.169	0.699065	0.242613	-2.88141	0.00395904	0.0418236	Up
LOC117627895	1228.09	-0.699588	0.151869	4.60651	4.09e-06	0.000168029	Down
LOC117628328	3630.54	-0.575463	0.115934	4.9637	6.92e-07	3.8e-05	Down
LOC117628760	299.5	-0.531588	0.160487	3.31235	0.000925159	0.0139796	Down
LOC117627349	311.686	-0.834721	0.219332	3.80575	0.000141377	0.00327053	Down
LOC117626968	716.592	-0.642182	0.15339	4.1866	2.83e-05	0.000844376	Down
LOC117626878	550.431	-0.95835	0.182104	5.26265	1.42e-07	9.72e-06	Down
LOC117628664	2204.64	0.682182	0.142909	-4.77354	1.81e-06	8.62e-05	Up
LOC117627387	1332.02	1.24202	0.185544	-6.69393	2.17e-11	4.4e-09	Up
LOC117628660	450.884	-0.774745	0.174186	4.44779	8.68e-06	0.000317883	Down
LOC117628115	369.952	0.514248	0.157113	-3.27311	0.0010637	0.015556	Up
LOC117628547	568.146	0.55628	0.139902	-3.9762	7e-05	0.00184014	Up
LOC117627341	293.713	-0.538746	0.189707	2.83988	0.00451304	0.0459167	Down
LOC117629275	741.203	-1.57651	0.410836	3.83732	0.000124387	0.00293811	Down
LOC117627073	1357.47	-0.904095	0.146912	6.15397	7.56e-10	1.02e-07	Down
LOC117628220	365.21	0.682679	0.182219	-3.74648	0.000179332	0.00393364	Up
LOC117627994	89.8463	-1.01492	0.344738	2.94404	0.00323955	0.0360812	Down
LOC117627841	473.268	0.558098	0.165722	-3.36767	0.000758063	0.0120616	Up
LOC117628845	272.96	-0.865546	0.220697	3.92188	8.79e-05	0.00222806	Down
LOC117629361	3556.8	-0.755482	0.116569	6.48101	9.11e-11	1.56e-08	Down
LOC117628542	96.9991	0.963029	0.234368	-4.10904	3.97e-05	0.0011249	Up
LOC117627371	2059.62	-0.90319	0.171633	5.26232	1.42e-07	9.72e-06	Down
LOC117628695	555.478	0.744171	0.22768	-3.26849	0.00108124	0.0157168	Up
LOC117627872	70.7561	-0.912334	0.311852	2.92553	0.00343869	0.0377739	Down
LOC117627225	17.041	2.08312	0.697235	-2.98768	0.00281099	0.0324392	Up
LOC117628312	151.135	-0.907743	0.250116	3.62929	0.000284203	0.00563648	Down
LOC117627712	2956.84	0.586708	0.127367	-4.60643	4.1e-06	0.000168029	Up
LOC117627900	247.695	-1.36375	0.284411	4.79499	1.63e-06	7.82e-05	Down
LOC117627700	189.108	-1.05416	0.305781	3.44743	0.000565941	0.00966396	Down
LOC117627955	387.141	1.00854	0.256096	-3.93812	8.21e-05	0.00208946	Up
LOC117627239	199.585	0.722487	0.185825	-3.88801	0.000101071	0.00248511	Up
LOC117627178	304.054	0.613902	0.191105	-3.21238	0.00131642	0.0182219	Up
LOC117628164	160.458	0.849273	0.2353	-3.60933	0.000306992	0.00601048	Up
LOC117626884	626.99	0.74759	0.16083	-4.64834	3.35e-06	0.000141753	Up
LOC117627196	648.504	1.1388	0.176112	-6.46635	1e-10	1.71e-08	Up
LOC117629407	1082.92	0.621329	0.132742	-4.68072	2.86e-06	0.000126188	Up
LOC117628721	1997.45	-0.542103	0.0879213	6.16578	7.01e-10	9.67e-08	Down
LOC117627072	1329.56	0.703985	0.176151	-3.99649	6.43e-05	0.00171437	Up
LOC117627987	2108.65	0.513151	0.163183	-3.14463	0.00166297	0.0218158	Up
LOC117627885	983.381	-0.594079	0.131121	4.53076	5.88e-06	0.000228277	Down
LOC117628317	11110	-0.665454	0.115553	5.75884	8.47e-09	8.14e-07	Down
LOC117628549	2697.87	-0.54397	0.097813	5.56132	2.68e-08	2.25e-06	Down
LOC117628147	121.905	-0.919073	0.302843	3.03482	0.00240683	0.0291419	Down
LOC117627485	404.941	1.95435	0.279088	-7.00262	2.51e-12	6.31e-10	Up
LOC117628430	1720.65	-0.531785	0.151388	3.51272	0.000443546	0.00796515	Down
LOC117628860	1393.52	-0.558606	0.142945	3.90784	9.31e-05	0.00234107	Down
LOC117628838	277.306	1.00476	0.237007	-4.23937	2.24e-05	0.000692949	Up
LOC117627220	10767.3	0.621003	0.118463	-5.24217	1.59e-07	1.05e-05	Up
LOC117629306	108.912	-1.28325	0.284266	4.51426	6.35e-06	0.000243388	Down
LOC117629308	305.357	0.780994	0.22397	-3.48705	0.000488388	0.00858278	Up
LOC117629190	1255.9	1.15049	0.174588	-6.58975	4.41e-11	8.42e-09	Up
LOC117627445	443.008	-0.765851	0.186361	4.1095	3.97e-05	0.00112456	Down
LOC117628320	283.849	-0.758152	0.206276	3.67543	0.000237448	0.00493012	Down
LOC117627462	797.462	0.533971	0.135084	-3.95287	7.72e-05	0.00198875	Up
LOC117628308	147.899	-0.79257	0.238258	3.32652	0.00087937	0.0134938	Down
LOC117627857	1787.4	-0.590461	0.148675	3.97148	7.14e-05	0.0018687	Down
LOC117627395	1409.74	-0.526848	0.0960241	5.48662	4.1e-08	3.23e-06	Down
LOC117627252	178.924	0.811823	0.206581	-3.9298	8.5e-05	0.00215984	Up
LOC117627128	336.971	0.566533	0.163229	-3.47078	0.000518945	0.0090348	Up
LOC117628444	4525.41	0.514308	0.141304	-3.63973	0.00027292	0.00547077	Up
LOC117627418	627.325	0.651663	0.140076	-4.65221	3.28e-06	0.00013947	Up
LOC117627904	147.957	-1.09912	0.242095	4.54002	5.62e-06	0.000220512	Down
LOC117628759	160.512	-0.656688	0.202122	3.24897	0.00115825	0.0165603	Down
LOC117628585	579.834	0.598139	0.147189	-4.06376	4.83e-05	0.00133793	Up
LOC117628197	2567.89	-0.565689	0.187214	3.02162	0.00251422	0.0300101	Down
LOC117626891	610.206	0.500581	0.123957	-4.03834	5.38e-05	0.00147446	Up
LOC117628111	507.088	-0.606382	0.208636	2.90641	0.00365599	0.0394015	Down
LOC117627279	1011.19	0.561834	0.139297	-4.03335	5.5e-05	0.00150369	Up
LOC117627819	2129.86	0.551759	0.103472	-5.33247	9.69e-08	6.99e-06	Up
LOC117627170	884.014	-0.500715	0.135487	3.69566	0.000219317	0.00465717	Down
LOC117629171	150.688	0.921014	0.264994	-3.4756	0.000509704	0.00892389	Up
LOC117629172	1050.38	3.54811	0.389308	-9.1139	7.95e-20	1.49e-16	Up
LOC117627750	162.337	-1.95863	0.286102	6.84594	7.6e-12	1.75e-09	Down
LOC117628702	621.195	-1.17344	0.131249	8.94057	3.87e-19	5.01e-16	Down
LOC117631818	304.721	-0.524485	0.159075	3.29709	0.000976938	0.0145657	Down
LOC117629961	1633.69	0.539623	0.124937	-4.31915	1.57e-05	0.000525169	Up
LOC117631410	624.744	1.81899	0.271522	-6.69922	2.1e-11	4.3e-09	Up
LOC117630966	449.5	-0.741196	0.20739	3.57392	0.000351671	0.00672091	Down
LOC117631964	1177.82	-0.552186	0.189222	2.91819	0.00352072	0.0383742	Down
LOC117632425	107.23	-1.59114	0.417583	3.81037	0.00013876	0.0032233	Down
LOC117633108	151.973	-0.745938	0.213571	3.49269	0.000478183	0.00845645	Down
LOC117630766	73.732	-1.0622	0.325335	3.26494	0.00109487	0.0158737	Down
LOC117630765	1160.44	-1.31019	0.355939	3.68093	0.000232382	0.00484887	Down
LOC117632878	475.058	0.871897	0.156095	-5.58567	2.33e-08	2.02e-06	Up
LOC117629610	47987	-0.615854	0.0898991	6.8505	7.36e-12	1.72e-09	Down
LOC117632033	41.9586	-1.3159	0.427501	3.07811	0.00208319	0.0261455	Down
LOC117632900	497.157	0.522271	0.140747	-3.7107	0.000206684	0.00442805	Up
LOC117630802	5381.45	0.755982	0.140645	-5.3751	7.65e-08	5.7e-06	Up
LOC117630763	217.281	-0.586815	0.176442	3.32583	0.000881558	0.0135151	Down
LOC117629821	3140.89	-0.510771	0.124797	4.09282	4.26e-05	0.00119652	Down
LOC117632488	3036.57	2.9082	0.52773	-5.51077	3.57e-08	2.9e-06	Up
LOC117632117	846.33	2.69524	0.439008	-6.1394	8.28e-10	1.1e-07	Up
LOC117633251	1941.76	0.701324	0.152828	-4.58896	4.45e-06	0.000179226	Up
LOC117633144	2278.29	0.778813	0.182184	-4.27488	1.91e-05	0.000609672	Up
LOC117633095	179.089	-0.766233	0.215323	3.55853	0.000372932	0.00703136	Down
LOC117632427	8655.5	-1.14214	0.154481	7.39339	1.43e-13	4.91e-11	Down
LOC117632228	100.59	1.21381	0.323957	-3.74684	0.000179077	0.00393364	Up
LOC117631436	336.629	-0.672234	0.158974	4.22857	2.35e-05	0.000723035	Down
LOC117631803	158.55	0.630248	0.21998	-2.86503	0.00416969	0.0433898	Up
LOC117630043	1831.24	-0.690031	0.0865025	7.97701	1.5e-15	8.69e-13	Down
LOC117629532	83.2603	-0.975692	0.290599	3.35752	0.00078644	0.0123726	Down
LOC117629739	5006.45	1.21785	0.334407	-3.64181	0.000270728	0.00543979	Up
LOC117631111	1863.58	-0.941536	0.157659	5.97199	2.34e-09	2.76e-07	Down
LOC117631852	289.762	-0.690921	0.240092	2.87773	0.00400542	0.042181	Down
LOC117629824	150.564	0.624671	0.219908	-2.8406	0.00450294	0.0458417	Up
LOC117629826	381.504	0.986297	0.20288	-4.86148	1.17e-06	5.97e-05	Up
LOC117629704	1958.68	0.595601	0.104242	-5.71362	1.11e-08	1.03e-06	Up
LOC117631810	190.096	0.647306	0.17942	-3.60776	0.00030885	0.00603982	Up
LOC117632605	503.084	0.860981	0.198156	-4.34497	1.39e-05	0.000481036	Up
LOC117629606	5169.74	1.57941	0.15187	-10.3998	2.48e-25	1.39e-21	Up
LOC117629815	167.551	-0.945934	0.307411	3.07709	0.0020903	0.0261762	Down
LOC117633063	88.4693	-0.855849	0.281163	3.04396	0.00233489	0.0284965	Down
LOC117630987	256.025	1.44059	0.190684	-7.55487	4.19e-14	1.76e-11	Up
LOC117630988	94.1127	0.740188	0.244541	-3.02685	0.00247118	0.0297204	Up
LOC117633062	1367.59	0.575698	0.174796	-3.29355	0.00098932	0.0146723	Up
LOC117630036	376.835	1.54961	0.206898	-7.48973	6.9e-14	2.64e-11	Up
LOC117630038	6060.87	0.841639	0.117549	-7.1599	8.07e-13	2.26e-10	Up
LOC117629800	8889.64	0.900834	0.194357	-4.63494	3.57e-06	0.000148633	Up
LOC117631221	766.386	-0.503686	0.129681	3.88403	0.00010274	0.00252245	Down
LOC117629746	3727.55	0.600047	0.163352	-3.67334	0.0002394	0.00495232	Up
LOC117629960	3367.37	0.786298	0.181589	-4.3301	1.49e-05	0.000506382	Up
LOC117629959	3775.88	0.516679	0.163894	-3.15252	0.0016187	0.0214187	Up
LOC117631905	857.686	-0.730769	0.164971	4.42968	9.44e-06	0.000339867	Down
LOC117632567	3113.91	0.627199	0.107094	-5.85653	4.73e-09	5.1e-07	Up
LOC117632566	491.745	-0.714066	0.14864	4.80399	1.56e-06	7.52e-05	Down
LOC117630192	12.678	-2.23382	0.739882	3.01916	0.00253475	0.0301138	Down
LOC117631913	294.224	-0.849785	0.289497	2.93538	0.00333137	0.0368356	Down
LOC117630218	264.517	0.862149	0.284067	-3.03502	0.0024052	0.0291419	Up
LOC117631090	402.714	-0.605745	0.182523	3.31872	0.000904297	0.0137587	Down
LOC117631603	774.846	-0.816024	0.141367	5.77236	7.82e-09	7.64e-07	Down
LOC117633003	167.38	0.938319	0.270986	-3.46261	0.000534953	0.00926555	Up
LOC117632913	10982.3	0.625732	0.10897	-5.74225	9.34e-09	8.88e-07	Up
LOC117632733	441.875	0.577393	0.134551	-4.29127	1.78e-05	0.000577918	Up
LOC117631839	243.03	0.579252	0.186673	-3.10303	0.00191553	0.0244611	Up
LOC117633125	2756.1	0.64597	0.173432	-3.72463	0.0001956	0.00423388	Up
LOC117631869	3572.07	-0.513805	0.0824695	6.23024	4.66e-10	6.75e-08	Down
LOC117632475	3244.79	0.855652	0.158341	-5.40386	6.52e-08	4.96e-06	Up
LOC117631495	237.568	-0.968202	0.214131	4.52154	6.14e-06	0.00023627	Down
LOC117630335	193.254	-0.753238	0.224704	3.35214	0.000801892	0.0125687	Down
LOC117633270	351.079	0.522317	0.1385	-3.77125	0.00016243	0.00362782	Up
LOC117633073	388.716	0.577359	0.183218	-3.15121	0.00162595	0.0214472	Up
LOC117632786	71.7532	1.03703	0.334371	-3.10142	0.00192595	0.0245383	Up
LOC117629838	32379.9	-0.702085	0.0920373	7.62827	2.38e-14	1.09e-11	Down
LOC117632591	414.725	-1.13866	0.181391	6.27738	3.44e-10	5.12e-08	Down
LOC117631877	165.202	-1.09309	0.232992	4.69155	2.71e-06	0.000120956	Down
LOC117631163	25952	0.600233	0.127268	-4.71629	2.4e-06	0.000109173	Up
LOC117632029	233.91	-0.627182	0.218225	2.87401	0.00405292	0.0424951	Down
LOC117632542	51.0414	-1.46922	0.402061	3.65423	0.00025795	0.00525816	Down
LOC117630446	316.362	-0.914925	0.214319	4.26898	1.96e-05	0.00062194	Down
LOC117629996	32810.8	0.736704	0.168535	-4.37122	1.24e-05	0.000434716	Up
LOC117631045	616.052	-0.661292	0.147069	4.49647	6.91e-06	0.000260526	Down
LOC117631052	189.006	-0.640262	0.187881	3.40781	0.000654871	0.0107345	Down
LOC117633075	600.106	-0.654438	0.174766	3.74466	0.000180637	0.00395567	Down
LOC117630023	73.1814	-0.962447	0.288869	3.33177	0.000862942	0.0132903	Down
LOC117629844	350.835	0.964502	0.271377	-3.5541	0.000379276	0.00714295	Up
LOC117629845	535.885	0.628694	0.131732	-4.77253	1.82e-06	8.64e-05	Up
LOC117632758	2093.35	0.572855	0.0976432	-5.86682	4.44e-09	4.82e-07	Up
LOC117633009	5501.05	0.663443	0.15967	-4.1551	3.25e-05	0.000944426	Up
LOC117632936	1949.46	-1.06839	0.373117	2.86341	0.0041911	0.0435099	Down
LOC117632678	827.181	0.729974	0.164418	-4.43974	9.01e-06	0.000327869	Up
LOC117631666	542.974	-0.634993	0.125286	5.06836	4.01e-07	2.39e-05	Down
LOC117631987	382.022	0.95986	0.300901	-3.18996	0.00142293	0.0193459	Up
LOC117629862	1018.55	-0.55754	0.145679	3.82718	0.00012962	0.00304197	Down
LOC117629967	1818.73	-1.07609	0.114256	9.41824	4.59e-21	1.1e-17	Down
LOC117633217	226.395	0.703839	0.235134	-2.99335	0.00275933	0.0320265	Up
LOC117631445	96.6254	2.89255	1.01761	-2.8425	0.00447614	0.0457072	Up
LOC117632844	140.402	-0.911813	0.210115	4.33958	1.43e-05	0.000488963	Down
LOC117630757	3824.28	0.606606	0.118122	-5.13541	2.82e-07	1.73e-05	Up
LOC117632714	3353.46	0.565168	0.113101	-4.99701	5.82e-07	3.24e-05	Up
LOC117632712	283.652	-0.544297	0.170763	3.18743	0.00143541	0.0194998	Down
LOC117629630	197.026	-0.648435	0.198219	3.2713	0.00107054	0.0156152	Down
LOC117632885	167.683	-0.643441	0.209857	3.06609	0.00216879	0.0268129	Down
LOC117631945	49.5273	-1.00081	0.308666	3.24237	0.00118541	0.0168523	Down
LOC117629585	272.944	0.51886	0.163932	-3.1651	0.00155029	0.0206763	Up
LOC117632179	864.334	-0.507252	0.120416	4.21251	2.53e-05	0.000769462	Down
LOC117631881	53.2648	0.791191	0.275402	-2.87286	0.00406773	0.0425706	Up
LOC117630819	34947.6	-1.024	0.124484	8.22593	1.94e-16	1.48e-13	Down
LOC117630898	2208.15	-0.549013	0.128794	4.26271	2.02e-05	0.00063175	Down
LOC117632639	16233.5	0.512237	0.15611	-3.28127	0.00103342	0.0151526	Up
LOC117632638	90.3974	-0.745382	0.25705	2.89976	0.00373447	0.0399277	Down
LOC117630961	4655.61	0.946978	0.194564	-4.86717	1.13e-06	5.82e-05	Up
LOC117632272	1068.94	0.848556	0.139907	-6.06512	1.32e-09	1.67e-07	Up
LOC117630079	768.316	0.893426	0.120123	-7.43762	1.03e-13	3.67e-11	Up
LOC117631513	1114.17	-0.642139	0.183307	3.50307	0.000459924	0.00819571	Down
LOC117631322	743.081	-1.01779	0.178232	5.71047	1.13e-08	1.04e-06	Down
LOC117632755	1777.78	0.556695	0.113826	-4.89075	1e-06	5.2e-05	Up
LOC117631697	276.528	-0.536211	0.174713	3.0691	0.00214702	0.0266484	Down
LOC117631222	436.038	-0.524361	0.172373	3.04202	0.00235	0.0286393	Down
LOC117633048	318.258	-0.822063	0.163388	5.03137	4.87e-07	2.82e-05	Down
LOC117632519	381.671	-0.50696	0.14823	3.42009	0.000626015	0.0104035	Down
LOC117630843	323.228	0.688374	0.233265	-2.95104	0.00316704	0.0355325	Up
LOC117631687	573.801	-1.54367	0.205655	7.50609	6.09e-14	2.49e-11	Down
LOC117629766	287.014	-1.09201	0.185365	5.89113	3.84e-09	4.28e-07	Down
LOC117630999	677.221	0.500812	0.146487	-3.41882	0.000628925	0.0104133	Up
LOC117632536	1186.61	-0.670973	0.102838	6.52459	6.82e-11	1.21e-08	Down
LOC117632854	560.068	0.602131	0.128274	-4.69408	2.68e-06	0.000119785	Up
LOC117631929	67.341	-1.58386	0.422529	3.74853	0.000177876	0.00391559	Down
LOC117632836	569.533	-1.19767	0.253613	4.72244	2.33e-06	0.000106208	Down
LOC117631953	669.692	0.747359	0.216688	-3.44902	0.000562635	0.00964784	Up
LOC117632601	691.573	-0.571806	0.139435	4.10087	4.12e-05	0.00116342	Down
LOC117632270	1195.74	-0.747926	0.172332	4.34004	1.42e-05	0.000488943	Down
LOC117629953	1618.14	0.554163	0.188548	-2.93911	0.00329154	0.0364912	Up
LOC117632663	120.451	1.43218	0.270573	-5.29314	1.2e-07	8.5e-06	Up
LOC117629880	1687.51	0.938003	0.146752	-6.39175	1.64e-10	2.63e-08	Up
LOC117631145	147.724	-0.967276	0.269618	3.58758	0.000333767	0.00642253	Down
LOC117630996	13220	1.00708	0.173961	-5.7891	7.08e-09	7.04e-07	Up
LOC117629758	360.519	0.706063	0.195177	-3.61756	0.000297398	0.00585671	Up
LOC117632386	88.1403	-0.746998	0.260337	2.86935	0.00411321	0.0429665	Down
LOC117631415	281.088	0.513355	0.172839	-2.97014	0.00297668	0.0339019	Up
LOC117631979	269.73	-0.789804	0.250281	3.15567	0.00160129	0.0212052	Down
LOC117631691	119.488	0.675067	0.208525	-3.23734	0.00120648	0.0171373	Up
LOC117632658	104.162	-0.700409	0.246858	2.83729	0.00454981	0.0460644	Down
LOC117631883	280.993	-0.744753	0.191395	3.89119	9.98e-05	0.00245633	Down
LOC117631067	35.8542	-1.55601	0.402765	3.86331	0.000111861	0.00269523	Down
LOC117630711	88.4185	0.870902	0.278876	-3.1229	0.00179077	0.0230783	Up
LOC117631176	172.631	0.71764	0.219523	-3.26908	0.00107896	0.0156972	Up
LOC117629796	3687.41	0.695729	0.145378	-4.78566	1.7e-06	8.17e-05	Up
LOC117631703	2119.69	0.528223	0.10742	-4.91737	8.77e-07	4.67e-05	Up
LOC117630908	1686.07	0.514102	0.128587	-3.99807	6.39e-05	0.0017097	Up
LOC117630761	13561	-0.578451	0.123466	4.68511	2.8e-06	0.00012449	Down
LOC117631032	5003.72	0.809371	0.198256	-4.08246	4.46e-05	0.00124697	Up
LOC117630740	149.767	-0.862304	0.2635	3.2725	0.00106601	0.0155762	Down
LOC117630742	72.0179	-3.99267	1.24041	3.21884	0.00128712	0.0178603	Down
LOC117630743	701.199	-1.29717	0.274476	4.72598	2.29e-06	0.000104661	Down
LOC117629856	2854.72	-0.661608	0.111312	5.94375	2.79e-09	3.21e-07	Down
LOC117629857	223.928	-0.915014	0.193309	4.73342	2.21e-06	0.000101166	Down
LOC117631865	17.2978	1.56081	0.522847	-2.98521	0.0028338	0.0326254	Up
LOC117629969	1974.5	-0.604096	0.124059	4.86944	1.12e-06	5.77e-05	Down
LOC117631177	86.1215	-0.993387	0.27015	3.67716	0.000235841	0.00490281	Down
LOC117630910	504.573	0.568596	0.173884	-3.26997	0.00107559	0.0156752	Up
LOC117633237	1098.24	-0.828737	0.165425	5.00974	5.45e-07	3.07e-05	Down
LOC117635802	64.2149	1.73606	0.447595	-3.87863	0.000105045	0.00257154	Up
LOC117633897	1926.06	0.874255	0.141431	-6.18148	6.35e-10	8.92e-08	Up
LOC117633698	922.453	0.703027	0.160046	-4.39265	1.12e-05	0.000396464	Up
LOC117635730	7371.56	0.798778	0.145041	-5.50727	3.64e-08	2.92e-06	Up
LOC117635711	18745.9	-0.504321	0.107688	4.68316	2.82e-06	0.000125353	Down
LOC117633536	106.605	0.927024	0.299641	-3.09378	0.00197622	0.0250649	Up
LOC117635560	468.346	1.3941	0.245529	-5.67795	1.36e-08	1.24e-06	Up
LOC117635080	252.032	-0.552226	0.166475	3.31718	0.000909304	0.0137987	Down
LOC117635619	634.892	1.12101	0.219262	-5.11266	3.18e-07	1.92e-05	Up
LOC117635885	197.661	0.727175	0.199033	-3.65353	0.000258659	0.00525816	Up
LOC117635928	456.335	0.518261	0.148575	-3.48821	0.000486273	0.00856349	Up
LOC117634052	610.019	0.881937	0.138256	-6.37903	1.78e-10	2.83e-08	Up
LOC117633831	50.9409	-1.05986	0.36293	2.92029	0.00349711	0.038216	Down
LOC117635085	863.355	-1.43764	0.396091	3.62957	0.000283898	0.00563648	Down
LOC117635131	438.629	1.1747	0.271607	-4.325	1.53e-05	0.000516161	Up
LOC117634337	1874.75	0.904969	0.216908	-4.17214	3.02e-05	0.000887216	Up
LOC117635691	182.037	-0.821965	0.194668	4.2224	2.42e-05	0.000739109	Down
LOC117634471	158.834	-0.635019	0.223512	2.84109	0.00449591	0.0457978	Down
LOC117634791	1340.95	-0.88945	0.144342	6.1621	7.18e-10	9.82e-08	Down
LOC117635794	173.3	0.909354	0.199253	-4.56381	5.02e-06	0.000199725	Up
LOC117635793	861.006	1.53231	0.178677	-8.57584	9.84e-18	9.73e-15	Up
LOC117634277	1164.23	1.58804	0.352989	-4.49883	6.83e-06	0.000258233	Up
LOC117633907	1202.55	-0.532755	0.107366	4.96205	6.98e-07	3.82e-05	Down
LOC117633799	1042.48	-0.854858	0.22673	3.77038	0.000163	0.00363571	Down
LOC117635036	1213	-0.502027	0.113863	4.40904	1.04e-05	0.000370744	Down
LOC117634712	2548.09	0.607352	0.0942407	-6.44469	1.16e-10	1.93e-08	Up
LOC117635023	1956.46	-0.558826	0.151963	3.67739	0.000235636	0.00490281	Down
LOC117635984	892.711	-0.629405	0.136872	4.5985	4.26e-06	0.000172285	Down
LOC117634842	5688	0.892939	0.179184	-4.98337	6.25e-07	3.47e-05	Up
LOC117636175	344.487	0.503569	0.162229	-3.10406	0.00190882	0.0244125	Up
LOC117635097	199.471	1.0601	0.240595	-4.40616	1.05e-05	0.000374909	Up
LOC117634073	2822.75	-0.685943	0.159449	4.30195	1.69e-05	0.000553949	Down
LOC117634659	382.028	0.515107	0.172312	-2.98939	0.00279535	0.032333	Up
LOC117635886	1037.83	-0.982685	0.182266	5.39148	6.99e-08	5.25e-06	Down
LOC117635595	85.5925	-0.87054	0.300709	2.89495	0.00379215	0.0403648	Down
LOC117634692	117.772	0.649595	0.231202	-2.80964	0.00495973	0.049211	Up
LOC117634901	79.6232	0.898167	0.241264	-3.72276	0.000197055	0.00424336	Up
LOC117636177	268.143	0.723381	0.190104	-3.80519	0.000141696	0.00327341	Up
LOC117635958	195.091	-0.551554	0.169785	3.24855	0.00115995	0.0165603	Down
LOC117636022	1459.49	-0.883333	0.142909	6.1811	6.37e-10	8.92e-08	Down
LOC117634536	14916.8	-0.537132	0.129215	4.15688	3.23e-05	0.000938728	Down
LOC117634340	810.093	-1.1688	0.182481	6.40505	1.5e-10	2.45e-08	Down
LOC117633882	1767.23	-0.642492	0.123959	5.18308	2.18e-07	1.4e-05	Down
LOC117635899	85.3022	-1.23269	0.304292	4.05103	5.1e-05	0.00139904	Down
LOC117634486	276.2	1.36411	0.238836	-5.7115	1.12e-08	1.04e-06	Up
LOC117633859	26352.9	-0.558507	0.188045	2.97007	0.00297736	0.0339019	Down
LOC117635278	346.514	1.131	0.194994	-5.80017	6.62e-09	6.64e-07	Up
LOC117633559	90.7643	1.21517	0.240128	-5.0605	4.18e-07	2.48e-05	Up
LOC117635421	64.7516	-1.29644	0.398688	3.25176	0.00114695	0.0164725	Down
LOC117634045	649.641	0.556086	0.183914	-3.02363	0.00249763	0.0298604	Up
LOC117633819	1124.54	0.675381	0.107016	-6.31104	2.77e-10	4.2e-08	Up
LOC117634401	222.908	-0.526561	0.180512	2.91704	0.0035337	0.0384017	Down
LOC117636182	12.8029	-2.76876	0.751485	3.68438	0.000229261	0.00480163	Down
LOC117634479	150.622	-0.59627	0.202384	2.94623	0.00321668	0.0358771	Down
LOC117634100	340.145	0.505845	0.147383	-3.43217	0.000598761	0.0100545	Up
LOC117635055	239.252	-0.994571	0.255482	3.89291	9.9e-05	0.00244609	Down
LOC117633806	1245.31	-0.80965	0.129859	6.23484	4.52e-10	6.61e-08	Down
LOC117634670	140.139	1.0894	0.241296	-4.51477	6.34e-06	0.00024338	Up
LOC117634092	597.382	0.620036	0.185484	-3.34281	0.000829344	0.0129084	Up
LOC117635935	46.7662	1.21121	0.327206	-3.70168	0.000214174	0.00457684	Up
LOC117634346	835.639	-0.823736	0.171205	4.81139	1.5e-06	7.26e-05	Down
LOC117635812	16341	0.876812	0.184539	-4.75136	2.02e-06	9.41e-05	Up
LOC117633914	427.964	0.592056	0.168146	-3.52108	0.000429796	0.00781438	Up
LOC117636035	147.688	-0.690924	0.242167	2.85308	0.00432971	0.0445637	Down
LOC117634323	328.277	-0.732637	0.20992	3.49008	0.000482875	0.00853046	Down
LOC117634453	13252.5	1.02205	0.114161	-8.9527	3.47e-19	4.86e-16	Up
LOC117635140	242.368	0.690973	0.205167	-3.36786	0.00075754	0.0120616	Up
LOC117636189	49.3753	-1.59374	0.328786	4.84734	1.25e-06	6.3e-05	Down
LOC117634751	229.31	-0.692304	0.204685	3.3823	0.000718818	0.0115574	Down
LOC117634319	224.295	-0.599199	0.179754	3.33344	0.000857793	0.0132352	Down
LOC117634009	664.67	-0.780211	0.192512	4.05279	5.06e-05	0.00139308	Down
LOC117635749	431.775	-0.659558	0.217169	3.03708	0.00238883	0.0289656	Down
LOC117634604	5833.64	-0.52715	0.12575	4.19203	2.76e-05	0.000827331	Down
LOC117634689	400.918	-0.61768	0.17175	3.59639	0.000322668	0.00625188	Down
LOC117634533	933.456	-0.60811	0.206251	2.9484	0.00319424	0.0357661	Down
LOC117634258	216.248	-0.547581	0.182334	3.00318	0.00267176	0.0312909	Down
LOC117634379	448.919	1.15752	0.162403	-7.12745	1.02e-12	2.82e-10	Up
LOC117634081	6755.59	-1.19241	0.178659	6.6742	2.49e-11	4.92e-09	Down
LOC117634429	173.196	-0.766297	0.232517	3.29566	0.000981896	0.0146008	Down
LOC117634136	38669.8	0.828648	0.152874	-5.42048	5.94e-08	4.56e-06	Up
LOC117635838	1385.88	0.932462	0.14556	-6.40602	1.49e-10	2.45e-08	Up
LOC117634286	1152.45	0.713734	0.161093	-4.43057	9.4e-06	0.000339192	Up
LOC117634443	142.004	0.735888	0.195568	-3.76282	0.000168005	0.00371777	Up
LOC117633852	196.052	-1.09794	0.238063	4.61196	3.99e-06	0.000164423	Down
LOC117634908	87.0401	-1.0967	0.340223	3.22348	0.00126643	0.0177342	Down
LOC117634187	895.286	1.0965	0.221599	-4.94812	7.49e-07	4.04e-05	Up
LOC117635930	620.034	0.94385	0.140285	-6.72808	1.72e-11	3.66e-09	Up
LOC117633484	57.5628	-1.28359	0.35037	3.66354	0.000248753	0.00512578	Down
LOC117633719	27.7935	-1.54283	0.528286	2.92045	0.00349522	0.038216	Down
LOC117634043	326.832	-0.543708	0.153342	3.54573	0.000391526	0.00733999	Down
LOC117635892	28.4609	-1.48429	0.448376	3.31036	0.000931763	0.0140416	Down
LOC117634928	5510.7	0.637477	0.110759	-5.75552	8.64e-09	8.25e-07	Up
LOC117635515	159.161	0.539158	0.190159	-2.8353	0.00457821	0.0462719	Up
LOC117634822	4704.34	0.714077	0.155992	-4.57766	4.7e-06	0.000187839	Up
LOC117634103	7234.54	-0.942088	0.130265	7.2321	4.76e-13	1.45e-10	Down
LOC117634700	54.8484	1.52771	0.424416	-3.59955	0.000318766	0.00619956	Up
LOC117635761	199.456	0.61878	0.175719	-3.52142	0.000429245	0.00781282	Up
LOC117636040	528.004	-0.664563	0.153527	4.32865	1.5e-05	0.000508699	Down
LOC117635845	774.87	-0.84268	0.147264	5.72224	1.05e-08	9.88e-07	Down
LOC117635847	938.136	-0.541021	0.152654	3.5441	0.000393954	0.00735078	Down
LOC117634796	1566.72	-0.812071	0.194783	4.16911	3.06e-05	0.000897512	Down
LOC117635008	1170.22	-0.500264	0.12638	3.95841	7.55e-05	0.0019492	Down
LOC117633586	51.0116	-1.00268	0.327076	3.0656	0.00217236	0.0268244	Down
LOC117633589	415.054	-0.608618	0.132168	4.6049	4.13e-06	0.000168703	Down
LOC117634893	3469.69	-1.13019	0.324587	3.48192	0.000497823	0.00873945	Down
LOC117634582	278.87	0.553345	0.169996	-3.25505	0.00113372	0.0163105	Up
LOC117634584	1117.64	-1.17889	0.165489	7.12368	1.05e-12	2.85e-10	Down
LOC117634587	49.6572	-1.92366	0.50045	3.84385	0.000121118	0.00288522	Down
LOC117634321	2618.34	-0.790498	0.127377	6.20597	5.44e-10	7.81e-08	Down
LOC117634955	1155.43	-0.578533	0.169827	3.40659	0.000657789	0.0107614	Down
LOC117635872	36669.4	-0.806961	0.188484	4.28132	1.86e-05	0.000596281	Down
LOC117634722	3500	0.706217	0.120724	-5.84984	4.92e-09	5.26e-07	Up
LOC117634327	2154.76	0.945383	0.181916	-5.1968	2.03e-07	1.31e-05	Up
LOC117633798	129.263	0.800206	0.261646	-3.05836	0.00222554	0.0273604	Up
LOC117634315	4618.03	0.714348	0.162506	-4.39583	1.1e-05	0.000391529	Up
LOC117633432	109.386	-0.764676	0.224811	3.40142	0.000670368	0.0109247	Down
LOC117634411	380.58	0.545831	0.163856	-3.33116	0.000864847	0.0133074	Up
LOC117635762	40.3177	1.66279	0.384548	-4.32401	1.53e-05	0.000517431	Up
LOC117634776	189.313	-0.780888	0.212094	3.6818	0.00023159	0.00483837	Down
LOC117636068	1136.97	-0.926816	0.14605	6.34586	2.21e-10	3.41e-08	Down
LOC117637259	854.628	-0.587264	0.170203	3.45038	0.000559795	0.00962642	Down
LOC117637252	294.913	-0.768076	0.227154	3.3813	0.000721441	0.0115823	Down
LOC117637681	490.466	-1.03358	0.222692	4.6413	3.46e-06	0.000145932	Down
LOC117638832	200.241	-0.856902	0.222212	3.85624	0.000115146	0.00276253	Down
LOC117638840	84.8038	2.04012	0.527363	-3.86853	0.000109495	0.00265726	Up
LOC117637637	561.908	0.771846	0.14699	-5.25102	1.51e-07	1.01e-05	Up
LOC117637966	636.352	0.655654	0.154443	-4.24529	2.18e-05	0.000676158	Up
LOC117637184	3841.72	0.725514	0.148076	-4.89962	9.6e-07	5.03e-05	Up
LOC117637028	4508.83	-0.580443	0.0791074	7.33741	2.18e-13	7.18e-11	Down
LOC117637887	1324.34	0.58756	0.123972	-4.73944	2.14e-06	9.87e-05	Up
LOC117637413	113.265	0.792341	0.266419	-2.97404	0.00293908	0.0336026	Up
LOC117638202	1585.2	0.654747	0.195813	-3.34373	0.000826599	0.0128839	Up
LOC117637310	380.507	0.692906	0.148867	-4.65452	3.25e-06	0.000138671	Up
LOC117637530	351.062	-0.715704	0.236788	3.02255	0.00250655	0.0299397	Down
LOC117636826	120.52	0.706767	0.237995	-2.96968	0.00298115	0.0339222	Up
LOC117637617	1619.33	0.621235	0.13051	-4.76007	1.94e-06	9.04e-05	Up
LOC117637933	266.634	-0.611144	0.204718	2.9853	0.00283299	0.0326254	Down
LOC117636386	10408.9	-0.636989	0.110948	5.7413	9.39e-09	8.88e-07	Down
LOC117637236	93950.3	-0.717715	0.109932	6.5287	6.63e-11	1.19e-08	Down
LOC117637041	271.889	-0.87953	0.149737	5.87385	4.26e-09	4.65e-07	Down
LOC117637678	45.687	1.21492	0.390268	-3.11303	0.00185179	0.0237762	Up
LOC117638854	17.3819	2.71015	0.764278	-3.54603	0.000391088	0.00733999	Up
LOC117637026	1151.06	-0.601253	0.132574	4.53523	5.75e-06	0.000224011	Down
LOC117637069	418.234	-1.10508	0.204977	5.39125	7e-08	5.25e-06	Down
LOC117636449	257.678	-0.844668	0.219492	3.84829	0.000118946	0.00284153	Down
LOC117637898	376.303	1.2902	0.145422	-8.87215	7.17e-19	8.04e-16	Up
LOC117638714	226.986	1.55909	0.249847	-6.24019	4.37e-10	6.45e-08	Up
LOC117636392	1027.11	-0.769175	0.217132	3.54244	0.000396448	0.00735111	Down
LOC117612208	6289.81	0.547576	0.165525	-3.30812	0.00093925	0.0141291	Up
LOC117636490	930.337	1.03539	0.17899	-5.78461	7.27e-09	7.19e-07	Up
LOC117638735	1092.16	0.611946	0.159424	-3.83848	0.000123799	0.00293247	Up
LOC117638208	1743.34	0.666766	0.114121	-5.84263	5.14e-09	5.4e-07	Up
LOC117636835	218.948	0.644264	0.209936	-3.06887	0.00214873	0.0266499	Up
LOC117636761	239.458	-0.519484	0.183924	2.82444	0.00473627	0.0474983	Down
LOC117636759	591.296	-1.02305	0.149672	6.83522	8.19e-12	1.84e-09	Down
LOC117638819	70.9234	-0.861151	0.257097	3.34951	0.000809545	0.012665	Down
LOC117638166	17.2254	-1.67877	0.5663	2.96445	0.00303229	0.034385	Down
LOC117638880	1595.92	1.94798	0.237486	-8.20253	2.35e-16	1.58e-13	Up
LOC117637053	53.3812	-1.05747	0.360055	2.93697	0.0033144	0.0366721	Down
LOC117638761	482.261	1.39958	0.136248	-10.2722	9.4e-25	3.95e-21	Up
LOC117637122	914.049	-0.751929	0.127947	5.87687	4.18e-09	4.63e-07	Down
LOC117637296	2660.16	-0.842024	0.173756	4.84602	1.26e-06	6.3e-05	Down
LOC117612187	73.2962	-1.02787	0.303262	3.3894	0.000700466	0.0113165	Down
LOC117636336	1110.23	-0.572536	0.127026	4.50724	6.57e-06	0.000249331	Down
LOC117637844	267.308	0.994072	0.179551	-5.53642	3.09e-08	2.57e-06	Up
LOC117638702	37.1699	1.15869	0.410191	-2.82475	0.00473178	0.0474983	Up
LOC117636548	651.467	0.827895	0.158379	-5.22731	1.72e-07	1.13e-05	Up
LOC117612150	309.678	0.861447	0.206242	-4.17688	2.96e-05	0.000871987	Up
LOC117636900	1016.75	0.666591	0.155561	-4.28507	1.83e-05	0.000590847	Up
LOC117637972	1071.37	0.780884	0.203709	-3.83332	0.000126423	0.00297785	Up
LOC117636563	241.946	-0.886371	0.215045	4.12179	3.76e-05	0.00107344	Down
LOC117638811	874.713	-0.577865	0.179524	3.21887	0.00128695	0.0178603	Down
LOC117637640	29.8386	-1.42986	0.466283	3.06649	0.00216585	0.0268029	Down
LOC117637669	635.017	0.92664	0.213693	-4.33632	1.45e-05	0.000494921	Up
LOC117636892	16631.5	-1.17963	0.158105	7.46105	8.58e-14	3.14e-11	Down
LOC117637387	11971.1	0.544	0.126046	-4.31588	1.59e-05	0.000529408	Up
LOC117636755	61.5286	0.969829	0.286923	-3.38011	0.000724579	0.0115946	Up
LOC117637736	2207.1	0.873567	0.146473	-5.96402	2.46e-09	2.87e-07	Up
LOC117637345	307.209	-1.08621	0.203467	5.33852	9.37e-08	6.79e-06	Down
LOC117612142	207.227	-1.2795	0.236517	5.40976	6.31e-08	4.82e-06	Down
LOC117637137	370.377	-0.692355	0.161656	4.2829	1.84e-05	0.000593211	Down
LOC117612204	106.606	1.12283	0.339821	-3.30418	0.000952544	0.0143035	Up
LOC117636347	342.556	-0.593411	0.186435	3.18293	0.00145792	0.0197101	Down
LOC117637240	317.927	0.535175	0.186399	-2.87113	0.00409006	0.0427778	Up
LOC117638733	497.04	-0.511383	0.149129	3.42912	0.000605541	0.0101434	Down
LOC117638873	2142.21	-1.19257	0.224592	5.30993	1.1e-07	7.82e-06	Down
LOC117637126	837.064	-0.970886	0.215093	4.5138	6.37e-06	0.000243388	Down
LOC117638610	153.265	0.810828	0.264342	-3.06734	0.00215971	0.0267664	Up
LOC117636721	454.792	-0.522451	0.16212	3.22261	0.00127027	0.0177585	Down
LOC117638614	2281.78	0.581294	0.146186	-3.9764	7e-05	0.00184014	Up
LOC117637182	62.6819	-1.00614	0.292277	3.44241	0.000576548	0.00977458	Down
LOC117637262	73.1806	-0.786198	0.279046	2.81745	0.00484061	0.0484291	Down
LOC117637776	126.559	1.14699	0.256764	-4.46711	7.93e-06	0.000292416	Up
LOC117638241	3465.4	0.553222	0.154985	-3.56951	0.000357649	0.00679654	Up
LOC117638221	267.141	0.582705	0.194107	-3.00198	0.0026823	0.0313489	Up
LOC117638852	303.281	1.82957	0.244254	-7.49042	6.87e-14	2.64e-11	Up
LOC117638622	116.404	1.05181	0.288131	-3.65046	0.000261766	0.00528497	Up
LOC117637757	18.0653	-1.69955	0.559092	3.03984	0.00236701	0.0287425	Down
LOC117636995	1540.3	-0.662077	0.13723	4.82458	1.4e-06	6.88e-05	Down
LOC117638755	82.2697	-1.45345	0.266561	5.45259	4.96e-08	3.87e-06	Down
LOC117638728	799.312	-0.565381	0.195625	2.89013	0.00385085	0.0408346	Down
LOC117637709	115.955	-3.87211	0.737402	5.25102	1.51e-07	1.01e-05	Down
LOC117612265	43.9508	1.19156	0.399386	-2.98349	0.00284986	0.0327383	Up
LOC117637936	35.7668	-1.91824	0.444818	4.31241	1.61e-05	0.000534612	Down
LOC117636425	87.6534	-1.12206	0.303405	3.69822	0.000217118	0.004628	Down
LOC117637655	165.942	-0.693182	0.218741	3.16896	0.00152986	0.0204688	Down
LOC117636676	2401.59	-0.585161	0.122754	4.76694	1.87e-06	8.79e-05	Down
LOC117612156	92.6067	1.16778	0.299241	-3.90249	9.52e-05	0.00237568	Up
LOC117636771	1474.99	-0.652521	0.154497	4.22352	2.41e-05	0.000736789	Down
LOC117638839	1553.94	0.52297	0.108896	-4.80249	1.57e-06	7.55e-05	Up
LOC117638064	203.817	-0.570321	0.181072	3.14969	0.00163445	0.0215205	Down
LOC117636576	850.111	0.624273	0.149247	-4.18281	2.88e-05	0.000857051	Up
LOC117637153	175.673	-0.611663	0.162113	3.77306	0.000161255	0.00360636	Down
LOC117636621	8030.11	0.755975	0.155763	-4.85336	1.21e-06	6.19e-05	Up
LOC117636590	246.596	-0.627821	0.192218	3.26619	0.00109006	0.0158313	Down
LOC117637859	873.202	-0.554345	0.119512	4.63841	3.51e-06	0.000147249	Down
LOC117637775	1963.51	-0.648746	0.129607	5.00547	5.57e-07	3.11e-05	Down
LOC117636707	769.968	0.599945	0.189801	-3.16091	0.00157277	0.0209097	Up
LOC117637427	4446.04	0.550456	0.102463	-5.37224	7.78e-08	5.74e-06	Up
LOC117636458	437.039	0.50643	0.166536	-3.04097	0.00235819	0.0286843	Up
LOC117636361	155.465	-1.17989	0.296407	3.98064	6.87e-05	0.00181745	Down
LOC117638196	278.979	-0.665132	0.19206	3.46314	0.000533905	0.00925692	Down
LOC117636811	2008.8	1.04348	0.198394	-5.25964	1.44e-07	9.79e-06	Up
LOC117637317	279.304	1.51205	0.521147	-2.90139	0.00371508	0.0397963	Up
LOC117637762	131.945	-1.20293	0.354944	3.38906	0.000701316	0.0113193	Down
LOC117637726	168.815	1.76817	0.364452	-4.85158	1.22e-06	6.22e-05	Up
LOC117636763	884.559	-0.559633	0.135445	4.13182	3.6e-05	0.00103643	Down
LOC117637711	297.297	2.47712	0.310832	-7.96931	1.6e-15	8.95e-13	Up
LOC117638877	326.904	0.587108	0.16904	-3.4732	0.000514297	0.00898177	Up
LOC117636685	318.274	1.32355	0.1859	-7.11967	1.08e-12	2.89e-10	Up
LOC117636686	85.1871	0.99762	0.32527	-3.06705	0.00216184	0.026773	Up
LOC117636939	8090.32	0.53001	0.132371	-4.00397	6.23e-05	0.00167614	Up
LOC117636941	718.382	0.615458	0.102426	-6.00878	1.87e-09	2.32e-07	Up
LOC117637497	2106.13	0.600498	0.122177	-4.91496	8.88e-07	4.69e-05	Up
LOC117612144	46541.2	0.524398	0.147953	-3.54436	0.000393572	0.00735078	Up
LOC117636697	5134.7	-0.534876	0.164594	3.24967	0.00115538	0.0165513	Down
LOC117637813	55.3844	-1.5706	0.325151	4.83039	1.36e-06	6.7e-05	Down
LOC117636660	14.6156	-2.12389	0.62925	3.37528	0.000737403	0.0117663	Down
LOC117636610	21342.7	1.32171	0.155262	-8.51278	1.7e-17	1.5e-14	Up
LOC117638121	407.693	1.28097	0.212965	-6.01494	1.8e-09	2.26e-07	Up
LOC117612402	569.244	0.620152	0.145253	-4.26948	1.96e-05	0.000621734	Up
LOC117612411	3828.72	1.43	0.15219	-9.39611	5.66e-21	1.19e-17	Up
LOC117612518	374.271	0.574493	0.156361	-3.67414	0.00023865	0.00494287	Up
LOC117612786	186.92	2.43899	0.297291	-8.20404	2.32e-16	1.58e-13	Up
LOC117612820	89.8348	1.00335	0.272387	-3.68355	0.00023001	0.00481133	Up
LOC117612964	355.901	-0.861564	0.17162	5.0202	5.16e-07	2.94e-05	Down
LOC117612965	742.381	-0.766513	0.154604	4.9579	7.13e-07	3.89e-05	Down
LOC117612971	107.59	1.78448	0.330684	-5.39632	6.8e-08	5.15e-06	Up
LOC117613001	27.9403	1.55809	0.422341	-3.68917	0.00022499	0.00473958	Up
LOC117613074	324.432	0.641198	0.199678	-3.21117	0.00132198	0.0182837	Up
LOC117613083	59.9882	-0.888771	0.289103	3.07424	0.0021104	0.0263299	Down
LOC117613142	591.578	-0.653772	0.196762	3.32266	0.000891651	0.0136325	Down
LOC117613257	70.1502	1.07136	0.337568	-3.17378	0.00150469	0.0201962	Up
LOC117613311	181.751	0.575661	0.171039	-3.36567	0.000763572	0.0120921	Up
LOC117613504	109.585	-0.836337	0.25476	3.28284	0.00102768	0.0151079	Down
LOC117613564	148.115	0.767095	0.246417	-3.11299	0.001852	0.0237762	Up
rpoC1	18.9822	-2.40622	0.683852	3.51862	0.000433795	0.00784469	Down
psbD	35.1778	-2.27633	0.577259	3.94334	8.04e-05	0.00205696	Down
psbC	292.159	-1.95205	0.558708	3.49386	0.000476084	0.00842819	Down
psbB	384.79	-1.34448	0.253931	5.29465	1.19e-07	8.46e-06	Down
psbT	30.5229	-1.55015	0.485743	3.1913	0.00141635	0.0192876	Down
psbN	15.1527	-2.82327	0.644867	4.37807	1.2e-05	0.000422167	Down
rps3	110.839	0.716466	0.254718	-2.81278	0.00491157	0.0488537	Up

## Sheet: C4
List of differentially expressed genes found in C4 (Medicago sativa)
GeneID	baseMean	log2FoldChange	lfcSE	stat	pvalue	padj	Regulation
TRINITY_DN100022_c0_g1_i1	6.12017	5.97765	1.70209	-3.51194	0.000444851	0.0075756	Up
TRINITY_DN100048_c0_g1_i1	5.02742	-5.90906	1.67142	3.53535	0.000407232	0.00708341	Down
TRINITY_DN10015_c0_g2_i1	72.4785	8.5768	3.07142	-2.79246	0.00523096	0.0495316	Up
TRINITY_DN10017_c0_g1_i6	11.8693	-5.24719	1.86986	2.80619	0.00501318	0.0481142	Down
TRINITY_DN10020_c0_g1_i9	34.9614	1.79577	0.584284	-3.07345	0.00211597	0.0253259	Up
TRINITY_DN10023_c0_g1_i1	5.18764	-5.96059	2.0737	2.87438	0.00404823	0.0411069	Down
TRINITY_DN1002_c0_g1_i6	548.209	0.935757	0.2034	-4.60057	4.21e-06	0.00017048	Up
TRINITY_DN10031_c0_g1_i7	216.266	-1.17865	0.34038	3.46275	0.000534676	0.00877872	Down
TRINITY_DN10032_c0_g1_i1	357.933	-1.83333	0.402687	4.55273	5.3e-06	0.000205314	Down
TRINITY_DN1003_c0_g4_i8	4238.68	0.921162	0.238845	-3.85674	0.000114911	0.00257647	Up
TRINITY_DN10047_c0_g1_i7	340.851	-1.04775	0.270969	3.86668	0.000110326	0.00249432	Down
TRINITY_DN10049_c0_g1_i2	38.5197	4.0044	0.731162	-5.47677	4.33e-08	3.48e-06	Up
TRINITY_DN10049_c0_g1_i20	6.03718	5.95695	1.59652	-3.73121	0.000190565	0.00388536	Up
TRINITY_DN10049_c0_g1_i8	11.0447	4.91735	1.43625	-3.42373	0.000617671	0.0098238	Up
TRINITY_DN1004_c0_g1_i2	1193.65	1.27873	0.304517	-4.1992	2.68e-05	0.000793182	Up
TRINITY_DN1004_c0_g1_i3	656.722	1.82261	0.34671	-5.25686	1.47e-07	1.01e-05	Up
TRINITY_DN1005_c0_g1_i13	445.484	-1.76992	0.369672	4.78782	1.69e-06	7.89e-05	Down
TRINITY_DN10062_c0_g1_i1	17.6996	-7.7301	1.71134	4.51699	6.27e-06	0.00023698	Down
TRINITY_DN10064_c0_g1_i5	165.092	1.0317	0.323433	-3.18983	0.00142358	0.0186981	Up
TRINITY_DN10070_c0_g3_i3	48.8274	-5.30175	0.853037	6.21515	5.13e-10	7.55e-08	Down
TRINITY_DN10071_c0_g1_i12	27.4652	2.70667	0.691785	-3.91259	9.13e-05	0.00214658	Up
TRINITY_DN1007_c0_g1_i15	1428.42	1.51348	0.296925	-5.09717	3.45e-07	2.08e-05	Up
TRINITY_DN1007_c0_g1_i23	2933.08	1.58091	0.197446	-8.0068	1.18e-15	7.36e-13	Up
TRINITY_DN10083_c0_g2_i1	22.2906	7.84178	1.45249	-5.39887	6.71e-08	5.11e-06	Up
TRINITY_DN10092_c0_g1_i1	7.85744	6.33699	1.51584	-4.1805	2.91e-05	0.000847669	Up
TRINITY_DN10093_c4_g1_i1	4.59186	-5.78087	1.79406	3.22223	0.00127197	0.0171574	Down
TRINITY_DN1009_c0_g1_i1	468.623	0.735787	0.263537	-2.79197	0.00523888	0.0495921	Up
TRINITY_DN100_c0_g2_i4	39.358	-1.90438	0.536801	3.54765	0.00038869	0.00683279	Down
TRINITY_DN100_c2_g1_i4	2139.03	0.989351	0.197803	-5.00169	5.68e-07	3.16e-05	Up
TRINITY_DN10101_c0_g1_i9	9.2936	-6.79642	1.51281	4.49258	7.04e-06	0.000259805	Down
TRINITY_DN10101_c0_g2_i1	4.01874	-5.58987	1.6864	3.31467	0.000917504	0.0133493	Down
TRINITY_DN10109_c0_g1_i1	19.2069	2.76948	0.774917	-3.5739	0.000351699	0.00630531	Up
TRINITY_DN1010_c0_g1_i10	3070.98	1.54902	0.366853	-4.22245	2.42e-05	0.000729764	Up
TRINITY_DN1010_c0_g2_i1	2821.08	1.41037	0.35577	-3.96426	7.36e-05	0.00179701	Up
TRINITY_DN1010_c8_g1_i1	1908.99	1.21879	0.288988	-4.21742	2.47e-05	0.000742722	Up
TRINITY_DN10115_c0_g1_i4	6.14914	-6.20268	2.11333	2.93503	0.00333519	0.0355857	Down
TRINITY_DN10119_c0_g1_i1	6.0337	5.95596	2.07837	-2.86569	0.00416103	0.0419332	Up
TRINITY_DN1011_c0_g1_i2	29.5206	-2.70881	0.637014	4.25235	2.12e-05	0.000656088	Down
TRINITY_DN1011_c0_g1_i4	55.6593	-1.82165	0.451851	4.03153	5.54e-05	0.00143001	Down
TRINITY_DN10126_c0_g1_i12	808.092	1.39512	0.373904	-3.73122	0.000190552	0.00388536	Up
TRINITY_DN10126_c0_g1_i8	456.16	1.53519	0.4067	-3.77474	0.000160172	0.00337625	Up
TRINITY_DN101305_c0_g1_i2	8.71608	6.48719	1.52385	-4.2571	2.07e-05	0.000644146	Up
TRINITY_DN101315_c0_g1_i1	14.3795	7.20948	1.49045	-4.83711	1.32e-06	6.47e-05	Up
TRINITY_DN101319_c0_g1_i1	24.0317	-8.16692	1.44879	5.63705	1.73e-08	1.59e-06	Down
TRINITY_DN101320_c0_g1_i1	12.5662	-7.23173	1.50072	4.81884	1.44e-06	6.94e-05	Down
TRINITY_DN101351_c0_g1_i1	27.0134	-8.33937	1.57818	5.28416	1.26e-07	8.89e-06	Down
TRINITY_DN101360_c0_g1_i1	3.596	5.21049	1.78275	-2.92272	0.00346985	0.0366337	Up
TRINITY_DN101375_c0_g1_i1	3.43944	5.14649	1.82242	-2.82399	0.00474297	0.0461017	Up
TRINITY_DN101377_c0_g1_i1	7.58343	-6.5019	1.58753	4.0956	4.21e-05	0.00114499	Down
TRINITY_DN101384_c0_g1_i1	5.88573	-6.13747	1.62081	3.78667	0.00015268	0.00324498	Down
TRINITY_DN101392_c0_g1_i1	22.0604	-8.04449	1.37998	5.82942	5.56e-09	5.91e-07	Down
TRINITY_DN1013_c0_g1_i2	129.134	1.85832	0.510127	-3.64287	0.000269614	0.00509898	Up
TRINITY_DN101400_c0_g1_i1	15.874	-7.56904	1.5234	4.96851	6.75e-07	3.67e-05	Down
TRINITY_DN101418_c0_g1_i1	3.17334	-5.24777	1.79794	2.91877	0.00351418	0.0369656	Down
TRINITY_DN101432_c0_g1_i2	15.6919	7.33543	1.55204	-4.72631	2.29e-06	0.000102375	Up
TRINITY_DN101450_c0_g1_i1	3.61775	5.21833	1.83754	-2.83984	0.00451355	0.0444089	Up
TRINITY_DN101473_c0_g1_i1	40.0174	-8.90354	1.3207	6.74153	1.57e-11	3.59e-09	Down
TRINITY_DN101475_c0_g1_i1	9.64413	-6.8521	1.48184	4.62404	3.76e-06	0.000155893	Down
TRINITY_DN101476_c0_g1_i1	10.2688	-6.9401	1.5581	4.45419	8.42e-06	0.000301112	Down
TRINITY_DN10148_c0_g1_i1	27.2008	-8.34674	1.34752	6.19413	5.86e-10	8.44e-08	Down
TRINITY_DN10148_c0_g2_i1	5.56739	-6.06358	1.75456	3.45591	0.000548448	0.00895808	Down
TRINITY_DN10148_c0_g3_i1	5.44799	-6.03101	1.82489	3.30485	0.000950258	0.0137202	Down
TRINITY_DN10149_c0_g2_i3	48.7607	8.97083	1.38793	-6.46344	1.02e-10	1.86e-08	Up
TRINITY_DN1014_c0_g4_i2	134.11	-0.999712	0.341393	2.92833	0.00340791	0.0361637	Down
TRINITY_DN101507_c0_g1_i1	75.0471	-1.3183	0.359546	3.66657	0.00024583	0.00473457	Down
TRINITY_DN10150_c0_g1_i3	3712.81	-0.920372	0.173574	5.30248	1.14e-07	8.17e-06	Down
TRINITY_DN101518_c0_g1_i1	6.26295	6.01085	1.75003	-3.43472	0.000593158	0.00950213	Up
TRINITY_DN101542_c0_g1_i1	19.9275	-7.89702	1.40703	5.61253	1.99e-08	1.8e-06	Down
TRINITY_DN101552_c0_g1_i2	16.5237	7.40976	1.46272	-5.06573	4.07e-07	2.38e-05	Up
TRINITY_DN10156_c0_g1_i3	261.621	1.74236	0.494205	-3.52558	0.000422563	0.0072761	Up
TRINITY_DN101576_c0_g1_i1	16.563	-7.63023	1.47454	5.17466	2.28e-07	1.48e-05	Down
TRINITY_DN101595_c0_g1_i1	4.32881	5.47825	1.79814	-3.04662	0.0023143	0.0271271	Up
TRINITY_DN10159_c0_g1_i8	292.471	-1.83586	0.246902	7.43558	1.04e-13	4.42e-11	Down
TRINITY_DN101602_c0_g1_i1	3.75587	-5.48906	1.8097	3.03314	0.00242026	0.0280521	Down
TRINITY_DN101624_c0_g1_i8	103.815	-1.04459	0.326517	3.19917	0.00137822	0.0182218	Down
TRINITY_DN101628_c0_g1_i1	5.72457	5.88034	1.74115	-3.37727	0.000732095	0.0112209	Up
TRINITY_DN101633_c0_g1_i1	4.85517	-5.85872	1.70612	3.43394	0.000594878	0.00952436	Down
TRINITY_DN101635_c0_g1_i1	3.71375	-5.48006	1.89287	2.8951	0.00379034	0.0391038	Down
TRINITY_DN101648_c0_g1_i1	4.88395	-5.86671	1.73601	3.37941	0.000726404	0.0111477	Down
TRINITY_DN101677_c0_g1_i1	17.2533	-7.68891	1.42886	5.38115	7.4e-08	5.57e-06	Down
TRINITY_DN101694_c0_g1_i1	12.3987	-7.21222	1.4988	4.81199	1.49e-06	7.13e-05	Down
TRINITY_DN101696_c0_g1_i1	6.4489	-6.26864	1.58807	3.94733	7.9e-05	0.0019032	Down
TRINITY_DN1016_c0_g1_i11	891.799	0.951169	0.247381	-3.84495	0.000120576	0.00267216	Up
TRINITY_DN10173_c0_g1_i11	697.625	1.48825	0.281874	-5.27983	1.29e-07	9.06e-06	Up
TRINITY_DN10173_c0_g2_i11	134.818	1.62441	0.405297	-4.00796	6.12e-05	0.00155282	Up
TRINITY_DN101785_c0_g1_i1	3.49342	5.16691	1.84276	-2.8039	0.00504886	0.0483709	Up
TRINITY_DN101793_c0_g1_i1	4.85987	-5.85969	1.67465	3.49906	0.000466903	0.00787277	Down
TRINITY_DN101804_c0_g1_i1	53.0074	9.09128	1.36751	-6.64806	2.97e-11	6.3e-09	Up
TRINITY_DN10181_c0_g1_i3	13.3145	7.09839	1.58502	-4.47843	7.52e-06	0.000275022	Up
TRINITY_DN10182_c0_g1_i4	142.544	1.56393	0.370154	-4.22509	2.39e-05	0.000723266	Up
TRINITY_DN101843_c0_g1_i1	17.5537	-7.71436	1.44626	5.33399	9.61e-08	7.02e-06	Down
TRINITY_DN101856_c0_g1_i1	6.27664	-6.22951	1.60503	3.88124	0.000103927	0.00237977	Down
TRINITY_DN101874_c0_g1_i1	3.07452	-5.19786	1.83046	2.83965	0.00451629	0.0444089	Down
TRINITY_DN1018_c0_g1_i16	149.563	2.3341	0.51763	-4.5092	6.51e-06	0.000244326	Up
TRINITY_DN101905_c0_g1_i1	5.2405	-5.97456	2.06332	2.89561	0.00378421	0.0390602	Down
TRINITY_DN101917_c0_g1_i1	7.28928	6.22973	1.7796	-3.50063	0.000464168	0.00784019	Up
TRINITY_DN10191_c0_g1_i2	4.70471	-4.80897	1.68688	2.8508	0.00436089	0.0433515	Down
TRINITY_DN10195_c0_g1_i3	99.0746	-4.0393	0.858123	4.70714	2.51e-06	0.000110996	Down
TRINITY_DN101960_c0_g1_i1	100.012	-1.51796	0.466261	3.2556	0.00113153	0.0156854	Down
TRINITY_DN101967_c0_g1_i1	12.3174	-7.20225	1.53265	4.69921	2.61e-06	0.000114458	Down
TRINITY_DN101968_c0_g1_i1	24.8011	7.99563	1.51292	-5.28491	1.26e-07	8.86e-06	Up
TRINITY_DN101977_c0_g1_i1	26.7987	-8.32442	1.46519	5.68147	1.34e-08	1.26e-06	Down
TRINITY_DN101978_c0_g1_i1	3.68408	-5.45739	1.86631	2.92415	0.00345396	0.0365253	Down
TRINITY_DN102004_c0_g1_i1	162.562	-10.9263	1.28028	8.53435	1.41e-17	1.48e-14	Down
TRINITY_DN102006_c0_g1_i1	4.05694	-5.60185	1.79959	3.11285	0.00185288	0.0228571	Down
TRINITY_DN102020_c0_g1_i1	8.21834	6.40273	1.61816	-3.9568	7.6e-05	0.00184575	Up
TRINITY_DN102045_c0_g1_i1	5.72489	5.88059	1.59485	-3.68723	0.000226705	0.00444524	Up
TRINITY_DN10204_c0_g1_i6	5.88909	5.92106	1.59797	-3.70537	0.000211086	0.00419723	Up
TRINITY_DN10204_c1_g1_i6	13.7037	-7.35629	1.47723	4.97979	6.37e-07	3.49e-05	Down
TRINITY_DN102054_c0_g1_i2	35.8314	-8.7436	1.3724	6.37104	1.88e-10	3.17e-08	Down
TRINITY_DN10205_c0_g1_i2	378.583	-0.755836	0.262546	2.87887	0.00399107	0.0406829	Down
TRINITY_DN102063_c0_g1_i1	10.2077	-6.93654	1.77969	3.89761	9.71e-05	0.00225548	Down
TRINITY_DN102080_c0_g1_i1	26.8532	-8.32767	1.36169	6.11567	9.62e-10	1.31e-07	Down
TRINITY_DN1020_c0_g1_i11	98.7664	1.72429	0.447436	-3.85372	0.000116335	0.00260122	Up
TRINITY_DN1020_c0_g1_i12	70.5808	5.51238	1.81915	-3.03019	0.00244399	0.0282512	Up
TRINITY_DN1020_c0_g2_i1	41.1734	4.72282	1.31372	-3.59501	0.000324379	0.00589243	Up
TRINITY_DN1020_c1_g1_i2	160.456	1.44579	0.506208	-2.85612	0.00428855	0.042864	Up
TRINITY_DN1020_c1_g1_i4	45.7334	1.837	0.583979	-3.14567	0.00165708	0.0210072	Up
TRINITY_DN1020_c1_g2_i1	650.751	0.738789	0.260349	-2.83768	0.00454422	0.044597	Up
TRINITY_DN1020_c3_g1_i6	89.7812	2.27073	0.494772	-4.58946	4.44e-06	0.000177742	Up
TRINITY_DN102128_c0_g1_i1	7.61518	-6.51513	1.83257	3.55518	0.000377714	0.00668444	Down
TRINITY_DN10212_c0_g3_i2	48.9467	-1.88423	0.64772	2.90901	0.00362571	0.0378449	Down
TRINITY_DN10216_c0_g1_i12	4.00113	-5.58423	1.69082	3.30267	0.000957674	0.0137978	Down
TRINITY_DN102186_c0_g1_i1	22.2773	-8.0584	1.37389	5.86539	4.48e-09	4.91e-07	Down
TRINITY_DN102196_c0_g1_i1	43.1873	8.79568	1.4578	-6.03353	1.6e-09	2.04e-07	Up
TRINITY_DN102201_c0_g1_i1	19.7492	-7.88369	1.44987	5.43751	5.4e-08	4.2e-06	Down
TRINITY_DN102206_c0_g1_i1	5.68172	5.87035	1.69306	-3.46731	0.000525698	0.00866927	Up
TRINITY_DN10223_c1_g1_i1	606.892	1.02218	0.318017	-3.21424	0.00130789	0.0175232	Up
TRINITY_DN10223_c3_g1_i1	7.13146	-6.41443	1.58089	4.05747	4.96e-05	0.00130884	Down
TRINITY_DN102251_c0_g1_i1	4.28084	-5.6785	1.82367	3.11378	0.0018471	0.0228019	Down
TRINITY_DN1022_c0_g4_i1	3637.17	-0.716176	0.190872	3.75212	0.000175345	0.00363788	Down
TRINITY_DN10233_c0_g1_i2	2824.73	1.45387	0.326802	-4.44878	8.64e-06	0.000307218	Up
TRINITY_DN10233_c0_g1_i4	326.848	1.73536	0.447138	-3.88104	0.000104012	0.00238082	Up
TRINITY_DN102363_c0_g1_i1	12.1482	-7.18198	1.51662	4.73553	2.18e-06	9.83e-05	Down
TRINITY_DN10237_c0_g1_i2	55.6719	-3.71762	0.588813	6.31375	2.72e-10	4.31e-08	Down
TRINITY_DN102389_c0_g1_i1	5.40248	5.79738	1.65216	-3.50897	0.00044985	0.0076527	Up
TRINITY_DN10239_c0_g2_i7	45.5523	-1.4704	0.483029	3.04413	0.00233354	0.0272674	Down
TRINITY_DN1023_c2_g3_i1	535.701	1.19502	0.310527	-3.84834	0.000118919	0.00264636	Up
TRINITY_DN102491_c0_g1_i1	13.5001	-7.3394	1.76688	4.15387	3.27e-05	0.000931503	Down
TRINITY_DN1024_c0_g1_i6	294.167	1.13395	0.271585	-4.17531	2.98e-05	0.000863606	Up
TRINITY_DN102533_c0_g1_i1	3.59335	5.20941	1.82722	-2.851	0.00435823	0.0433515	Up
TRINITY_DN102540_c0_g1_i1	4.88866	-5.86761	1.69946	3.45264	0.000555129	0.00903491	Down
TRINITY_DN102546_c0_g1_i1	11.1653	-7.06069	1.51149	4.67136	2.99e-06	0.000128361	Down
TRINITY_DN102584_c0_g1_i1	3.61065	-5.43043	1.78577	3.04095	0.00235834	0.0275044	Down
TRINITY_DN102589_c0_g1_i1	5.46648	-6.02964	1.85166	3.25635	0.00112856	0.0156673	Down
TRINITY_DN1025_c1_g1_i1	201.743	2.11433	0.606751	-3.48468	0.000492731	0.00822435	Up
TRINITY_DN1025_c1_g1_i3	5397.44	0.808112	0.254444	-3.17599	0.00149326	0.019388	Up
TRINITY_DN1025_c3_g1_i15	5293.25	1.37194	0.336455	-4.07765	4.55e-05	0.00122073	Up
TRINITY_DN1025_c3_g1_i19	2271.29	1.33507	0.330571	-4.03869	5.38e-05	0.00139693	Up
TRINITY_DN1025_c3_g1_i21	22784.8	1.32128	0.321835	-4.10546	4.04e-05	0.00110712	Up
TRINITY_DN1025_c3_g1_i22	1095.1	1.46865	0.424027	-3.46357	0.000533066	0.0087624	Up
TRINITY_DN1025_c3_g1_i25	548.949	1.04964	0.293464	-3.57674	0.000347904	0.00625451	Up
TRINITY_DN102608_c0_g1_i1	5.50983	-6.04751	2.06495	2.92865	0.00340439	0.0361343	Down
TRINITY_DN10261_c0_g1_i8	863.204	-0.868996	0.173354	5.01283	5.36e-07	3.01e-05	Down
TRINITY_DN102687_c0_g1_i1	8.03445	-5.59722	1.5555	3.59835	0.000320239	0.00583742	Down
TRINITY_DN10268_c0_g1_i1	1242.61	1.6834	0.507419	-3.31757	0.000908032	0.013251	Up
TRINITY_DN10268_c0_g1_i20	1527.76	1.69214	0.386122	-4.3824	1.17e-05	0.00039563	Up
TRINITY_DN10268_c1_g1_i1	337.678	1.48563	0.259373	-5.72779	1.02e-08	1e-06	Up
TRINITY_DN102717_c0_g1_i1	4.59657	-5.78206	1.71344	3.37453	0.000739431	0.0112989	Down
TRINITY_DN102753_c0_g1_i1	4.59525	-5.77775	1.87084	3.08832	0.00201288	0.0244127	Down
TRINITY_DN102759_c0_g1_i1	18.7105	-7.80619	1.44833	5.3898	7.05e-08	5.34e-06	Down
TRINITY_DN102782_c0_g1_i1	14.394	-7.42834	1.42371	5.21759	1.81e-07	1.21e-05	Down
TRINITY_DN102786_c0_g1_i1	3.88687	5.3226	1.9036	-2.79608	0.00517271	0.0491806	Up
TRINITY_DN10279_c3_g1_i1	24.9493	3.48548	1.08212	-3.22098	0.00127754	0.0172159	Up
TRINITY_DN102826_c0_g1_i1	5.84226	5.91045	1.64287	-3.59762	0.000321137	0.00584987	Up
TRINITY_DN102837_c0_g1_i1	7.91868	6.34903	1.67687	-3.78624	0.000152947	0.00324924	Up
TRINITY_DN102839_c0_g1_i4	19.5682	-2.61778	0.932918	2.80602	0.00501581	0.0481347	Down
TRINITY_DN102873_c0_g1_i1	9.08436	-6.76381	1.50542	4.49297	7.02e-06	0.000259524	Down
TRINITY_DN102903_c0_g1_i1	7.93511	6.35204	1.597	-3.97747	6.97e-05	0.00171813	Up
TRINITY_DN102954_c0_g1_i1	76.5593	-9.83955	1.29888	7.57538	3.58e-14	1.68e-11	Down
TRINITY_DN10297_c0_g1_i3	28.3335	-8.40696	1.33674	6.28917	3.19e-10	4.96e-08	Down
TRINITY_DN102991_c0_g1_i1	5.40585	-6.01304	2.10127	2.86162	0.00421485	0.0423312	Down
TRINITY_DN102997_c0_g1_i1	3.40961	-5.3487	1.8077	2.95884	0.00308802	0.0336819	Down
TRINITY_DN1029_c0_g1_i1	137.056	-1.21764	0.3824	3.1842	0.00145156	0.0189762	Down
TRINITY_DN103014_c0_g1_i1	5.33583	-6.00332	1.79331	3.34762	0.0008151	0.0121615	Down
TRINITY_DN10304_c1_g1_i10	38.033	2.00283	0.667772	-2.99928	0.00270622	0.0305777	Up
TRINITY_DN103061_c0_g1_i1	46.4264	-9.11779	1.36821	6.66402	2.66e-11	5.67e-09	Down
TRINITY_DN103067_c0_g1_i1	4.35898	-5.70175	1.75056	3.2571	0.00112556	0.0156301	Down
TRINITY_DN103096_c0_g1_i1	6.12864	5.97958	1.67358	-3.57294	0.000352999	0.00632396	Up
TRINITY_DN10312_c0_g1_i1	252.208	-6.04274	0.507923	11.897	1.23e-32	1.5e-28	Down
TRINITY_DN103137_c0_g1_i1	66.7303	-1.79197	0.535079	3.34899	0.000811082	0.0121136	Down
TRINITY_DN103159_c0_g1_i1	4.90473	5.65839	1.91068	-2.96145	0.00306189	0.0334637	Up
TRINITY_DN10315_c2_g1_i2	16.5786	7.41475	1.53888	-4.81828	1.45e-06	6.96e-05	Up
TRINITY_DN10315_c2_g2_i1	12.6571	7.02548	1.66287	-4.2249	2.39e-05	0.000723443	Up
TRINITY_DN103166_c0_g1_i1	5.65417	-6.08067	1.59305	3.81701	0.00013508	0.00292967	Down
TRINITY_DN103180_c0_g1_i2	5.63228	-6.07218	1.71582	3.53895	0.000401727	0.00701518	Down
TRINITY_DN103185_c0_g1_i1	4.36054	5.48805	1.72596	-3.1797	0.00147425	0.0192058	Up
TRINITY_DN10320_c0_g1_i2	249.353	-0.785538	0.256714	3.05997	0.00221359	0.0261825	Down
TRINITY_DN10321_c0_g1_i1	12.064	-3.6258	1.24693	2.90777	0.00364018	0.0379674	Down
TRINITY_DN103227_c0_g1_i1	8.08948	-6.60161	1.71892	3.84057	0.000122751	0.00270913	Down
TRINITY_DN103237_c0_g1_i1	21.2395	-7.98923	1.44246	5.5386	3.05e-08	2.6e-06	Down
TRINITY_DN103240_c0_g1_i1	5.78866	-6.11234	1.72038	3.5529	0.000381008	0.00673297	Down
TRINITY_DN103286_c0_g1_i1	7.2943	-6.44721	1.54312	4.17804	2.94e-05	0.000855345	Down
TRINITY_DN103327_c0_g1_i1	11.3897	-3.55227	1.18265	3.00366	0.00266754	0.0302529	Down
TRINITY_DN103347_c0_g1_i1	8.26643	-6.62541	1.65492	4.00345	6.24e-05	0.00157493	Down
TRINITY_DN10334_c0_g1_i4	8.80222	-6.72	1.60531	4.1861	2.84e-05	0.000830515	Down
[truncated: 10,130 more rows]

## Sheet: C5
List of differentially expressed genes found in C5 (Vitis vinifera)
[truncated: 6,583 more rows]
