# Supplementary material for: A systems biology framework integrating cross-species transcriptomics and PPI networks for Xylella fastidiosa resistance gene identification
Source: BMC Plant Biol. 2025 Aug 11;25:1062. doi: 10.1186/s12870-025-07102-8 (PMC12337395; doi:10.1186/s12870-025-07102-8)
Supplement: Supplementary file 6 — Supplementary Material 6. [file 12870_2025_7102_MOESM6_ESM.xlsx]

## Sheet: Sheet 1
Normalized count matrix of C1
GeneID	SRR3310953	SRR3310954	SRR3310955	SRR3310956	SRR3310957
GWHGEUUU000001.1	2.23768	0	0	0.920256	0.905467
GWHGEUUU000007.1	1.11884	1.01146	1.02384	4.60128	5.4328
GWHGEUUU000033.1	0	1.01146	0	0	0
GWHGEUUU000042.1	17.9014	10.1146	18.4291	27.6077	21.7312
GWHGEUUU000044.1	369.217	359.069	323.532	317.488	317.819
GWHGEUUU000048.1	161.113	147.674	177.124	347.857	373.958
GWHGEUUU000050.1	198.035	172.96	182.243	210.739	220.934
GWHGEUUU000051.1	452.011	435.941	499.632	545.712	567.728
GWHGEUUU000052.1	297.611	252.866	190.434	180.37	229.989
GWHGEUUU000053.1	5.5942	0	7.16685	20.2456	36.2187
GWHGEUUU000054.1	1.11884	1.01146	1.02384	0.920256	0
GWHGEUUU000055.1	170.064	269.049	157.671	138.959	114.089
GWHGEUUU000057.1	570.608	714.093	618.397	703.996	698.115
GWHGEUUU000062.1	0	0	1.02384	0	0
GWHGEUUU000065.1	0	0	1.02384	0.920256	0.905467
GWHGEUUU000067.1	14.5449	7.08024	5.11918	2.76077	3.62187
GWHGEUUU000071.1	390.475	404.585	315.342	258.592	258.964
GWHGEUUU000073.1	1.11884	0	1.02384	0	0.905467
GWHGEUUU000077.1	2002.72	2748.15	2034.36	1154.92	1505.79
GWHGEUUU000078.1	98.4579	135.536	75.7639	50.6141	95.074
GWHGEUUU000079.1	76.0811	86.9858	91.1214	50.6141	57.9499
GWHGEUUU000080.1	23.4956	10.1146	9.21453	0.920256	2.7164
GWHGEUUU000081.1	3.35652	0	1.02384	0.920256	0.905467
GWHGEUUU000082.1	0	0	1.02384	0	0.905467
GWHGEUUU000083.1	1.11884	0	0	0	0
GWHGEUUU000086.1	444.179	460.216	415.678	328.531	338.645
GWHGEUUU000088.1	66.0115	122.387	194.529	95.7067	100.507
GWHGEUUU000089.1	16.7826	11.1261	19.4529	25.7672	19.9203
GWHGEUUU000090.1	121.954	141.605	141.289	84.6636	91.4521
GWHGEUUU000091.1	76.0811	81.9285	71.6685	55.2154	39.8405
GWHGEUUU000092.1	728.365	708.024	634.778	453.686	546.902
GWHGEUUU000093.1	3.35652	6.06878	5.11918	12.8836	10.8656
GWHGEUUU000094.1	15.6638	11.1261	8.19069	27.6077	35.3132
GWHGEUUU000095.1	1.11884	2.02293	6.14302	3.68103	2.7164
GWHGEUUU000097.1	0	1.01146	0	0	0
GWHGEUUU000098.1	53.7043	54.619	68.597	74.5408	68.8155
GWHGEUUU000099.1	17.9014	26.298	30.7151	38.6508	23.5421
GWHGEUUU000100.1	412.852	312.542	208.863	262.273	230.894
GWHGEUUU000101.1	177.896	113.284	317.389	519.025	551.429
GWHGEUUU000102.1	1607.77	1430.21	1508.11	936.821	1056.68
GWHGEUUU000104.1	1024.86	903.237	1179.46	1457.69	1479.53
GWHGEUUU000107.1	51.4666	48.5502	39.9296	27.6077	31.6913
GWHGEUUU000108.1	274.116	271.072	272.34	301.844	278.884
GWHGEUUU000109.1	426.278	375.253	389.058	410.434	448.206
GWHGEUUU000110.1	24.6145	28.321	24.5721	34.0495	39.8405
GWHGEUUU000111.1	245.026	233.648	223.196	173.928	194.675
GWHGEUUU000112.1	6.71304	5.05732	2.04767	7.36205	8.1492
GWHGEUUU000116.1	0	1.01146	1.02384	0.920256	0
GWHGEUUU000117.1	16.7826	7.08024	21.5006	19.3254	22.6367
GWHGEUUU000118.1	0	2.02293	0	0	0.905467
GWHGEUUU000119.1	0	6.06878	3.07151	9.20256	4.52733
GWHGEUUU000120.1	288.661	269.049	311.246	369.023	358.565
GWHGEUUU000122.1	362.504	336.817	346.057	299.083	286.128
GWHGEUUU000124.1	665.71	643.291	714.638	1078.54	1044.91
GWHGEUUU000125.1	0	1.01146	1.02384	0	0
GWHGEUUU000126.1	325.582	331.76	349.128	270.555	220.934
GWHGEUUU000128.1	0	0	0	0	0.905467
GWHGEUUU000129.1	11.1884	24.2751	8.19069	5.52154	3.62187
GWHGEUUU000130.1	96.2202	53.6076	89.0738	71.78	76.0592
GWHGEUUU000132.1	72.7246	50.5732	65.5255	93.8661	94.1685
GWHGEUUU000133.1	3.35652	1.01146	3.07151	2.76077	1.81093
GWHGEUUU000134.1	33.5652	60.6878	44.025	42.3318	45.2733
GWHGEUUU000135.1	29.0898	35.4012	46.0726	57.9761	36.2187
GWHGEUUU000138.1	911.854	1034.73	929.643	532.828	610.285
GWHGEUUU000139.1	53.7043	75.8598	77.8116	62.5774	40.746
GWHGEUUU000140.1	74.9623	63.7222	96.2406	86.5041	91.4521
GWHGEUUU000141.1	120.835	92.0432	141.289	99.3877	105.94
GWHGEUUU000143.1	1.11884	0	0	0	0.905467
GWHGEUUU000144.1	0	0	2.04767	0	0.905467
GWHGEUUU000145.1	6.71304	8.09171	10.2384	4.60128	11.7711
GWHGEUUU000146.1	132.023	130.479	143.337	95.7067	92.3576
GWHGEUUU000147.1	0	0	0	0.920256	0
GWHGEUUU000149.1	89.5072	69.791	40.9535	103.989	85.1139
GWHGEUUU000150.1	0	0	0	0	1.81093
GWHGEUUU000151.1	728.365	1269.39	685.97	862.28	1301.16
GWHGEUUU000152.1	0	0	0	0	0.905467
GWHGEUUU000153.1	0	0	0	1.84051	1.81093
GWHGEUUU000154.1	1153.52	1043.83	912.238	553.074	575.877
GWHGEUUU000155.1	62.655	83.9515	45.0488	47.8533	96.8849
GWHGEUUU000157.1	88.3883	116.318	121.837	83.7433	109.561
GWHGEUUU000158.1	259.571	228.591	278.483	192.334	163.889
GWHGEUUU000160.1	3.35652	3.03439	9.21453	4.60128	4.52733
GWHGEUUU000161.1	1127.79	1092.38	1080.15	1205.54	1360.92
GWHGEUUU000162.1	5.5942	3.03439	2.04767	1.84051	0.905467
GWHGEUUU000163.1	1.11884	0	0	0	0
GWHGEUUU000164.1	126.429	177.006	119.789	91.1054	100.507
GWHGEUUU000166.1	0	2.02293	0	1.84051	0
GWHGEUUU000168.1	1.11884	3.03439	2.04767	2.76077	0.905467
GWHGEUUU000169.1	323.345	308.496	255.959	455.527	402.027
GWHGEUUU000170.1	7.83188	10.1146	20.4767	8.28231	6.33827
GWHGEUUU000176.1	0	0	0	0.920256	0
GWHGEUUU000177.1	60.4173	51.5846	54.2633	112.271	79.6811
GWHGEUUU000178.1	820.109	709.036	754.567	585.283	532.414
GWHGEUUU000180.1	79.4376	74.8483	69.6209	48.7736	58.8553
GWHGEUUU000181.1	675.779	716.116	793.473	293.562	289.749
GWHGEUUU000182.1	4.47536	8.09171	15.3575	10.1228	29.8804
GWHGEUUU000183.1	663.472	421.78	935.786	944.183	1125.5
GWHGEUUU000184.1	2.23768	1.01146	1.02384	0	0.905467
GWHGEUUU000185.1	26.8522	32.3668	19.4529	22.0862	12.6765
GWHGEUUU000186.1	0	0	1.02384	0	0.905467
GWHGEUUU000187.1	1.11884	0	1.02384	1.84051	1.81093
GWHGEUUU000188.1	0	1.01146	0	0.920256	0.905467
GWHGEUUU000190.1	95.1014	122.387	76.7877	68.099	70.6264
GWHGEUUU000191.1	46.9913	46.5273	61.4302	39.571	38.9351
GWHGEUUU000192.1	240.551	145.651	304.079	335.894	259.869
GWHGEUUU000193.1	63.7739	51.5846	49.1441	53.3749	83.3029
GWHGEUUU000194.1	609.768	678.692	620.445	225.463	243.571
GWHGEUUU000195.1	30.2087	34.3898	40.9535	80.9826	84.2084
GWHGEUUU000197.1	135.38	104.181	117.741	131.597	132.198
GWHGEUUU000198.1	120.835	89.0088	102.384	207.058	162.079
GWHGEUUU000199.1	85.0318	90.0202	107.503	119.633	110.467
GWHGEUUU000200.1	58.1797	56.6419	84.9784	80.9826	99.6013
GWHGEUUU000201.1	8.95072	11.1261	28.6674	90.1851	58.8553
GWHGEUUU000202.1	152.162	174.983	120.813	215.34	264.396
GWHGEUUU000204.1	387.119	184.086	480.179	1259.83	1865.26
GWHGEUUU000205.1	17.9014	14.1605	33.7866	37.7305	38.0296
GWHGEUUU000206.1	992.411	998.314	1409.82	547.552	577.688
GWHGEUUU000208.1	24.6145	46.5273	17.4052	45.0926	67.0045
GWHGEUUU000210.1	19.0203	19.2178	17.4052	23.0064	15.3929
GWHGEUUU000211.1	271.878	279.164	245.721	238.346	213.69
GWHGEUUU000212.1	1217.3	1768.04	1229.63	1323.33	1456.9
GWHGEUUU000213.1	458.724	366.15	712.59	777.617	686.344
GWHGEUUU000214.1	1745.39	2194.88	1631.99	1499.1	1791.01
GWHGEUUU000215.1	6.71304	7.08024	7.16685	10.1228	8.1492
GWHGEUUU000217.1	0	0	1.02384	0.920256	0.905467
GWHGEUUU000218.1	34.684	35.4012	14.3337	17.4849	10.8656
GWHGEUUU000219.1	25.7333	37.4241	18.4291	11.9633	7.24373
GWHGEUUU000220.1	227.124	187.121	218.077	149.082	187.432
GWHGEUUU000221.1	2.23768	8.09171	6.14302	5.52154	3.62187
GWHGEUUU000224.1	46.9913	71.8139	48.1203	78.2218	66.0991
GWHGEUUU000225.1	26.8522	17.1949	31.7389	31.2887	29.8804
GWHGEUUU000226.1	8.95072	12.1376	19.4529	32.209	15.3929
GWHGEUUU000228.1	4.47536	1.01146	5.11918	5.52154	0.905467
GWHGEUUU000232.1	217.055	248.82	219.101	269.635	337.739
GWHGEUUU000233.1	0	0	1.02384	0	0
GWHGEUUU000237.1	97.3391	67.768	78.8354	143.56	86.9248
GWHGEUUU000238.1	676.898	968.982	844.665	492.337	612.096
GWHGEUUU000239.1	233.837	256.912	223.196	222.702	147.591
GWHGEUUU000240.1	1076.32	1361.43	1055.58	1161.36	1172.58
GWHGEUUU000241.1	2.23768	2.02293	2.04767	5.52154	2.7164
GWHGEUUU000244.1	0	0	2.04767	0	0
GWHGEUUU000245.1	49.2289	44.5044	48.1203	34.0495	34.4077
GWHGEUUU000246.1	156.638	151.72	141.289	169.327	144.875
GWHGEUUU000247.1	607.53	601.821	578.467	746.328	781.418
GWHGEUUU000248.1	2.23768	2.02293	0	9.20256	1.81093
GWHGEUUU000249.1	205.867	166.891	181.219	203.377	166.606
GWHGEUUU000251.1	801.089	790.964	744.329	514.423	569.539
GWHGEUUU000252.1	1.11884	0	1.02384	0	2.7164
GWHGEUUU000255.1	204.748	345.92	495.537	393.87	348.605
GWHGEUUU000256.1	0	1.01146	0	0	0
GWHGEUUU000258.1	10.0696	5.05732	8.19069	26.6874	27.164
GWHGEUUU000259.1	19.0203	14.1605	18.4291	35.89	45.2733
GWHGEUUU000260.1	7.83188	8.09171	13.3099	6.44179	7.24373
GWHGEUUU000261.1	77.1999	40.4585	55.2872	49.6938	40.746
GWHGEUUU000262.1	398.307	393.459	356.295	244.788	271.64
GWHGEUUU000263.1	245.026	239.717	272.34	269.635	268.018
GWHGEUUU000264.1	164.469	203.304	99.3121	73.6205	76.9647
GWHGEUUU000265.1	1.11884	0	0	1.84051	0.905467
GWHGEUUU000266.1	46.9913	83.9515	80.8831	34.9697	56.1389
GWHGEUUU000267.1	39.1594	53.6076	66.5494	23.9267	36.2187
GWHGEUUU000268.1	0	1.01146	0	0	0
GWHGEUUU000272.1	1.11884	0	0	0	0
GWHGEUUU000273.1	23.4956	21.2407	46.0726	25.7672	19.9203
GWHGEUUU000274.1	80.5565	65.7451	51.1918	57.9761	40.746
GWHGEUUU000275.1	598.579	630.142	541.609	472.091	553.24
GWHGEUUU000276.1	51.4666	32.3668	44.025	80.0623	65.1936
GWHGEUUU000278.1	97.3391	135.536	97.2644	48.7736	64.2881
GWHGEUUU000279.1	195.797	147.674	115.693	226.383	203.73
GWHGEUUU000280.1	3.35652	4.04585	4.09535	2.76077	6.33827
GWHGEUUU000282.1	25.7333	20.2293	37.8819	34.0495	24.4476
GWHGEUUU000283.1	20.1391	16.1834	28.6674	92.9459	133.104
GWHGEUUU000284.1	5.5942	5.05732	1.02384	1.84051	0.905467
GWHGEUUU000285.1	105.171	77.8827	101.36	99.3877	82.3975
GWHGEUUU000286.1	0	0	0	0.920256	0
GWHGEUUU000289.1	0	0	0	0	0.905467
GWHGEUUU000291.1	0	0	1.02384	0.920256	0
GWHGEUUU000294.1	0	0	0	1.84051	0.905467
GWHGEUUU000296.1	0	0	0	0.920256	0.905467
GWHGEUUU000297.1	17.9014	20.2293	26.6197	86.5041	54.328
GWHGEUUU000300.1	0	1.01146	0	0	0
GWHGEUUU000302.1	0	1.01146	0	1.84051	0
GWHGEUUU000303.1	0	3.03439	5.11918	1.84051	5.4328
GWHGEUUU000305.1	522.498	429.872	501.68	692.953	633.827
GWHGEUUU000306.1	3.35652	5.05732	13.3099	3.68103	0
GWHGEUUU000307.1	44.7536	49.5617	37.8819	32.209	51.6116
GWHGEUUU000308.1	26.8522	18.2063	20.4767	14.7241	16.2984
GWHGEUUU000309.1	0	2.02293	0	0.920256	7.24373
GWHGEUUU000313.1	318.869	306.473	266.197	235.586	249.909
GWHGEUUU000314.1	12.3072	29.3324	9.21453	15.6444	11.7711
GWHGEUUU000315.1	352.434	315.577	381.891	432.52	291.56
GWHGEUUU000316.1	91.7449	92.0432	84.9784	71.78	56.1389
GWHGEUUU000317.1	815.634	929.535	1040.22	1452.16	1326.51
GWHGEUUU000318.1	12.3072	7.08024	22.5244	4.60128	19.0148
GWHGEUUU000319.1	104.052	123.399	118.765	80.0623	69.7209
GWHGEUUU000320.1	0	1.01146	1.02384	0	0
GWHGEUUU000321.1	0	1.01146	0	0	0
GWHGEUUU000322.1	331.177	324.68	507.823	577.921	478.992
GWHGEUUU000323.1	1320.23	1786.24	1400.61	1161.36	1360.92
GWHGEUUU000324.1	0	0	0	0.920256	0
GWHGEUUU000325.1	0	1.01146	0	0.920256	0
GWHGEUUU000326.1	0	1.01146	5.11918	4.60128	0
GWHGEUUU000328.1	35.8029	27.3095	19.4529	35.89	27.164
GWHGEUUU000329.1	2.23768	6.06878	2.04767	2.76077	7.24373
GWHGEUUU000330.1	0	0	0	0.920256	0
GWHGEUUU000331.1	0	0	0	0	1.81093
GWHGEUUU000332.1	0	0	1.02384	0	1.81093
GWHGEUUU000333.1	529.211	599.798	494.513	537.43	433.719
GWHGEUUU000334.1	67.1304	72.8254	37.8819	34.9697	35.3132
GWHGEUUU000335.1	14.5449	22.2522	35.8343	50.6141	45.2733
GWHGEUUU000336.1	2.23768	1.01146	2.04767	2.76077	0
GWHGEUUU000338.1	2.23768	0	0	0.920256	0.905467
GWHGEUUU000339.1	199.153	214.43	224.22	193.254	226.367
GWHGEUUU000340.1	189.084	186.109	221.149	154.603	118.616
GWHGEUUU000341.1	156.638	166.891	124.908	184.972	181.093
GWHGEUUU000342.1	14.5449	11.1261	1.02384	2.76077	1.81093
GWHGEUUU000343.1	123.072	127.444	108.527	112.271	70.6264
GWHGEUUU000344.1	81.6753	75.8598	95.2168	77.3015	101.412
GWHGEUUU000345.1	422.921	429.872	363.462	276.997	255.342
GWHGEUUU000347.1	0	0	2.04767	0.920256	0.905467
GWHGEUUU000349.1	108.527	61.6993	49.1441	47.8533	25.3531
GWHGEUUU000350.1	411.733	646.325	589.73	641.419	665.518
GWHGEUUU000351.1	6.71304	7.08024	10.2384	20.2456	17.2039
GWHGEUUU000352.1	10.0696	2.02293	0	2.76077	1.81093
GWHGEUUU000353.1	766.405	921.443	682.899	303.685	399.311
GWHGEUUU000354.1	50.3478	49.5617	65.5255	38.6508	52.5171
GWHGEUUU000355.1	0	0	0	0.920256	0
GWHGEUUU000357.1	34.684	39.4471	51.1918	31.2887	12.6765
GWHGEUUU000358.1	1.11884	4.04585	5.11918	0	0.905467
GWHGEUUU000359.1	113.003	117.33	79.8592	87.4243	65.1936
GWHGEUUU000362.1	50.3478	30.3439	32.7628	31.2887	42.5569
GWHGEUUU000363.1	92.8637	90.0202	62.454	90.1851	99.6013
GWHGEUUU000364.1	1.11884	0	0	0	0.905467
GWHGEUUU000365.1	1.11884	0	0	0.920256	0
GWHGEUUU000366.1	43.6347	18.2063	30.7151	4597.6	5650.11
GWHGEUUU000367.1	7.83188	7.08024	15.3575	8.28231	5.4328
GWHGEUUU000369.1	0	0	0	0.920256	0
GWHGEUUU000370.1	0	0	0	0	0.905467
GWHGEUUU000373.1	326.701	305.462	317.389	300.924	341.361
GWHGEUUU000374.1	114.122	80.9171	111.598	59.8167	38.9351
GWHGEUUU000375.1	835.773	886.042	779.139	581.602	590.364
GWHGEUUU000376.1	779.831	840.526	770.949	815.347	873.775
GWHGEUUU000377.1	1.11884	0	4.09535	4.60128	0.905467
GWHGEUUU000378.1	4.47536	5.05732	4.09535	0.920256	1.81093
GWHGEUUU000379.1	723.889	818.274	673.684	300.004	407.46
GWHGEUUU000380.1	0	0	0	1.84051	1.81093
GWHGEUUU000381.1	3267.01	3899.19	3051.03	1977.63	2434.8
GWHGEUUU000382.1	0	1.01146	0	0	0
GWHGEUUU000383.1	53.7043	72.8254	202.72	97.5472	211.879
GWHGEUUU000385.1	217.055	221.51	313.294	790.5	822.164
GWHGEUUU000386.1	5.5942	8.09171	37.8819	68.099	84.2084
GWHGEUUU000387.1	0	0	0	0.920256	0
GWHGEUUU000388.1	567.252	567.431	555.943	318.409	336.834
GWHGEUUU000391.1	0	0	1.02384	0	0
GWHGEUUU000392.1	82.7941	87.9973	88.0499	80.0623	77.8701
GWHGEUUU000393.1	389.356	319.622	364.486	343.256	400.216
GWHGEUUU000394.1	71.6057	71.8139	96.2406	89.2649	101.412
GWHGEUUU000395.1	123.072	110.25	101.36	123.314	124.049
GWHGEUUU000398.1	15.6638	20.2293	9.21453	3.68103	11.7711
GWHGEUUU000401.1	12.3072	9.10317	16.3814	41.4115	61.5717
GWHGEUUU000402.1	119.716	92.0432	115.693	138.959	111.372
GWHGEUUU000403.1	231.6	221.51	230.363	267.795	268.018
GWHGEUUU000404.1	620.956	507.755	521.133	450.926	474.465
GWHGEUUU000405.1	1512.67	1288.6	1256.25	924.858	1032.23
GWHGEUUU000406.1	170.064	121.376	162.79	139.879	138.536
GWHGEUUU000407.1	13.4261	18.2063	6.14302	14.7241	25.3531
GWHGEUUU000408.1	1.11884	0	0	0.920256	0
GWHGEUUU000413.1	352.434	370.196	967.525	200.616	184.715
GWHGEUUU000415.1	0	1.01146	4.09535	2.76077	7.24373
GWHGEUUU000416.1	509.072	550.236	569.253	401.232	421.042
GWHGEUUU000419.1	135.38	120.364	81.9069	44.1723	46.1788
GWHGEUUU000420.1	137.617	93.0546	199.648	222.702	229.989
GWHGEUUU000421.1	1.11884	1.01146	1.02384	0.920256	0
GWHGEUUU000424.1	16.7826	16.1834	8.19069	7.36205	2.7164
GWHGEUUU000425.1	1474.63	1531.36	1322.8	968.11	850.233
GWHGEUUU000427.1	164.469	140.593	88.0499	66.2585	156.646
GWHGEUUU000431.1	17.9014	15.172	64.5017	117.793	119.522
GWHGEUUU000432.1	0	0	0	0.920256	0
GWHGEUUU000434.1	118.597	127.444	112.622	86.5041	83.3029
GWHGEUUU000435.1	61.5362	40.4585	48.1203	81.9028	81.492
GWHGEUUU000436.1	237.194	181.052	183.267	641.419	801.338
GWHGEUUU000438.1	306.562	332.771	219.101	131.597	140.347
GWHGEUUU000439.1	295.374	153.742	535.466	424.238	356.754
GWHGEUUU000441.1	0	0	0	1.84051	0
GWHGEUUU000442.1	68.2492	80.9171	70.6447	95.7067	86.9248
GWHGEUUU000446.1	11.1884	25.2866	4.09535	23.9267	9.96013
GWHGEUUU000448.1	0	0	0	0	0.905467
GWHGEUUU000449.1	2778.08	3810.18	2616.93	1420.88	1698.66
GWHGEUUU000450.1	8.95072	6.06878	28.6674	17.4849	14.4875
GWHGEUUU000451.1	81.6753	52.5961	203.743	78.2218	68.8155
GWHGEUUU000453.1	3.35652	8.09171	3.07151	129.756	326.874
GWHGEUUU000454.1	7.83188	9.10317	37.8819	55.2154	63.3827
GWHGEUUU000455.1	0	0	2.04767	1.84051	2.7164
GWHGEUUU000457.1	1.11884	1.01146	1.02384	1.84051	0.905467
GWHGEUUU000458.1	80.5565	72.8254	66.5494	94.7864	69.7209
GWHGEUUU000460.1	48.1101	59.6763	90.0976	184.972	102.318
GWHGEUUU000462.1	51.4666	33.3783	35.8343	36.8103	22.6367
GWHGEUUU000464.1	1141.22	1115.64	938.858	445.404	532.414
GWHGEUUU000467.1	16.7826	10.1146	8.19069	0	0
GWHGEUUU000468.1	0	0	0	0.920256	0
GWHGEUUU000469.1	90.626	84.9629	95.2168	87.4243	81.492
GWHGEUUU000470.1	164.469	256.912	243.673	174.849	162.984
GWHGEUUU000471.1	0	1.01146	2.04767	0.920256	3.62187
GWHGEUUU000472.1	2008.32	2629.8	1710.83	2331.93	1821.8
GWHGEUUU000474.1	421.803	568.442	413.63	376.385	392.973
GWHGEUUU000475.1	102.933	91.0317	105.455	115.952	117.711
GWHGEUUU000476.1	21.258	13.149	34.8104	23.0064	19.0148
GWHGEUUU000478.1	0	2.02293	1.02384	0	0.905467
GWHGEUUU000479.1	2.23768	3.03439	0	1.84051	0.905467
GWHGEUUU000489.1	2.23768	1.01146	2.04767	0	0.905467
GWHGEUUU000493.1	0	1.01146	0	0	0
GWHGEUUU000505.1	371.455	342.886	328.651	426.079	368.525
GWHGEUUU000506.1	149.925	149.697	136.17	204.297	181.999
GWHGEUUU000508.1	5.5942	3.03439	3.07151	1.84051	1.81093
GWHGEUUU000509.1	14.5449	17.1949	18.4291	10.1228	14.4875
GWHGEUUU000510.1	33.5652	21.2407	62.454	91.1054	97.7904
GWHGEUUU000511.1	3.35652	0	1.02384	1.84051	0
GWHGEUUU000512.1	181.252	175.995	179.171	171.168	375.769
GWHGEUUU000513.1	165.588	219.488	201.696	135.278	105.94
GWHGEUUU000514.1	440.823	448.078	456.631	232.825	159.362
GWHGEUUU000516.1	25.7333	25.2866	48.1203	44.1723	47.0843
GWHGEUUU000517.1	378.168	290.29	435.13	348.777	372.147
GWHGEUUU000520.1	31.3275	26.298	17.4052	21.1659	25.3531
GWHGEUUU000522.1	1373.94	1129.8	1127.24	1445.72	1341.9
GWHGEUUU000523.1	23.4956	19.2178	28.6674	36.8103	39.8405
GWHGEUUU000524.1	1.11884	0	0	0.920256	1.81093
GWHGEUUU000525.1	2.23768	2.02293	5.11918	2.76077	0
GWHGEUUU000526.1	105.171	153.742	229.339	155.523	152.118
GWHGEUUU000527.1	208.104	364.127	305.103	132.517	153.929
GWHGEUUU000528.1	87.2695	142.616	110.574	173.928	183.81
GWHGEUUU000530.1	0	1.01146	0	2.76077	2.7164
GWHGEUUU000532.1	46.9913	56.6419	66.5494	45.0926	44.3679
GWHGEUUU000534.1	17.9014	13.149	9.21453	7.36205	13.582
GWHGEUUU000538.1	6.71304	8.09171	3.07151	5.52154	5.4328
GWHGEUUU000541.1	19.0203	19.2178	18.4291	21.1659	14.4875
GWHGEUUU000542.1	8.95072	4.04585	7.16685	7.36205	1.81093
GWHGEUUU000546.1	46.9913	46.5273	26.6197	28.5279	28.0695
GWHGEUUU000547.1	0	0	0	0	0.905467
GWHGEUUU000551.1	60.4173	45.5159	60.4063	37.7305	79.6811
GWHGEUUU000552.1	499.002	649.359	348.104	435.281	450.922
GWHGEUUU000553.1	5.5942	7.08024	6.14302	11.0431	9.96013
GWHGEUUU000554.1	5.5942	2.02293	2.04767	286.2	828.502
GWHGEUUU000556.1	162.232	216.453	135.146	210.739	172.944
GWHGEUUU000559.1	104.052	143.628	104.431	203.377	320.535
GWHGEUUU000560.1	3.35652	3.03439	1.02384	0	1.81093
GWHGEUUU000561.1	20.1391	25.2866	17.4052	43.252	52.5171
GWHGEUUU000562.1	11.1884	10.1146	10.2384	15.6444	19.0148
GWHGEUUU000564.1	57.0608	43.4929	91.1214	134.357	119.522
GWHGEUUU000565.1	1462.32	1927.85	1304.37	1526.71	1368.16
GWHGEUUU000567.1	0	0	1.02384	0	0
GWHGEUUU000568.1	104.052	111.261	83.9546	66.2585	57.9499
GWHGEUUU000569.1	97.3391	73.8368	88.0499	56.1356	92.3576
GWHGEUUU000570.1	3.35652	5.05732	7.16685	11.9633	14.4875
GWHGEUUU000572.1	119.716	108.227	46.0726	59.8167	32.5968
GWHGEUUU000574.1	4874.78	5631.83	5176.52	3720.6	4583.47
GWHGEUUU000575.1	108.527	123.399	87.0261	139.879	124.954
GWHGEUUU000576.1	40.2782	49.5617	62.454	53.3749	48.8952
GWHGEUUU000577.1	1.11884	0	2.04767	4.60128	0.905467
GWHGEUUU000579.1	149.925	332.771	152.552	76.3813	107.751
GWHGEUUU000580.1	278.591	261.969	253.911	200.616	245.382
GWHGEUUU000581.1	10.0696	11.1261	12.286	9.20256	5.4328
GWHGEUUU000582.1	959.964	874.916	896.881	791.42	923.576
GWHGEUUU000583.1	50.3478	56.6419	61.4302	229.144	188.337
GWHGEUUU000584.1	29.0898	36.4127	27.6436	41.4115	52.5171
GWHGEUUU000587.1	2.23768	1.01146	0	0	0.905467
GWHGEUUU000591.1	33.5652	29.3324	20.4767	48.7736	65.1936
GWHGEUUU000592.1	16.7826	25.2866	20.4767	32.209	67.0045
GWHGEUUU000593.1	575.084	326.703	849.784	2870.28	3394.6
GWHGEUUU000595.1	19.0203	15.172	15.3575	15.6444	14.4875
GWHGEUUU000600.1	0	1.01146	0	0	0
GWHGEUUU000602.1	230.481	189.144	231.387	222.702	200.108
GWHGEUUU000603.1	0	1.01146	0	1.84051	0.905467
GWHGEUUU000605.1	499.002	404.585	389.058	476.693	502.534
GWHGEUUU000606.1	0	0	5.11918	154.603	76.0592
GWHGEUUU000607.1	14.5449	15.172	28.6674	5.52154	2.7164
GWHGEUUU000608.1	0	0	0	1.84051	0
GWHGEUUU000610.1	1.11884	0	0	0	0
GWHGEUUU000611.1	99.5767	104.181	99.3121	72.7002	61.5717
GWHGEUUU000612.1	991.292	708.024	1037.15	1464.13	1331.94
GWHGEUUU000613.1	384.881	381.322	430.011	348.777	359.47
GWHGEUUU000614.1	1.11884	2.02293	1.02384	2.76077	10.8656
GWHGEUUU000615.1	0	1.01146	3.07151	0.920256	1.81093
GWHGEUUU000616.1	0	1.01146	0	0	0
GWHGEUUU000617.1	328.939	304.45	351.176	258.592	244.476
GWHGEUUU000618.1	62.655	56.6419	68.597	42.3318	47.9897
GWHGEUUU000619.1	15.6638	9.10317	28.6674	74.5408	41.6515
GWHGEUUU000620.1	222.649	251.854	172.004	124.235	223.65
GWHGEUUU000621.1	181.252	172.96	197.6	708.597	545.996
GWHGEUUU000622.1	2.23768	11.1261	6.14302	11.0431	5.4328
GWHGEUUU000623.1	163.351	191.167	222.172	206.137	240.854
GWHGEUUU000624.1	5.5942	2.02293	3.07151	8.28231	6.33827
GWHGEUUU000625.1	448.655	451.113	422.844	376.385	400.216
GWHGEUUU000626.1	193.559	210.384	145.385	235.586	227.272
GWHGEUUU000627.1	264.046	214.43	248.792	281.598	270.735
GWHGEUUU000628.1	265.165	251.854	250.84	324.85	354.943
GWHGEUUU000629.1	323.345	266.015	423.868	458.288	337.739
GWHGEUUU000630.1	15.6638	5.05732	47.0965	59.8167	41.6515
GWHGEUUU000631.1	13.4261	16.1834	21.5006	26.6874	26.2585
GWHGEUUU000632.1	15.6638	16.1834	8.19069	3.68103	3.62187
GWHGEUUU000633.1	286.423	319.622	281.555	191.413	125.86
GWHGEUUU000634.1	61.5362	59.6763	153.575	315.648	320.535
GWHGEUUU000636.1	0	0	5.11918	1.84051	4.52733
GWHGEUUU000637.1	2.23768	0	1.02384	2.76077	0
GWHGEUUU000639.1	286.423	475.388	403.391	919.336	1449.65
GWHGEUUU000640.1	156.638	183.075	154.599	240.187	188.337
GWHGEUUU000641.1	15.6638	20.2293	18.4291	9.20256	14.4875
GWHGEUUU000642.1	296.493	472.353	453.559	485.895	349.51
GWHGEUUU000643.1	7.83188	8.09171	1.02384	27.6077	41.6515
GWHGEUUU000646.1	0	0	0	0	0.905467
GWHGEUUU000647.1	4.47536	15.172	19.4529	4.60128	6.33827
GWHGEUUU000648.1	6.71304	6.06878	7.16685	11.9633	10.8656
GWHGEUUU000651.1	44.7536	44.5044	137.194	108.59	101.412
GWHGEUUU000652.1	0	0	0	0	1.81093
GWHGEUUU000653.1	42.5159	40.4585	61.4302	74.5408	72.4373
GWHGEUUU000654.1	10.0696	2.02293	8.19069	2.76077	5.4328
GWHGEUUU000655.1	116.359	86.9858	83.9546	86.5041	71.5319
GWHGEUUU000656.1	0	1.01146	2.04767	0	1.81093
GWHGEUUU000658.1	19.0203	14.1605	29.6913	58.8964	76.0592
GWHGEUUU000659.1	218.174	202.293	201.696	179.45	218.217
GWHGEUUU000660.1	911.854	939.649	887.666	558.596	519.738
GWHGEUUU000661.1	74.9623	83.9515	146.409	23.0064	23.5421
GWHGEUUU000667.1	0	1.01146	0	0	0
GWHGEUUU000670.1	80.5565	64.7337	155.623	375.465	496.196
GWHGEUUU000671.1	78.3188	79.9056	39.9296	64.4179	57.9499
GWHGEUUU000675.1	1.11884	0	0	0	0
GWHGEUUU000676.1	17.9014	21.2407	16.3814	7.36205	0
GWHGEUUU000677.1	2938.07	3777.82	3993.99	1177.93	1414.34
GWHGEUUU000678.1	8.95072	14.1605	14.3337	9.20256	13.582
GWHGEUUU000679.1	34.684	57.6534	30.7151	16.5646	19.9203
GWHGEUUU000680.1	1.11884	1.01146	2.04767	1.84051	0.905467
GWHGEUUU000684.1	0	0	1.02384	0	0
GWHGEUUU000685.1	0	0	1.02384	0	0
GWHGEUUU000687.1	80.5565	46.5273	116.717	151.842	133.104
GWHGEUUU000688.1	614.243	670.6	662.422	578.841	659.18
GWHGEUUU000689.1	394.95	430.883	296.913	332.213	306.048
GWHGEUUU000690.1	175.658	191.167	136.17	86.5041	82.3975
GWHGEUUU000691.1	0	0	0	0	0.905467
GWHGEUUU000692.1	200.272	199.258	233.435	113.192	157.551
GWHGEUUU000693.1	627.669	816.251	709.519	220.862	278.884
GWHGEUUU000695.1	3.35652	5.05732	1.02384	2.76077	0.905467
GWHGEUUU000696.1	1295.62	1429.2	1075.03	864.121	729.806
GWHGEUUU000699.1	0	0	0	0	0.905467
GWHGEUUU000701.1	57.0608	33.3783	44.025	46.9331	44.3679
GWHGEUUU000702.1	0	1.01146	0	0.920256	0
GWHGEUUU000705.1	20.1391	27.3095	22.5244	32.209	44.3679
GWHGEUUU000706.1	0	1.01146	0	0.920256	0
GWHGEUUU000707.1	375.93	401.551	299.984	477.613	405.649
GWHGEUUU000709.1	1991.53	2183.75	2413.18	3186.85	2839.54
GWHGEUUU000718.1	1.11884	0	0	0.920256	0
GWHGEUUU000719.1	1.11884	0	1.02384	2.76077	0
GWHGEUUU000724.1	0	2.02293	2.04767	0	2.7164
GWHGEUUU000725.1	1.11884	1.01146	2.04767	2.76077	1.81093
GWHGEUUU000729.1	35.8029	41.47	57.3348	5.52154	8.1492
GWHGEUUU000731.1	125.31	151.72	121.837	157.364	169.322
GWHGEUUU000732.1	14.5449	8.09171	12.286	14.7241	16.2984
GWHGEUUU000733.1	6.71304	9.10317	18.4291	7.36205	3.62187
GWHGEUUU000734.1	8.95072	5.05732	11.2622	20.2456	34.4077
GWHGEUUU000735.1	0	1.01146	2.04767	0	0
GWHGEUUU000736.1	1173.66	1011.46	1665.78	1329.77	1381.74
GWHGEUUU000737.1	67.1304	84.9629	95.2168	177.609	186.526
GWHGEUUU000738.1	140.974	155.765	141.289	103.069	126.765
GWHGEUUU000739.1	3.35652	1.01146	1.02384	3.68103	3.62187
GWHGEUUU000740.1	90.626	117.33	75.7639	126.995	169.322
GWHGEUUU000741.1	26.8522	17.1949	31.7389	23.9267	32.5968
GWHGEUUU000742.1	77.1999	92.0432	69.6209	96.6269	63.3827
GWHGEUUU000744.1	3.35652	1.01146	3.07151	1.84051	0.905467
GWHGEUUU000745.1	16.7826	9.10317	24.5721	23.9267	25.3531
GWHGEUUU000746.1	3.35652	1.01146	3.07151	0	0
GWHGEUUU000747.1	2.23768	6.06878	9.21453	0	3.62187
GWHGEUUU000749.1	0	1.01146	0	2.76077	0
GWHGEUUU000750.1	0	2.02293	2.04767	0	0
GWHGEUUU000751.1	73.8434	75.8598	56.311	299.083	376.674
GWHGEUUU000752.1	0	0	0	0	0.905467
GWHGEUUU000753.1	0	2.02293	0	0	5.4328
GWHGEUUU000754.1	492.289	417.734	378.819	467.49	445.49
GWHGEUUU000755.1	865.982	883.008	817.021	686.511	696.304
GWHGEUUU000757.1	840.249	1111.6	580.515	686.511	647.409
GWHGEUUU000758.1	631.026	593.729	603.04	561.356	584.932
GWHGEUUU000759.1	73.8434	69.791	82.9307	107.67	78.7756
GWHGEUUU000760.1	10.0696	9.10317	5.11918	5.52154	10.8656
GWHGEUUU000761.1	0	1.01146	0	1.84051	1.81093
GWHGEUUU000762.1	211.461	153.742	173.028	165.646	146.686
GWHGEUUU000763.1	1.11884	6.06878	2.04767	9.20256	9.96013
GWHGEUUU000764.1	11.1884	8.09171	11.2622	52.4546	34.4077
GWHGEUUU000765.1	20.1391	17.1949	24.5721	13.8038	9.05467
GWHGEUUU000767.1	307.681	321.645	236.506	229.144	259.869
GWHGEUUU000768.1	63.7739	41.47	70.6447	80.9826	85.1139
GWHGEUUU000770.1	17.9014	21.2407	17.4052	21.1659	23.5421
GWHGEUUU000771.1	92.8637	154.754	274.388	152.763	167.511
GWHGEUUU000772.1	0	0	1.02384	0.920256	1.81093
GWHGEUUU000773.1	0	1.01146	0	5.52154	0.905467
GWHGEUUU000774.1	12.3072	9.10317	6.14302	32.209	29.8804
GWHGEUUU000775.1	4.47536	7.08024	2.04767	0.920256	0.905467
GWHGEUUU000779.1	1610.01	1619.35	1366.82	1127.31	1319.27
GWHGEUUU000780.1	134.261	98.1119	169.957	140.799	182.904
GWHGEUUU000785.1	1332.54	1780.18	1192.77	1645.42	2147.77
GWHGEUUU000786.1	5.5942	5.05732	2.04767	5.52154	8.1492
GWHGEUUU000788.1	1.11884	0	1.02384	0	0
GWHGEUUU000789.1	974.509	989.211	762.758	1125.47	1071.17
GWHGEUUU000790.1	0	0	1.02384	0.920256	0
GWHGEUUU000791.1	167.826	245.786	140.266	224.543	250.814
GWHGEUUU000792.1	991.292	1213.76	988.002	1858.92	2638.53
GWHGEUUU000793.1	0	0	0	0.920256	0
GWHGEUUU000795.1	3431.48	3347.94	2631.26	2266.59	2490.03
GWHGEUUU000796.1	1.11884	7.08024	6.14302	5.52154	1.81093
GWHGEUUU000797.1	299.849	277.141	393.153	421.477	465.41
GWHGEUUU000798.1	692.562	830.411	554.919	364.421	266.207
GWHGEUUU000799.1	721.652	917.397	790.402	447.245	450.922
GWHGEUUU000801.1	52.5855	37.4241	39.9296	43.252	26.2585
GWHGEUUU000802.1	633.263	601.821	676.756	603.688	565.011
GWHGEUUU000803.1	4.47536	13.149	10.2384	33.1292	39.8405
GWHGEUUU000804.1	2.23768	2.02293	2.04767	6.44179	3.62187
GWHGEUUU000805.1	85.0318	97.1005	95.2168	138.959	174.755
GWHGEUUU000806.1	0	0	0	0	0.905467
GWHGEUUU000807.1	9664.54	10574.8	10958.1	2450.64	4028.42
GWHGEUUU000808.1	1.11884	2.02293	2.04767	19.3254	34.4077
GWHGEUUU000809.1	13.4261	9.10317	2.04767	52.4546	93.2631
GWHGEUUU000810.1	1.11884	3.03439	1.02384	12.8836	30.7859
GWHGEUUU000811.1	2.23768	4.04585	1.02384	1.84051	0
GWHGEUUU000813.1	0	0	0	0	0.905467
GWHGEUUU000815.1	0	2.02293	0	2.76077	4.52733
GWHGEUUU000817.1	0	0	0	1.84051	7.24373
GWHGEUUU000818.1	0	1.01146	1.02384	1.84051	0.905467
GWHGEUUU000819.1	0	0	0	0	0.905467
GWHGEUUU000820.1	0	0	1.02384	0	0.905467
GWHGEUUU000826.1	98.4579	80.9171	70.6447	92.0256	49.8007
GWHGEUUU000827.1	50.3478	51.5846	46.0726	46.0128	38.0296
GWHGEUUU000828.1	516.904	669.589	475.06	537.43	566.822
GWHGEUUU000829.1	2.23768	1.01146	2.04767	1.84051	2.7164
GWHGEUUU000830.1	806.683	908.294	638.874	599.087	421.042
GWHGEUUU000832.1	1121.08	1317.94	839.546	610.13	481.708
GWHGEUUU000833.1	6.71304	5.05732	3.07151	11.9633	9.96013
GWHGEUUU000834.1	2.23768	4.04585	4.09535	1.84051	0
GWHGEUUU000835.1	345.721	382.333	413.63	460.128	436.435
GWHGEUUU000836.1	23.4956	28.321	36.8581	44.1723	30.7859
GWHGEUUU000837.1	6.71304	4.04585	8.19069	7.36205	4.52733
GWHGEUUU000838.1	79.4376	77.8827	122.86	92.9459	59.7608
GWHGEUUU000839.1	14217.1	15455.2	19168.3	7206.53	8888.97
GWHGEUUU000840.1	23.4956	24.2751	44.025	130.676	219.123
GWHGEUUU000841.1	139.855	147.674	145.385	126.075	121.333
GWHGEUUU000842.1	589.629	570.465	587.682	574.24	573.16
GWHGEUUU000843.1	0	13.149	5.11918	10.1228	10.8656
GWHGEUUU000845.1	60.4173	45.5159	93.1691	23.9267	11.7711
GWHGEUUU000846.1	24.6145	20.2293	48.1203	5.52154	9.05467
GWHGEUUU000848.1	19.0203	16.1834	25.5959	51.5344	44.3679
GWHGEUUU000855.1	17.9014	34.3898	87.0261	52.4546	92.3576
GWHGEUUU000856.1	3.35652	2.02293	4.09535	0	0
GWHGEUUU000857.1	31.3275	33.3783	13.3099	5.52154	5.4328
GWHGEUUU000858.1	342.365	360.081	316.365	334.973	272.546
GWHGEUUU000859.1	0	1.01146	0	0	0
GWHGEUUU000860.1	1098.7	1103.51	1078.1	526.387	508.872
GWHGEUUU000864.1	4.47536	8.09171	6.14302	5.52154	4.52733
GWHGEUUU000865.1	25.7333	19.2178	46.0726	14.7241	7.24373
GWHGEUUU000866.1	406.139	464.262	392.129	384.667	439.151
GWHGEUUU000867.1	1.11884	0	0	0	1.81093
GWHGEUUU000868.1	0	0	0	0.920256	2.7164
GWHGEUUU000870.1	995.767	1207.69	923.5	1055.53	1138.17
GWHGEUUU000872.1	1.11884	0	1.02384	1.84051	3.62187
GWHGEUUU000873.1	54.8231	127.444	61.4302	34.9697	41.6515
GWHGEUUU000875.1	1.11884	1.01146	0	0	2.7164
GWHGEUUU000876.1	99.5767	115.307	95.2168	215.34	328.684
GWHGEUUU000877.1	323.345	179.029	285.65	424.238	561.389
GWHGEUUU000878.1	742.91	621.039	772.996	530.068	584.026
GWHGEUUU000880.1	0	1.01146	0	0	0
GWHGEUUU000881.1	204.748	173.972	296.913	228.224	164.795
GWHGEUUU000882.1	0	0	1.02384	0.920256	0
GWHGEUUU000884.1	0	1.01146	3.07151	2.76077	0.905467
GWHGEUUU000885.1	0	2.02293	0	0.920256	0
GWHGEUUU000886.1	50.3478	58.6649	51.1918	108.59	71.5319
GWHGEUUU000887.1	2.23768	3.03439	1.02384	2.76077	0.905467
GWHGEUUU000888.1	2.23768	2.02293	1.02384	0.920256	2.7164
GWHGEUUU000889.1	324.464	298.382	322.508	415.956	394.784
GWHGEUUU000890.1	121.954	117.33	83.9546	84.6636	153.024
GWHGEUUU000891.1	1595.47	1897.51	1499.92	1280.08	2018.29
GWHGEUUU000892.1	71.6057	60.6878	63.4778	92.9459	81.492
GWHGEUUU000893.1	0	1.01146	0	1.84051	0.905467
GWHGEUUU000894.1	42.5159	54.619	63.4778	62.5774	60.6663
GWHGEUUU000897.1	0	1.01146	1.02384	0	0.905467
GWHGEUUU000898.1	82.7941	74.8483	76.7877	124.235	152.118
GWHGEUUU000899.1	13.4261	17.1949	26.6197	19.3254	17.2039
GWHGEUUU000900.1	26.8522	26.298	31.7389	117.793	329.59
GWHGEUUU000901.1	80.5565	73.8368	73.7162	94.7864	72.4373
GWHGEUUU000902.1	16.7826	20.2293	15.3575	8.28231	18.1093
GWHGEUUU000904.1	1.11884	0	2.04767	1.84051	5.4328
GWHGEUUU000906.1	2.23768	5.05732	6.14302	0	6.33827
GWHGEUUU000908.1	39.1594	44.5044	44.025	120.554	137.631
GWHGEUUU000909.1	127.548	155.765	100.336	33.1292	37.1241
GWHGEUUU000910.1	190.203	267.026	150.504	161.965	143.969
GWHGEUUU000913.1	1.11884	0	0	0	0.905467
GWHGEUUU000914.1	22.3768	25.2866	24.5721	43.252	44.3679
GWHGEUUU000915.1	2478.23	2740.05	1786.59	1905.85	2528.97
GWHGEUUU000918.1	1.11884	2.02293	3.07151	0.920256	0
GWHGEUUU000920.1	128.667	98.1119	148.456	107.67	64.2881
GWHGEUUU000921.1	287.542	265.003	337.866	173.008	193.77
GWHGEUUU000922.1	1.11884	0	1.02384	0	0.905467
GWHGEUUU000923.1	1084.16	1079.23	851.832	569.639	784.134
GWHGEUUU000924.1	549.35	400.539	384.962	317.488	328.684
GWHGEUUU000925.1	21.258	11.1261	36.8581	36.8103	47.9897
GWHGEUUU000927.1	21.258	11.1261	12.286	57.9761	30.7859
GWHGEUUU000930.1	0	0	1.02384	0	0
GWHGEUUU000931.1	60.4173	71.8139	89.0738	111.351	78.7756
GWHGEUUU000932.1	1886.36	1759.95	1520.4	1279.16	1360.92
GWHGEUUU000933.1	132.023	173.972	113.646	201.536	168.417
GWHGEUUU000934.1	0	2.02293	25.5959	10.1228	11.7711
GWHGEUUU000935.1	0	2.02293	1.02384	0	0
GWHGEUUU000936.1	135.38	99.1234	95.2168	110.431	114.994
GWHGEUUU000937.1	3.35652	8.09171	8.19069	3.68103	0
GWHGEUUU000938.1	69.3681	62.7107	75.7639	66.2585	61.5717
GWHGEUUU000940.1	6.71304	4.04585	5.11918	6.44179	1.81093
GWHGEUUU000942.1	218.174	129.467	166.885	348.777	277.073
GWHGEUUU000948.1	0	1.01146	1.02384	0	0.905467
GWHGEUUU000950.1	1.11884	1.01146	1.02384	0.920256	0
GWHGEUUU000951.1	45.8724	43.4929	76.7877	62.5774	95.9795
GWHGEUUU000952.1	1.11884	1.01146	5.11918	2.76077	0
GWHGEUUU000953.1	2.23768	1.01146	3.07151	1.84051	0
GWHGEUUU000954.1	0	0	1.02384	0.920256	0
GWHGEUUU000955.1	67.1304	51.5846	89.0738	75.461	63.3827
GWHGEUUU000956.1	591.866	831.423	734.091	480.374	505.25
GWHGEUUU000958.1	568.371	432.906	223.196	422.398	382.107
GWHGEUUU000959.1	117.478	104.181	169.957	369.943	436.435
GWHGEUUU000960.1	245.026	472.353	232.411	224.543	240.854
GWHGEUUU000961.1	14.5449	28.321	23.5482	23.0064	20.8257
GWHGEUUU000963.1	317.75	250.843	347.08	458.288	418.326
GWHGEUUU000964.1	130.904	108.227	116.717	73.6205	67.0045
GWHGEUUU000965.1	840.249	825.354	725.9	347.857	302.426
GWHGEUUU000966.1	64.8927	60.6878	51.1918	65.3382	60.6663
GWHGEUUU000968.1	1.11884	3.03439	6.14302	6.44179	2.7164
GWHGEUUU000969.1	483.339	412.677	566.181	578.841	615.717
GWHGEUUU000970.1	68.2492	54.619	54.2633	148.161	136.725
GWHGEUUU000971.1	166.707	175.995	125.932	61.6572	55.2335
GWHGEUUU000973.1	0	3.03439	2.04767	0	1.81093
GWHGEUUU000975.1	0	1.01146	1.02384	0	0
GWHGEUUU000978.1	271.878	191.167	211.934	151.842	124.049
GWHGEUUU000980.1	15.6638	10.1146	32.7628	15.6444	19.9203
GWHGEUUU000981.1	77.1999	60.6878	71.6685	55.2154	65.1936
GWHGEUUU000982.1	157.756	150.708	150.504	107.67	116.805
GWHGEUUU000983.1	226.006	158.8	223.196	151.842	154.835
GWHGEUUU000984.1	319.988	382.333	272.34	342.335	331.401
GWHGEUUU000986.1	57.0608	71.8139	37.8819	58.8964	53.4225
GWHGEUUU000987.1	1.11884	3.03439	1.02384	0	0
GWHGEUUU000988.1	0	2.02293	1.02384	5.52154	3.62187
GWHGEUUU000989.1	0	2.02293	0	0.920256	0
GWHGEUUU000993.1	0	2.02293	2.04767	2.76077	1.81093
GWHGEUUU000994.1	33.5652	33.3783	33.7866	37.7305	40.746
GWHGEUUU000995.1	0	0	0	0.920256	0
GWHGEUUU000996.1	0	1.01146	0	0	0
GWHGEUUU000999.1	1.11884	1.01146	1.02384	0.920256	0
GWHGEUUU001000.1	8.95072	8.09171	6.14302	9.20256	11.7711
GWHGEUUU001001.1	3.35652	4.04585	2.04767	2.76077	2.7164
GWHGEUUU001003.1	25.7333	17.1949	21.5006	18.4051	26.2585
GWHGEUUU001004.1	23.4956	43.4929	31.7389	32.209	37.1241
GWHGEUUU001005.1	0	0	1.02384	0	0
GWHGEUUU001006.1	535.924	539.11	678.803	1279.16	1516.66
GWHGEUUU001007.1	0	1.01146	0	6.44179	4.52733
GWHGEUUU001008.1	4024.47	4046.86	6273.04	9971.9	9884.98
GWHGEUUU001009.1	1.11884	1.01146	2.04767	0.920256	0
GWHGEUUU001011.1	13.4261	7.08024	79.8592	124.235	85.1139
GWHGEUUU001013.1	61.5362	103.169	256.983	157.364	106.845
GWHGEUUU001014.1	0	0	1.02384	0	0
GWHGEUUU001017.1	53.7043	46.5273	76.7877	84.6636	86.0193
GWHGEUUU001018.1	2474.87	2900.88	2078.39	1700.63	2084.38
GWHGEUUU001023.1	25.7333	24.2751	32.7628	64.4179	134.009
GWHGEUUU001025.1	12.3072	7.08024	4.09535	5.52154	9.96013
GWHGEUUU001026.1	2028.46	1462.58	2213.53	5181.04	3975.9
GWHGEUUU001027.1	12.3072	18.2063	9.21453	6.44179	4.52733
GWHGEUUU001037.1	0	0	0	1.84051	0
GWHGEUUU001050.1	0	1.01146	0	0	0
GWHGEUUU001051.1	58.1797	43.4929	10.2384	6.44179	7.24373
GWHGEUUU001054.1	193.559	148.685	184.291	288.04	271.64
GWHGEUUU001056.1	278.591	314.565	463.798	1934.38	1895.14
GWHGEUUU001057.1	74.9623	87.9973	96.2406	64.4179	47.0843
GWHGEUUU001058.1	929.756	1149.02	1002.34	1304	1252.26
GWHGEUUU001059.1	0	0	2.04767	0.920256	0.905467
GWHGEUUU001060.1	1.11884	1.01146	0	0	0
GWHGEUUU001062.1	1.11884	0	0	0.920256	0
GWHGEUUU001065.1	3864.47	4321.98	2783.81	3667.22	4535.48
GWHGEUUU001066.1	1.11884	2.02293	0	0.920256	0.905467
GWHGEUUU001068.1	22.3768	17.1949	14.3337	12.8836	21.7312
GWHGEUUU001069.1	3209.95	3633.18	2505.33	2107.39	2386.81
GWHGEUUU001070.1	0	0	0	0	0.905467
GWHGEUUU001071.1	0	3.03439	4.09535	22.0862	52.5171
GWHGEUUU001072.1	0	0	0	0	0.905467
GWHGEUUU001077.1	151.043	151.72	113.646	155.523	185.621
GWHGEUUU001078.1	227.124	384.356	188.386	100.308	72.4373
GWHGEUUU001079.1	78.3188	74.8483	89.0738	126.995	97.7904
GWHGEUUU001081.1	0	1.01146	0	0	0
GWHGEUUU001082.1	0	0	1.02384	0	0
GWHGEUUU001083.1	4.47536	6.06878	8.19069	5.52154	2.7164
GWHGEUUU001084.1	0	1.01146	0	0	0
GWHGEUUU001087.1	2.23768	1.01146	4.09535	0	0.905467
GWHGEUUU001088.1	0	2.02293	2.04767	8.28231	6.33827
GWHGEUUU001091.1	408.376	422.792	384.962	403.993	321.441
GWHGEUUU001092.1	181.252	143.628	188.386	200.616	176.566
GWHGEUUU001093.1	2962.69	8400.2	1794.78	1608.61	1651.57
GWHGEUUU001094.1	549.35	566.419	578.467	552.154	653.747
GWHGEUUU001095.1	0	0	0	0.920256	0
GWHGEUUU001096.1	1.11884	0	0	0.920256	0
GWHGEUUU001097.1	0	1.01146	0	1.84051	0
GWHGEUUU001101.1	7.83188	12.1376	12.286	0.920256	7.24373
GWHGEUUU001102.1	1654.76	1380.65	1329.96	1552.47	1647.04
GWHGEUUU001105.1	0	0	0	1.84051	5.4328
GWHGEUUU001109.1	1523.86	703.979	1121.1	580.682	865.626
GWHGEUUU001113.1	1.11884	0	0	4.60128	7.24373
GWHGEUUU001117.1	1370.58	1523.26	1183.55	1018.72	1085.65
GWHGEUUU001118.1	4.47536	3.03439	7.16685	8.28231	15.3929
GWHGEUUU001121.1	32.4464	34.3898	72.6924	106.75	156.646
GWHGEUUU001122.1	0	1.01146	0	0	0
GWHGEUUU001124.1	16.7826	33.3783	7.16685	8.28231	9.05467
GWHGEUUU001126.1	2.23768	0	0	0.920256	0
GWHGEUUU001127.1	712.701	894.134	967.525	2767.21	4064.64
GWHGEUUU001131.1	3.35652	7.08024	7.16685	8.28231	6.33827
GWHGEUUU001132.1	186.846	275.118	200.672	319.329	351.321
GWHGEUUU001133.1	2.23768	1.01146	2.04767	11.0431	8.1492
GWHGEUUU001134.1	201.391	164.869	213.982	190.493	214.596
GWHGEUUU001136.1	6.71304	7.08024	1.02384	9.20256	16.2984
GWHGEUUU001138.1	214.817	134.525	361.414	535.589	587.648
GWHGEUUU001139.1	3.35652	8.09171	6.14302	23.9267	22.6367
GWHGEUUU001140.1	431.872	703.979	348.104	242.027	210.068
GWHGEUUU001142.1	1.11884	6.06878	4.09535	5.52154	14.4875
GWHGEUUU001144.1	6.71304	1.01146	7.16685	4.60128	7.24373
GWHGEUUU001145.1	0	0	1.02384	0	0
GWHGEUUU001146.1	90.626	89.0088	107.503	104.909	116.805
GWHGEUUU001147.1	1.11884	0	0	0	0
GWHGEUUU001148.1	354.672	345.92	295.889	291.721	389.351
GWHGEUUU001149.1	0	1.01146	0	0	0
GWHGEUUU001151.1	2546.48	2015.85	3230.2	4621.53	4769.09
GWHGEUUU001152.1	684.73	646.325	576.42	422.398	451.828
GWHGEUUU001153.1	905.141	987.188	694.161	584.363	630.205
GWHGEUUU001154.1	25.7333	16.1834	36.8581	34.9697	43.4624
GWHGEUUU001155.1	1077.44	919.42	1491.73	646.02	744.294
GWHGEUUU001156.1	1.11884	1.01146	3.07151	5.52154	2.7164
GWHGEUUU001157.1	50.3478	32.3668	39.9296	58.8964	66.0991
GWHGEUUU001159.1	201.391	162.846	303.056	152.763	163.889
GWHGEUUU001160.1	10.0696	5.05732	9.21453	3.68103	2.7164
GWHGEUUU001161.1	25.7333	23.2637	26.6197	17.4849	19.9203
GWHGEUUU001162.1	204.748	194.201	188.386	76.3813	56.1389
GWHGEUUU001163.1	0	3.03439	1.02384	0	0
GWHGEUUU001164.1	222.649	253.877	245.721	163.806	173.85
GWHGEUUU001167.1	688.086	776.804	575.396	553.074	443.679
GWHGEUUU001168.1	0	1.01146	1.02384	0.920256	0
GWHGEUUU001169.1	17.9014	14.1605	10.2384	17.4849	9.96013
GWHGEUUU001170.1	39.1594	32.3668	47.0965	43.252	30.7859
GWHGEUUU001172.1	15.6638	11.1261	7.16685	18.4051	17.2039
GWHGEUUU001174.1	2.23768	6.06878	1.02384	6.44179	3.62187
GWHGEUUU001177.1	673.541	1080.24	801.664	1081.3	885.547
GWHGEUUU001180.1	46.9913	72.8254	59.3825	31.2887	35.3132
GWHGEUUU001182.1	12.3072	25.2866	20.4767	15.6444	11.7711
GWHGEUUU001183.1	0	1.01146	0	0	0
GWHGEUUU001185.1	7.83188	15.172	7.16685	2.76077	3.62187
GWHGEUUU001191.1	0	3.03439	1.02384	0	0
GWHGEUUU001192.1	0	0	0	0.920256	0
GWHGEUUU001194.1	32.4464	40.4585	11.2622	0.920256	4.52733
GWHGEUUU001200.1	554.944	819.285	277.46	112.271	97.7904
GWHGEUUU001201.1	54.8231	84.9629	27.6436	48.7736	76.9647
GWHGEUUU001202.1	73.8434	52.5961	76.7877	99.3877	77.8701
GWHGEUUU001209.1	36.9217	25.2866	58.3587	212.579	260.774
GWHGEUUU001217.1	19.0203	27.3095	11.2622	38.6508	40.746
GWHGEUUU001218.1	217.055	302.428	169.957	338.654	320.535
GWHGEUUU001220.1	7.83188	7.08024	7.16685	2.76077	8.1492
GWHGEUUU001221.1	3.35652	3.03439	2.04767	0	0
GWHGEUUU001222.1	558.301	498.651	550.824	461.048	381.202
GWHGEUUU001223.1	71.6057	67.768	43.0011	61.6572	28.0695
GWHGEUUU001224.1	8.95072	3.03439	26.6197	26.6874	30.7859
GWHGEUUU001225.1	2.23768	0	0	0	0
GWHGEUUU001231.1	38.0405	60.6878	68.597	217.18	187.432
GWHGEUUU001232.1	92.8637	43.4929	164.838	113.192	85.1139
GWHGEUUU001235.1	40.2782	45.5159	25.5959	70.8597	47.0843
GWHGEUUU001236.1	0	1.01146	1.02384	0	3.62187
GWHGEUUU001239.1	11.1884	47.5388	20.4767	9.20256	18.1093
GWHGEUUU001241.1	17.9014	15.172	13.3099	23.9267	18.1093
GWHGEUUU001243.1	26.8522	35.4012	13.3099	34.9697	38.9351
GWHGEUUU001244.1	0	0	0	0	0.905467
GWHGEUUU001246.1	450.892	382.333	745.353	1118.11	976.999
GWHGEUUU001247.1	785.425	891.099	707.471	969.95	846.611
GWHGEUUU001249.1	340.127	292.313	304.079	317.488	311.481
GWHGEUUU001252.1	88.3883	80.9171	84.9784	94.7864	81.492
GWHGEUUU001253.1	0	0	1.02384	0	0.905467
GWHGEUUU001254.1	22.3768	15.172	34.8104	34.0495	19.0148
GWHGEUUU001256.1	426.278	461.227	395.201	255.831	436.435
GWHGEUUU001257.1	438.585	592.718	609.183	823.629	734.334
GWHGEUUU001258.1	0	1.01146	6.14302	18.4051	31.6913
GWHGEUUU001259.1	5.5942	3.03439	0	27.6077	38.9351
GWHGEUUU001260.1	0	0	0	0	0.905467
GWHGEUUU001263.1	0	4.04585	1.02384	3.68103	5.4328
GWHGEUUU001264.1	0	0	0	2.76077	0.905467
GWHGEUUU001266.1	0	0	0	0	0.905467
GWHGEUUU001268.1	0	0	1.02384	0	0.905467
GWHGEUUU001270.1	5.5942	4.04585	0	1.84051	1.81093
GWHGEUUU001271.1	8.95072	6.06878	7.16685	3.68103	5.4328
GWHGEUUU001272.1	0	0	0	0.920256	0
GWHGEUUU001275.1	133.142	194.201	130.027	138.038	107.751
GWHGEUUU001277.1	17.9014	20.2293	23.5482	31.2887	14.4875
GWHGEUUU001278.1	89.5072	136.548	113.646	176.689	136.725
GWHGEUUU001280.1	39.1594	55.6305	58.3587	40.4913	41.6515
GWHGEUUU001282.1	50.3478	53.6076	32.7628	47.8533	45.2733
GWHGEUUU001283.1	0	0	0	277.917	545.996
GWHGEUUU001288.1	171.182	234.66	133.099	308.286	440.962
GWHGEUUU001289.1	66.0115	60.6878	60.4063	129.756	107.751
GWHGEUUU001290.1	1949.02	2172.62	1638.14	2171.8	2148.67
GWHGEUUU001291.1	10.0696	8.09171	20.4767	22.0862	20.8257
GWHGEUUU001292.1	194.678	251.854	204.767	174.849	148.497
GWHGEUUU001295.1	25.7333	30.3439	44.025	58.8964	76.0592
GWHGEUUU001296.1	8.95072	11.1261	6.14302	17.4849	4.52733
GWHGEUUU001300.1	19.0203	14.1605	19.4529	43.252	42.5569
GWHGEUUU001301.1	1465.68	1567.77	2039.48	980.993	1513.04
GWHGEUUU001303.1	114.122	130.479	161.766	163.806	202.825
GWHGEUUU001305.1	0	0	0	2.76077	2.7164
GWHGEUUU001306.1	176.777	260.958	137.194	187.732	304.237
GWHGEUUU001309.1	50.3478	41.47	26.6197	69.9395	50.7061
GWHGEUUU001310.1	2.23768	0	1.02384	5.52154	7.24373
GWHGEUUU001311.1	0	1.01146	1.02384	0.920256	0.905467
GWHGEUUU001312.1	589.629	672.623	701.328	664.425	878.303
GWHGEUUU001313.1	0	0	0	0	0.905467
GWHGEUUU001314.1	0	0	2.04767	0.920256	0.905467
GWHGEUUU001316.1	52.5855	55.6305	88.0499	85.5838	41.6515
GWHGEUUU001317.1	339.008	261.969	276.436	346.016	383.918
GWHGEUUU001318.1	366.979	396.494	358.343	320.249	416.515
GWHGEUUU001319.1	4.47536	0	0	0	0.905467
GWHGEUUU001320.1	1971.4	1876.26	1531.66	2302.48	2357.84
GWHGEUUU001321.1	1.11884	2.02293	0	1.84051	0.905467
GWHGEUUU001325.1	218.174	164.869	139.242	126.075	101.412
GWHGEUUU001326.1	0	2.02293	0	0	0
GWHGEUUU001328.1	60.4173	97.1005	45.0488	61.6572	64.2881
GWHGEUUU001331.1	490.052	376.264	204.767	232.825	172.944
GWHGEUUU001332.1	266.284	231.625	204.767	174.849	178.377
GWHGEUUU001335.1	14.5449	5.05732	21.5006	21.1659	13.582
GWHGEUUU001337.1	0	0	0	0	0.905467
GWHGEUUU001338.1	412.852	474.376	351.176	542.031	461.788
GWHGEUUU001340.1	403.901	424.815	414.654	332.213	363.092
GWHGEUUU001341.1	1.11884	0	0	0.920256	2.7164
GWHGEUUU001342.1	1.11884	3.03439	3.07151	1.84051	4.52733
GWHGEUUU001345.1	0	0	1.02384	0	0
GWHGEUUU001348.1	78.3188	79.9056	47.0965	16.5646	13.582
GWHGEUUU001349.1	1215.06	1402.9	529.323	653.382	680.006
GWHGEUUU001350.1	796.614	987.188	870.261	429.76	471.748
GWHGEUUU001355.1	8.95072	2.02293	1.02384	0	15.3929
GWHGEUUU001356.1	71.6057	70.8024	114.67	69.9395	108.656
GWHGEUUU001357.1	3.35652	7.08024	10.2384	3.68103	8.1492
GWHGEUUU001358.1	1.11884	1.01146	4.09535	0.920256	0
GWHGEUUU001359.1	1.11884	6.06878	2.04767	0.920256	1.81093
GWHGEUUU001360.1	14.5449	15.172	32.7628	11.9633	16.2984
GWHGEUUU001361.1	10.0696	12.1376	18.4291	5.52154	19.9203
GWHGEUUU001362.1	50.3478	69.791	15.3575	13.8038	18.1093
GWHGEUUU001363.1	335.652	344.909	326.604	305.525	257.153
GWHGEUUU001365.1	651.165	700.944	811.902	462.889	507.061
GWHGEUUU001367.1	342.365	377.276	268.245	196.935	232.705
GWHGEUUU001368.1	986.817	632.165	1026.91	1205.54	1223.29
GWHGEUUU001369.1	119.716	122.387	102.384	102.148	105.034
GWHGEUUU001370.1	42.5159	30.3439	50.168	33.1292	27.164
GWHGEUUU001371.1	629.907	597.775	453.559	348.777	278.884
GWHGEUUU001377.1	23.4956	52.5961	45.0488	23.9267	34.4077
GWHGEUUU001378.1	380.405	407.62	417.725	702.156	797.716
GWHGEUUU001380.1	114.122	152.731	124.908	124.235	126.765
GWHGEUUU001382.1	497.884	674.646	604.063	452.766	376.674
GWHGEUUU001383.1	2866.47	2095.75	2788.93	2527.94	2911.08
GWHGEUUU001384.1	0	1.01146	0	0	0
GWHGEUUU001385.1	11.1884	14.1605	15.3575	9.20256	16.2984
GWHGEUUU001388.1	5.5942	7.08024	8.19069	1.84051	0
GWHGEUUU001390.1	220.411	204.316	259.031	211.659	174.755
GWHGEUUU001391.1	30.2087	29.3324	59.3825	52.4546	86.9248
GWHGEUUU001392.1	4.47536	6.06878	20.4767	8.28231	12.6765
GWHGEUUU001393.1	0	2.02293	9.21453	2.76077	2.7164
GWHGEUUU001396.1	3337.5	3484.49	3232.25	3160.16	2860.37
GWHGEUUU001398.1	2267.89	2777.48	1305.39	594.486	865.626
GWHGEUUU001402.1	146.568	181.052	163.814	101.228	124.049
GWHGEUUU001404.1	64.8927	69.791	99.3121	59.8167	52.5171
GWHGEUUU001405.1	116.359	127.444	95.2168	92.0256	106.845
GWHGEUUU001406.1	7.83188	2.02293	2.04767	4.60128	33.5023
GWHGEUUU001408.1	0	1.01146	0	0	0
GWHGEUUU001409.1	0	0	0	0	0.905467
GWHGEUUU001410.1	25.7333	33.3783	4.09535	7.36205	109.561
GWHGEUUU001413.1	1.11884	0	0	0	9.05467
GWHGEUUU001417.1	4.47536	5.05732	7.16685	0	3.62187
GWHGEUUU001418.1	0	0	2.04767	0	0
GWHGEUUU001419.1	0	0	3.07151	0.920256	0
GWHGEUUU001420.1	12.3072	7.08024	7.16685	20.2456	13.582
GWHGEUUU001421.1	42.5159	19.2178	14.3337	33.1292	174.755
GWHGEUUU001423.1	0	0	0	0.920256	1.81093
GWHGEUUU001425.1	0	1.01146	1.02384	0.920256	1.81093
GWHGEUUU001426.1	13.4261	16.1834	8.19069	16.5646	19.9203
GWHGEUUU001427.1	25.7333	31.3554	33.7866	13.8038	25.3531
GWHGEUUU001428.1	17.9014	8.09171	19.4529	34.0495	24.4476
GWHGEUUU001429.1	241.669	155.765	189.41	243.868	172.039
GWHGEUUU001431.1	0	1.01146	0	0	0
GWHGEUUU001434.1	40.2782	41.47	33.7866	31.2887	23.5421
GWHGEUUU001437.1	0	0	1.02384	0	0
GWHGEUUU001438.1	40.2782	28.321	36.8581	29.4482	22.6367
GWHGEUUU001440.1	3.35652	2.02293	0	0.920256	2.7164
GWHGEUUU001441.1	41.3971	27.3095	33.7866	128.836	68.8155
GWHGEUUU001442.1	0	0	0	0.920256	0.905467
GWHGEUUU001443.1	317.75	289.279	296.913	146.321	189.243
GWHGEUUU001444.1	990.173	1185.44	691.089	459.208	517.022
GWHGEUUU001445.1	190.203	185.098	151.528	138.959	134.915
GWHGEUUU001446.1	21.258	34.3898	21.5006	32.209	31.6913
GWHGEUUU001449.1	14.5449	9.10317	12.286	7.36205	5.4328
GWHGEUUU001450.1	136.498	138.57	114.67	115.032	105.94
GWHGEUUU001451.1	811.159	411.666	2056.89	1726.4	2161.35
GWHGEUUU001452.1	60.4173	26.298	50.168	46.0128	40.746
GWHGEUUU001454.1	145.449	181.052	177.124	301.844	245.382
GWHGEUUU001455.1	0	0	1.02384	2.76077	0.905467
GWHGEUUU001456.1	67.1304	49.5617	46.0726	93.8661	67.0045
GWHGEUUU001457.1	786.544	827.377	740.234	541.111	591.27
GWHGEUUU001458.1	1.11884	1.01146	14.3337	9.20256	11.7711
GWHGEUUU001459.1	163.351	162.846	122.86	220.862	220.934
GWHGEUUU001460.1	161.113	184.086	191.457	157.364	152.118
GWHGEUUU001461.1	257.333	229.602	227.292	296.323	276.167
GWHGEUUU001462.1	1.11884	3.03439	0	0.920256	0
GWHGEUUU001463.1	8.95072	7.08024	9.21453	9.20256	9.05467
GWHGEUUU001464.1	2.23768	2.02293	1.02384	2.76077	1.81093
GWHGEUUU001465.1	0	0	0	2.76077	3.62187
GWHGEUUU001466.1	104.052	100.135	103.407	114.112	117.711
GWHGEUUU001467.1	539.281	423.803	727.948	598.167	463.599
GWHGEUUU001468.1	8.95072	10.1146	5.11918	12.8836	9.96013
GWHGEUUU001469.1	530.33	567.431	451.512	771.175	1026.8
GWHGEUUU001472.1	3.35652	1.01146	1.02384	6.44179	7.24373
GWHGEUUU001476.1	35.8029	23.2637	28.6674	16.5646	16.2984
GWHGEUUU001481.1	1.11884	0	2.04767	0.920256	0
GWHGEUUU001482.1	0	0	0	0.920256	0
GWHGEUUU001483.1	6.71304	7.08024	5.11918	24.8469	7.24373
GWHGEUUU001485.1	3.35652	3.03439	3.07151	0.920256	6.33827
GWHGEUUU001489.1	140.974	133.513	163.814	21.1659	30.7859
GWHGEUUU001490.1	500.121	421.78	838.522	1030.69	1091.99
GWHGEUUU001491.1	283.066	202.293	387.01	280.678	318.724
GWHGEUUU001494.1	41.3971	40.4585	48.1203	35.89	33.5023
GWHGEUUU001495.1	73.8434	49.5617	44.025	35.89	38.0296
GWHGEUUU001496.1	151.043	179.029	129.003	126.995	104.129
GWHGEUUU001498.1	71.6057	56.6419	47.0965	47.8533	44.3679
GWHGEUUU001499.1	4.47536	2.02293	3.07151	8.28231	5.4328
GWHGEUUU001500.1	1060.66	1167.23	1199.94	428.839	510.683
GWHGEUUU001501.1	2.23768	2.02293	0	0.920256	0
GWHGEUUU001502.1	58.1797	74.8483	52.2156	83.7433	71.5319
GWHGEUUU001505.1	62.655	82.94	68.597	139.879	129.482
GWHGEUUU001507.1	15.6638	9.10317	39.9296	52.4546	66.0991
GWHGEUUU001508.1	180.133	194.201	235.482	173.008	164.795
GWHGEUUU001509.1	53.7043	52.5961	51.1918	57.0559	31.6913
GWHGEUUU001511.1	88.3883	81.9285	89.0738	59.8167	40.746
GWHGEUUU001512.1	1.11884	0	0	1.84051	0
GWHGEUUU001513.1	0	1.01146	0	0	0.905467
GWHGEUUU001514.1	317.75	326.703	312.27	184.972	175.661
GWHGEUUU001515.1	364.742	292.313	267.221	148.161	178.377
GWHGEUUU001517.1	2610.25	2213.08	1257.27	1784.38	1514.85
GWHGEUUU001518.1	30.2087	35.4012	11.2622	66.2585	134.009
GWHGEUUU001521.1	1.11884	2.02293	0	0	0
GWHGEUUU001523.1	624.313	437.964	839.546	823.629	1545.63
GWHGEUUU001524.1	35.8029	34.3898	17.4052	17.4849	11.7711
GWHGEUUU001527.1	1.11884	1.01146	0	0	0
GWHGEUUU001528.1	12.3072	15.172	17.4052	67.1787	86.9248
GWHGEUUU001529.1	70.4869	66.7566	73.7162	219.021	159.362
GWHGEUUU001530.1	144.33	135.536	253.911	310.126	294.277
GWHGEUUU001532.1	123.072	275.118	86.0022	403.993	473.559
GWHGEUUU001533.1	0	0	0	0.920256	0
GWHGEUUU001534.1	38.0405	48.5502	33.7866	31.2887	37.1241
GWHGEUUU001536.1	0	0	5.11918	2.76077	6.33827
GWHGEUUU001538.1	214.817	177.006	313.294	589.884	734.334
GWHGEUUU001539.1	0	1.01146	0	0	0
GWHGEUUU001540.1	74.9623	83.9515	104.431	56.1356	50.7061
GWHGEUUU001542.1	123.072	89.0088	201.696	513.503	652.842
GWHGEUUU001543.1	0	1.01146	0	0.920256	2.7164
GWHGEUUU001545.1	172.301	150.708	147.432	139.879	154.835
GWHGEUUU001546.1	0	0	0	0.920256	0
GWHGEUUU001548.1	210.342	168.914	196.577	611.05	617.528
GWHGEUUU001549.1	22.3768	25.2866	21.5006	18.4051	18.1093
GWHGEUUU001550.1	284.185	309.508	285.65	369.943	348.605
GWHGEUUU001551.1	472.15	536.076	613.278	347.857	394.784
GWHGEUUU001553.1	0	1.01146	0	0	0
GWHGEUUU001554.1	0	0	0	4.60128	2.7164
GWHGEUUU001555.1	280.829	234.66	225.244	274.236	209.163
GWHGEUUU001556.1	101.814	74.8483	108.527	230.984	287.033
GWHGEUUU001557.1	0	0	1.02384	0.920256	0
GWHGEUUU001559.1	608.649	746.46	776.068	1040.81	1125.5
GWHGEUUU001561.1	370.336	448.078	345.033	406.753	540.564
GWHGEUUU001564.1	421.803	426.838	407.487	428.839	397.5
GWHGEUUU001569.1	68.2492	60.6878	79.8592	55.2154	50.7061
GWHGEUUU001570.1	0	0	0	1.84051	0
GWHGEUUU001571.1	199.153	198.247	195.553	152.763	104.129
GWHGEUUU001572.1	2.23768	2.02293	0	0	0
GWHGEUUU001576.1	825.704	804.113	791.425	691.112	766.025
GWHGEUUU001577.1	0	0	0	1.84051	0
GWHGEUUU001578.1	1015.91	966.959	911.214	893.569	1061.21
GWHGEUUU001579.1	73.8434	69.791	66.5494	113.192	114.089
GWHGEUUU001580.1	11.1884	16.1834	11.2622	9.20256	14.4875
GWHGEUUU001581.1	1.11884	1.01146	2.04767	0	0.905467
GWHGEUUU001582.1	253.977	242.751	223.196	185.892	197.392
GWHGEUUU001584.1	500.121	563.385	593.825	393.87	464.504
GWHGEUUU001587.1	174.539	173.972	169.957	195.094	218.217
GWHGEUUU001588.1	1093.11	1039.78	1016.67	821.789	847.517
GWHGEUUU001589.1	1140.1	1176.33	732.043	585.283	674.573
GWHGEUUU001593.1	125.31	126.433	132.075	139.879	142.158
GWHGEUUU001594.1	0	0	1.02384	0	0.905467
GWHGEUUU001596.1	245.026	229.602	311.246	345.096	287.938
GWHGEUUU001597.1	0	0	3.07151	0.920256	0
GWHGEUUU001600.1	11.1884	6.06878	10.2384	1.84051	9.96013
GWHGEUUU001605.1	494.527	485.502	448.44	565.958	607.568
GWHGEUUU001607.1	0	0	1.02384	1.84051	0.905467
GWHGEUUU001608.1	1009.19	922.455	990.05	888.047	1006.88
GWHGEUUU001610.1	21.258	44.5044	24.5721	41.4115	54.328
GWHGEUUU001613.1	4.47536	11.1261	14.3337	13.8038	15.3929
GWHGEUUU001615.1	24.6145	29.3324	41.9773	60.7369	42.5569
GWHGEUUU001616.1	41.3971	47.5388	49.1441	79.142	68.8155
GWHGEUUU001617.1	23.4956	29.3324	43.0011	47.8533	29.8804
GWHGEUUU001619.1	105.171	70.8024	80.8831	104.909	98.6959
GWHGEUUU001620.1	1441.07	1797.37	1027.93	968.11	907.278
GWHGEUUU001622.1	12.3072	25.2866	7.16685	8.28231	9.05467
GWHGEUUU001623.1	14.5449	10.1146	15.3575	26.6874	8.1492
GWHGEUUU001624.1	0	1.01146	0	0.920256	0
GWHGEUUU001626.1	17.9014	12.1376	23.5482	28.5279	29.8804
GWHGEUUU001629.1	128.667	99.1234	123.884	115.952	104.129
GWHGEUUU001630.1	17.9014	16.1834	14.3337	46.9331	32.5968
GWHGEUUU001632.1	0	0	1.02384	0	0
GWHGEUUU001633.1	1934.47	2067.43	1784.55	1657.38	1772
GWHGEUUU001634.1	53.7043	53.6076	71.6685	50.6141	41.6515
GWHGEUUU001637.1	146.568	265.003	486.322	481.294	365.809
GWHGEUUU001641.1	1.11884	1.01146	1.02384	1.84051	0
GWHGEUUU001644.1	19.0203	28.321	18.4291	4.60128	9.05467
GWHGEUUU001647.1	1953.49	1437.29	1783.52	1235.9	1231.43
GWHGEUUU001648.1	557.182	560.351	628.635	715.959	782.323
GWHGEUUU001655.1	120.835	89.0088	114.67	139.879	145.78
GWHGEUUU001656.1	8.95072	13.149	37.8819	56.1356	64.2881
GWHGEUUU001657.1	1.11884	0	1.02384	8.28231	13.582
GWHGEUUU001658.1	720.533	928.523	1134.41	641.419	878.303
GWHGEUUU001659.1	0	0	0	0.920256	3.62187
GWHGEUUU001660.1	0	1.01146	0	0	0
GWHGEUUU001661.1	1.11884	3.03439	0	0.920256	0.905467
GWHGEUUU001662.1	55.942	36.4127	36.8581	39.571	38.0296
GWHGEUUU001663.1	6.71304	6.06878	7.16685	17.4849	20.8257
GWHGEUUU001666.1	14.5449	7.08024	66.5494	281.598	357.659
GWHGEUUU001670.1	36.9217	60.6878	81.9069	23.0064	31.6913
GWHGEUUU001671.1	173.42	131.49	308.175	204.297	180.188
GWHGEUUU001672.1	0	0	1.02384	0	0
GWHGEUUU001675.1	358.029	405.597	304.079	169.327	154.835
GWHGEUUU001676.1	99.5767	108.227	96.2406	34.9697	42.5569
GWHGEUUU001677.1	199.153	175.995	173.028	309.206	271.64
GWHGEUUU001678.1	73.8434	81.9285	60.4063	86.5041	67.0045
GWHGEUUU001679.1	4.47536	4.04585	6.14302	3.68103	1.81093
GWHGEUUU001683.1	1319.11	1425.15	1334.06	999.398	987.864
GWHGEUUU001684.1	36.9217	19.2178	55.2872	46.9331	38.9351
GWHGEUUU001686.1	300.968	192.178	478.132	122.394	124.049
GWHGEUUU001688.1	1.11884	2.02293	0	2.76077	3.62187
GWHGEUUU001690.1	307.681	181.052	279.507	47.8533	51.6116
GWHGEUUU001691.1	476.626	393.459	521.133	548.473	665.518
GWHGEUUU001692.1	10.0696	7.08024	3.07151	11.0431	9.05467
GWHGEUUU001693.1	0	0	1.02384	0	0
GWHGEUUU001694.1	923.043	941.672	749.448	439.882	443.679
GWHGEUUU001695.1	209.223	199.258	233.435	133.437	106.845
GWHGEUUU001696.1	0	1.01146	0	0	0
GWHGEUUU001698.1	8.95072	18.2063	55.2872	85.5838	74.2483
GWHGEUUU001699.1	171.182	229.602	185.314	174.849	182.904
GWHGEUUU001700.1	26.8522	9.10317	4.09535	2.76077	5.4328
GWHGEUUU001701.1	24.6145	8.09171	8.19069	26.6874	14.4875
GWHGEUUU001702.1	2135.86	2027.98	2778.69	1724.56	2054.5
GWHGEUUU001704.1	219.293	232.637	180.195	32.209	64.2881
GWHGEUUU001708.1	642.214	692.852	765.83	1718.12	1746.65
GWHGEUUU001710.1	1047.23	1090.36	1185.6	1084.06	1184.35
GWHGEUUU001712.1	9261.75	13032.7	5516.43	7482.6	9727.43
GWHGEUUU001713.1	0	0	0	0	1.81093
GWHGEUUU001714.1	0	1.01146	0	0	0
GWHGEUUU001715.1	3.35652	1.01146	1.02384	2.76077	5.4328
GWHGEUUU001717.1	1.11884	8.09171	8.19069	2.76077	4.52733
GWHGEUUU001718.1	101.814	96.089	105.455	133.437	148.497
GWHGEUUU001719.1	76.0811	42.4815	119.789	89.2649	64.2881
GWHGEUUU001720.1	3.35652	1.01146	13.3099	26.6874	18.1093
GWHGEUUU001721.1	0	0	2.04767	0	0
GWHGEUUU001723.1	13.4261	10.1146	19.4529	5.52154	7.24373
GWHGEUUU001724.1	0	0	0	0.920256	0
GWHGEUUU001747.1	5.5942	2.02293	3.07151	9.20256	9.96013
GWHGEUUU001748.1	0	0	0	0.920256	0
GWHGEUUU001749.1	0	0	0	1.84051	3.62187
GWHGEUUU001751.1	1.11884	0	0	0	0
GWHGEUUU001753.1	0	0	0	0.920256	0
GWHGEUUU001754.1	0	2.02293	2.04767	1.84051	0.905467
GWHGEUUU001764.1	1.11884	0	0	0	0.905467
GWHGEUUU001769.1	0	0	1.02384	0	0
GWHGEUUU001770.1	0	0	0	0.920256	0
GWHGEUUU001777.1	0	0	0	0	0.905467
GWHGEUUU001779.1	1.11884	1.01146	1.02384	0	0
GWHGEUUU001805.1	0	0	1.02384	0.920256	0
GWHGEUUU001807.1	3.35652	6.06878	9.21453	2.76077	5.4328
GWHGEUUU001812.1	0	0	2.04767	0.920256	0
GWHGEUUU001813.1	25.7333	51.5846	15.3575	16.5646	36.2187
GWHGEUUU001815.1	13.4261	27.3095	34.8104	17.4849	27.164
GWHGEUUU001816.1	522.498	634.188	478.132	425.158	510.683
GWHGEUUU001817.1	465.437	523.938	469.941	332.213	359.47
GWHGEUUU001818.1	33.5652	12.1376	79.8592	243.868	255.342
GWHGEUUU001819.1	0	0	1.02384	0	0
GWHGEUUU001822.1	64.8927	82.94	28.6674	3.68103	2.7164
GWHGEUUU001823.1	0	0	0	0.920256	0
GWHGEUUU001826.1	33.5652	61.6993	62.454	85.5838	75.1537
GWHGEUUU001827.1	200.272	254.889	358.343	206.137	233.61
GWHGEUUU001828.1	0	0	1.02384	0.920256	1.81093
GWHGEUUU001829.1	452.011	449.09	434.107	371.784	325.968
GWHGEUUU001830.1	0	0	0	2.76077	1.81093
GWHGEUUU001831.1	0	0	0	0	0.905467
GWHGEUUU001832.1	139.855	134.525	137.194	135.278	122.238
GWHGEUUU001833.1	0	0	1.02384	0	0.905467
GWHGEUUU001834.1	738.434	959.879	628.635	637.738	729.806
GWHGEUUU001835.1	21.258	27.3095	17.4052	24.8469	32.5968
GWHGEUUU001837.1	1.11884	0	3.07151	16.5646	11.7711
GWHGEUUU001838.1	13.4261	16.1834	20.4767	12.8836	9.05467
GWHGEUUU001839.1	24.6145	30.3439	56.311	40.4913	41.6515
GWHGEUUU001841.1	2.23768	6.06878	12.286	14.7241	19.0148
GWHGEUUU001842.1	0	1.01146	2.04767	0	3.62187
GWHGEUUU001846.1	110.765	105.192	87.0261	135.278	166.606
GWHGEUUU001847.1	337.89	299.393	276.436	154.603	157.551
GWHGEUUU001848.1	145.449	138.57	156.647	228.224	298.804
GWHGEUUU001849.1	0	0	1.02384	0.920256	0
GWHGEUUU001850.1	279.71	277.141	161.766	273.316	267.113
GWHGEUUU001853.1	467.675	337.829	519.085	745.408	1019.56
GWHGEUUU001854.1	2572.21	2623.74	2256.54	1407.07	1607.2
GWHGEUUU001856.1	488.933	492.583	519.085	426.079	343.172
GWHGEUUU001857.1	23.4956	23.2637	18.4291	38.6508	26.2585
GWHGEUUU001858.1	1.11884	0	1.02384	0	2.7164
GWHGEUUU001859.1	568.371	725.219	569.253	238.346	146.686
GWHGEUUU001860.1	0	0	1.02384	0	0
GWHGEUUU001861.1	6967.01	7939.99	7108.5	5510.49	5839.36
GWHGEUUU001862.1	52.5855	54.619	21.5006	69.9395	59.7608
GWHGEUUU001864.1	415.09	261.969	531.371	967.189	877.397
GWHGEUUU001865.1	0	0	0	1.84051	2.7164
GWHGEUUU001869.1	2.23768	1.01146	8.19069	1.84051	1.81093
GWHGEUUU001870.1	157.756	125.421	138.218	137.118	169.322
GWHGEUUU001871.1	1096.46	989.211	965.478	851.237	824.88
GWHGEUUU001872.1	1484.7	1389.75	1355.56	1499.1	1677.83
GWHGEUUU001874.1	0	0	0	0	0.905467
GWHGEUUU001876.1	1.11884	1.01146	2.04767	4.60128	1.81093
GWHGEUUU001877.1	10.0696	10.1146	12.286	20.2456	7.24373
GWHGEUUU001878.1	14.5449	30.3439	9.21453	17.4849	13.582
GWHGEUUU001879.1	0	1.01146	3.07151	1.84051	3.62187
GWHGEUUU001883.1	279.71	228.591	108.527	97.5472	111.372
GWHGEUUU001885.1	523.617	461.227	551.848	820.869	729.806
GWHGEUUU001888.1	218.174	245.786	289.746	217.18	244.476
GWHGEUUU001890.1	608.649	679.703	692.113	621.173	750.632
GWHGEUUU001892.1	2.23768	5.05732	9.21453	10.1228	3.62187
GWHGEUUU001897.1	0	0	0	0	0.905467
GWHGEUUU001898.1	99.5767	91.0317	100.336	72.7002	76.9647
GWHGEUUU001901.1	80.5565	54.619	129.003	69.9395	54.328
GWHGEUUU001902.1	70.4869	92.0432	98.2883	51.5344	47.9897
GWHGEUUU001903.1	13.4261	8.09171	11.2622	4.60128	2.7164
GWHGEUUU001904.1	362.504	387.39	301.008	323.93	316.008
GWHGEUUU001905.1	0	3.03439	0	0	0
GWHGEUUU001906.1	474.388	437.964	625.564	474.852	360.376
GWHGEUUU001907.1	0	1.01146	2.04767	2.76077	2.7164
GWHGEUUU001908.1	8.95072	4.04585	23.5482	45.0926	76.0592
GWHGEUUU001909.1	0	0	1.02384	0	0
GWHGEUUU001910.1	0	1.01146	0	0	0
GWHGEUUU001911.1	51.4666	19.2178	97.2644	1060.14	1458.71
GWHGEUUU001912.1	25.7333	25.2866	41.9773	51.5344	53.4225
GWHGEUUU001914.1	3.35652	4.04585	2.04767	2.76077	2.7164
GWHGEUUU001919.1	163.351	109.238	160.742	45.0926	52.5171
GWHGEUUU001920.1	435.229	396.494	518.061	436.201	558.673
GWHGEUUU001922.1	261.808	331.76	312.27	177.609	188.337
GWHGEUUU001925.1	0	1.01146	6.14302	0	0
GWHGEUUU001927.1	177.896	197.235	126.956	188.653	198.297
GWHGEUUU001928.1	1052.83	907.283	903.024	847.556	816.731
GWHGEUUU001932.1	0	0	0	0.920256	0
GWHGEUUU001933.1	7.83188	9.10317	9.21453	14.7241	12.6765
GWHGEUUU001934.1	24.6145	20.2293	46.0726	92.0256	124.049
GWHGEUUU001935.1	104.052	125.421	112.622	157.364	165.7
GWHGEUUU001936.1	1.11884	0	4.09535	0	0
GWHGEUUU001938.1	500.121	681.726	457.655	403.072	440.057
GWHGEUUU001939.1	864.863	753.54	756.615	367.182	381.202
GWHGEUUU001940.1	110.765	137.559	120.813	145.4	178.377
GWHGEUUU001941.1	55.942	52.5961	51.1918	37.7305	30.7859
GWHGEUUU001942.1	2.23768	2.02293	2.04767	1.84051	0.905467
GWHGEUUU001943.1	0	0	0	0.920256	0
GWHGEUUU001946.1	720.533	843.56	609.183	561.356	612.096
GWHGEUUU001947.1	7.83188	15.172	9.21453	66.2585	47.9897
GWHGEUUU001948.1	483.339	480.445	448.44	211.659	248.098
GWHGEUUU001952.1	0	0	0	1.84051	0
GWHGEUUU001953.1	689.205	683.749	718.733	457.367	527.887
GWHGEUUU001954.1	6.71304	20.2293	9.21453	10.1228	10.8656
GWHGEUUU001955.1	0	1.01146	1.02384	0	0.905467
GWHGEUUU001956.1	34.684	28.321	40.9535	36.8103	32.5968
GWHGEUUU001958.1	6.71304	2.02293	2.04767	1.84051	4.52733
GWHGEUUU001960.1	0	1.01146	0	0	0
GWHGEUUU001962.1	119.716	124.41	79.8592	112.271	124.954
GWHGEUUU001963.1	0	0	1.02384	0	0
GWHGEUUU001965.1	299.849	204.316	312.27	344.176	298.804
GWHGEUUU001966.1	967.796	876.939	824.188	553.994	512.494
GWHGEUUU001967.1	0	0	2.04767	0	0
GWHGEUUU001968.1	0	2.02293	4.09535	1.84051	1.81093
GWHGEUUU001973.1	507.953	540.121	490.418	396.63	392.067
GWHGEUUU001975.1	27.971	34.3898	15.3575	17.4849	9.05467
GWHGEUUU001976.1	0	1.01146	1.02384	0	0.905467
GWHGEUUU001977.1	469.913	398.517	370.629	334.973	398.405
GWHGEUUU001979.1	2.23768	0	3.07151	7.36205	0
GWHGEUUU001981.1	22.3768	28.321	16.3814	19.3254	19.0148
GWHGEUUU001982.1	83.913	64.7337	60.4063	115.952	124.049
GWHGEUUU001984.1	0	0	0	0	0.905467
GWHGEUUU001986.1	317.75	335.806	270.293	268.715	306.048
GWHGEUUU001993.1	61.5362	78.8941	61.4302	94.7864	77.8701
GWHGEUUU001994.1	0	1.01146	0	0	0
GWHGEUUU001998.1	10.0696	7.08024	11.2622	8.28231	11.7711
GWHGEUUU002000.1	2.23768	3.03439	0	0	0.905467
GWHGEUUU002002.1	0	1.01146	0	0	0
GWHGEUUU002006.1	0	1.01146	3.07151	0	0.905467
GWHGEUUU002009.1	1005.84	967.97	1435.42	907.373	773.269
GWHGEUUU002013.1	408.376	396.494	546.729	169.327	175.661
GWHGEUUU002014.1	0	1.01146	0	0	0
GWHGEUUU002015.1	1.11884	5.05732	3.07151	4.60128	4.52733
GWHGEUUU002019.1	43.6347	31.3554	47.0965	55.2154	49.8007
GWHGEUUU002020.1	16.7826	37.4241	20.4767	23.9267	22.6367
GWHGEUUU002022.1	196.916	313.554	207.839	241.107	253.531
GWHGEUUU002025.1	199.153	187.121	196.577	138.038	116.805
GWHGEUUU002027.1	4.47536	6.06878	6.14302	30.3685	67.91
GWHGEUUU002030.1	243.907	294.336	210.91	257.672	285.222
GWHGEUUU002033.1	0	1.01146	0	0	0
GWHGEUUU002034.1	53.7043	41.47	67.5732	53.3749	64.2881
GWHGEUUU002035.1	0	1.01146	1.02384	0	0
GWHGEUUU002037.1	2.23768	0	4.09535	5.52154	1.81093
GWHGEUUU002038.1	2.23768	0	0	2.76077	0.905467
GWHGEUUU002040.1	0	0	0	3.68103	2.7164
GWHGEUUU002043.1	61.5362	75.8598	31.7389	28.5279	25.3531
GWHGEUUU002044.1	69.3681	55.6305	77.8116	60.7369	34.4077
GWHGEUUU002046.1	396.069	438.975	450.488	708.597	1153.56
GWHGEUUU002047.1	184.609	173.972	154.599	284.359	291.56
GWHGEUUU002049.1	124.191	104.181	79.8592	45.0926	57.0444
GWHGEUUU002050.1	0	1.01146	1.02384	0	0.905467
GWHGEUUU002051.1	1293.38	1773.1	1840.86	2780.09	2476.45
GWHGEUUU002052.1	0	0	1.02384	1.84051	0
GWHGEUUU002053.1	4.47536	3.03439	3.07151	0	3.62187
GWHGEUUU002054.1	26.8522	17.1949	29.6913	34.9697	37.1241
GWHGEUUU002055.1	0	1.01146	0	0	1.81093
GWHGEUUU002057.1	2.23768	2.02293	4.09535	3.68103	0.905467
GWHGEUUU002058.1	69.3681	45.5159	62.454	90.1851	57.9499
GWHGEUUU002059.1	182.371	174.983	226.268	238.346	224.556
GWHGEUUU002062.1	13.4261	14.1605	24.5721	46.9331	61.5717
GWHGEUUU002064.1	0	0	0	2.76077	1.81093
GWHGEUUU002065.1	190.203	127.444	265.174	115.952	119.522
GWHGEUUU002067.1	540.4	682.738	453.559	379.146	537.847
GWHGEUUU002070.1	1.11884	2.02293	0	1.84051	0.905467
GWHGEUUU002071.1	0	1.01146	0	0	4.52733
GWHGEUUU002072.1	74.9623	92.0432	111.598	63.4977	102.318
GWHGEUUU002073.1	138.736	187.121	201.696	245.708	206.446
GWHGEUUU002074.1	22.3768	39.4471	33.7866	51.5344	47.9897
GWHGEUUU002075.1	5.5942	6.06878	7.16685	18.4051	12.6765
GWHGEUUU002076.1	0	0	0	0.920256	0
GWHGEUUU002079.1	0	1.01146	0	0.920256	0
GWHGEUUU002085.1	1.11884	1.01146	3.07151	2.76077	1.81093
GWHGEUUU002086.1	525.855	662.509	659.351	547.552	443.679
GWHGEUUU002090.1	375.93	419.757	372.676	346.937	320.535
GWHGEUUU002092.1	157.756	127.444	112.622	120.554	112.278
GWHGEUUU002095.1	0	0	1.02384	0	0
GWHGEUUU002098.1	2533.05	2918.07	2515.57	2715.68	2325.24
GWHGEUUU002102.1	0	1.01146	0	0	0
GWHGEUUU002104.1	6.71304	8.09171	0	0.920256	0.905467
GWHGEUUU002108.1	57.0608	66.7566	66.5494	58.8964	31.6913
GWHGEUUU002109.1	0	0	0	1.84051	0
GWHGEUUU002110.1	0	0	0	0.920256	0
GWHGEUUU002113.1	7.83188	3.03439	1.02384	0	0
GWHGEUUU002114.1	7.83188	4.04585	1.02384	0	0
GWHGEUUU002119.1	0	0	1.02384	0.920256	0.905467
GWHGEUUU002120.1	5.5942	3.03439	8.19069	8.28231	2.7164
GWHGEUUU002121.1	10.0696	5.05732	0	0	0
GWHGEUUU002122.1	17.9014	25.2866	10.2384	2.76077	2.7164
GWHGEUUU002126.1	1.11884	0	2.04767	5.52154	14.4875
GWHGEUUU002129.1	0	0	0	0	0.905467
GWHGEUUU002134.1	0	1.01146	0	0	0
GWHGEUUU002142.1	1.11884	0	0	0	0
GWHGEUUU002145.1	234.956	238.705	225.244	346.937	355.848
GWHGEUUU002148.1	36.9217	67.768	20.4767	24.8469	36.2187
GWHGEUUU002152.1	27.971	43.4929	13.3099	12.8836	12.6765
GWHGEUUU002153.1	1410.86	1603.17	1459.99	1064.74	1081.13
GWHGEUUU002154.1	1509.31	1112.61	1197.89	1689.59	1523.9
GWHGEUUU002155.1	0	0	0	0	0.905467
GWHGEUUU002156.1	40.2782	45.5159	23.5482	34.9697	34.4077
GWHGEUUU002157.1	2075.45	2648.01	2256.54	1627.93	1716.77
GWHGEUUU002161.1	87.2695	93.0546	92.1453	93.8661	132.198
GWHGEUUU002164.1	0	0	1.02384	0	0
GWHGEUUU002168.1	3.35652	1.01146	5.11918	1.84051	2.7164
GWHGEUUU002169.1	157.756	131.49	192.481	145.4	179.282
GWHGEUUU002172.1	0	0	0	0.920256	0
GWHGEUUU002179.1	0	2.02293	1.02384	0.920256	0
GWHGEUUU002183.1	2.23768	9.10317	2.04767	4.60128	25.3531
GWHGEUUU002185.1	0	0	0	0	0.905467
GWHGEUUU002186.1	1.11884	0	0	0	0
GWHGEUUU002187.1	0	0	1.02384	0	0
GWHGEUUU002189.1	116.359	67.768	151.528	311.967	321.441
GWHGEUUU002190.1	76.0811	52.5961	76.7877	85.5838	91.4521
GWHGEUUU002191.1	635.501	431.895	649.112	306.445	361.281
GWHGEUUU002192.1	7.83188	6.06878	7.16685	3.68103	6.33827
GWHGEUUU002193.1	36.9217	27.3095	40.9535	46.9331	43.4624
GWHGEUUU002194.1	1.11884	1.01146	1.02384	0	0.905467
GWHGEUUU002195.1	0	0	0	0	0.905467
GWHGEUUU002196.1	115.24	109.238	92.1453	108.59	114.089
GWHGEUUU002197.1	128.667	81.9285	93.1691	128.836	123.143
GWHGEUUU002198.1	7.83188	12.1376	6.14302	0	0
GWHGEUUU002199.1	6.71304	11.1261	22.5244	1.84051	0
GWHGEUUU002201.1	1072.97	1065.07	961.382	524.546	556.862
GWHGEUUU002202.1	32.4464	31.3554	21.5006	34.0495	41.6515
GWHGEUUU002203.1	0	0	0	0	0.905467
GWHGEUUU002204.1	213.698	215.442	294.865	164.726	123.143
GWHGEUUU002207.1	917.449	1242.08	1413.92	1028.85	448.206
GWHGEUUU002208.1	85.0318	61.6993	52.2156	77.3015	102.318
GWHGEUUU002211.1	275.235	233.648	223.196	330.372	362.187
GWHGEUUU002212.1	0	0	1.02384	0.920256	0.905467
GWHGEUUU002214.1	738.434	623.061	652.184	676.388	656.463
GWHGEUUU002215.1	120.835	141.605	94.1929	103.069	80.5865
GWHGEUUU002216.1	1.11884	0	1.02384	2.76077	8.1492
GWHGEUUU002217.1	162.232	150.708	70.6447	46.0128	28.0695
GWHGEUUU002218.1	1102.06	1178.35	927.596	848.476	831.219
GWHGEUUU002220.1	879.408	958.867	857.975	870.562	873.775
GWHGEUUU002221.1	220.411	154.754	166.885	234.665	327.779
GWHGEUUU002222.1	569.489	546.19	474.036	449.085	510.683
GWHGEUUU002225.1	721.652	699.933	634.778	520.865	403.838
GWHGEUUU002226.1	0	0	0	1.84051	1.81093
GWHGEUUU002231.1	0	0	0	1.84051	3.62187
GWHGEUUU002232.1	25.7333	35.4012	18.4291	3.68103	4.52733
GWHGEUUU002240.1	27.971	89.0088	23.5482	6.44179	3.62187
GWHGEUUU002242.1	0	0	0	0	0.905467
GWHGEUUU002248.1	0	3.03439	1.02384	1.84051	0.905467
GWHGEUUU002257.1	0	1.01146	0	0	0
GWHGEUUU002259.1	0	0	0	0	0.905467
GWHGEUUU002264.1	0	1.01146	1.02384	0	0
GWHGEUUU002268.1	4.47536	1.01146	25.5959	8.28231	4.52733
GWHGEUUU002271.1	582.915	712.07	419.773	415.036	386.634
GWHGEUUU002273.1	0	0	0	0	1.81093
GWHGEUUU002274.1	2.23768	2.02293	0	2.76077	4.52733
GWHGEUUU002275.1	20.1391	21.2407	17.4052	33.1292	42.5569
GWHGEUUU002276.1	14.5449	14.1605	13.3099	78.2218	82.3975
GWHGEUUU002277.1	0	0	0	0	0.905467
GWHGEUUU002278.1	1577.56	1595.08	1367.85	1953.7	1837.19
GWHGEUUU002279.1	1.11884	2.02293	1.02384	0.920256	0
GWHGEUUU002280.1	0	0	0	0	1.81093
GWHGEUUU002282.1	776.475	734.322	872.308	608.289	668.234
GWHGEUUU002283.1	0	0	1.02384	0.920256	0
GWHGEUUU002284.1	0	1.01146	0	0	0
GWHGEUUU002285.1	134.261	131.49	139.242	219.021	302.426
GWHGEUUU002286.1	121.954	160.823	112.622	90.1851	76.9647
GWHGEUUU002287.1	117.478	121.376	109.55	78.2218	68.8155
GWHGEUUU002288.1	42.5159	27.3095	74.74	112.271	131.293
GWHGEUUU002289.1	2131.39	2218.14	1750.76	1650.94	1544.73
GWHGEUUU002291.1	2.23768	3.03439	9.21453	9.20256	4.52733
GWHGEUUU002296.1	52.5855	66.7566	145.385	12.8836	35.3132
GWHGEUUU002297.1	0	0	0	13.8038	6.33827
GWHGEUUU002298.1	41.3971	46.5273	46.0726	67.1787	51.6116
GWHGEUUU002299.1	1.11884	0	3.07151	0	0.905467
GWHGEUUU002301.1	6680.59	5294	9518.61	3056.17	7187.6
GWHGEUUU002302.1	538.162	526.972	500.656	891.728	887.357
GWHGEUUU002304.1	35.8029	27.3095	13.3099	34.0495	63.3827
GWHGEUUU002305.1	0	1.01146	0	0	0
GWHGEUUU002307.1	0	0	0	0.920256	0
GWHGEUUU002318.1	4247.12	4384.69	2869.81	2978.87	2769.82
GWHGEUUU002319.1	0	1.01146	0	0	0
GWHGEUUU002320.1	607.53	325.691	763.782	379.146	306.953
GWHGEUUU002322.1	127.548	134.525	17.4052	21.1659	18.1093
GWHGEUUU002323.1	1.11884	0	0	0	0
GWHGEUUU002324.1	569.489	403.574	525.228	1056.45	903.656
GWHGEUUU002325.1	162.232	140.593	151.528	110.431	110.467
GWHGEUUU002326.1	623.194	546.19	585.634	485.895	507.967
GWHGEUUU002327.1	0	1.01146	0	0.920256	0.905467
GWHGEUUU002328.1	1.11884	3.03439	3.07151	1.84051	2.7164
GWHGEUUU002329.1	137.617	155.765	146.409	77.3015	57.0444
GWHGEUUU002330.1	523.617	474.376	475.06	632.216	515.211
GWHGEUUU002333.1	0	0	2.04767	0	0.905467
GWHGEUUU002334.1	1.11884	0	0	0	0
GWHGEUUU002335.1	340.127	434.929	395.201	310.126	348.605
GWHGEUUU002336.1	296.493	299.393	278.483	220.862	231.799
GWHGEUUU002337.1	36.9217	23.2637	27.6436	39.571	28.9749
GWHGEUUU002338.1	151.043	135.536	78.8354	115.952	98.6959
GWHGEUUU002339.1	24.6145	27.3095	14.3337	13.8038	6.33827
GWHGEUUU002341.1	0	2.02293	1.02384	1.84051	2.7164
GWHGEUUU002342.1	70.4869	60.6878	31.7389	64.4179	41.6515
GWHGEUUU002343.1	12.3072	15.172	3.07151	3.68103	2.7164
GWHGEUUU002345.1	3.35652	4.04585	5.11918	9.20256	7.24373
GWHGEUUU002346.1	196.916	188.132	184.291	252.15	199.203
GWHGEUUU002347.1	535.924	653.405	584.611	524.546	333.212
GWHGEUUU002348.1	296.493	374.241	195.553	178.53	156.646
GWHGEUUU002349.1	4737.17	6532.03	4227.42	4383.18	6002.34
GWHGEUUU002350.1	173.42	164.869	165.861	134.357	133.104
GWHGEUUU002351.1	183.49	195.212	250.84	353.378	539.658
GWHGEUUU002358.1	1274.36	1771.07	608.159	1057.37	651.031
GWHGEUUU002363.1	5.5942	10.1146	6.14302	11.0431	24.4476
GWHGEUUU002364.1	1861.75	2118	1763.05	1210.14	1469.57
GWHGEUUU002365.1	129.785	105.192	121.837	146.321	133.104
GWHGEUUU002367.1	0	1.01146	0	0	0
GWHGEUUU002368.1	8.95072	6.06878	9.21453	11.0431	26.2585
GWHGEUUU002369.1	0	1.01146	0	0	2.7164
GWHGEUUU002370.1	111.884	91.0317	110.574	25.7672	39.8405
GWHGEUUU002371.1	227.124	218.476	200.672	206.137	191.959
GWHGEUUU002373.1	916.33	883.008	474.036	364.421	383.918
GWHGEUUU002375.1	425.159	418.746	528.3	577.001	613.906
GWHGEUUU002376.1	0	1.01146	0	0	0
GWHGEUUU002377.1	0	0	0	0.920256	0
GWHGEUUU002378.1	1.11884	0	1.02384	0	0.905467
GWHGEUUU002379.1	594.104	562.374	514.99	459.208	413.798
GWHGEUUU002380.1	10.0696	12.1376	26.6197	7.36205	8.1492
GWHGEUUU002381.1	375.93	340.863	398.272	373.624	303.331
GWHGEUUU002383.1	998.005	979.097	1430.3	1585.6	1470.48
GWHGEUUU002385.1	1520.5	1607.22	1485.59	1400.63	1347.33
GWHGEUUU002386.1	544.875	564.397	651.16	554.915	570.444
GWHGEUUU002387.1	26.8522	27.3095	43.0011	110.431	135.82
GWHGEUUU002388.1	0	0	0	1.84051	0.905467
GWHGEUUU002389.1	1.11884	0	0	0.920256	0
GWHGEUUU002390.1	3.35652	0	2.04767	0.920256	0
GWHGEUUU002392.1	1275.48	1118.68	1535.75	1285.6	1198.84
GWHGEUUU002397.1	0	0	0	0	1.81093
GWHGEUUU002398.1	0	0	1.02384	0	0
GWHGEUUU002399.1	1.11884	7.08024	10.2384	9.20256	12.6765
GWHGEUUU002400.1	1.11884	1.01146	0	0.920256	3.62187
GWHGEUUU002401.1	2.23768	0	1.02384	0.920256	0.905467
GWHGEUUU002402.1	21.258	16.1834	24.5721	25.7672	26.2585
GWHGEUUU002406.1	0	0	1.02384	0.920256	0.905467
GWHGEUUU002409.1	335.652	494.606	575.396	165.646	332.306
GWHGEUUU002414.1	0	0	1.02384	0	0
GWHGEUUU002416.1	0	4.04585	2.04767	0	3.62187
GWHGEUUU002417.1	5.5942	7.08024	8.19069	8.28231	4.52733
GWHGEUUU002418.1	352.434	404.585	316.365	137.118	177.471
GWHGEUUU002420.1	2.23768	2.02293	0	0.920256	0.905467
GWHGEUUU002421.1	1.11884	1.01146	1.02384	0.920256	0.905467
GWHGEUUU002422.1	0	1.01146	0	0	0
GWHGEUUU002423.1	20.1391	25.2866	35.8343	18.4051	27.164
GWHGEUUU002424.1	105.171	78.8941	82.9307	44.1723	35.3132
GWHGEUUU002425.1	0	0	1.02384	0	0.905467
GWHGEUUU002426.1	42.5159	53.6076	39.9296	54.2951	57.0444
GWHGEUUU002429.1	1.11884	0	0	3.68103	3.62187
GWHGEUUU002431.1	1.11884	0	0	0	0
GWHGEUUU002432.1	0	1.01146	0	0	0
GWHGEUUU002433.1	80.5565	52.5961	71.6685	66.2585	38.0296
GWHGEUUU002434.1	1470.16	1494.94	1179.46	1071.18	1051.25
GWHGEUUU002435.1	0	1.01146	1.02384	0.920256	0.905467
GWHGEUUU002436.1	61.5362	50.5732	56.311	32.209	26.2585
GWHGEUUU002437.1	0	0	1.02384	0.920256	0
GWHGEUUU002438.1	0	1.01146	0	0	0
GWHGEUUU002439.1	652.284	640.256	574.372	343.256	340.456
GWHGEUUU002440.1	159.994	166.891	161.766	242.948	309.67
GWHGEUUU002442.1	63.7739	35.4012	79.8592	176.689	215.501
GWHGEUUU002443.1	80.5565	75.8598	114.67	146.321	175.661
GWHGEUUU002444.1	2.23768	1.01146	1.02384	0.920256	3.62187
GWHGEUUU002446.1	72.7246	45.5159	67.5732	255.831	243.571
GWHGEUUU002447.1	1458.97	1655.77	1342.25	1048.17	1085.65
GWHGEUUU002448.1	656.759	648.348	585.634	721.481	601.23
GWHGEUUU002449.1	340.127	334.794	309.199	387.428	313.292
GWHGEUUU002450.1	2.23768	4.04585	0	0	0
GWHGEUUU002452.1	42.5159	45.5159	83.9546	186.812	192.864
GWHGEUUU002454.1	97.3391	122.387	277.46	538.35	701.737
GWHGEUUU002455.1	313.275	338.84	259.031	496.938	359.47
GWHGEUUU002457.1	658.997	761.632	748.424	580.682	510.683
GWHGEUUU002458.1	1001.36	1247.13	1064.79	1963.83	1767.47
GWHGEUUU002459.1	1.11884	0	1.02384	6.44179	3.62187
GWHGEUUU002461.1	2.23768	3.03439	0	1.84051	0
GWHGEUUU002465.1	14.5449	27.3095	16.3814	15.6444	27.164
GWHGEUUU002467.1	105.171	115.307	280.531	150.002	207.352
GWHGEUUU002470.1	214.817	224.545	182.243	271.476	236.327
GWHGEUUU002471.1	519.142	566.419	635.802	611.05	739.766
GWHGEUUU002472.1	17.9014	13.149	12.286	7.36205	2.7164
GWHGEUUU002473.1	5.5942	8.09171	5.11918	3.68103	3.62187
GWHGEUUU002474.1	223.768	248.82	213.982	230.064	201.919
GWHGEUUU002489.1	23.4956	39.4471	40.9535	80.9826	93.2631
GWHGEUUU002496.1	192.44	111.261	185.314	256.752	223.65
GWHGEUUU002497.1	822.347	784.896	711.566	610.13	606.663
GWHGEUUU002502.1	5.5942	4.04585	23.5482	32.209	15.3929
GWHGEUUU002507.1	0	0	0	0	0.905467
GWHGEUUU002508.1	24.6145	5.05732	5.11918	22.0862	30.7859
GWHGEUUU002512.1	632.144	515.846	595.873	937.741	1058.49
GWHGEUUU002514.1	0	0	0	0.920256	0
GWHGEUUU002516.1	2.23768	3.03439	4.09535	7.36205	7.24373
GWHGEUUU002517.1	128.667	123.399	147.432	55.2154	52.5171
GWHGEUUU002521.1	8.95072	6.06878	14.3337	29.4482	37.1241
GWHGEUUU002531.1	82.7941	60.6878	53.2395	98.4674	107.751
GWHGEUUU002532.1	2799.34	2494.27	2698.83	2179.17	2123.32
GWHGEUUU002534.1	5.5942	11.1261	15.3575	3.68103	11.7711
GWHGEUUU002535.1	464.318	498.651	377.796	241.107	210.974
GWHGEUUU002536.1	570.608	618.004	476.084	384.667	468.126
GWHGEUUU002537.1	1.11884	0	2.04767	0	4.52733
GWHGEUUU002538.1	0	0	1.02384	0	0
GWHGEUUU002539.1	15.6638	18.2063	37.8819	109.51	154.835
GWHGEUUU002546.1	333.414	384.356	473.012	637.738	607.568
GWHGEUUU002548.1	12.3072	16.1834	21.5006	12.8836	9.05467
GWHGEUUU002549.1	1641.34	1928.86	1686.26	1487.13	1771.09
GWHGEUUU002550.1	2.23768	2.02293	0	0	0
GWHGEUUU002551.1	93.9825	125.421	111.598	132.517	97.7904
GWHGEUUU002552.1	491.171	502.697	537.514	319.329	386.634
GWHGEUUU002553.1	46.9913	33.3783	46.0726	72.7002	67.91
GWHGEUUU002554.1	38.0405	37.4241	38.9058	61.6572	61.5717
GWHGEUUU002555.1	22.3768	13.149	9.21453	6.44179	15.3929
GWHGEUUU002556.1	869.338	729.265	960.358	1109.83	1292.1
GWHGEUUU002557.1	488.933	468.308	397.248	612.891	605.757
GWHGEUUU002559.1	599.698	857.721	1106.77	1205.54	1197.93
GWHGEUUU002563.1	1.11884	1.01146	0	0	0
GWHGEUUU002564.1	304.324	258.935	299.984	326.691	285.222
GWHGEUUU002566.1	192.44	173.972	245.721	361.661	321.441
GWHGEUUU002569.1	153.281	156.777	147.432	248.469	314.197
GWHGEUUU002570.1	73.8434	55.6305	75.7639	69.0192	43.4624
GWHGEUUU002571.1	0	1.01146	1.02384	0	0
GWHGEUUU002572.1	420.684	484.491	410.558	678.229	769.647
GWHGEUUU002573.1	25.7333	27.3095	22.5244	27.6077	38.9351
GWHGEUUU002574.1	667.947	738.368	902	736.205	620.245
GWHGEUUU002576.1	364.742	481.457	495.537	363.501	315.102
GWHGEUUU002577.1	0	1.01146	0	0	0
GWHGEUUU002580.1	469.913	463.25	506.799	616.572	532.414
GWHGEUUU002581.1	1000.24	1063.05	915.31	772.095	740.672
GWHGEUUU002582.1	13.4261	5.05732	3.07151	0	0
GWHGEUUU002583.1	341.246	389.413	614.302	371.784	392.067
GWHGEUUU002585.1	255.095	244.774	272.34	318.409	379.391
GWHGEUUU002586.1	31.3275	22.2522	28.6674	48.7736	42.5569
GWHGEUUU002587.1	344.603	344.909	400.32	271.476	222.745
GWHGEUUU002591.1	212.58	269.049	411.582	344.176	478.086
GWHGEUUU002592.1	42.5159	38.4356	51.1918	46.9331	41.6515
GWHGEUUU002593.1	432.991	355.024	423.868	496.938	456.355
GWHGEUUU002595.1	62.655	75.8598	71.6685	149.082	73.3428
GWHGEUUU002596.1	287.542	280.175	254.935	210.739	211.879
GWHGEUUU002599.1	0	0	0	0.920256	0
GWHGEUUU002601.1	7.83188	11.1261	13.3099	22.0862	23.5421
GWHGEUUU002602.1	3.35652	0	2.04767	4.60128	22.6367
GWHGEUUU002603.1	14.5449	17.1949	8.19069	26.6874	23.5421
GWHGEUUU002605.1	0	1.01146	2.04767	0.920256	0
GWHGEUUU002606.1	88.3883	151.72	98.2883	49.6938	48.8952
GWHGEUUU002607.1	16.7826	16.1834	18.4291	16.5646	12.6765
GWHGEUUU002608.1	11.1884	11.1261	19.4529	80.9826	73.3428
GWHGEUUU002609.1	1.11884	2.02293	4.09535	0.920256	1.81093
GWHGEUUU002610.1	57.0608	58.6649	99.3121	197.855	182.904
GWHGEUUU002611.1	0	0	1.02384	3.68103	14.4875
GWHGEUUU002613.1	0	0	0	0.920256	0
GWHGEUUU002616.1	13.4261	22.2522	13.3099	8.28231	19.0148
GWHGEUUU002617.1	19.0203	15.172	14.3337	5.52154	4.52733
GWHGEUUU002618.1	34.684	35.4012	39.9296	191.413	175.661
GWHGEUUU002619.1	3.35652	2.02293	9.21453	39.571	34.4077
GWHGEUUU002620.1	0	2.02293	0	0	0
GWHGEUUU002621.1	0	2.02293	1.02384	0.920256	0
GWHGEUUU002622.1	55.942	77.8827	63.4778	101.228	138.536
GWHGEUUU002623.1	311.037	210.384	359.367	312.887	372.147
GWHGEUUU002624.1	330.058	291.301	205.791	53.3749	36.2187
GWHGEUUU002626.1	15.6638	19.2178	13.3099	31.2887	16.2984
GWHGEUUU002627.1	82.7941	115.307	93.1691	160.125	143.969
GWHGEUUU002628.1	514.666	804.113	530.347	202.456	378.485
GWHGEUUU002629.1	48.1101	67.768	137.194	115.952	271.64
GWHGEUUU002630.1	0	0	1.02384	0.920256	0
GWHGEUUU002631.1	0	0	1.02384	0	0
GWHGEUUU002632.1	69.3681	32.3668	40.9535	68.099	69.7209
GWHGEUUU002633.1	1.11884	1.01146	0	1.84051	0
GWHGEUUU002636.1	24.6145	18.2063	31.7389	16.5646	19.9203
GWHGEUUU002640.1	97.3391	86.9858	275.412	162.885	96.8849
GWHGEUUU002642.1	19.0203	9.10317	26.6197	16.5646	6.33827
GWHGEUUU002645.1	85.0318	72.8254	97.2644	76.3813	56.1389
GWHGEUUU002646.1	202.51	209.373	224.22	134.357	150.307
GWHGEUUU002647.1	0	0	1.02384	2.76077	3.62187
GWHGEUUU002648.1	199.153	163.857	96.2406	64.4179	40.746
GWHGEUUU002649.1	119.716	181.052	111.598	138.038	145.78
GWHGEUUU002650.1	1.11884	0	0	0	0
GWHGEUUU002651.1	0	0	2.04767	0	1.81093
GWHGEUUU002653.1	14.5449	19.2178	15.3575	17.4849	10.8656
GWHGEUUU002655.1	502.359	490.56	428.987	336.814	362.187
GWHGEUUU002656.1	3.35652	6.06878	7.16685	1.84051	2.7164
GWHGEUUU002659.1	2.23768	1.01146	0	0	0
GWHGEUUU002660.1	0	0	0	0	0.905467
GWHGEUUU002661.1	467.675	459.204	438.202	323.93	424.664
GWHGEUUU002662.1	4.47536	3.03439	5.11918	1.84051	3.62187
GWHGEUUU002668.1	0	0	0	0.920256	0
GWHGEUUU002669.1	0	0	1.02384	0	0
GWHGEUUU002670.1	46.9913	46.5273	37.8819	30.3685	37.1241
GWHGEUUU002671.1	14.5449	12.1376	20.4767	11.0431	21.7312
GWHGEUUU002672.1	0	0	0	0	0.905467
GWHGEUUU002675.1	0	0	1.02384	0	0
GWHGEUUU002676.1	786.544	781.861	666.517	775.776	818.542
GWHGEUUU002680.1	143.211	136.548	154.599	170.247	143.064
GWHGEUUU002681.1	0	0	1.02384	0	0
GWHGEUUU002682.1	1.11884	0	0	0	0.905467
GWHGEUUU002683.1	2.23768	1.01146	0	0	0
GWHGEUUU002684.1	182.371	147.674	135.146	138.959	146.686
GWHGEUUU002685.1	89.5072	70.8024	87.0261	56.1356	54.328
GWHGEUUU002686.1	2.23768	7.08024	9.21453	0.920256	3.62187
GWHGEUUU002694.1	90.626	98.1119	75.7639	49.6938	47.9897
GWHGEUUU002695.1	0	0	1.02384	2.76077	2.7164
GWHGEUUU002697.1	0	0	1.02384	0	0
GWHGEUUU002699.1	645.57	638.233	726.924	793.261	680.006
GWHGEUUU002700.1	31.3275	21.2407	32.7628	45.0926	31.6913
GWHGEUUU002701.1	0	0	0	0.920256	0
GWHGEUUU002704.1	168.945	93.0546	110.574	103.069	127.671
GWHGEUUU002705.1	117.478	91.0317	34.8104	57.9761	46.1788
GWHGEUUU002706.1	1.11884	1.01146	1.02384	1.84051	0.905467
GWHGEUUU002707.1	1.11884	1.01146	4.09535	2.76077	0.905467
GWHGEUUU002709.1	210.342	207.35	181.219	186.812	187.432
GWHGEUUU002711.1	5.5942	3.03439	2.04767	0.920256	0.905467
GWHGEUUU002712.1	0	1.01146	0	0	0
GWHGEUUU002715.1	5.5942	7.08024	23.5482	42.3318	37.1241
GWHGEUUU002718.1	2.23768	1.01146	6.14302	0	0
GWHGEUUU002719.1	4823.32	5865.48	4781.32	4581.04	4879.56
GWHGEUUU002720.1	118.597	174.983	136.17	80.9826	108.656
GWHGEUUU002721.1	20.1391	29.3324	34.8104	24.8469	28.0695
GWHGEUUU002724.1	43.6347	25.2866	40.9535	39.571	38.9351
GWHGEUUU002725.1	154.4	202.293	199.648	179.45	139.442
GWHGEUUU002729.1	25.7333	55.6305	27.6436	12.8836	13.582
GWHGEUUU002730.1	130.904	117.33	202.72	521.785	517.927
GWHGEUUU002731.1	26.8522	31.3554	27.6436	26.6874	34.4077
GWHGEUUU002735.1	1317.99	1358.4	850.808	1067.5	1095.61
GWHGEUUU002736.1	15.6638	15.172	16.3814	8.28231	10.8656
GWHGEUUU002738.1	606.411	635.199	539.562	603.688	635.638
GWHGEUUU002739.1	0	1.01146	0	0	0
GWHGEUUU002740.1	156.638	127.444	202.72	236.506	253.531
GWHGEUUU002741.1	62.655	44.5044	51.1918	80.9826	86.9248
GWHGEUUU002742.1	45.8724	24.2751	28.6674	23.9267	42.5569
GWHGEUUU002743.1	540.4	663.52	529.323	511.662	449.112
GWHGEUUU002744.1	0	0	0	0	0.905467
GWHGEUUU002747.1	0	1.01146	0	0	0
GWHGEUUU002748.1	32.4464	14.1605	20.4767	46.0128	52.5171
GWHGEUUU002749.1	2.23768	0	3.07151	0	0
GWHGEUUU002750.1	198.035	198.247	262.102	198.775	175.661
GWHGEUUU002752.1	181.252	197.235	154.599	114.112	141.253
GWHGEUUU002753.1	2.23768	1.01146	2.04767	0	0.905467
GWHGEUUU002755.1	492.289	382.333	374.724	540.19	724.373
GWHGEUUU002756.1	182.371	164.869	268.245	205.217	216.407
GWHGEUUU002757.1	0	0	1.02384	1.84051	1.81093
GWHGEUUU002758.1	8.95072	8.09171	18.4291	29.4482	19.9203
GWHGEUUU002759.1	363.623	286.244	327.628	519.945	432.813
GWHGEUUU002760.1	187.965	208.361	163.814	270.555	217.312
GWHGEUUU002763.1	0	0	1.02384	0	0
GWHGEUUU002764.1	1.11884	0	2.04767	2.76077	0.905467
GWHGEUUU002765.1	0	0	1.02384	0	0
GWHGEUUU002769.1	250.62	199.258	469.941	1732.84	2480.98
GWHGEUUU002770.1	6.71304	2.02293	5.11918	2.76077	2.7164
GWHGEUUU002772.1	17.9014	30.3439	22.5244	26.6874	31.6913
GWHGEUUU002775.1	670.185	618.004	692.113	636.817	647.409
GWHGEUUU002776.1	1.11884	1.01146	2.04767	1.84051	4.52733
GWHGEUUU002777.1	6.71304	6.06878	13.3099	29.4482	28.0695
GWHGEUUU002779.1	374.811	646.325	238.554	169.327	151.213
GWHGEUUU002781.1	177.896	145.651	140.266	58.8964	54.328
GWHGEUUU002782.1	676.898	838.503	874.356	809.826	867.437
GWHGEUUU002783.1	26.8522	47.5388	57.3348	77.3015	121.333
GWHGEUUU002784.1	13.4261	13.149	16.3814	41.4115	43.4624
GWHGEUUU002786.1	635.501	749.494	724.876	711.358	680.006
GWHGEUUU002788.1	41.3971	58.6649	41.9773	51.5344	40.746
GWHGEUUU002793.1	2.23768	2.02293	2.04767	0.920256	0
GWHGEUUU002794.1	0	1.01146	1.02384	0	0
GWHGEUUU002795.1	143.211	130.479	146.409	81.9028	123.143
GWHGEUUU002796.1	2.23768	1.01146	0	11.9633	1.81093
GWHGEUUU002797.1	111.884	116.318	130.027	144.48	110.467
GWHGEUUU002798.1	42.5159	42.4815	88.0499	69.9395	91.4521
GWHGEUUU002801.1	32.4464	34.3898	61.4302	241.107	170.228
GWHGEUUU002802.1	30.2087	37.4241	22.5244	80.9826	105.94
GWHGEUUU002808.1	2.23768	5.05732	3.07151	0.920256	3.62187
GWHGEUUU002809.1	0	1.01146	3.07151	0	1.81093
GWHGEUUU002811.1	257.333	447.067	406.463	559.516	606.663
GWHGEUUU002812.1	10.0696	24.2751	16.3814	43.252	51.6116
GWHGEUUU002814.1	265.165	360.081	274.388	349.697	311.481
GWHGEUUU002819.1	91.7449	103.169	89.0738	102.148	106.845
GWHGEUUU002820.1	7.83188	11.1261	20.4767	46.9331	27.164
GWHGEUUU002821.1	36.9217	29.3324	34.8104	28.5279	79.6811
GWHGEUUU002822.1	22.3768	36.4127	36.8581	32.209	81.492
GWHGEUUU002823.1	0	1.01146	0	0	0
GWHGEUUU002824.1	1.11884	0	0	0	0
GWHGEUUU002826.1	0	0	1.02384	0	0
GWHGEUUU002827.1	1.11884	3.03439	1.02384	0.920256	3.62187
GWHGEUUU002829.1	1.11884	0	1.02384	0	0
GWHGEUUU002831.1	3.35652	3.03439	2.04767	0	0
GWHGEUUU002832.1	0	2.02293	0	2.76077	0.905467
GWHGEUUU002834.1	0	0	1.02384	0	0
GWHGEUUU002836.1	0	0	0	0	0.905467
GWHGEUUU002837.1	0	1.01146	0	0	0
GWHGEUUU002838.1	0	0	1.02384	0	0
GWHGEUUU002840.1	0	1.01146	0	0	1.81093
GWHGEUUU002841.1	1.11884	0	0	0.920256	0.905467
GWHGEUUU002845.1	4.47536	5.05732	1.02384	6.44179	6.33827
GWHGEUUU002847.1	0	0	0	0	0.905467
GWHGEUUU002858.1	1.11884	2.02293	0	0.920256	0.905467
GWHGEUUU002859.1	4.47536	2.02293	1.02384	0.920256	2.7164
GWHGEUUU002861.1	0	2.02293	0	0	0.905467
GWHGEUUU002862.1	1.11884	0	0	0	0
GWHGEUUU002863.1	13.4261	42.4815	3.07151	6.44179	4.52733
GWHGEUUU002864.1	4967.65	5716.79	4204.9	2435	2637.62
GWHGEUUU002865.1	2096.71	3333.78	2322.06	778.537	902.75
GWHGEUUU002867.1	577.321	612.947	527.276	424.238	476.276
GWHGEUUU002868.1	38.0405	34.3898	59.3825	92.9459	102.318
GWHGEUUU002870.1	26.8522	41.47	83.9546	77.3015	73.3428
GWHGEUUU002871.1	55.942	51.5846	72.6924	91.1054	77.8701
GWHGEUUU002873.1	2766.89	3080.92	2157.22	1319.65	1475.91
GWHGEUUU002875.1	3.35652	5.05732	2.04767	0.920256	0.905467
GWHGEUUU002876.1	31.3275	44.5044	37.8819	40.4913	33.5023
GWHGEUUU002877.1	379.287	400.539	385.986	166.566	181.093
GWHGEUUU002881.1	1.11884	1.01146	1.02384	0.920256	0.905467
GWHGEUUU002883.1	21.258	34.3898	16.3814	15.6444	21.7312
GWHGEUUU002884.1	362.504	334.794	183.267	200.616	285.222
GWHGEUUU002885.1	236.075	166.891	313.294	167.487	138.536
GWHGEUUU002886.1	44.7536	69.791	29.6913	42.3318	31.6913
GWHGEUUU002891.1	15.6638	12.1376	9.21453	7.36205	7.24373
GWHGEUUU002892.1	3.35652	15.172	8.19069	57.0559	30.7859
GWHGEUUU002893.1	20.1391	20.2293	9.21453	26.6874	14.4875
GWHGEUUU002894.1	8.95072	10.1146	8.19069	4.60128	3.62187
GWHGEUUU002895.1	0	1.01146	1.02384	0	0.905467
GWHGEUUU002896.1	8.95072	9.10317	13.3099	52.4546	51.6116
GWHGEUUU002897.1	733.959	761.632	758.663	669.947	617.528
GWHGEUUU002898.1	175.658	112.272	46.0726	64.4179	57.9499
GWHGEUUU002901.1	62.655	102.158	81.9069	60.7369	40.746
GWHGEUUU002902.1	7.83188	3.03439	19.4529	8.28231	11.7711
GWHGEUUU002903.1	14.5449	6.06878	15.3575	46.0128	47.9897
GWHGEUUU002905.1	6.71304	4.04585	9.21453	2.76077	0.905467
GWHGEUUU002907.1	32.4464	21.2407	40.9535	76.3813	51.6116
GWHGEUUU002908.1	0	0	0	1.84051	0
GWHGEUUU002909.1	7.83188	4.04585	3.07151	4.60128	2.7164
GWHGEUUU002911.1	0	0	0	0	0.905467
GWHGEUUU002913.1	0	0	1.02384	0	0
GWHGEUUU002914.1	97.3391	68.7795	49.1441	88.3446	107.751
GWHGEUUU002916.1	1.11884	1.01146	3.07151	0	0
GWHGEUUU002922.1	0	1.01146	0	0	0
GWHGEUUU002923.1	73.8434	77.8827	50.168	29.4482	32.5968
GWHGEUUU002924.1	205.867	255.9	183.267	139.879	120.427
GWHGEUUU002925.1	0	0	1.02384	0	0
GWHGEUUU002926.1	232.719	256.912	287.698	199.696	169.322
GWHGEUUU002927.1	0	2.02293	4.09535	0.920256	0.905467
GWHGEUUU002928.1	221.53	160.823	260.054	245.708	255.342
GWHGEUUU002929.1	2686.33	2843.22	2624.09	2602.48	2364.17
GWHGEUUU002930.1	297.611	314.565	265.174	304.605	267.113
GWHGEUUU002931.1	405.02	311.531	328.651	351.538	328.684
GWHGEUUU002932.1	0	0	0	0	1.81093
GWHGEUUU002933.1	13.4261	15.172	4.09535	3.68103	9.05467
GWHGEUUU002934.1	2.23768	1.01146	1.02384	3.68103	1.81093
GWHGEUUU002942.1	3.35652	1.01146	1.02384	2.76077	2.7164
GWHGEUUU002943.1	2.23768	1.01146	2.04767	0.920256	0
GWHGEUUU002944.1	805.565	1002.36	964.454	642.339	781.418
GWHGEUUU002946.1	6.71304	3.03439	4.09535	7.36205	8.1492
GWHGEUUU002947.1	0	0	0	0.920256	0.905467
GWHGEUUU002952.1	0	2.02293	0	0.920256	1.81093
GWHGEUUU002954.1	0	0	0	0.920256	0
GWHGEUUU002959.1	20.1391	65.7451	26.6197	66.2585	67.0045
GWHGEUUU002960.1	1.11884	0	0	0	0
GWHGEUUU002961.1	0	0	1.02384	0	0
GWHGEUUU002962.1	0	2.02293	4.09535	3.68103	14.4875
GWHGEUUU002963.1	0	1.01146	0	0.920256	0
GWHGEUUU002965.1	0	2.02293	0	3.68103	0
GWHGEUUU002967.1	13.4261	12.1376	5.11918	9.20256	7.24373
GWHGEUUU002969.1	5.5942	12.1376	16.3814	8.28231	5.4328
GWHGEUUU002970.1	7.83188	8.09171	11.2622	7.36205	10.8656
GWHGEUUU002971.1	71.6057	76.8712	48.1203	116.873	87.8303
GWHGEUUU002972.1	5.5942	0	0	0.920256	0
GWHGEUUU002974.1	0	3.03439	0	1.84051	1.81093
GWHGEUUU002975.1	2.23768	3.03439	3.07151	4.60128	6.33827
GWHGEUUU002976.1	11.1884	9.10317	13.3099	10.1228	19.9203
GWHGEUUU002977.1	484.458	574.511	229.339	221.782	165.7
GWHGEUUU002978.1	0	0	0	0.920256	0
GWHGEUUU002981.1	67.1304	42.4815	87.0261	196.935	183.81
GWHGEUUU002982.1	1.11884	0	2.04767	28.5279	78.7756
GWHGEUUU002984.1	10.0696	11.1261	21.5006	25.7672	34.4077
GWHGEUUU002986.1	1.11884	1.01146	0	0	1.81093
GWHGEUUU002988.1	0	1.01146	0	0	0
GWHGEUUU002989.1	908.498	832.434	764.806	716.88	658.274
GWHGEUUU002991.1	40.2782	31.3554	60.4063	41.4115	40.746
GWHGEUUU002992.1	157.756	143.628	129.003	167.487	155.74
GWHGEUUU002993.1	0	1.01146	0	1.84051	0.905467
GWHGEUUU002994.1	78.3188	52.5961	118.765	163.806	147.591
GWHGEUUU002995.1	672.423	647.337	674.708	612.891	590.364
GWHGEUUU002996.1	864.863	866.824	836.474	730.683	689.06
GWHGEUUU002997.1	7.83188	11.1261	6.14302	18.4051	5.4328
GWHGEUUU002998.1	138.736	206.339	168.933	172.088	207.352
GWHGEUUU003002.1	2.23768	2.02293	8.19069	16.5646	11.7711
GWHGEUUU003003.1	12.3072	10.1146	16.3814	10.1228	7.24373
GWHGEUUU003009.1	14.5449	38.4356	51.1918	34.9697	26.2585
GWHGEUUU003013.1	26.8522	30.3439	103.407	646.02	600.324
GWHGEUUU003014.1	0	1.01146	2.04767	0	0
GWHGEUUU003015.1	1276.6	1357.38	1682.16	1277.32	1241.39
GWHGEUUU003016.1	33.5652	18.2063	58.3587	84.6636	52.5171
GWHGEUUU003018.1	249.501	279.164	234.459	262.273	272.546
GWHGEUUU003021.1	192.44	157.788	141.289	118.713	101.412
GWHGEUUU003023.1	248.382	244.774	195.553	140.799	134.009
GWHGEUUU003024.1	29.0898	46.5273	87.0261	25.7672	26.2585
GWHGEUUU003025.1	466.556	505.732	438.202	530.068	639.26
GWHGEUUU003026.1	218.174	198.247	212.958	126.995	141.253
GWHGEUUU003027.1	0	0	0	0	1.81093
GWHGEUUU003029.1	80.5565	93.0546	61.4302	199.696	252.625
GWHGEUUU003030.1	729.483	753.54	120.813	24.8469	41.6515
GWHGEUUU003032.1	191.322	224.545	225.244	241.107	217.312
GWHGEUUU003035.1	17.9014	10.1146	35.8343	179.45	296.088
GWHGEUUU003037.1	57.0608	79.9056	66.5494	105.829	100.507
GWHGEUUU003038.1	5.5942	3.03439	4.09535	0.920256	0.905467
GWHGEUUU003039.1	0	0	0	0	0.905467
GWHGEUUU003040.1	5.5942	6.06878	3.07151	0.920256	1.81093
GWHGEUUU003042.1	434.11	454.147	379.843	282.519	256.247
GWHGEUUU003043.1	641.095	707.013	580.515	273.316	271.64
GWHGEUUU003044.1	11.1884	19.2178	16.3814	23.0064	50.7061
GWHGEUUU003045.1	252.858	245.786	234.459	238.346	256.247
GWHGEUUU003051.1	0	0	0	0.920256	0
GWHGEUUU003052.1	0	0	1.02384	0	0
GWHGEUUU003053.1	3.35652	6.06878	4.09535	17.4849	22.6367
GWHGEUUU003058.1	1251.98	1415.04	964.454	942.342	1020.46
GWHGEUUU003060.1	0	0	0	0	0.905467
GWHGEUUU003062.1	0	1.01146	0	0	0
GWHGEUUU003063.1	0	0	0	0	0.905467
GWHGEUUU003064.1	50.3478	36.4127	40.9535	65.3382	79.6811
GWHGEUUU003065.1	46.9913	50.5732	59.3825	72.7002	87.8303
GWHGEUUU003066.1	0	0	1.02384	1.84051	0
GWHGEUUU003067.1	5.5942	12.1376	4.09535	6.44179	9.05467
GWHGEUUU003068.1	55.942	35.4012	48.1203	81.9028	72.4373
GWHGEUUU003069.1	29.0898	35.4012	49.1441	103.069	88.7357
GWHGEUUU003076.1	912.973	984.154	902	941.422	870.154
GWHGEUUU003077.1	80.5565	87.9973	22.5244	13.8038	19.0148
GWHGEUUU003078.1	21.258	21.2407	12.286	29.4482	27.164
GWHGEUUU003079.1	0	0	1.02384	0.920256	0
GWHGEUUU003080.1	17.9014	21.2407	15.3575	16.5646	9.05467
GWHGEUUU003081.1	32.4464	25.2866	40.9535	51.5344	74.2483
GWHGEUUU003082.1	2.23768	1.01146	0	0	0
GWHGEUUU003083.1	19.0203	13.149	26.6197	10.1228	7.24373
GWHGEUUU003087.1	6.71304	2.02293	11.2622	11.0431	8.1492
GWHGEUUU003089.1	661.234	571.477	596.897	711.358	685.438
GWHGEUUU003090.1	49.2289	30.3439	50.168	83.7433	111.372
GWHGEUUU003093.1	0	0	0	1.84051	0
GWHGEUUU003099.1	0	0	0	0	0.905467
GWHGEUUU003100.1	0	0	0	0.920256	0.905467
GWHGEUUU003101.1	201.391	283.21	199.648	207.978	157.551
GWHGEUUU003102.1	26.8522	17.1949	27.6436	5.52154	13.582
GWHGEUUU003103.1	506.834	325.691	782.211	655.222	775.08
GWHGEUUU003104.1	387.119	492.583	381.891	358.9	371.241
GWHGEUUU003105.1	3.35652	6.06878	3.07151	1.84051	2.7164
GWHGEUUU003106.1	124.191	125.421	82.9307	94.7864	67.91
GWHGEUUU003107.1	55.942	57.6534	49.1441	39.571	45.2733
GWHGEUUU003109.1	14.5449	13.149	17.4052	14.7241	9.96013
GWHGEUUU003110.1	202.51	159.811	229.339	448.165	388.445
GWHGEUUU003111.1	248.382	254.889	263.126	161.965	134.915
GWHGEUUU003112.1	133.142	163.857	107.503	81.9028	74.2483
GWHGEUUU003113.1	317.75	293.324	354.247	269.635	311.481
GWHGEUUU003114.1	156.638	124.41	103.407	127.916	134.915
GWHGEUUU003115.1	51.4666	65.7451	80.8831	130.676	120.427
GWHGEUUU003116.1	126.429	161.834	165.861	104.909	105.034
GWHGEUUU003117.1	0	4.04585	2.04767	0.920256	0.905467
GWHGEUUU003119.1	1.11884	0	1.02384	0	0.905467
GWHGEUUU003122.1	139.855	118.341	98.2883	200.616	179.282
GWHGEUUU003123.1	14.5449	16.1834	14.3337	6.44179	13.582
GWHGEUUU003124.1	294.255	262.98	328.651	674.548	671.856
GWHGEUUU003128.1	15.6638	21.2407	30.7151	23.0064	16.2984
GWHGEUUU003131.1	0	1.01146	1.02384	0	0
GWHGEUUU003132.1	29.0898	22.2522	44.025	17.4849	21.7312
GWHGEUUU003134.1	315.513	328.726	270.293	459.208	374.863
GWHGEUUU003135.1	539.281	576.534	535.466	399.391	343.172
GWHGEUUU003136.1	1078.56	1113.62	860.022	1383.15	1383.55
GWHGEUUU003138.1	3.35652	0	3.07151	13.8038	38.9351
GWHGEUUU003139.1	858.15	739.38	610.206	533.749	582.215
GWHGEUUU003143.1	1345.96	1447.4	1209.15	991.116	919.954
GWHGEUUU003144.1	15.6638	16.1834	20.4767	33.1292	42.5569
GWHGEUUU003145.1	90.626	80.9171	67.5732	67.1787	72.4373
GWHGEUUU003146.1	0	1.01146	3.07151	0	0.905467
GWHGEUUU003147.1	0	0	1.02384	0	0
GWHGEUUU003153.1	667.947	555.293	637.85	1374.86	1307.49
GWHGEUUU003154.1	0	0	0	0	1.81093
GWHGEUUU003156.1	493.408	522.927	495.537	618.412	680.006
GWHGEUUU003157.1	55.942	62.7107	38.9058	79.142	55.2335
GWHGEUUU003158.1	449.774	522.927	506.799	340.495	312.386
GWHGEUUU003159.1	0	0	1.02384	0	0
GWHGEUUU003161.1	271.878	249.831	137.194	145.4	95.074
GWHGEUUU003163.1	15.6638	21.2407	20.4767	37.7305	28.0695
GWHGEUUU003164.1	237.194	284.221	396.225	345.096	347.699
GWHGEUUU003165.1	619.837	772.758	373.7	348.777	413.798
GWHGEUUU003166.1	21.258	6.06878	6.14302	18.4051	16.2984
GWHGEUUU003168.1	0	2.02293	0	2.76077	0.905467
GWHGEUUU003169.1	227.124	210.384	240.602	200.616	188.337
GWHGEUUU003171.1	54.8231	56.6419	56.311	94.7864	86.9248
GWHGEUUU003172.1	190.203	146.662	188.386	146.321	137.631
GWHGEUUU003174.1	547.113	542.144	507.823	461.969	367.62
GWHGEUUU003176.1	1.11884	6.06878	2.04767	0.920256	0.905467
GWHGEUUU003177.1	2.23768	0	0	75.461	170.228
GWHGEUUU003178.1	676.898	931.558	723.852	782.218	653.747
GWHGEUUU003179.1	1.11884	0	0	0	0
GWHGEUUU003181.1	0	0	0	2.76077	0
GWHGEUUU003183.1	8.95072	11.1261	3.07151	1.84051	1.81093
GWHGEUUU003184.1	89.5072	64.7337	55.2872	145.4	108.656
GWHGEUUU003185.1	43.6347	37.4241	60.4063	27.6077	17.2039
GWHGEUUU003188.1	68.2492	67.768	66.5494	48.7736	53.4225
GWHGEUUU003190.1	4.47536	0	5.11918	2.76077	2.7164
GWHGEUUU003192.1	202.51	188.132	167.909	247.549	254.436
GWHGEUUU003193.1	57.0608	55.6305	94.1929	120.554	138.536
GWHGEUUU003194.1	2414.46	2236.35	2352.78	1938.98	1556.5
GWHGEUUU003195.1	1.11884	0	0	0	0
GWHGEUUU003196.1	0	0	4.09535	0	2.7164
GWHGEUUU003198.1	6.71304	7.08024	9.21453	21.1659	17.2039
GWHGEUUU003199.1	145.449	97.1005	159.718	199.696	173.85
GWHGEUUU003200.1	167.826	152.731	169.957	246.629	271.64
GWHGEUUU003201.1	303.206	222.522	278.483	331.292	291.56
GWHGEUUU003202.1	283.066	408.631	266.197	507.981	551.429
GWHGEUUU003203.1	2.23768	0	3.07151	0.920256	0
GWHGEUUU003207.1	0	0	0	0.920256	0
GWHGEUUU003211.1	530.33	512.812	625.564	576.08	552.335
GWHGEUUU003212.1	2.23768	1.01146	2.04767	17.4849	49.8007
GWHGEUUU003213.1	0	0	0	0	0.905467
GWHGEUUU003214.1	5.5942	5.05732	19.4529	42.3318	43.4624
GWHGEUUU003215.1	796.614	995.28	1000.29	462.889	660.085
GWHGEUUU003218.1	797.733	1070.13	686.994	857.679	795.905
GWHGEUUU003220.1	0	1.01146	0	0	0
GWHGEUUU003221.1	16.7826	21.2407	55.2872	71.78	59.7608
GWHGEUUU003222.1	402.782	522.927	412.606	715.039	746.105
GWHGEUUU003223.1	187.965	243.763	95.2168	98.4674	111.372
GWHGEUUU003224.1	31.3275	34.3898	21.5006	16.5646	19.0148
GWHGEUUU003225.1	71.6057	91.0317	58.3587	27.6077	35.3132
GWHGEUUU003226.1	5.5942	6.06878	1.02384	2.76077	1.81093
GWHGEUUU003227.1	0	3.03439	0	0	0
GWHGEUUU003228.1	8.95072	6.06878	16.3814	6.44179	6.33827
GWHGEUUU003229.1	869.338	845.583	971.621	912.894	669.14
GWHGEUUU003230.1	2.23768	2.02293	8.19069	5.52154	1.81093
GWHGEUUU003231.1	58.1797	36.4127	56.311	53.3749	60.6663
GWHGEUUU003232.1	418.446	396.494	438.202	117.793	156.646
GWHGEUUU003233.1	645.57	569.454	597.92	149.082	184.715
GWHGEUUU003234.1	102.933	110.25	107.503	134.357	166.606
GWHGEUUU003235.1	0	1.01146	1.02384	0.920256	0
GWHGEUUU003236.1	0	0	0	0	0.905467
GWHGEUUU003239.1	93.9825	56.6419	63.4778	97.5472	86.9248
GWHGEUUU003242.1	5.5942	1.01146	2.04767	0.920256	2.7164
GWHGEUUU003247.1	1.11884	4.04585	2.04767	5.52154	6.33827
GWHGEUUU003251.1	1.11884	0	0	1.84051	2.7164
GWHGEUUU003258.1	0	0	3.07151	7.36205	2.7164
GWHGEUUU003259.1	2.23768	0	0	2.76077	8.1492
GWHGEUUU003261.1	0	0	0	0	0.905467
GWHGEUUU003262.1	6.71304	2.02293	4.09535	15.6444	13.582
GWHGEUUU003265.1	1.11884	0	1.02384	0	0.905467
GWHGEUUU003266.1	4.47536	6.06878	4.09535	2.76077	1.81093
GWHGEUUU003267.1	1.11884	2.02293	4.09535	18.4051	21.7312
GWHGEUUU003269.1	1.11884	2.02293	0	2.76077	0.905467
GWHGEUUU003271.1	3.35652	3.03439	2.04767	2.76077	5.4328
GWHGEUUU003272.1	1.11884	0	0	0	1.81093
GWHGEUUU003274.1	0	0	0	0	0.905467
GWHGEUUU003276.1	542.637	610.924	505.775	392.949	409.271
GWHGEUUU003279.1	74.9623	109.238	27.6436	115.032	265.302
GWHGEUUU003280.1	652.284	544.167	268.245	91.1054	76.9647
GWHGEUUU003281.1	972.272	1064.06	740.234	198.775	327.779
GWHGEUUU003282.1	0	0	1.02384	0	0
GWHGEUUU003284.1	5464.41	5194.88	5608.58	3781.33	4124.4
GWHGEUUU003285.1	0	5.05732	1.02384	2.76077	1.81093
GWHGEUUU003286.1	2.23768	4.04585	2.04767	19.3254	27.164
GWHGEUUU003287.1	21.258	2.02293	22.5244	9.20256	6.33827
GWHGEUUU003291.1	159.994	107.215	221.149	119.633	148.497
GWHGEUUU003292.1	2.23768	1.01146	1.02384	5.52154	6.33827
GWHGEUUU003293.1	6.71304	2.02293	10.2384	21.1659	32.5968
GWHGEUUU003295.1	0	1.01146	0	0	0.905467
GWHGEUUU003296.1	27.971	19.2178	41.9773	180.37	220.028
GWHGEUUU003299.1	252.858	206.339	167.909	190.493	180.188
GWHGEUUU003300.1	11.1884	16.1834	5.11918	11.0431	10.8656
GWHGEUUU003301.1	891.715	1700.27	861.046	237.426	114.994
GWHGEUUU003304.1	242.788	187.121	209.886	174.849	139.442
GWHGEUUU003306.1	174.539	216.453	169.957	128.836	109.561
GWHGEUUU003309.1	468.794	331.76	435.13	608.289	673.667
GWHGEUUU003310.1	3579.17	3227.58	3102.22	3539.31	3316.72
GWHGEUUU003311.1	118.597	109.238	101.36	126.995	143.969
GWHGEUUU003312.1	17.9014	24.2751	18.4291	18.4051	14.4875
GWHGEUUU003313.1	8.95072	12.1376	6.14302	3.68103	3.62187
GWHGEUUU003314.1	121.954	98.1119	256.983	207.978	308.764
GWHGEUUU003315.1	12.3072	10.1146	10.2384	13.8038	9.96013
GWHGEUUU003316.1	19.0203	12.1376	14.3337	23.9267	13.582
GWHGEUUU003318.1	74.9623	47.5388	38.9058	32.209	22.6367
GWHGEUUU003319.1	59.2985	75.8598	67.5732	109.51	92.3576
GWHGEUUU003320.1	108.527	119.353	107.503	158.284	127.671
GWHGEUUU003321.1	86.1507	73.8368	100.336	46.0128	57.9499
GWHGEUUU003323.1	223.768	219.488	211.934	226.383	190.148
GWHGEUUU003325.1	223.768	206.339	166.885	146.321	111.372
GWHGEUUU003327.1	0	1.01146	0	0	0.905467
GWHGEUUU003328.1	1177.02	1156.1	1188.67	578.841	535.131
GWHGEUUU003329.1	78.3188	86.9858	54.2633	80.0623	123.143
GWHGEUUU003330.1	0	0	0	4.60128	9.05467
GWHGEUUU003334.1	123.072	103.169	67.5732	152.763	137.631
GWHGEUUU003335.1	2.23768	5.05732	10.2384	47.8533	25.3531
GWHGEUUU003336.1	0	1.01146	0	0	0.905467
GWHGEUUU003337.1	0	0	1.02384	0.920256	1.81093
GWHGEUUU003338.1	67.1304	49.5617	76.7877	55.2154	67.91
GWHGEUUU003339.1	990.173	973.028	835.45	1037.13	905.467
GWHGEUUU003340.1	39.1594	52.5961	16.3814	24.8469	30.7859
GWHGEUUU003341.1	827.941	821.308	476.084	299.083	240.854
GWHGEUUU003342.1	233.837	254.889	354.247	361.661	183.81
GWHGEUUU003343.1	26.8522	24.2751	15.3575	35.89	18.1093
GWHGEUUU003344.1	247.264	202.293	143.337	210.739	184.715
GWHGEUUU003348.1	0	0	1.02384	0	0
GWHGEUUU003349.1	0	0	0	0.920256	0
GWHGEUUU003350.1	138.736	98.1119	57.3348	47.8533	22.6367
GWHGEUUU003351.1	1.11884	0	0	0	0.905467
GWHGEUUU003352.1	58.1797	67.768	34.8104	37.7305	63.3827
GWHGEUUU003354.1	0	1.01146	0	0	0
GWHGEUUU003356.1	19.0203	7.08024	7.16685	9.20256	14.4875
GWHGEUUU003359.1	1.11884	0	3.07151	0	0
GWHGEUUU003360.1	15061.8	20103.8	28737	3104.94	2082.57
GWHGEUUU003361.1	4129.64	6389.41	5062.87	1950.02	1583.66
GWHGEUUU003362.1	60.4173	59.6763	66.5494	46.0128	49.8007
GWHGEUUU003363.1	210.342	79.9056	367.557	1833.15	1764.75
GWHGEUUU003364.1	52.5855	45.5159	30.7151	40.4913	33.5023
GWHGEUUU003365.1	117.478	91.0317	121.837	103.069	86.9248
GWHGEUUU003366.1	328.939	273.095	317.389	336.814	345.888
GWHGEUUU003367.1	40.2782	41.47	45.0488	63.4977	45.2733
GWHGEUUU003369.1	66.0115	51.5846	52.2156	97.5472	96.8849
GWHGEUUU003370.1	0	0	1.02384	1.84051	3.62187
GWHGEUUU003371.1	20.1391	31.3554	31.7389	22.0862	21.7312
GWHGEUUU003373.1	872.695	757.586	1798.88	3559.55	3003.43
GWHGEUUU003374.1	179.014	158.8	67.5732	116.873	172.944
GWHGEUUU003375.1	168.945	124.41	160.742	223.622	273.451
GWHGEUUU003376.1	855.912	885.03	785.282	630.376	612.096
GWHGEUUU003377.1	19.0203	13.149	12.286	12.8836	21.7312
GWHGEUUU003380.1	0	0	0	1.84051	0
GWHGEUUU003381.1	74.9623	121.376	113.646	86.5041	57.0444
GWHGEUUU003382.1	186.846	200.27	159.718	148.161	146.686
GWHGEUUU003383.1	675.779	521.915	514.99	587.124	669.14
GWHGEUUU003384.1	35.8029	37.4241	53.2395	120.554	96.8849
GWHGEUUU003385.1	0	0	1.02384	0	0
GWHGEUUU003386.1	0	1.01146	0	0	0
GWHGEUUU003387.1	1.11884	1.01146	0	0.920256	2.7164
GWHGEUUU003388.1	0	1.01146	0	0	0
GWHGEUUU003390.1	43.6347	31.3554	23.5482	473.012	1502.17
GWHGEUUU003391.1	352.434	303.439	278.483	130.676	187.432
GWHGEUUU003392.1	1.11884	2.02293	1.02384	1.84051	1.81093
GWHGEUUU003395.1	10.0696	11.1261	10.2384	11.0431	21.7312
GWHGEUUU003396.1	0	1.01146	0	0	0.905467
GWHGEUUU003397.1	1229.6	1601.15	1681.14	1245.11	1137.27
GWHGEUUU003398.1	147.687	152.731	184.291	83.7433	99.6013
GWHGEUUU003399.1	647.808	419.757	566.181	250.31	163.889
GWHGEUUU003400.1	0	0	1.02384	0.920256	0.905467
GWHGEUUU003403.1	14.5449	13.149	44.025	66.2585	57.0444
GWHGEUUU003404.1	5.5942	13.149	23.5482	39.571	39.8405
GWHGEUUU003407.1	8.95072	3.03439	9.21453	26.6874	46.1788
GWHGEUUU003408.1	4.47536	1.01146	6.14302	3.68103	8.1492
GWHGEUUU003409.1	1.11884	0	0	0	0
GWHGEUUU003411.1	173.42	169.926	183.267	238.346	216.407
[truncated: 40,368 more rows]

## Sheet: Sheet 2
Normalized count matrix of C2
GeneID	SRR3310958	SRR3310959	SRR3310960	SRR3310961	SRR3310962
GWHGEUUU000007.1	0	0	0	1.11824	2.48546
GWHGEUUU000010.1	0	0	0	1.11824	0
GWHGEUUU000011.1	0	0	1.19422	0	0
GWHGEUUU000023.1	5.09423	0.801418	1.19422	0	0
GWHGEUUU000025.1	1.4555	0	0	0	0
GWHGEUUU000033.1	0.727748	0	0	0	0
GWHGEUUU000034.1	0	1.60284	1.19422	1.11824	0
GWHGEUUU000035.1	0	0	1.19422	0	0
GWHGEUUU000041.1	0	0	0	0	1.24273
GWHGEUUU000042.1	50.9423	40.8723	20.3017	41.3747	55.9229
GWHGEUUU000043.1	0	0	3.58265	0	0
GWHGEUUU000044.1	530.528	583.432	568.446	462.95	494.607
GWHGEUUU000047.1	0	0.801418	0	0	0
GWHGEUUU000048.1	268.539	251.645	225.707	398.092	391.461
GWHGEUUU000050.1	234.335	338.198	143.306	248.248	290.799
GWHGEUUU000051.1	732.114	864.73	833.562	654.168	638.764
GWHGEUUU000052.1	401.717	722.077	242.426	297.451	283.343
GWHGEUUU000053.1	5.82198	3.20567	15.5248	32.4288	24.8546
GWHGEUUU000054.1	2.18324	0.801418	1.19422	1.11824	2.48546
GWHGEUUU000055.1	310.02	358.234	199.434	159.908	176.468
GWHGEUUU000057.1	1104.72	1019.4	767.88	867.751	922.107
GWHGEUUU000060.1	0	0	2.38843	0	0
GWHGEUUU000062.1	0	0	0	1.11824	1.24273
GWHGEUUU000063.1	0	0	1.19422	0	0
GWHGEUUU000065.1	2.91099	1.60284	0	4.47294	1.24273
GWHGEUUU000067.1	2.18324	7.21276	7.16529	3.35471	2.48546
GWHGEUUU000069.1	0	0	2.38843	0	0
GWHGEUUU000071.1	671.711	759.744	702.199	355.599	335.538
GWHGEUUU000072.1	0.727748	0.801418	0	0	0
GWHGEUUU000073.1	0	0	0	0	1.24273
GWHGEUUU000075.1	0.727748	0	0	0	0
GWHGEUUU000077.1	1213.88	1342.37	3022.56	1045.55	919.622
GWHGEUUU000078.1	35.6596	30.4539	220.93	29.0741	27.3401
GWHGEUUU000079.1	160.832	179.518	134.946	83.8677	86.9912
GWHGEUUU000080.1	2.18324	5.60992	7.16529	1.11824	0
GWHGEUUU000081.1	2.18324	0.801418	0	1.11824	0
GWHGEUUU000084.1	1.4555	1.60284	0	0	0
GWHGEUUU000085.1	2.91099	0	0	0	0
GWHGEUUU000086.1	703.732	841.488	591.137	446.176	462.296
GWHGEUUU000088.1	49.4868	137.042	42.9917	126.361	98.1758
GWHGEUUU000089.1	1.4555	12.8227	20.3017	51.4389	43.4956
GWHGEUUU000090.1	128.811	250.844	87.1777	108.469	94.4476
GWHGEUUU000091.1	219.78	76.1347	185.103	93.9318	98.1758
GWHGEUUU000092.1	700.821	1167.67	809.678	642.986	598.997
GWHGEUUU000093.1	5.09423	4.00709	2.38843	13.4188	9.94185
GWHGEUUU000094.1	8.00522	12.8227	9.55372	62.6212	36.0392
GWHGEUUU000095.1	0	0	0	1.11824	2.48546
GWHGEUUU000098.1	53.1256	84.1488	52.5455	72.6854	80.7776
GWHGEUUU000099.1	69.8638	65.7162	41.7975	30.1924	22.3692
GWHGEUUU000100.1	526.161	334.993	445.442	487.551	490.879
GWHGEUUU000101.1	50.2146	253.248	199.434	555.763	579.113
GWHGEUUU000102.1	1881.96	2198.29	2071.96	1214.4	1229.06
GWHGEUUU000103.1	0	0.801418	0	0	0
GWHGEUUU000104.1	1260.46	1523.49	2112.57	1925.6	2065.42
GWHGEUUU000105.1	0.727748	0	0	0	0
GWHGEUUU000107.1	220.508	170.702	83.5951	54.7936	47.2238
GWHGEUUU000108.1	414.816	353.425	483.657	421.575	423.772
GWHGEUUU000109.1	590.931	715.666	618.603	541.226	597.754
GWHGEUUU000110.1	27.6544	54.4964	20.3017	51.4389	60.8939
GWHGEUUU000111.1	464.303	461.617	271.087	306.397	329.324
GWHGEUUU000112.1	65.4973	24.8439	1.19422	11.1824	7.45639
GWHGEUUU000114.1	0.727748	0	0	0	0
GWHGEUUU000116.1	0	0	0	5.59118	1.24273
GWHGEUUU000117.1	0.727748	5.60992	26.2727	32.4288	31.0683
GWHGEUUU000118.1	0	0	0	0	1.24273
GWHGEUUU000119.1	5.09423	16.0284	7.16529	23.483	16.1555
GWHGEUUU000120.1	424.277	441.581	495.599	497.615	459.811
GWHGEUUU000122.1	626.591	690.822	535.008	447.294	457.325
GWHGEUUU000124.1	1327.41	1386.45	1041.36	1430.22	1518.62
GWHGEUUU000125.1	2.91099	2.40425	0	0	0
GWHGEUUU000126.1	577.832	521.723	439.471	431.639	391.461
GWHGEUUU000127.1	0	0	0	1.11824	0
GWHGEUUU000128.1	0	1.60284	0	0	1.24273
GWHGEUUU000129.1	0.727748	3.20567	9.55372	10.0641	7.45639
GWHGEUUU000130.1	521.795	357.432	409.616	130.834	115.574
GWHGEUUU000132.1	271.45	210.773	130.169	161.026	161.555
GWHGEUUU000133.1	0.727748	2.40425	0	1.11824	3.7282
GWHGEUUU000134.1	20.3769	34.461	25.0785	50.3206	44.7383
GWHGEUUU000135.1	67.6805	73.7304	54.9339	98.4048	74.5639
GWHGEUUU000137.1	2.91099	0	1.19422	0	0
GWHGEUUU000138.1	652.062	772.567	1467.69	654.168	658.648
GWHGEUUU000139.1	78.5967	84.9503	198.24	102.878	140.429
GWHGEUUU000140.1	139	68.9219	171.967	130.834	120.545
GWHGEUUU000141.1	111.345	80.1418	175.55	137.543	156.584
GWHGEUUU000144.1	0.727748	0.801418	0	1.11824	0
GWHGEUUU000145.1	4.36649	4.80851	7.16529	14.5371	9.94185
GWHGEUUU000146.1	322.392	412.73	329.603	167.735	183.924
GWHGEUUU000147.1	0	0.801418	0	0	0
GWHGEUUU000149.1	457.753	139.447	142.112	205.755	227.42
GWHGEUUU000150.1	0.727748	0.801418	0	5.59118	1.24273
GWHGEUUU000151.1	419.91	1218.96	352.293	1007.53	1009.1
GWHGEUUU000152.1	0	0.801418	0	3.35471	0
GWHGEUUU000153.1	3.63874	4.80851	2.38843	4.47294	7.45639
GWHGEUUU000154.1	1344.88	1440.95	1413.95	723.499	786.649
GWHGEUUU000155.1	80.78	637.928	95.5372	78.2765	104.389
GWHGEUUU000157.1	29.8376	88.9574	87.1777	79.3948	74.5639
GWHGEUUU000158.1	539.989	265.269	506.347	243.775	236.119
GWHGEUUU000160.1	2.18324	0.801418	1.19422	2.23647	4.97093
GWHGEUUU000161.1	1782.25	1750.3	1683.84	1748.92	1697.57
GWHGEUUU000162.1	0.727748	0.801418	4.77686	1.11824	2.48546
GWHGEUUU000163.1	0	0	1.19422	0	0
GWHGEUUU000164.1	77.869	228.404	107.479	90.5771	121.788
GWHGEUUU000166.1	1.4555	0	1.19422	0	0
GWHGEUUU000167.1	0	0.801418	0	0	1.24273
GWHGEUUU000168.1	1.4555	4.00709	5.97108	6.70942	2.48546
GWHGEUUU000169.1	430.827	269.276	514.707	686.597	659.891
GWHGEUUU000170.1	62.5863	42.4751	33.438	26.8377	24.8546
GWHGEUUU000171.1	0	0	1.19422	0	0
GWHGEUUU000177.1	74.958	19.234	22.6901	146.489	116.817
GWHGEUUU000178.1	1097.44	951.283	1146.45	969.511	913.408
GWHGEUUU000179.1	0	0	1.19422	1.11824	0
GWHGEUUU000180.1	10.1885	5.60992	35.8265	76.0401	70.8357
GWHGEUUU000181.1	572.737	718.872	483.657	654.168	712.085
GWHGEUUU000182.1	8.73297	22.4397	5.97108	25.7194	19.8837
GWHGEUUU000183.1	569.099	644.34	1118.98	1162.97	1222.85
GWHGEUUU000184.1	1.4555	0.801418	1.19422	1.11824	0
GWHGEUUU000185.1	21.1047	23.2411	22.6901	23.483	24.8546
GWHGEUUU000187.1	2.18324	0	5.97108	2.23647	1.24273
GWHGEUUU000188.1	5.09423	2.40425	2.38843	1.11824	0
GWHGEUUU000190.1	391.528	176.312	237.649	156.553	128.001
GWHGEUUU000191.1	58.9475	52.8936	71.6529	55.9118	58.4084
GWHGEUUU000192.1	389.345	219.588	593.525	571.419	592.783
GWHGEUUU000193.1	84.4187	103.383	101.508	76.0401	80.7776
GWHGEUUU000194.1	1643.98	605.07	1247.95	377.964	370.334
GWHGEUUU000195.1	53.1256	39.2695	56.1281	111.824	101.904
GWHGEUUU000196.1	0	0.801418	0	0	0
GWHGEUUU000197.1	1084.34	171.503	494.405	296.333	304.469
GWHGEUUU000198.1	205.225	92.9644	143.306	309.751	313.168
GWHGEUUU000199.1	181.937	138.645	131.364	129.715	109.36
GWHGEUUU000200.1	82.9632	12.8227	115.839	146.489	146.642
GWHGEUUU000201.1	33.4764	10.4184	37.0207	136.425	146.642
GWHGEUUU000202.1	219.052	199.553	143.306	369.018	352.936
GWHGEUUU000204.1	118.623	310.95	68.0703	913.599	937.02
GWHGEUUU000205.1	8.00522	17.6312	29.8554	88.3407	68.3503
GWHGEUUU000206.1	1130.19	2769.7	469.327	468.541	456.083
GWHGEUUU000207.1	0	2.40425	0	0	0
GWHGEUUU000208.1	101.157	43.2765	32.2438	42.493	48.4665
GWHGEUUU000210.1	42.2094	5.60992	40.6033	55.9118	58.4084
GWHGEUUU000211.1	657.884	403.914	520.678	345.535	359.15
GWHGEUUU000212.1	811.438	1357.6	666.372	1222.23	1079.93
GWHGEUUU000213.1	123.717	428.758	201.822	1250.19	1224.09
GWHGEUUU000214.1	1363.8	2131.77	1968.07	1566.65	1588.21
GWHGEUUU000215.1	3.63874	8.01418	0	12.3006	11.1846
GWHGEUUU000216.1	0	0	0	0	1.24273
GWHGEUUU000217.1	0.727748	0	0	0	0
GWHGEUUU000218.1	129.539	20.8369	53.7397	41.3747	38.5247
GWHGEUUU000219.1	48.0313	41.6737	20.3017	20.1283	13.6701
GWHGEUUU000220.1	121.534	202.759	60.905	183.391	187.653
GWHGEUUU000221.1	2.91099	2.40425	13.1364	13.4188	18.641
GWHGEUUU000224.1	185.576	166.695	191.074	175.563	177.711
GWHGEUUU000225.1	55.3088	16.0284	52.5455	79.3948	54.6802
GWHGEUUU000226.1	50.2146	18.4326	40.6033	53.6753	58.4084
GWHGEUUU000228.1	2.91099	1.60284	4.77686	14.5371	8.69912
GWHGEUUU000232.1	182.665	443.985	280.641	381.319	329.324
GWHGEUUU000237.1	310.02	141.049	193.463	180.036	192.623
GWHGEUUU000238.1	1725.49	2308.88	503.959	511.034	457.325
GWHGEUUU000239.1	383.523	268.475	303.331	286.268	275.886
GWHGEUUU000240.1	926.423	1156.45	796.542	1453.71	1401.8
GWHGEUUU000241.1	1.4555	1.60284	5.97108	8.94589	7.45639
GWHGEUUU000244.1	70.5915	42.4751	1.19422	2.23647	0
GWHGEUUU000245.1	66.225	86.5531	71.6529	76.0401	57.1657
GWHGEUUU000246.1	160.832	258.858	152.86	174.445	186.41
GWHGEUUU000247.1	1008.66	1070.69	1190.63	933.727	975.545
GWHGEUUU000248.1	2.18324	1.60284	3.58265	7.82765	9.94185
GWHGEUUU000249.1	235.062	175.51	131.364	276.204	260.974
GWHGEUUU000250.1	18.9214	11.2198	3.58265	0	0
GWHGEUUU000251.1	951.166	1055.47	962.537	800.657	738.183
GWHGEUUU000252.1	0	0	1.19422	0	0
GWHGEUUU000255.1	294.01	1053.06	160.025	391.383	385.247
GWHGEUUU000256.1	0	0	0	1.11824	0
GWHGEUUU000258.1	3.63874	4.00709	11.9422	23.483	21.1264
GWHGEUUU000259.1	5.09423	14.4255	13.1364	53.6753	62.1366
GWHGEUUU000260.1	13.8272	16.8298	5.97108	19.01	16.1555
GWHGEUUU000261.1	85.1465	89.7588	77.624	77.1583	69.593
GWHGEUUU000262.1	624.407	724.481	518.289	328.761	338.023
GWHGEUUU000263.1	342.769	336.595	176.744	373.491	359.15
GWHGEUUU000264.1	403.9	384.68	181.521	102.878	99.4185
GWHGEUUU000265.1	0.727748	3.20567	1.19422	0	1.24273
GWHGEUUU000266.1	5.09423	30.4539	17.9132	32.4288	32.311
GWHGEUUU000267.1	112.801	106.589	56.1281	48.0842	57.1657
GWHGEUUU000269.1	0	0	1.19422	0	0
GWHGEUUU000272.1	0	0	1.19422	0	0
GWHGEUUU000273.1	22.5602	33.6595	45.3802	19.01	19.8837
GWHGEUUU000274.1	117.167	146.659	100.314	225.884	212.507
GWHGEUUU000275.1	891.491	743.716	986.422	716.789	697.173
GWHGEUUU000276.1	341.314	137.844	171.967	174.445	187.653
GWHGEUUU000278.1	26.1989	91.3616	76.4298	82.7495	91.9622
GWHGEUUU000279.1	463.575	262.064	289	487.551	508.277
GWHGEUUU000280.1	24.7434	18.4326	7.16529	7.82765	6.21366
GWHGEUUU000281.1	0	1.60284	0	0	0
GWHGEUUU000282.1	7.27748	16.8298	7.16529	33.5471	22.3692
GWHGEUUU000283.1	15.2827	9.61701	15.5248	114.06	100.661
GWHGEUUU000284.1	15.2827	8.81559	9.55372	2.23647	2.48546
GWHGEUUU000285.1	199.403	159.482	142.112	159.908	186.41
GWHGEUUU000286.1	0	0	1.19422	0	0
GWHGEUUU000291.1	0	1.60284	0	1.11824	3.7282
GWHGEUUU000294.1	0	1.60284	0	1.11824	0
GWHGEUUU000296.1	0	0	0	2.23647	1.24273
GWHGEUUU000297.1	45.1203	26.4468	42.9917	103.996	89.4767
GWHGEUUU000300.1	0.727748	0	0	1.11824	0
GWHGEUUU000302.1	0	0	1.19422	0	2.48546
GWHGEUUU000303.1	2.91099	19.234	15.5248	4.47294	2.48546
GWHGEUUU000305.1	550.177	587.439	489.628	738.036	797.834
GWHGEUUU000306.1	6.54973	7.21276	11.9422	4.47294	3.7282
GWHGEUUU000307.1	106.979	64.1134	75.2356	24.6012	28.5828
GWHGEUUU000308.1	26.9267	59.3049	21.4959	31.3106	22.3692
GWHGEUUU000309.1	0	3.20567	0	1.11824	0
GWHGEUUU000313.1	600.392	454.404	558.893	278.441	339.266
GWHGEUUU000314.1	26.1989	26.4468	235.26	21.2465	19.8837
GWHGEUUU000315.1	819.444	320.567	759.521	684.361	717.056
GWHGEUUU000316.1	90.2407	85.7517	113.45	68.2124	86.9912
GWHGEUUU000317.1	1016.66	1395.27	945.818	1444.76	1388.13
GWHGEUUU000318.1	7.27748	18.4326	14.3306	6.70942	9.94185
GWHGEUUU000319.1	117.167	134.638	114.645	112.942	135.458
GWHGEUUU000322.1	318.026	303.737	260.339	584.838	584.084
GWHGEUUU000323.1	2189.06	2507.64	900.438	1025.42	1032.71
GWHGEUUU000324.1	0	0	0	1.11824	1.24273
GWHGEUUU000325.1	0	0	1.19422	0	2.48546
GWHGEUUU000326.1	3.63874	1.60284	1.19422	7.82765	7.45639
GWHGEUUU000328.1	173.204	65.7162	106.285	73.8036	67.1075
GWHGEUUU000329.1	25.4712	24.8439	14.3306	8.94589	4.97093
GWHGEUUU000330.1	5.09423	4.00709	0	0	0
GWHGEUUU000331.1	0.727748	0.801418	0	3.35471	0
GWHGEUUU000332.1	0.727748	8.01418	1.19422	2.23647	1.24273
GWHGEUUU000333.1	698.638	520.921	952.984	788.357	799.077
GWHGEUUU000334.1	221.235	153.071	38.2149	77.1583	73.3212
GWHGEUUU000335.1	16.0104	9.61701	23.8843	32.4288	27.3401
GWHGEUUU000336.1	5.09423	2.40425	5.97108	4.47294	2.48546
GWHGEUUU000338.1	1.4555	0	1.19422	1.11824	2.48546
GWHGEUUU000339.1	379.884	371.056	348.711	249.367	251.032
GWHGEUUU000340.1	261.989	269.276	214.959	184.509	190.138
GWHGEUUU000341.1	178.298	222.794	210.182	233.711	265.945
GWHGEUUU000342.1	5.09423	14.4255	9.55372	4.47294	0
GWHGEUUU000343.1	312.204	250.042	145.694	158.79	165.283
GWHGEUUU000344.1	127.356	136.241	77.624	271.731	280.857
GWHGEUUU000345.1	665.889	626.709	684.285	367.9	397.674
GWHGEUUU000346.1	0	0	0	1.11824	0
GWHGEUUU000347.1	0	0	0	2.23647	3.7282
GWHGEUUU000349.1	90.9684	122.617	65.6818	38.02	59.6511
GWHGEUUU000350.1	590.931	1086.72	691.451	844.268	874.883
GWHGEUUU000351.1	0	0.801418	2.38843	36.9018	31.0683
GWHGEUUU000352.1	8.00522	9.61701	3.58265	5.59118	7.45639
GWHGEUUU000353.1	661.523	1376.03	482.463	333.234	364.12
GWHGEUUU000354.1	58.2198	82.546	39.4091	54.7936	48.4665
GWHGEUUU000355.1	1.4555	0	0	0	0
GWHGEUUU000356.1	0	0	0	1.11824	0
GWHGEUUU000357.1	4.36649	4.00709	9.55372	33.5471	28.5828
GWHGEUUU000358.1	2.91099	4.80851	0	6.70942	4.97093
GWHGEUUU000359.1	211.775	172.305	179.132	192.337	213.75
GWHGEUUU000362.1	25.4712	19.234	62.0992	67.0942	68.3503
GWHGEUUU000363.1	265.628	229.205	158.831	165.499	115.574
GWHGEUUU000365.1	0.727748	0	0	0	0
GWHGEUUU000366.1	0.727748	32.8581	68.0703	4935.89	5194.62
GWHGEUUU000367.1	8.00522	4.00709	2.38843	13.4188	11.1846
GWHGEUUU000370.1	0	1.60284	0	0	1.24273
GWHGEUUU000372.1	0	0	0	1.11824	2.48546
GWHGEUUU000373.1	605.486	629.113	496.794	437.23	472.238
GWHGEUUU000374.1	176.843	101.78	136.141	103.996	104.389
GWHGEUUU000375.1	1411.1	967.311	1362.6	804.012	774.222
GWHGEUUU000376.1	898.768	972.921	1159.58	1065.68	1134.61
GWHGEUUU000377.1	7.27748	14.4255	1.19422	4.47294	3.7282
GWHGEUUU000378.1	2.18324	3.20567	2.38843	0	2.48546
GWHGEUUU000379.1	872.569	882.361	698.616	383.555	371.577
GWHGEUUU000380.1	0	0.801418	0	3.35471	3.7282
GWHGEUUU000381.1	2598.06	4442.26	2049.27	2790	2736.5
GWHGEUUU000383.1	16.0104	302.936	32.2438	92.8136	113.089
GWHGEUUU000385.1	81.5077	119.411	525.455	609.439	672.318
GWHGEUUU000386.1	0.727748	11.2198	3.58265	93.9318	100.661
GWHGEUUU000388.1	396.622	351.021	573.223	515.507	510.763
GWHGEUUU000392.1	186.303	153.872	181.521	100.641	104.389
GWHGEUUU000393.1	3448.07	3007.72	1054.49	537.872	502.064
GWHGEUUU000394.1	820.899	686.013	226.901	126.361	98.1758
GWHGEUUU000395.1	320.937	279.695	222.124	172.208	190.138
GWHGEUUU000398.1	0	0.801418	11.9422	4.47294	3.7282
GWHGEUUU000399.1	0	0.801418	0	0	0
GWHGEUUU000401.1	4.36649	34.461	27.4669	64.8577	58.4084
GWHGEUUU000402.1	136.089	133.837	101.508	148.725	157.827
GWHGEUUU000403.1	480.313	330.184	377.372	390.264	370.334
GWHGEUUU000404.1	552.36	653.155	675.926	439.467	428.742
GWHGEUUU000405.1	1217.52	1183.69	1573.98	1130.54	1048.87
GWHGEUUU000406.1	181.209	218.787	232.872	204.637	185.167
GWHGEUUU000407.1	26.9267	34.461	17.9132	7.82765	7.45639
GWHGEUUU000409.1	0	0	2.38843	0	0
GWHGEUUU000412.1	0	0	1.19422	0	0
GWHGEUUU000413.1	204.497	859.921	329.603	257.194	260.974
GWHGEUUU000415.1	5.82198	3.20567	4.77686	14.5371	24.8546
GWHGEUUU000416.1	603.303	716.467	704.587	630.685	611.424
GWHGEUUU000419.1	101.157	306.943	66.876	49.2024	48.4665
GWHGEUUU000420.1	227.785	147.461	200.628	285.15	273.401
GWHGEUUU000421.1	0.727748	0	0	0	0
GWHGEUUU000422.1	0	0	0	0	1.24273
GWHGEUUU000423.1	0	0.801418	0	0	0
GWHGEUUU000424.1	96.7904	77.7375	21.4959	3.35471	2.48546
GWHGEUUU000425.1	1946.72	2236.76	2043.3	1311.69	1287.47
GWHGEUUU000427.1	109.162	44.8794	168.384	112.942	119.302
GWHGEUUU000429.1	0	0.801418	0	0	0
GWHGEUUU000431.1	15.2827	42.4751	70.4587	193.455	172.74
GWHGEUUU000432.1	0	1.60284	2.38843	0	0
GWHGEUUU000434.1	258.35	180.319	208.988	138.661	149.128
GWHGEUUU000435.1	18.1937	10.4184	21.4959	84.986	109.36
GWHGEUUU000436.1	14.555	11.2198	78.8182	1012	1005.37
GWHGEUUU000438.1	207.408	230.007	119.422	150.962	136.701
GWHGEUUU000439.1	852.192	529.737	914.769	467.423	466.024
GWHGEUUU000442.1	199.403	270.078	146.888	207.992	190.138
GWHGEUUU000444.1	0.727748	0.801418	1.19422	0	0
GWHGEUUU000446.1	29.8376	41.6737	11.9422	20.1283	26.0974
GWHGEUUU000449.1	761.224	928.042	3979.12	1707.55	1575.78
GWHGEUUU000450.1	1.4555	15.2269	8.35951	24.6012	16.1555
GWHGEUUU000451.1	219.052	153.872	452.608	61.503	59.6511
GWHGEUUU000453.1	16.7382	84.9503	39.4091	64.8577	68.3503
GWHGEUUU000454.1	24.7434	11.2198	14.3306	123.006	115.574
GWHGEUUU000455.1	98.2459	156.276	22.6901	4.47294	2.48546
GWHGEUUU000457.1	3.63874	1.60284	8.35951	3.35471	1.24273
GWHGEUUU000458.1	157.193	97.7729	143.306	118.533	128.001
GWHGEUUU000459.1	2.18324	0	0	1.11824	0
GWHGEUUU000460.1	21.1047	23.2411	41.7975	285.15	292.042
GWHGEUUU000462.1	482.497	435.17	5.97108	48.0842	49.7093
GWHGEUUU000464.1	2125.02	2776.91	2117.34	637.395	651.191
GWHGEUUU000467.1	2.18324	48.8865	48.9628	8.94589	2.48546
GWHGEUUU000468.1	0	1.60284	0	0	0
GWHGEUUU000469.1	124.445	141.049	148.083	100.641	116.817
GWHGEUUU000470.1	326.031	310.149	320.05	199.046	237.362
GWHGEUUU000471.1	6.54973	7.21276	4.77686	2.23647	2.48546
GWHGEUUU000472.1	1273.56	1582	1388.87	2974.51	2914.21
GWHGEUUU000473.1	0	1.60284	0	0	0
GWHGEUUU000474.1	297.649	401.51	324.827	507.679	443.655
GWHGEUUU000475.1	103.34	176.312	131.364	161.026	165.283
GWHGEUUU000476.1	48.7591	24.0425	22.6901	36.9018	50.952
GWHGEUUU000477.1	13.8272	12.0213	7.16529	1.11824	0
GWHGEUUU000478.1	74.958	32.0567	23.8843	1.11824	0
GWHGEUUU000479.1	0	1.60284	2.38843	1.11824	2.48546
GWHGEUUU000489.1	0	0	3.58265	0	1.24273
GWHGEUUU000493.1	0	0	5.97108	0	0
GWHGEUUU000494.1	0.727748	0.801418	0	0	0
GWHGEUUU000505.1	316.57	237.22	503.959	455.122	484.665
GWHGEUUU000506.1	157.921	109.794	328.409	238.184	224.934
GWHGEUUU000507.1	0	0	1.19422	0	1.24273
GWHGEUUU000508.1	0	0.801418	0	4.47294	6.21366
GWHGEUUU000509.1	111.345	56.0992	57.3223	55.9118	37.282
GWHGEUUU000510.1	31.2931	28.851	65.6818	148.725	139.186
GWHGEUUU000511.1	0	6.41134	1.19422	10.0641	7.45639
GWHGEUUU000512.1	99.7014	2400.25	1226.46	277.323	267.187
GWHGEUUU000513.1	336.219	386.283	637.711	178.918	200.08
GWHGEUUU000514.1	965.721	766.957	439.471	290.741	264.702
GWHGEUUU000516.1	168.837	34.461	84.7893	105.114	79.5348
GWHGEUUU000517.1	697.182	415.936	1872.53	507.679	480.937
GWHGEUUU000519.1	0.727748	0	0	0	0
GWHGEUUU000520.1	150.644	85.7517	85.9835	34.6653	48.4665
GWHGEUUU000521.1	0	0.801418	0	0	0
GWHGEUUU000522.1	895.857	573.815	1009.11	1923.37	1973.46
GWHGEUUU000523.1	124.445	82.546	52.5455	48.0842	42.2529
GWHGEUUU000524.1	0	0	0	0	1.24273
GWHGEUUU000525.1	0	0	2.38843	1.11824	1.24273
GWHGEUUU000526.1	179.026	209.971	124.198	664.232	702.143
GWHGEUUU000527.1	146.277	185.127	51.3513	105.114	101.904
GWHGEUUU000528.1	342.769	605.07	81.2066	270.613	275.886
GWHGEUUU000530.1	0	0.801418	0	2.23647	0
GWHGEUUU000532.1	189.942	182.723	181.521	87.2224	77.0494
GWHGEUUU000534.1	6.54973	22.4397	0	20.1283	12.4273
GWHGEUUU000538.1	8.00522	12.8227	4.77686	7.82765	6.21366
GWHGEUUU000539.1	8.73297	11.2198	2.38843	0	0
GWHGEUUU000540.1	61.8585	43.2765	3.58265	0	0
GWHGEUUU000541.1	71.3193	47.2836	103.897	26.8377	17.3982
GWHGEUUU000542.1	2.18324	3.20567	16.719	16.7735	6.21366
GWHGEUUU000546.1	0	0.801418	369.012	55.9118	43.4956
GWHGEUUU000547.1	0	0	14.3306	1.11824	0
GWHGEUUU000548.1	0	0	3.58265	0	0
GWHGEUUU000549.1	0	0	4.77686	0	0
GWHGEUUU000550.1	0	0	121.81	0	1.24273
GWHGEUUU000551.1	126.628	110.596	103.897	39.1383	38.5247
GWHGEUUU000552.1	747.397	1178.08	297.36	505.443	524.433
GWHGEUUU000553.1	3.63874	6.41134	7.16529	32.4288	37.282
GWHGEUUU000554.1	6.54973	41.6737	23.8843	460.713	418.801
GWHGEUUU000556.1	292.555	341.404	222.124	304.16	366.606
GWHGEUUU000557.1	0.727748	0	0	0	0
GWHGEUUU000559.1	157.193	145.057	364.236	272.85	318.139
GWHGEUUU000560.1	4.36649	1.60284	2.38843	1.11824	7.45639
GWHGEUUU000561.1	34.2041	44.8794	32.2438	42.493	53.4375
GWHGEUUU000562.1	24.7434	34.461	44.186	22.3647	18.641
GWHGEUUU000564.1	32.7486	68.1205	83.5951	187.864	175.225
GWHGEUUU000565.1	1058.14	1421.71	1276.62	1818.25	1800.72
GWHGEUUU000567.1	0	0	3.58265	0	0
GWHGEUUU000568.1	69.136	83.3474	70.4587	83.8677	84.5058
GWHGEUUU000569.1	154.282	436.773	663.984	76.0401	62.1366
GWHGEUUU000570.1	6.54973	7.21276	40.6033	24.6012	21.1264
GWHGEUUU000572.1	44.3926	120.213	32.2438	93.9318	78.2921
GWHGEUUU000574.1	2023.14	3953.39	4838.96	5202.03	5271.67
GWHGEUUU000575.1	93.1517	31.2553	107.479	248.248	257.245
GWHGEUUU000576.1	0	0.801418	3.58265	79.3948	80.7776
GWHGEUUU000577.1	0	0	0	4.47294	6.21366
GWHGEUUU000579.1	110.618	226.801	25.0785	60.3848	64.6221
GWHGEUUU000580.1	83.691	114.603	781.017	261.667	247.304
GWHGEUUU000581.1	34.9319	34.461	2.38843	7.82765	11.1846
GWHGEUUU000582.1	1178.22	1194.11	1885.67	970.629	907.194
GWHGEUUU000583.1	61.8585	127.425	90.7604	473.014	453.597
GWHGEUUU000584.1	33.4764	16.0284	28.6612	84.986	80.7776
GWHGEUUU000591.1	42.2094	32.0567	77.624	79.3948	73.3212
GWHGEUUU000592.1	5.09423	7.21276	2.38843	12.3006	19.8837
GWHGEUUU000593.1	84.4187	308.546	475.298	3427.39	3695.88
GWHGEUUU000595.1	29.8376	44.8794	59.7108	39.1383	31.0683
GWHGEUUU000599.1	0	0.801418	0	0	0
GWHGEUUU000601.1	0	0.801418	0	0	0
GWHGEUUU000602.1	84.4187	48.0851	315.273	304.16	301.984
GWHGEUUU000603.1	8.00522	0	3.58265	0	1.24273
GWHGEUUU000605.1	642.601	433.567	821.62	590.429	608.939
GWHGEUUU000606.1	0.727748	0	0	308.633	310.683
GWHGEUUU000607.1	2.91099	6.41134	4.77686	6.70942	9.94185
GWHGEUUU000608.1	1.4555	0.801418	0	0	1.24273
GWHGEUUU000609.1	0	0	0	0	1.24273
GWHGEUUU000611.1	76.4135	64.9148	101.508	161.026	166.526
GWHGEUUU000612.1	1849.93	1229.37	2378.88	2253.25	2295.33
GWHGEUUU000613.1	801.978	635.524	607.856	445.058	464.782
GWHGEUUU000614.1	7.27748	4.00709	9.55372	15.6553	17.3982
GWHGEUUU000617.1	209.591	137.844	353.488	394.737	432.471
GWHGEUUU000618.1	199.403	177.915	65.6818	64.8577	68.3503
GWHGEUUU000619.1	1.4555	10.4184	21.4959	119.651	111.846
GWHGEUUU000620.1	503.601	718.07	157.636	97.2865	101.904
GWHGEUUU000621.1	303.471	330.985	241.231	816.312	815.232
GWHGEUUU000622.1	23.2879	24.8439	9.55372	3.35471	9.94185
GWHGEUUU000623.1	192.853	274.085	203.017	320.934	325.596
GWHGEUUU000624.1	15.2827	8.01418	7.16529	6.70942	4.97093
GWHGEUUU000625.1	700.093	757.34	546.951	476.369	477.209
GWHGEUUU000626.1	336.219	379.872	543.368	285.15	294.527
GWHGEUUU000627.1	408.266	348.617	444.248	457.359	443.655
GWHGEUUU000628.1	351.502	640.333	441.86	469.659	396.431
GWHGEUUU000629.1	443.926	449.595	343.934	783.884	838.844
GWHGEUUU000630.1	10.1885	7.21276	14.3306	88.3407	91.9622
GWHGEUUU000631.1	48.0313	32.8581	14.3306	44.7294	42.2529
GWHGEUUU000632.1	8.00522	15.2269	0	7.82765	7.45639
GWHGEUUU000633.1	825.266	890.375	901.632	337.707	268.43
GWHGEUUU000634.1	170.293	154.674	308.108	635.158	592.783
GWHGEUUU000636.1	4.36649	7.21276	1.19422	3.35471	0
GWHGEUUU000637.1	0	0	0	3.35471	1.24273
GWHGEUUU000639.1	64.7695	118.61	176.744	1118.24	992.943
GWHGEUUU000640.1	253.256	233.213	394.091	389.146	365.363
GWHGEUUU000641.1	22.5602	100.979	22.6901	8.94589	12.4273
GWHGEUUU000642.1	570.554	857.517	894.467	816.312	896.01
GWHGEUUU000643.1	10.9162	6.41134	8.35951	24.6012	18.641
GWHGEUUU000647.1	59.6753	265.269	89.5661	11.1824	7.45639
GWHGEUUU000648.1	2.18324	9.61701	9.55372	29.0741	22.3692
GWHGEUUU000651.1	4.36649	21.6383	42.9917	145.371	134.215
GWHGEUUU000652.1	1.4555	0.801418	2.38843	0	1.24273
GWHGEUUU000653.1	40.0261	52.0921	89.5661	96.1683	103.147
GWHGEUUU000654.1	13.8272	9.61701	11.9422	11.1824	9.94185
GWHGEUUU000655.1	145.55	93.7659	336.769	158.79	171.497
GWHGEUUU000656.1	0	0	7.16529	3.35471	0
GWHGEUUU000658.1	65.4973	35.2624	112.256	83.8677	124.273
GWHGEUUU000659.1	117.167	133.035	152.86	288.505	326.838
GWHGEUUU000660.1	1406.01	1187.7	1693.4	837.559	847.543
GWHGEUUU000661.1	326.031	55.2978	138.529	33.5471	47.2238
GWHGEUUU000665.1	0	0.801418	0	2.23647	0
GWHGEUUU000670.1	53.8533	134.638	140.917	620.621	582.841
GWHGEUUU000671.1	87.3297	73.7304	272.281	157.671	149.128
GWHGEUUU000675.1	0	0	1.19422	1.11824	3.7282
GWHGEUUU000676.1	3.63874	20.8369	1.19422	0	1.24273
GWHGEUUU000677.1	2424.85	4403.79	3576.67	1610.26	1681.42
GWHGEUUU000678.1	40.7539	32.0567	21.4959	22.3647	11.1846
GWHGEUUU000679.1	91.6962	81.7446	65.6818	34.6653	36.0392
GWHGEUUU000680.1	0	3.20567	1.19422	3.35471	7.45639
GWHGEUUU000687.1	69.8638	42.4751	145.694	187.864	214.993
GWHGEUUU000688.1	1013.02	1130.8	1006.72	630.685	625.094
GWHGEUUU000689.1	551.633	426.354	951.789	366.781	345.479
GWHGEUUU000690.1	213.23	158.681	247.203	182.272	151.613
GWHGEUUU000692.1	137.544	175.51	157.636	197.928	180.196
GWHGEUUU000693.1	309.293	645.141	812.066	210.228	188.895
GWHGEUUU000694.1	0	0	1.19422	1.11824	0
GWHGEUUU000695.1	3.63874	1.60284	2.38843	4.47294	1.24273
GWHGEUUU000696.1	1745.14	1699.81	1823.57	1081.33	1048.87
GWHGEUUU000700.1	2.18324	0.801418	0	0	0
GWHGEUUU000701.1	82.2355	55.2978	69.2645	69.3306	106.875
GWHGEUUU000705.1	24.7434	32.8581	78.8182	71.5671	84.5058
GWHGEUUU000706.1	0.727748	0.801418	1.19422	0	1.24273
GWHGEUUU000707.1	582.926	436.773	613.827	722.381	679.774
GWHGEUUU000708.1	0	0.801418	1.19422	1.11824	0
GWHGEUUU000709.1	1305.58	1179.69	2263.04	4033.48	4202.92
GWHGEUUU000719.1	4.36649	1.60284	0	6.70942	4.97093
GWHGEUUU000724.1	1.4555	0	0	2.23647	1.24273
GWHGEUUU000725.1	12.3717	0.801418	11.9422	11.1824	7.45639
GWHGEUUU000729.1	54.5811	14.4255	74.0413	13.4188	11.1846
GWHGEUUU000730.1	0	1.60284	2.38843	1.11824	0
GWHGEUUU000731.1	176.115	318.964	268.698	162.144	197.594
GWHGEUUU000732.1	17.4659	54.4964	29.8554	16.7735	23.6119
GWHGEUUU000733.1	0.727748	0.801418	19.1074	17.8918	11.1846
GWHGEUUU000734.1	19.6492	10.4184	21.4959	19.01	27.3401
GWHGEUUU000735.1	0.727748	5.60992	0	0	0
GWHGEUUU000736.1	2285.85	1372.83	2577.12	1486.14	1458.97
GWHGEUUU000737.1	52.3978	133.837	72.8471	270.613	309.44
GWHGEUUU000738.1	312.931	488.865	302.136	191.218	157.827
GWHGEUUU000739.1	0	0.801418	0	1.11824	1.24273
GWHGEUUU000740.1	40.0261	50.4893	109.868	158.79	170.254
GWHGEUUU000741.1	29.1099	39.2695	28.6612	39.1383	39.7674
GWHGEUUU000742.1	109.162	96.9715	69.2645	83.8677	103.147
GWHGEUUU000744.1	8.73297	1.60284	0	0	1.24273
GWHGEUUU000745.1	318.026	169.099	14.3306	32.4288	24.8546
GWHGEUUU000746.1	23.2879	15.2269	13.1364	1.11824	1.24273
GWHGEUUU000747.1	223.418	38.468	56.1281	10.0641	4.97093
GWHGEUUU000749.1	0.727748	0.801418	0	0	2.48546
GWHGEUUU000750.1	19.6492	4.80851	5.97108	0	2.48546
GWHGEUUU000751.1	189.942	177.915	103.897	367.9	427.5
GWHGEUUU000753.1	2.18324	0	0	0	0
GWHGEUUU000754.1	355.869	348.617	392.897	670.942	692.202
GWHGEUUU000755.1	1012.3	1559.56	1041.36	869.988	969.331
GWHGEUUU000756.1	0	0	2.38843	0	0
GWHGEUUU000757.1	920.601	1553.15	306.913	722.381	712.085
GWHGEUUU000758.1	882.03	863.928	766.686	682.124	688.473
GWHGEUUU000759.1	165.926	92.163	97.9256	131.952	161.555
GWHGEUUU000760.1	8.00522	5.60992	8.35951	7.82765	11.1846
GWHGEUUU000761.1	0	4.00709	0	7.82765	3.7282
GWHGEUUU000762.1	124.445	83.3474	112.256	260.549	265.945
GWHGEUUU000763.1	0.727748	3.20567	7.16529	10.0641	21.1264
GWHGEUUU000764.1	8.00522	4.00709	9.55372	81.6312	85.7485
GWHGEUUU000765.1	31.2931	22.4397	15.5248	24.6012	14.9128
GWHGEUUU000767.1	225.602	381.475	322.438	295.214	275.886
GWHGEUUU000768.1	90.2407	56.0992	137.335	108.469	109.36
GWHGEUUU000769.1	0.727748	0	0	0	0
GWHGEUUU000770.1	90.9684	98.5744	17.9132	19.01	14.9128
GWHGEUUU000771.1	80.78	351.822	187.492	228.12	196.352
GWHGEUUU000772.1	0	0	0	5.59118	1.24273
GWHGEUUU000773.1	2.18324	0	1.19422	8.94589	6.21366
GWHGEUUU000774.1	0.727748	0	0	39.1383	52.1947
GWHGEUUU000775.1	1.4555	9.61701	8.35951	0	2.48546
GWHGEUUU000779.1	1336.87	1873.71	1858.2	1215.52	1389.37
GWHGEUUU000780.1	21.1047	10.4184	65.6818	87.2224	73.3212
GWHGEUUU000785.1	695.727	1939.43	734.442	1525.27	1533.53
GWHGEUUU000786.1	2.91099	1.60284	3.58265	3.35471	7.45639
GWHGEUUU000788.1	0	2.40425	0	1.11824	1.24273
GWHGEUUU000789.1	731.386	1267.84	1165.55	1311.69	1232.79
GWHGEUUU000790.1	0	0.801418	0	0	0
GWHGEUUU000791.1	196.492	433.567	336.769	185.627	193.866
GWHGEUUU000792.1	1580.67	2896.32	531.426	2151.49	2233.19
GWHGEUUU000793.1	0	0.801418	0	0	0
GWHGEUUU000795.1	2892.07	3535.05	6889.43	2983.45	2821
GWHGEUUU000796.1	2.18324	6.41134	2.38843	1.11824	3.7282
GWHGEUUU000797.1	278.727	267.673	281.835	516.625	474.724
GWHGEUUU000798.1	489.046	382.276	849.087	579.246	567.928
GWHGEUUU000799.1	945.344	1177.28	906.409	506.561	526.918
GWHGEUUU000800.1	0	0	2.38843	1.11824	0
GWHGEUUU000801.1	155.01	73.7304	82.4008	73.8036	93.2049
GWHGEUUU000802.1	1066.15	812.637	1083.15	834.204	948.204
GWHGEUUU000803.1	26.1989	8.01418	16.719	38.02	41.0102
GWHGEUUU000804.1	0	2.40425	4.77686	3.35471	3.7282
GWHGEUUU000805.1	234.335	347.014	228.095	169.972	202.565
GWHGEUUU000806.1	0	4.00709	2.38843	0	1.24273
GWHGEUUU000807.1	1298.3	2281.64	4749.39	1400.03	1444.05
GWHGEUUU000808.1	0	13.6241	3.58265	12.3006	9.94185
GWHGEUUU000809.1	0.727748	50.4893	4.77686	32.4288	37.282
GWHGEUUU000810.1	0	8.81559	2.38843	10.0641	6.21366
GWHGEUUU000811.1	2.91099	2.40425	2.38843	0	0
GWHGEUUU000815.1	0	0	0	2.23647	2.48546
GWHGEUUU000817.1	0	0.801418	0	2.23647	1.24273
GWHGEUUU000818.1	2.91099	2.40425	0	1.11824	0
GWHGEUUU000820.1	0	0.801418	0	2.23647	0
GWHGEUUU000826.1	208.136	138.645	238.843	124.124	116.817
GWHGEUUU000827.1	199.403	177.915	111.062	83.8677	82.0203
GWHGEUUU000828.1	811.438	770.162	878.942	847.623	796.591
GWHGEUUU000829.1	13.0995	5.60992	7.16529	2.23647	0
GWHGEUUU000830.1	531.983	694.829	564.864	666.469	661.133
GWHGEUUU000832.1	2031.14	2042.01	2140.03	900.18	841.329
GWHGEUUU000833.1	35.6596	20.0354	39.4091	23.483	23.6119
GWHGEUUU000834.1	5.09423	7.21276	4.77686	0	1.24273
GWHGEUUU000835.1	411.177	445.588	619.798	828.613	882.34
GWHGEUUU000836.1	110.618	80.1418	210.182	78.2765	83.263
GWHGEUUU000837.1	1.4555	0	0	3.35471	9.94185
GWHGEUUU000838.1	83.691	32.0567	68.0703	88.3407	111.846
GWHGEUUU000839.1	3036.16	6754.35	5156.62	7002.4	7252.58
GWHGEUUU000840.1	24.7434	50.4893	60.905	118.533	118.06
GWHGEUUU000841.1	141.911	216.383	95.5372	148.725	136.701
GWHGEUUU000842.1	668.072	552.978	477.686	745.864	695.93
GWHGEUUU000843.1	0	0	2.38843	5.59118	6.21366
GWHGEUUU000845.1	155.738	171.503	211.376	26.8377	33.5538
GWHGEUUU000846.1	0	0	1.19422	1.11824	1.24273
GWHGEUUU000848.1	40.7539	48.8865	42.9917	80.513	57.1657
GWHGEUUU000855.1	0	4.80851	0	17.8918	23.6119
GWHGEUUU000856.1	0	0	0	5.59118	4.97093
GWHGEUUU000857.1	42.2094	32.8581	85.9835	15.6553	14.9128
GWHGEUUU000858.1	461.392	552.978	500.376	415.984	381.519
GWHGEUUU000859.1	0.727748	0	0	0	0
GWHGEUUU000860.1	898.04	554.581	2393.21	796.184	786.649
GWHGEUUU000863.1	0.727748	0	2.38843	0	0
GWHGEUUU000864.1	13.8272	16.8298	48.9628	11.1824	9.94185
GWHGEUUU000865.1	144.822	36.0638	507.541	11.1824	11.1846
GWHGEUUU000866.1	542.172	713.262	401.256	531.162	545.559
GWHGEUUU000867.1	0	9.61701	22.6901	0	1.24273
GWHGEUUU000868.1	0	1.60284	8.35951	12.3006	9.94185
GWHGEUUU000870.1	919.145	1365.62	896.856	1398.91	1471.39
GWHGEUUU000872.1	2.91099	3.20567	0	4.47294	0
GWHGEUUU000873.1	44.3926	213.177	56.1281	36.9018	38.5247
GWHGEUUU000875.1	0	1.60284	0	2.23647	2.48546
GWHGEUUU000876.1	101.157	122.617	130.169	166.617	198.837
GWHGEUUU000877.1	465.758	376.666	305.719	437.23	418.801
GWHGEUUU000878.1	858.014	704.446	1410.37	932.609	949.447
GWHGEUUU000880.1	0.727748	2.40425	2.38843	0	0
GWHGEUUU000881.1	513.79	169.901	778.628	319.816	338.023
GWHGEUUU000882.1	1.4555	1.60284	0	0	1.24273
GWHGEUUU000884.1	1.4555	0	0	2.23647	0
GWHGEUUU000885.1	5.82198	0	13.1364	0	1.24273
GWHGEUUU000886.1	120.806	115.404	83.5951	138.661	187.653
GWHGEUUU000887.1	8.73297	1.60284	4.77686	6.70942	0
GWHGEUUU000888.1	8.73297	1.60284	2.38843	1.11824	0
GWHGEUUU000889.1	437.376	236.418	505.153	685.479	647.463
GWHGEUUU000890.1	1.4555	24.0425	41.7975	25.7194	24.8546
GWHGEUUU000891.1	18.1937	188.333	205.405	375.727	393.946
GWHGEUUU000892.1	147.005	96.1701	97.9256	119.651	109.36
GWHGEUUU000893.1	3.63874	2.40425	4.77686	0	1.24273
GWHGEUUU000894.1	155.01	166.695	109.868	88.3407	79.5348
GWHGEUUU000895.1	0	0	0	0	1.24273
GWHGEUUU000897.1	5.09423	11.2198	8.35951	0	2.48546
GWHGEUUU000898.1	275.816	258.858	180.326	200.164	226.177
GWHGEUUU000899.1	46.5758	23.2411	37.0207	51.4389	55.9229
GWHGEUUU000900.1	64.7695	65.7162	58.5165	173.327	191.381
GWHGEUUU000901.1	239.429	131.432	210.182	133.07	137.943
GWHGEUUU000902.1	97.5182	70.5247	109.868	12.3006	11.1846
GWHGEUUU000903.1	50.9423	102.581	1.19422	0	0
GWHGEUUU000904.1	0	4.00709	4.77686	3.35471	3.7282
GWHGEUUU000906.1	1.4555	5.60992	2.38843	3.35471	1.24273
GWHGEUUU000908.1	30.5654	44.078	28.6612	213.583	236.119
GWHGEUUU000909.1	160.104	168.298	139.723	48.0842	55.9229
GWHGEUUU000910.1	299.104	242.83	296.165	222.529	222.449
GWHGEUUU000913.1	0.727748	1.60284	0	0	1.24273
GWHGEUUU000914.1	32.0209	48.0851	54.9339	62.6212	55.9229
GWHGEUUU000915.1	1929.26	3320.27	3034.5	2159.31	2267.99
GWHGEUUU000917.1	0	0	1.19422	0	0
GWHGEUUU000918.1	2.91099	2.40425	4.77686	3.35471	0
GWHGEUUU000919.1	0	0	1.19422	0	0
GWHGEUUU000920.1	347.136	229.205	316.467	130.834	154.099
GWHGEUUU000921.1	220.508	528.936	234.066	272.85	288.314
GWHGEUUU000922.1	1.4555	0	0	2.23647	1.24273
GWHGEUUU000923.1	633.14	1069.09	786.988	505.443	543.074
GWHGEUUU000924.1	565.46	698.035	611.438	502.088	473.481
GWHGEUUU000925.1	5.09423	21.6383	51.3513	40.2565	36.0392
GWHGEUUU000927.1	8.00522	16.0284	15.5248	79.3948	64.6221
GWHGEUUU000928.1	0	0	0	2.23647	0
GWHGEUUU000929.1	0	0.801418	0	1.11824	0
GWHGEUUU000930.1	0	0.801418	1.19422	0	0
GWHGEUUU000931.1	184.12	92.9644	107.479	155.435	134.215
GWHGEUUU000932.1	2084.27	2632.66	1792.52	1672.88	1619.28
GWHGEUUU000933.1	296.921	218.787	234.066	214.701	258.488
GWHGEUUU000934.1	18.9214	2.40425	19.1074	40.2565	31.0683
GWHGEUUU000935.1	0	1.60284	0	0	0
GWHGEUUU000936.1	191.398	84.1488	132.558	203.519	207.536
GWHGEUUU000937.1	12.3717	4.00709	271.087	10.0641	6.21366
GWHGEUUU000938.1	104.068	94.5673	112.256	80.513	100.661
GWHGEUUU000939.1	0	0	1.19422	0	0
GWHGEUUU000940.1	7.27748	3.20567	17.9132	6.70942	3.7282
GWHGEUUU000941.1	0.727748	0	0	0	0
GWHGEUUU000942.1	296.193	236.418	447.831	658.641	668.59
GWHGEUUU000950.1	0	2.40425	1.19422	1.11824	0
GWHGEUUU000951.1	185.576	144.255	99.1199	102.878	86.9912
GWHGEUUU000952.1	0	0	0	3.35471	2.48546
GWHGEUUU000953.1	1.4555	1.60284	0	0	0
GWHGEUUU000954.1	0.727748	0	0	0	0
GWHGEUUU000955.1	179.754	75.3333	291.388	131.952	137.943
GWHGEUUU000956.1	1599.59	1402.48	1206.16	762.637	697.173
GWHGEUUU000958.1	403.172	344.61	520.678	698.898	656.162
GWHGEUUU000959.1	206.68	149.064	170.773	591.547	564.2
GWHGEUUU000960.1	607.669	908.808	229.289	327.643	331.809
GWHGEUUU000961.1	118.623	96.1701	75.2356	26.8377	27.3401
GWHGEUUU000963.1	822.355	363.042	594.719	720.144	700.901
GWHGEUUU000964.1	458.481	205.163	277.058	120.77	125.516
GWHGEUUU000965.1	904.59	802.219	523.066	515.507	524.433
GWHGEUUU000966.1	64.7695	20.8369	27.4669	106.232	99.4185
GWHGEUUU000968.1	2.91099	4.00709	5.97108	2.23647	3.7282
GWHGEUUU000969.1	871.842	477.645	941.042	703.371	692.202
GWHGEUUU000970.1	58.9475	90.5602	82.4008	185.627	206.293
GWHGEUUU000971.1	496.324	417.539	26.2727	110.705	109.36
GWHGEUUU000973.1	13.8272	7.21276	0	1.11824	0
GWHGEUUU000975.1	8.73297	4.00709	0	0	1.24273
GWHGEUUU000976.1	0	0	13.1364	0	0
GWHGEUUU000978.1	165.926	110.596	41.7975	222.529	224.934
GWHGEUUU000980.1	19.6492	22.4397	21.4959	19.01	26.0974
GWHGEUUU000981.1	280.183	65.7162	180.326	59.2665	72.0784
GWHGEUUU000982.1	160.832	116.206	409.616	102.878	108.118
GWHGEUUU000983.1	670.255	307.744	549.339	186.745	187.653
GWHGEUUU000984.1	1067.61	676.396	899.244	475.25	549.287
GWHGEUUU000985.1	0.727748	0	0	0	0
GWHGEUUU000986.1	116.44	85.7517	113.45	86.1042	89.4767
GWHGEUUU000987.1	0.727748	0	1.19422	0	1.24273
GWHGEUUU000988.1	3.63874	11.2198	0	3.35471	2.48546
GWHGEUUU000989.1	0	4.80851	0	1.11824	0
GWHGEUUU000992.1	1.4555	0.801418	1.19422	0	0
GWHGEUUU000993.1	4.36649	3.20567	4.77686	5.59118	3.7282
GWHGEUUU000994.1	45.1203	29.6525	44.186	60.3848	59.6511
GWHGEUUU000996.1	0.727748	0.801418	1.19422	1.11824	0
GWHGEUUU000999.1	7.27748	1.60284	4.77686	0	0
GWHGEUUU001000.1	7.27748	13.6241	3.58265	4.47294	8.69912
GWHGEUUU001001.1	7.27748	13.6241	0	10.0641	3.7282
GWHGEUUU001003.1	19.6492	16.0284	8.35951	55.9118	48.4665
GWHGEUUU001004.1	42.9371	22.4397	21.4959	44.7294	39.7674
GWHGEUUU001005.1	0	0	1.19422	0	0
GWHGEUUU001006.1	370.423	447.191	542.174	1737.74	1708.76
GWHGEUUU001007.1	0	0	5.97108	4.47294	4.97093
GWHGEUUU001008.1	1924.89	4181	3967.18	11041.5	10969.6
GWHGEUUU001009.1	2.91099	1.60284	4.77686	1.11824	1.24273
GWHGEUUU001011.1	24.7434	32.8581	63.2934	224.765	231.148
GWHGEUUU001012.1	0.727748	0	0	0	0
GWHGEUUU001013.1	79.3245	76.9361	28.6612	326.525	321.868
GWHGEUUU001014.1	0	0.801418	1.19422	0	0
GWHGEUUU001017.1	46.5758	48.0851	38.2149	102.878	164.041
GWHGEUUU001018.1	2282.94	4054.37	3218.41	3544.81	3477.16
GWHGEUUU001023.1	40.7539	36.0638	54.9339	82.7495	65.8648
GWHGEUUU001025.1	9.46072	23.2411	9.55372	3.35471	13.6701
GWHGEUUU001026.1	4017.89	3935.76	4158.26	7517.9	7468.82
GWHGEUUU001027.1	11.644	11.2198	4.77686	13.4188	6.21366
GWHGEUUU001029.1	0	0.801418	0	0	0
GWHGEUUU001033.1	0	0	1.19422	0	0
GWHGEUUU001035.1	0	0.801418	0	0	0
GWHGEUUU001037.1	0	0	0	0	1.24273
GWHGEUUU001041.1	0	0.801418	0	0	0
GWHGEUUU001051.1	80.0522	37.6666	15.5248	23.483	12.4273
GWHGEUUU001054.1	491.957	367.851	451.413	461.832	474.724
GWHGEUUU001056.1	117.167	97.7729	273.475	2308.04	2302.78
GWHGEUUU001057.1	105.523	78.5389	65.6818	90.5771	85.7485
GWHGEUUU001058.1	1422.02	1391.26	1608.61	1580.07	1624.25
GWHGEUUU001059.1	0	1.60284	2.38843	2.23647	2.48546
GWHGEUUU001060.1	0	0.801418	0	1.11824	0
GWHGEUUU001062.1	2.91099	2.40425	3.58265	1.11824	1.24273
GWHGEUUU001065.1	1077.07	1210.14	2482.77	3043.84	2982.56
GWHGEUUU001066.1	0	0	0	0	1.24273
GWHGEUUU001068.1	29.8376	24.0425	20.3017	34.6653	18.641
GWHGEUUU001069.1	3838.14	2784.12	3101.38	2215.23	2164.84
GWHGEUUU001071.1	0	3.20567	4.77686	20.1283	28.5828
GWHGEUUU001072.1	0	0.801418	0	1.11824	0
GWHGEUUU001077.1	358.78	289.312	174.355	258.313	287.071
GWHGEUUU001078.1	1515.9	915.219	284.223	119.651	125.516
GWHGEUUU001079.1	82.9632	81.7446	128.975	161.026	132.972
GWHGEUUU001080.1	0	0	0	1.11824	0
GWHGEUUU001081.1	0	0.801418	0	0	0
GWHGEUUU001083.1	16.7382	16.0284	11.9422	5.59118	7.45639
GWHGEUUU001086.1	0	0.801418	0	0	0
GWHGEUUU001087.1	4.36649	0.801418	4.77686	3.35471	2.48546
GWHGEUUU001088.1	2.18324	0.801418	3.58265	5.59118	6.21366
GWHGEUUU001091.1	845.643	305.34	1054.49	558	663.619
GWHGEUUU001092.1	208.136	236.418	173.161	306.397	279.615
GWHGEUUU001093.1	1651.99	4016.7	256.756	2444.46	2536.42
GWHGEUUU001094.1	383.523	621.099	648.459	696.661	733.212
GWHGEUUU001096.1	0	0.801418	0	2.23647	2.48546
GWHGEUUU001097.1	0.727748	1.60284	0	0	0
GWHGEUUU001098.1	0	0.801418	0	0	0
GWHGEUUU001100.1	0	0	1.19422	0	0
GWHGEUUU001101.1	37.8429	28.851	8.35951	15.6553	23.6119
GWHGEUUU001102.1	1488.24	1539.52	2488.74	2286.79	2342.55
GWHGEUUU001104.1	2.18324	0.801418	0	0	0
GWHGEUUU001105.1	0	0	0	0	2.48546
GWHGEUUU001109.1	246.706	140.248	1181.08	1103.7	1104.79
GWHGEUUU001113.1	0	0.801418	0	3.35471	1.24273
GWHGEUUU001114.1	0	0.801418	0	0	0
GWHGEUUU001117.1	911.868	1082.72	1950.15	1265.84	1319.78
GWHGEUUU001118.1	5.82198	4.80851	5.97108	4.47294	11.1846
GWHGEUUU001121.1	32.0209	89.7588	111.062	137.543	109.36
GWHGEUUU001122.1	0	0	1.19422	0	0
GWHGEUUU001123.1	0	0	2.38843	0	0
GWHGEUUU001124.1	78.5967	27.2482	26.2727	13.4188	11.1846
GWHGEUUU001126.1	0.727748	2.40425	1.19422	0	0
GWHGEUUU001127.1	315.842	858.318	631.74	1811.54	2245.62
GWHGEUUU001131.1	7.27748	6.41134	1.19422	2.23647	9.94185
GWHGEUUU001132.1	537.805	827.063	416.781	375.727	386.49
GWHGEUUU001133.1	8.73297	1.60284	17.9132	13.4188	13.6701
GWHGEUUU001134.1	165.199	161.085	180.326	215.82	173.982
GWHGEUUU001136.1	29.1099	28.851	41.7975	26.8377	34.7965
GWHGEUUU001138.1	142.639	185.929	246.008	559.118	555.501
GWHGEUUU001139.1	1.4555	0	4.77686	22.3647	18.641
GWHGEUUU001140.1	283.822	709.255	745.19	249.367	277.129
GWHGEUUU001142.1	4.36649	24.0425	5.97108	3.35471	1.24273
GWHGEUUU001144.1	2.91099	4.80851	29.8554	10.0641	16.1555
GWHGEUUU001146.1	155.738	111.397	124.198	152.08	136.701
GWHGEUUU001148.1	213.23	383.879	211.376	364.545	356.664
GWHGEUUU001149.1	0	0.801418	0	0	0
GWHGEUUU001151.1	2967.75	2687.95	3275.73	4953.79	5212.02
GWHGEUUU001152.1	1136.74	999.368	1559.65	573.655	622.609
GWHGEUUU001153.1	362.418	845.496	1897.61	654.168	674.803
GWHGEUUU001154.1	2.91099	16.0284	21.4959	44.7294	39.7674
GWHGEUUU001155.1	2306.23	1670.15	1201.38	750.336	861.213
GWHGEUUU001156.1	0.727748	4.00709	2.38843	1.11824	3.7282
GWHGEUUU001157.1	89.5129	74.5318	193.463	90.5771	84.5058
GWHGEUUU001159.1	455.57	205.163	626.963	305.278	330.567
GWHGEUUU001160.1	8.00522	12.0213	28.6612	5.59118	3.7282
GWHGEUUU001161.1	48.0313	31.2553	82.4008	52.5571	60.8939
GWHGEUUU001162.1	461.392	407.922	203.017	116.297	111.846
GWHGEUUU001163.1	2.18324	1.60284	3.58265	0	0
GWHGEUUU001164.1	489.774	481.652	407.227	310.87	323.11
GWHGEUUU001167.1	1140.38	991.354	980.451	721.262	636.279
GWHGEUUU001168.1	0.727748	1.60284	1.19422	0	0
GWHGEUUU001169.1	32.7486	28.0496	54.9339	26.8377	31.0683
GWHGEUUU001170.1	94.6072	122.617	74.0413	50.3206	43.4956
GWHGEUUU001171.1	0	0	1.19422	0	0
GWHGEUUU001172.1	13.8272	6.41134	13.1364	17.8918	19.8837
GWHGEUUU001174.1	25.4712	10.4184	9.55372	39.1383	27.3401
GWHGEUUU001177.1	438.104	944.07	336.769	1640.45	1732.37
GWHGEUUU001180.1	75.6857	119.411	15.5248	44.7294	39.7674
GWHGEUUU001182.1	29.8376	68.9219	14.3306	14.5371	0
GWHGEUUU001184.1	0	0.801418	1.19422	0	0
GWHGEUUU001185.1	10.1885	24.0425	10.7479	4.47294	1.24273
GWHGEUUU001187.1	0	0.801418	1.19422	0	0
GWHGEUUU001191.1	0.727748	0.801418	0	0	1.24273
GWHGEUUU001192.1	0	0	1.19422	1.11824	1.24273
GWHGEUUU001194.1	31.2931	46.4822	16.719	3.35471	4.97093
GWHGEUUU001195.1	0	0.801418	0	0	0
GWHGEUUU001200.1	374.79	575.418	205.405	152.08	124.273
GWHGEUUU001201.1	69.8638	218.787	25.0785	26.8377	24.8546
GWHGEUUU001202.1	67.6805	84.1488	63.2934	130.834	130.487
GWHGEUUU001205.1	0	0	1.19422	0	0
GWHGEUUU001209.1	23.2879	29.6525	27.4669	261.667	265.945
GWHGEUUU001211.1	0	0.801418	0	0	0
GWHGEUUU001217.1	29.8376	31.2553	15.5248	50.3206	33.5538
GWHGEUUU001218.1	422.821	395.099	318.855	467.423	556.744
GWHGEUUU001219.1	0.727748	5.60992	0	0	0
GWHGEUUU001220.1	7.27748	12.0213	4.77686	3.35471	9.94185
GWHGEUUU001221.1	1.4555	4.80851	2.38843	0	1.24273
GWHGEUUU001222.1	993.375	526.531	871.777	577.01	566.686
GWHGEUUU001223.1	287.46	185.127	68.0703	91.6954	105.632
GWHGEUUU001224.1	0.727748	9.61701	5.97108	36.9018	37.282
GWHGEUUU001225.1	0	1.60284	1.19422	0	0
GWHGEUUU001226.1	1.4555	1.60284	0	0	1.24273
GWHGEUUU001231.1	284.549	328.581	250.785	309.751	357.907
GWHGEUUU001232.1	343.497	117.007	75.2356	269.495	263.459
GWHGEUUU001235.1	48.0313	55.2978	34.6322	74.9218	90.7194
GWHGEUUU001236.1	0.727748	0.801418	0	4.47294	0
GWHGEUUU001239.1	25.4712	21.6383	27.4669	23.483	26.0974
GWHGEUUU001241.1	15.2827	8.81559	23.8843	34.6653	28.5828
GWHGEUUU001243.1	130.267	76.1347	142.112	87.2224	67.1075
GWHGEUUU001244.1	2.18324	0	1.19422	0	0
GWHGEUUU001246.1	842.004	444.787	945.818	2010.59	1895.17
GWHGEUUU001247.1	1964.92	1108.36	1473.66	1518.56	1490.04
GWHGEUUU001249.1	376.245	313.354	345.128	422.693	418.801
GWHGEUUU001252.1	99.7014	106.589	63.2934	110.705	78.2921
GWHGEUUU001253.1	1.4555	0.801418	0	0	0
GWHGEUUU001254.1	68.4083	53.695	40.6033	46.9659	45.9811
GWHGEUUU001255.1	0	0	0	0	1.24273
GWHGEUUU001256.1	256.895	318.964	715.335	338.826	310.683
GWHGEUUU001257.1	232.879	404.716	217.347	951.619	920.864
GWHGEUUU001258.1	0.727748	0	1.19422	11.1824	18.641
GWHGEUUU001259.1	14.555	16.8298	80.0124	30.1924	31.0683
GWHGEUUU001263.1	7.27748	11.2198	10.7479	12.3006	7.45639
GWHGEUUU001264.1	0	4.80851	7.16529	3.35471	2.48546
GWHGEUUU001266.1	0	0.801418	0	0	0
GWHGEUUU001268.1	0	0	0	0	2.48546
GWHGEUUU001270.1	5.09423	7.21276	4.77686	0	4.97093
GWHGEUUU001271.1	13.8272	32.0567	19.1074	13.4188	8.69912
GWHGEUUU001275.1	146.277	141.851	234.066	200.164	186.41
GWHGEUUU001277.1	43.6649	38.468	23.8843	38.02	43.4956
GWHGEUUU001278.1	37.8429	86.5531	94.343	203.519	185.167
GWHGEUUU001280.1	103.34	133.837	119.422	61.503	68.3503
GWHGEUUU001282.1	93.8794	79.3403	54.9339	79.3948	72.0784
GWHGEUUU001283.1	0	0	3.58265	337.707	313.168
GWHGEUUU001288.1	92.4239	536.148	108.674	271.731	262.216
GWHGEUUU001289.1	74.958	37.6666	151.665	218.056	172.74
GWHGEUUU001290.1	1920.53	3531.05	2092.26	2726.26	3002.44
GWHGEUUU001291.1	54.5811	60.9077	69.2645	30.1924	13.6701
GWHGEUUU001292.1	769.229	374.262	481.269	282.914	292.042
GWHGEUUU001295.1	32.0209	47.2836	37.0207	71.5671	73.3212
GWHGEUUU001296.1	20.3769	16.8298	20.3017	30.1924	23.6119
GWHGEUUU001300.1	14.555	20.0354	1.19422	98.4048	98.1758
GWHGEUUU001301.1	1089.44	795.808	849.087	968.393	953.175
GWHGEUUU001303.1	435.193	233.213	431.112	323.17	309.44
GWHGEUUU001305.1	0	0.801418	0	1.11824	0
GWHGEUUU001306.1	87.3297	213.177	149.277	237.066	214.993
GWHGEUUU001309.1	43.6649	52.8936	46.5744	73.8036	75.8066
GWHGEUUU001310.1	0	1.60284	2.38843	6.70942	3.7282
GWHGEUUU001311.1	0	0.801418	1.19422	1.11824	1.24273
GWHGEUUU001312.1	711.009	561.794	717.723	434.994	443.655
GWHGEUUU001314.1	0	0.801418	1.19422	0	2.48546
GWHGEUUU001316.1	153.555	70.5247	21.4959	187.864	178.953
GWHGEUUU001317.1	435.921	501.687	311.69	384.673	456.083
GWHGEUUU001318.1	219.052	441.581	265.116	355.599	376.548
GWHGEUUU001319.1	1.4555	0.801418	4.77686	0	0
GWHGEUUU001320.1	2008.58	2664.71	1880.89	3099.75	3221.16
GWHGEUUU001321.1	0	0	0	0	2.48546
GWHGEUUU001325.1	704.46	491.269	646.07	265.022	228.663
GWHGEUUU001327.1	2.18324	3.20567	3.58265	0	0
GWHGEUUU001328.1	45.8481	117.007	41.7975	98.4048	95.6904
GWHGEUUU001331.1	815.805	480.851	671.149	404.802	442.413
GWHGEUUU001332.1	431.554	344.61	434.694	247.13	212.507
GWHGEUUU001335.1	45.8481	25.6454	27.4669	32.4288	34.7965
GWHGEUUU001337.1	8.73297	47.2836	2.38843	1.11824	0
GWHGEUUU001338.1	691.36	696.432	546.951	613.912	594.026
GWHGEUUU001339.1	0	0	0	1.11824	0
GWHGEUUU001340.1	541.444	736.503	310.496	479.723	479.694
GWHGEUUU001341.1	0	0	1.19422	1.11824	1.24273
GWHGEUUU001342.1	5.82198	0	2.38843	22.3647	4.97093
GWHGEUUU001346.1	0.727748	0.801418	0	0	0
GWHGEUUU001348.1	47.3036	77.7375	19.1074	27.9559	29.8256
GWHGEUUU001349.1	686.994	900.793	421.558	577.01	576.628
GWHGEUUU001350.1	387.162	631.517	506.347	398.092	406.373
GWHGEUUU001354.1	0.727748	0	0	0	0
GWHGEUUU001355.1	0.727748	0.801418	15.5248	5.59118	2.48546
GWHGEUUU001356.1	168.837	216.383	115.839	110.705	123.03
GWHGEUUU001357.1	18.1937	27.2482	71.6529	5.59118	8.69912
GWHGEUUU001358.1	0.727748	0	0	0	0
GWHGEUUU001359.1	2.18324	2.40425	1.19422	3.35471	1.24273
GWHGEUUU001360.1	25.4712	19.234	9.55372	12.3006	12.4273
GWHGEUUU001361.1	36.3874	37.6666	383.343	3.35471	11.1846
GWHGEUUU001362.1	2.91099	7.21276	39.4091	7.82765	8.69912
GWHGEUUU001363.1	569.826	419.141	720.112	438.349	400.16
GWHGEUUU001365.1	942.433	1511.47	952.984	594.902	580.356
GWHGEUUU001367.1	619.313	685.212	463.355	263.904	272.158
GWHGEUUU001368.1	437.376	530.538	345.128	1104.82	1065.02
GWHGEUUU001369.1	240.884	254.049	161.219	156.553	142.914
GWHGEUUU001370.1	49.4868	21.6383	106.285	51.4389	54.6802
GWHGEUUU001371.1	1569.75	1046.65	1259.9	629.567	661.133
GWHGEUUU001374.1	0.727748	0.801418	0	0	0
GWHGEUUU001377.1	74.958	48.8865	9.55372	20.1283	14.9128
GWHGEUUU001378.1	359.507	457.609	357.07	946.028	961.874
GWHGEUUU001380.1	95.3349	78.5389	231.678	164.381	180.196
GWHGEUUU001382.1	666.617	992.956	1710.12	763.755	812.747
GWHGEUUU001383.1	1886.32	1353.59	4127.21	4067.03	3874.84
GWHGEUUU001384.1	0	0.801418	0	1.11824	0
GWHGEUUU001385.1	24.0157	21.6383	20.3017	24.6012	24.8546
GWHGEUUU001388.1	48.7591	25.6454	8.35951	1.11824	6.21366
GWHGEUUU001390.1	344.952	230.007	236.455	214.701	234.876
GWHGEUUU001391.1	13.8272	36.0638	50.157	63.7395	70.8357
GWHGEUUU001392.1	0	0	0	8.94589	7.45639
GWHGEUUU001393.1	2.18324	2.40425	5.97108	4.47294	6.21366
GWHGEUUU001396.1	2562.4	3599.97	2403.96	3884.75	4122.14
GWHGEUUU001398.1	229.968	1008.18	471.715	168.854	173.982
GWHGEUUU001402.1	380.612	466.425	224.512	121.888	141.671
GWHGEUUU001404.1	157.921	168.298	105.091	68.2124	99.4185
GWHGEUUU001405.1	143.366	117.007	111.062	111.824	119.302
GWHGEUUU001406.1	16.0104	8.81559	15.5248	2.23647	4.97093
GWHGEUUU001410.1	25.4712	24.0425	15.5248	10.0641	11.1846
GWHGEUUU001412.1	0	0.801418	0	1.11824	1.24273
GWHGEUUU001413.1	3.63874	1.60284	9.55372	0	0
GWHGEUUU001414.1	0	0	0	0	1.24273
GWHGEUUU001416.1	0.727748	0	0	0	0
GWHGEUUU001417.1	8.73297	20.0354	3.58265	5.59118	1.24273
GWHGEUUU001418.1	0.727748	2.40425	1.19422	0	1.24273
GWHGEUUU001419.1	0	0.801418	0	0	0
GWHGEUUU001420.1	39.2984	36.8652	21.4959	24.6012	24.8546
GWHGEUUU001421.1	27.6544	498.482	93.1488	38.02	34.7965
GWHGEUUU001423.1	0	0	0	3.35471	0
GWHGEUUU001424.1	0	0	0	1.11824	1.24273
GWHGEUUU001425.1	0	0.801418	1.19422	2.23647	2.48546
GWHGEUUU001426.1	13.8272	12.8227	21.4959	27.9559	27.3401
GWHGEUUU001427.1	2.18324	3.20567	10.7479	12.3006	31.0683
GWHGEUUU001428.1	8.73297	4.00709	40.6033	45.8477	37.282
GWHGEUUU001429.1	325.303	157.078	275.864	372.373	360.392
GWHGEUUU001433.1	0	0.801418	0	0	0
GWHGEUUU001434.1	116.44	45.6808	28.6612	76.0401	82.0203
GWHGEUUU001438.1	20.3769	16.0284	31.0496	44.7294	63.3793
GWHGEUUU001440.1	2.18324	0	1.19422	1.11824	1.24273
GWHGEUUU001441.1	84.4187	60.9077	107.479	286.268	279.615
GWHGEUUU001442.1	0	0	1.19422	0	0
GWHGEUUU001443.1	388.617	371.858	378.566	232.593	239.847
GWHGEUUU001444.1	1572.66	1610.05	1152.42	658.641	715.814
GWHGEUUU001445.1	418.455	397.503	200.628	204.637	213.75
GWHGEUUU001446.1	72.047	56.9006	39.4091	32.4288	45.9811
GWHGEUUU001447.1	0	0.801418	0	0	0
GWHGEUUU001449.1	4.36649	1.60284	33.438	23.483	17.3982
GWHGEUUU001450.1	286.005	209.971	155.248	183.391	145.4
GWHGEUUU001451.1	93.1517	464.021	540.979	1449.23	1449.03
GWHGEUUU001452.1	6.54973	20.0354	13.1364	53.6753	62.1366
GWHGEUUU001454.1	161.56	237.22	259.145	297.451	294.527
GWHGEUUU001455.1	0	0	0	0	1.24273
GWHGEUUU001456.1	44.3926	30.4539	88.3719	134.188	162.798
GWHGEUUU001457.1	1047.23	1308.71	975.674	727.972	779.193
GWHGEUUU001458.1	0	0.801418	3.58265	14.5371	17.3982
GWHGEUUU001459.1	245.251	276.489	255.562	282.914	313.168
GWHGEUUU001460.1	483.952	326.978	475.298	300.806	280.857
GWHGEUUU001461.1	192.853	148.262	365.43	433.876	425.014
GWHGEUUU001462.1	7.27748	3.20567	0	1.11824	2.48546
GWHGEUUU001463.1	26.9267	27.2482	21.4959	12.3006	9.94185
GWHGEUUU001464.1	0	0	29.8554	1.11824	4.97093
GWHGEUUU001465.1	7.27748	1.60284	1.19422	3.35471	2.48546
GWHGEUUU001466.1	221.963	275.688	220.93	146.489	140.429
GWHGEUUU001467.1	1472.23	693.226	1867.75	869.988	949.447
GWHGEUUU001468.1	27.6544	25.6454	31.0496	14.5371	13.6701
GWHGEUUU001469.1	686.266	379.872	1011.5	872.224	894.767
GWHGEUUU001472.1	0	1.60284	0	6.70942	6.21366
GWHGEUUU001476.1	0.727748	2.40425	32.2438	30.1924	24.8546
GWHGEUUU001480.1	0.727748	2.40425	0	1.11824	0
GWHGEUUU001481.1	9.46072	61.7092	0	0	0
GWHGEUUU001482.1	0	0	0	1.11824	1.24273
GWHGEUUU001483.1	36.3874	179.518	31.0496	32.4288	22.3692
GWHGEUUU001485.1	8.73297	12.0213	14.3306	2.23647	6.21366
GWHGEUUU001489.1	109.162	138.645	431.112	26.8377	32.311
GWHGEUUU001490.1	456.298	435.971	824.008	932.609	924.593
GWHGEUUU001491.1	597.481	264.468	373.789	370.136	377.79
GWHGEUUU001494.1	71.3193	78.5389	31.0496	65.9759	49.7093
GWHGEUUU001495.1	64.7695	65.7162	56.1281	58.1483	54.6802
GWHGEUUU001496.1	152.099	178.716	140.917	168.854	165.283
GWHGEUUU001497.1	0.727748	0.801418	0	0	0
GWHGEUUU001498.1	88.0575	56.0992	107.479	46.9659	64.6221
GWHGEUUU001499.1	16.0104	1.60284	13.1364	5.59118	7.45639
GWHGEUUU001500.1	1351.43	1316.73	1376.93	621.739	587.812
GWHGEUUU001501.1	4.36649	16.8298	0	1.11824	0
GWHGEUUU001502.1	139	177.915	105.091	157.671	173.982
GWHGEUUU001504.1	0	0.801418	2.38843	0	0
GWHGEUUU001505.1	187.759	157.078	181.521	195.691	187.653
GWHGEUUU001507.1	0.727748	14.4255	32.2438	68.2124	62.1366
GWHGEUUU001508.1	181.937	155.475	256.756	275.086	234.876
GWHGEUUU001509.1	125.9	26.4468	131.364	72.6854	58.4084
GWHGEUUU001511.1	94.6072	99.3758	160.025	70.4489	77.0494
GWHGEUUU001512.1	0.727748	2.40425	0	0	0
GWHGEUUU001513.1	1.4555	0.801418	1.19422	0	0
GWHGEUUU001514.1	507.24	395.9	426.335	246.012	288.314
GWHGEUUU001515.1	483.224	499.283	589.942	231.475	247.304
GWHGEUUU001517.1	2545.66	2829.81	1799.68	3502.32	3434.91
GWHGEUUU001518.1	24.0157	20.8369	35.8265	80.513	83.263
GWHGEUUU001521.1	4.36649	4.00709	0	0	0
GWHGEUUU001523.1	320.209	637.928	174.355	824.14	868.67
GWHGEUUU001524.1	72.7748	75.3333	56.1281	52.5571	38.5247
GWHGEUUU001526.1	0.727748	0	0	0	0
GWHGEUUU001527.1	0	0.801418	2.38843	0	1.24273
GWHGEUUU001528.1	12.3717	32.8581	22.6901	78.2765	80.7776
GWHGEUUU001529.1	136.089	158.681	137.335	346.653	316.897
GWHGEUUU001530.1	402.444	311.751	444.248	452.886	459.811
GWHGEUUU001532.1	251.801	75.3333	45.3802	447.294	470.995
GWHGEUUU001533.1	1.4555	1.60284	11.9422	2.23647	0
GWHGEUUU001534.1	82.2355	36.8652	88.3719	26.8377	41.0102
GWHGEUUU001536.1	0	1.60284	1.19422	1.11824	6.21366
GWHGEUUU001537.1	0	0.801418	0	0	0
GWHGEUUU001538.1	147.005	250.844	296.165	845.387	856.242
GWHGEUUU001539.1	0.727748	0	1.19422	1.11824	0
GWHGEUUU001540.1	0	0.801418	121.81	64.8577	78.2921
GWHGEUUU001541.1	2.18324	0.801418	0	0	1.24273
GWHGEUUU001542.1	62.5863	72.1276	152.86	379.082	340.509
GWHGEUUU001543.1	2.18324	2.40425	1.19422	4.47294	2.48546
GWHGEUUU001544.1	0	0	1.19422	0	0
GWHGEUUU001545.1	253.256	371.056	339.157	214.701	232.391
GWHGEUUU001546.1	0	0.801418	0	2.23647	0
GWHGEUUU001548.1	212.502	106.589	287.806	849.86	820.203
GWHGEUUU001549.1	128.084	108.993	35.8265	32.4288	18.641
GWHGEUUU001550.1	275.816	274.886	305.719	535.635	523.19
GWHGEUUU001551.1	633.14	638.73	635.322	473.014	485.908
GWHGEUUU001554.1	2.18324	3.20567	0	2.23647	3.7282
GWHGEUUU001555.1	499.235	414.333	431.112	405.92	395.189
GWHGEUUU001556.1	70.5915	135.44	111.062	260.549	288.314
GWHGEUUU001557.1	0	0	0	1.11824	0
GWHGEUUU001558.1	0	0.801418	0	1.11824	0
GWHGEUUU001559.1	775.051	968.112	975.674	1530.87	1488.79
GWHGEUUU001561.1	407.539	902.396	391.703	460.713	461.054
GWHGEUUU001562.1	0	0	0	1.11824	0
GWHGEUUU001564.1	684.083	744.517	696.227	611.675	591.54
GWHGEUUU001569.1	119.351	60.1063	83.5951	111.824	100.661
GWHGEUUU001570.1	0.727748	1.60284	0	0	0
GWHGEUUU001571.1	392.256	370.255	388.12	209.11	218.721
GWHGEUUU001572.1	0	0	0	0	1.24273
GWHGEUUU001576.1	1082.89	1107.56	1565.62	1083.57	1104.79
GWHGEUUU001577.1	0.727748	0	0	0	0
GWHGEUUU001578.1	1219.7	770.964	1595.47	951.619	1033.95
GWHGEUUU001579.1	178.298	104.986	232.872	133.07	146.642
GWHGEUUU001580.1	51.6701	40.0709	27.4669	14.5371	17.3982
GWHGEUUU001581.1	1.4555	0.801418	3.58265	0	3.7282
GWHGEUUU001582.1	371.151	250.844	465.744	248.248	228.663
GWHGEUUU001584.1	566.915	647.545	383.343	474.132	513.248
GWHGEUUU001587.1	318.753	406.319	291.388	273.968	297.013
GWHGEUUU001588.1	994.831	902.396	1731.61	1127.18	1168.17
GWHGEUUU001589.1	1058.14	913.616	1197.8	622.858	591.54
GWHGEUUU001592.1	0.727748	0	1.19422	0	0
GWHGEUUU001593.1	326.759	194.744	132.558	196.81	177.711
GWHGEUUU001596.1	489.046	391.893	502.765	541.226	528.161
GWHGEUUU001597.1	2.91099	3.20567	7.16529	0	3.7282
GWHGEUUU001600.1	24.0157	16.0284	14.3306	11.1824	3.7282
GWHGEUUU001605.1	565.46	705.247	658.013	791.711	668.59
GWHGEUUU001608.1	1238.63	1581.2	1096.29	1043.31	1079.93
GWHGEUUU001610.1	50.9423	73.7304	7.16529	77.1583	49.7093
GWHGEUUU001611.1	0.727748	0.801418	0	0	0
GWHGEUUU001613.1	1.4555	14.4255	0	15.6553	13.6701
GWHGEUUU001615.1	10.9162	13.6241	2.38843	89.4589	42.2529
GWHGEUUU001616.1	7.27748	10.4184	4.77686	73.8036	69.593
GWHGEUUU001617.1	17.4659	40.0709	14.3306	45.8477	44.7383
GWHGEUUU001619.1	124.445	104.986	151.665	162.144	170.254
GWHGEUUU001620.1	1462.04	979.332	2298.86	1622.56	1544.72
GWHGEUUU001622.1	2.18324	8.01418	1.19422	2.23647	6.21366
GWHGEUUU001623.1	2.18324	12.0213	8.35951	32.4288	32.311
GWHGEUUU001626.1	4.36649	12.0213	11.9422	39.1383	26.0974
GWHGEUUU001629.1	247.434	238.822	272.281	144.252	159.07
GWHGEUUU001630.1	40.0261	13.6241	52.5455	72.6854	105.632
GWHGEUUU001632.1	2.18324	0.801418	0	1.11824	0
GWHGEUUU001633.1	1285.2	1339.97	1676.68	2305.8	2271.71
GWHGEUUU001634.1	103.34	120.213	47.7686	78.2765	65.8648
GWHGEUUU001636.1	0.727748	0	0	0	0
GWHGEUUU001637.1	240.884	289.312	303.331	601.611	612.667
GWHGEUUU001641.1	0	0	0	1.11824	1.24273
GWHGEUUU001642.1	0	0	0	0	1.24273
GWHGEUUU001644.1	144.094	108.191	138.529	15.6553	14.9128
GWHGEUUU001647.1	2519.46	1933.82	2763.41	2342.7	2369.89
GWHGEUUU001648.1	2221.81	2548.51	1380.51	1160.73	1069.99
GWHGEUUU001649.1	0	0	0	0	1.24273
GWHGEUUU001652.1	0.727748	0	0	0	0
GWHGEUUU001654.1	0	1.60284	0	0	0
GWHGEUUU001655.1	160.832	140.248	69.2645	221.411	242.333
GWHGEUUU001656.1	6.54973	8.81559	38.2149	64.8577	77.0494
GWHGEUUU001657.1	0.727748	0.801418	0	20.1283	13.6701
GWHGEUUU001658.1	297.649	589.843	260.339	477.487	577.87
GWHGEUUU001659.1	0	0	0	0	1.24273
GWHGEUUU001661.1	0	0.801418	2.38843	1.11824	1.24273
GWHGEUUU001662.1	53.8533	54.4964	65.6818	87.2224	55.9229
GWHGEUUU001663.1	8.73297	5.60992	15.5248	24.6012	19.8837
GWHGEUUU001666.1	2.18324	5.60992	2.38843	419.339	417.558
GWHGEUUU001667.1	0	0.801418	0	0	0
GWHGEUUU001670.1	58.2198	68.1205	26.2727	26.8377	39.7674
GWHGEUUU001671.1	327.486	157.879	241.231	357.836	403.888
GWHGEUUU001675.1	644.784	515.312	508.736	212.465	227.42
GWHGEUUU001676.1	165.926	193.142	143.306	67.0942	54.6802
GWHGEUUU001677.1	263.445	177.113	351.099	370.136	367.849
GWHGEUUU001678.1	105.523	91.3616	72.8471	112.942	125.516
GWHGEUUU001679.1	10.1885	19.234	15.5248	7.82765	2.48546
GWHGEUUU001683.1	2036.97	2284.84	1227.65	1221.11	1302.38
GWHGEUUU001684.1	26.9267	96.1701	42.9917	63.7395	67.1075
GWHGEUUU001685.1	0	0	0	0	1.24273
GWHGEUUU001686.1	400.261	535.347	734.442	364.545	342.994
GWHGEUUU001687.1	0	0.801418	0	0	1.24273
GWHGEUUU001688.1	0.727748	2.40425	14.3306	4.47294	3.7282
GWHGEUUU001690.1	604.03	510.503	453.802	71.5671	69.593
GWHGEUUU001691.1	516.701	396.702	685.48	790.593	712.085
GWHGEUUU001692.1	10.9162	0.801418	8.35951	16.7735	16.1555
GWHGEUUU001693.1	6.54973	1.60284	2.38843	0	0
GWHGEUUU001694.1	1422.02	855.113	1290.95	802.894	774.222
GWHGEUUU001695.1	380.612	290.915	287.806	223.647	218.721
GWHGEUUU001696.1	0	0	1.19422	1.11824	0
GWHGEUUU001698.1	54.5811	143.454	56.1281	194.573	211.264
GWHGEUUU001699.1	109.162	250.844	197.046	277.323	284.586
GWHGEUUU001700.1	0.727748	3.20567	5.97108	3.35471	12.4273
GWHGEUUU001701.1	18.1937	48.8865	23.8843	19.01	36.0392
GWHGEUUU001702.1	1766.24	2316.9	1341.1	1769.05	1729.88
GWHGEUUU001704.1	378.429	408.723	279.446	49.2024	48.4665
GWHGEUUU001706.1	0	0.801418	0	0	0
GWHGEUUU001708.1	441.015	259.659	908.798	1764.58	1891.44
GWHGEUUU001710.1	739.391	1353.59	732.054	944.91	868.67
GWHGEUUU001712.1	8059.8	13646.5	4651.47	7905.93	8023.08
GWHGEUUU001713.1	0	0	0	1.11824	0
GWHGEUUU001715.1	0.727748	0	1.19422	6.70942	4.97093
GWHGEUUU001717.1	18.9214	20.0354	9.55372	3.35471	7.45639
GWHGEUUU001718.1	127.356	181.922	87.1777	148.725	164.041
GWHGEUUU001719.1	74.2302	28.0496	83.5951	131.952	114.331
GWHGEUUU001720.1	0	0	0	23.483	24.8546
GWHGEUUU001723.1	103.34	94.5673	0	15.6553	13.6701
GWHGEUUU001731.1	0	0	2.38843	0	0
GWHGEUUU001740.1	0.727748	0	0	0	0
GWHGEUUU001747.1	2.18324	1.60284	0	10.0641	7.45639
GWHGEUUU001748.1	0	0	0	0	1.24273
GWHGEUUU001749.1	0	0	1.19422	1.11824	6.21366
GWHGEUUU001751.1	0.727748	0	1.19422	0	1.24273
GWHGEUUU001754.1	2.18324	4.80851	11.9422	1.11824	0
GWHGEUUU001757.1	1.4555	0	0	0	0
GWHGEUUU001764.1	5.09423	5.60992	3.58265	3.35471	1.24273
GWHGEUUU001772.1	0	0	1.19422	0	0
GWHGEUUU001779.1	2.18324	0.801418	3.58265	2.23647	0
GWHGEUUU001805.1	0.727748	0.801418	0	0	0
GWHGEUUU001807.1	0	0	0	7.82765	3.7282
GWHGEUUU001812.1	0	0.801418	1.19422	0	0
GWHGEUUU001813.1	109.89	241.227	10.7479	6.70942	9.94185
GWHGEUUU001815.1	13.8272	44.078	31.0496	6.70942	9.94185
GWHGEUUU001816.1	1076.34	1384.05	875.36	748.1	731.969
GWHGEUUU001817.1	632.413	670.787	656.818	371.254	356.664
GWHGEUUU001818.1	4.36649	16.8298	28.6612	275.086	203.808
GWHGEUUU001822.1	29.1099	66.5177	28.6612	4.47294	6.21366
GWHGEUUU001825.1	1.4555	0	0	1.11824	0
GWHGEUUU001826.1	91.6962	124.22	130.169	146.489	139.186
GWHGEUUU001827.1	229.24	327.78	297.36	295.214	352.936
GWHGEUUU001828.1	0	0	0	1.11824	1.24273
GWHGEUUU001829.1	561.821	677.198	757.132	525.571	469.753
GWHGEUUU001830.1	0	0	0	2.23647	0
GWHGEUUU001831.1	0.727748	0.801418	0	1.11824	1.24273
GWHGEUUU001832.1	188.487	171.503	112.256	216.938	142.914
GWHGEUUU001833.1	0	0	0	2.23647	0
GWHGEUUU001834.1	829.632	1135.61	1055.69	890.116	948.204
GWHGEUUU001835.1	51.6701	51.2907	47.7686	29.0741	32.311
GWHGEUUU001836.1	1.4555	0.801418	0	0	0
GWHGEUUU001837.1	0.727748	0	1.19422	31.3106	52.1947
GWHGEUUU001838.1	31.2931	12.0213	20.3017	27.9559	27.3401
GWHGEUUU001839.1	68.4083	55.2978	58.5165	95.0501	105.632
GWHGEUUU001841.1	15.2827	31.2553	5.97108	10.0641	4.97093
GWHGEUUU001842.1	2.91099	1.60284	34.6322	1.11824	1.24273
GWHGEUUU001846.1	105.523	156.276	398.868	240.421	239.847
GWHGEUUU001847.1	481.769	418.34	454.996	228.12	217.478
GWHGEUUU001848.1	70.5915	195.546	139.723	205.755	198.837
GWHGEUUU001850.1	358.052	303.737	471.715	431.639	448.626
GWHGEUUU001853.1	53.8533	107.39	177.938	648.577	677.289
GWHGEUUU001854.1	3480.09	3543.87	2366.93	1723.2	1769.65
GWHGEUUU001856.1	810.711	660.368	680.703	478.605	518.219
GWHGEUUU001857.1	64.7695	62.5106	65.6818	49.2024	68.3503
GWHGEUUU001858.1	0.727748	0	0	1.11824	3.7282
GWHGEUUU001859.1	336.219	150.667	981.645	292.978	300.741
GWHGEUUU001860.1	2.18324	3.20567	3.58265	0	1.24273
GWHGEUUU001861.1	5051.3	8016.58	5971.08	5529.68	5418.31
GWHGEUUU001862.1	23.2879	36.8652	29.8554	103.996	99.4185
GWHGEUUU001863.1	1.4555	0.801418	0	0	1.24273
GWHGEUUU001864.1	851.465	371.056	947.013	1193.16	1226.58
GWHGEUUU001865.1	0	1.60284	0	1.11824	1.24273
GWHGEUUU001869.1	4.36649	7.21276	1.19422	2.23647	0
GWHGEUUU001870.1	156.466	116.206	284.223	200.164	207.536
GWHGEUUU001871.1	1871.77	1658.13	1526.21	928.136	899.738
GWHGEUUU001872.1	1546.46	2168.64	1680.26	1738.86	1667.75
GWHGEUUU001876.1	0.727748	1.60284	8.35951	7.82765	1.24273
GWHGEUUU001877.1	12.3717	4.80851	4.77686	6.70942	12.4273
GWHGEUUU001878.1	43.6649	46.4822	37.0207	14.5371	14.9128
GWHGEUUU001879.1	109.162	103.383	41.7975	3.35471	1.24273
GWHGEUUU001880.1	8.00522	8.01418	4.77686	0	0
GWHGEUUU001881.1	0	0	1.19422	0	0
GWHGEUUU001883.1	427.916	439.177	224.512	209.11	185.167
GWHGEUUU001885.1	345.68	421.546	524.26	1001.94	1087.39
GWHGEUUU001887.1	0	0	1.19422	0	0
GWHGEUUU001888.1	304.198	415.936	271.087	318.697	283.343
GWHGEUUU001889.1	1.4555	1.60284	0	0	0
GWHGEUUU001890.1	350.774	656.361	545.756	729.09	712.085
GWHGEUUU001892.1	0	0	9.55372	4.47294	4.97093
GWHGEUUU001896.1	0	0	0	0	1.24273
GWHGEUUU001897.1	0	0	0	0	1.24273
GWHGEUUU001898.1	110.618	92.163	109.868	95.0501	119.302
GWHGEUUU001900.1	0	0	2.38843	0	0
GWHGEUUU001901.1	341.314	224.397	226.901	93.9318	69.593
GWHGEUUU001902.1	78.5967	125.823	47.7686	54.7936	64.6221
GWHGEUUU001903.1	11.644	12.8227	5.97108	2.23647	8.69912
GWHGEUUU001904.1	498.507	665.978	481.269	430.521	444.898
GWHGEUUU001905.1	0.727748	1.60284	4.77686	1.11824	1.24273
GWHGEUUU001906.1	1180.41	738.106	1366.18	752.573	848.786
GWHGEUUU001907.1	0	0	0	2.23647	1.24273
GWHGEUUU001908.1	23.2879	74.5318	13.1364	55.9118	57.1657
GWHGEUUU001909.1	0	0	0	1.11824	0
GWHGEUUU001910.1	10.1885	7.21276	4.77686	1.11824	0
GWHGEUUU001911.1	12.3717	13.6241	68.0703	944.91	1083.66
GWHGEUUU001912.1	96.7904	67.3191	39.4091	65.9759	69.593
GWHGEUUU001914.1	8.73297	4.80851	3.58265	3.35471	8.69912
GWHGEUUU001919.1	20.3769	59.3049	65.6818	77.1583	79.5348
GWHGEUUU001920.1	387.889	614.687	429.917	647.459	598.997
GWHGEUUU001921.1	0	0	0	2.23647	0
GWHGEUUU001922.1	294.738	418.34	234.066	284.032	269.673
GWHGEUUU001925.1	1.4555	5.60992	3.58265	1.11824	0
GWHGEUUU001927.1	237.246	248.439	48.9628	239.303	285.828
GWHGEUUU001928.1	1213.16	879.957	1179.88	1171.91	1191.78
GWHGEUUU001932.1	2.18324	3.20567	0	0	0
GWHGEUUU001933.1	18.9214	8.01418	8.35951	22.3647	21.1264
GWHGEUUU001934.1	8.73297	60.1063	11.9422	143.134	159.07
GWHGEUUU001935.1	224.146	173.106	225.707	202.401	202.565
GWHGEUUU001936.1	14.555	5.60992	15.5248	1.11824	0
GWHGEUUU001937.1	0.727748	0	0	1.11824	0
GWHGEUUU001938.1	617.13	928.042	949.401	498.733	628.822
GWHGEUUU001939.1	1472.23	1485.03	1400.81	519.98	544.317
GWHGEUUU001940.1	205.225	231.61	192.269	214.701	170.254
GWHGEUUU001941.1	2.91099	0.801418	2.38843	44.7294	32.311
GWHGEUUU001942.1	3.63874	4.00709	8.35951	2.23647	3.7282
GWHGEUUU001943.1	0	0	1.19422	0	1.24273
GWHGEUUU001946.1	842.732	1034.63	964.926	714.553	554.258
GWHGEUUU001947.1	23.2879	16.8298	14.3306	101.759	88.234
GWHGEUUU001948.1	1269.19	1682.98	786.988	328.761	309.44
GWHGEUUU001952.1	0	0	0	0	1.24273
GWHGEUUU001953.1	513.062	548.17	669.955	511.034	579.113
GWHGEUUU001954.1	24.0157	19.234	14.3306	14.5371	18.641
GWHGEUUU001955.1	2.18324	0	1.19422	1.11824	2.48546
GWHGEUUU001956.1	37.1151	48.8865	23.8843	77.1583	93.2049
GWHGEUUU001958.1	0	0	0	1.11824	1.24273
GWHGEUUU001960.1	0	0	1.19422	0	0
GWHGEUUU001962.1	152.099	123.418	152.86	191.218	183.924
GWHGEUUU001963.1	0	0	1.19422	0	0
GWHGEUUU001965.1	869.658	691.623	561.281	484.196	485.908
GWHGEUUU001966.1	1563.2	1198.92	1239.6	672.06	705.872
GWHGEUUU001967.1	0	8.01418	4.77686	0	1.24273
GWHGEUUU001968.1	0.727748	1.60284	4.77686	1.11824	3.7282
GWHGEUUU001970.1	0	0	0	1.11824	0
GWHGEUUU001973.1	777.962	744.517	665.178	521.098	524.433
GWHGEUUU001975.1	16.0104	4.80851	5.97108	15.6553	16.1555
GWHGEUUU001976.1	2.18324	1.60284	2.38843	0	0
GWHGEUUU001977.1	673.894	528.936	613.827	471.896	523.19
GWHGEUUU001979.1	4.36649	3.20567	4.77686	7.82765	12.4273
GWHGEUUU001981.1	3.63874	0.801418	25.0785	11.1824	14.9128
GWHGEUUU001982.1	194.309	173.106	185.103	152.08	165.283
GWHGEUUU001984.1	0	0	0	1.11824	0
GWHGEUUU001986.1	414.816	316.56	336.769	356.717	382.761
GWHGEUUU001993.1	160.104	137.844	210.182	135.307	101.904
GWHGEUUU001994.1	0	0.801418	0	0	0
GWHGEUUU001997.1	2.18324	2.40425	1.19422	0	0
GWHGEUUU001998.1	0.727748	1.60284	13.1364	30.1924	27.3401
GWHGEUUU002000.1	2.91099	8.01418	0	1.11824	0
GWHGEUUU002006.1	0	0	31.0496	2.23647	0
GWHGEUUU002009.1	3079.83	1394.47	1785.35	1307.22	1288.71
GWHGEUUU002011.1	0	0.801418	0	0	0
GWHGEUUU002013.1	828.904	458.411	495.599	294.096	265.945
GWHGEUUU002015.1	5.82198	1.60284	3.58265	12.3006	13.6701
GWHGEUUU002019.1	32.7486	59.3049	46.5744	81.6312	73.3212
GWHGEUUU002020.1	36.3874	65.7162	47.7686	51.4389	29.8256
GWHGEUUU002022.1	271.45	259.659	225.707	327.643	295.77
GWHGEUUU002025.1	216.869	206.766	302.136	218.056	169.012
GWHGEUUU002027.1	8.73297	22.4397	5.97108	17.8918	16.1555
GWHGEUUU002030.1	328.942	347.014	328.409	305.278	328.081
GWHGEUUU002034.1	57.4921	72.929	66.876	71.5671	79.5348
GWHGEUUU002037.1	0	1.60284	2.38843	4.47294	9.94185
GWHGEUUU002038.1	56.7643	40.8723	3.58265	2.23647	1.24273
GWHGEUUU002039.1	1.4555	0	0	0	0
GWHGEUUU002040.1	0	0.801418	0	3.35471	1.24273
GWHGEUUU002043.1	33.4764	20.0354	28.6612	30.1924	36.0392
GWHGEUUU002044.1	108.434	77.7375	80.0124	63.7395	82.0203
GWHGEUUU002046.1	562.549	399.907	556.504	674.296	690.959
GWHGEUUU002047.1	150.644	107.39	250.785	400.329	444.898
GWHGEUUU002049.1	322.392	118.61	193.463	87.2224	64.6221
GWHGEUUU002050.1	0	0	0	1.11824	0
GWHGEUUU002051.1	1694.2	1530.71	1618.16	4376.78	4303.58
GWHGEUUU002052.1	0	0	0	5.59118	2.48546
GWHGEUUU002053.1	3.63874	9.61701	4.77686	4.47294	6.21366
GWHGEUUU002054.1	6.54973	8.01418	35.8265	52.5571	55.9229
GWHGEUUU002055.1	0	0	1.19422	0	0
GWHGEUUU002056.1	0.727748	0	0	0	0
GWHGEUUU002057.1	2.18324	1.60284	0	2.23647	4.97093
GWHGEUUU002058.1	77.1412	92.9644	93.1488	219.174	171.497
GWHGEUUU002059.1	267.811	260.461	248.397	297.451	340.509
GWHGEUUU002062.1	12.3717	20.0354	28.6612	89.4589	94.4476
GWHGEUUU002064.1	0	0	0	1.11824	4.97093
GWHGEUUU002065.1	547.994	297.326	357.07	176.681	187.653
GWHGEUUU002067.1	671.711	1474.61	318.855	456.24	420.043
GWHGEUUU002070.1	0	0	1.19422	1.11824	0
GWHGEUUU002071.1	52.3978	47.2836	7.16529	1.11824	0
GWHGEUUU002072.1	77.1412	254.851	50.157	72.6854	82.0203
GWHGEUUU002073.1	459.936	748.524	175.55	513.27	503.306
GWHGEUUU002074.1	132.45	191.539	39.4091	83.8677	94.4476
GWHGEUUU002075.1	0	1.60284	1.19422	16.7735	16.1555
GWHGEUUU002076.1	2.91099	0.801418	1.19422	0	0
GWHGEUUU002081.1	2.18324	0.801418	0	1.11824	0
GWHGEUUU002085.1	0	0	0	2.23647	2.48546
GWHGEUUU002086.1	824.538	301.333	801.318	743.627	801.562
GWHGEUUU002090.1	645.512	722.879	464.55	386.91	408.859
GWHGEUUU002092.1	243.068	246.837	266.31	212.465	233.634
GWHGEUUU002093.1	0	0.801418	0	0	0
GWHGEUUU002095.1	0	0.801418	1.19422	0	0
GWHGEUUU002098.1	3611.81	2884.3	3587.42	3426.28	3345.43
GWHGEUUU002102.1	0	0.801418	0	0	1.24273
GWHGEUUU002103.1	0	0.801418	0	0	0
GWHGEUUU002104.1	0	0.801418	4.77686	2.23647	0
GWHGEUUU002108.1	24.0157	61.7092	57.3223	67.0942	67.1075
GWHGEUUU002109.1	0.727748	0	1.19422	0	0
GWHGEUUU002112.1	0	0	9.55372	0	0
GWHGEUUU002113.1	0	3.20567	2.38843	0	0
GWHGEUUU002114.1	1.4555	3.20567	0	1.11824	0
GWHGEUUU002119.1	2.18324	0	1.19422	0	2.48546
GWHGEUUU002120.1	11.644	8.01418	1.19422	5.59118	4.97093
GWHGEUUU002121.1	0	0	20.3017	0	0
GWHGEUUU002122.1	16.7382	20.0354	13.1364	4.47294	7.45639
GWHGEUUU002126.1	0	4.80851	1.19422	4.47294	8.69912
GWHGEUUU002140.1	0.727748	0	0	0	0
GWHGEUUU002145.1	154.282	202.759	283.029	438.349	488.394
GWHGEUUU002148.1	7.27748	32.8581	21.4959	29.0741	29.8256
GWHGEUUU002152.1	42.2094	134.638	51.3513	10.0641	11.1846
GWHGEUUU002153.1	1261.19	1206.93	1274.23	1451.47	1503.71
GWHGEUUU002154.1	3926.93	1767.93	1247.95	2611.08	2531.44
GWHGEUUU002155.1	0.727748	0	0	0	0
GWHGEUUU002156.1	34.9319	29.6525	32.2438	54.7936	57.1657
GWHGEUUU002157.1	2701.4	4104.86	3513.38	2185.03	2205.85
GWHGEUUU002161.1	141.911	179.518	102.703	135.307	150.371
GWHGEUUU002162.1	0	8.81559	0	0	0
GWHGEUUU002163.1	0	0	0	0	1.24273
GWHGEUUU002164.1	0	0.801418	0	0	0
GWHGEUUU002167.1	0	0.801418	0	0	0
GWHGEUUU002168.1	1.4555	0.801418	0	1.11824	0
GWHGEUUU002169.1	252.528	197.149	266.31	202.401	192.623
GWHGEUUU002172.1	0	0.801418	0	3.35471	0
GWHGEUUU002179.1	0.727748	0.801418	0	0	1.24273
GWHGEUUU002183.1	8.73297	48.8865	4.77686	6.70942	2.48546
GWHGEUUU002189.1	142.639	201.156	212.57	481.96	502.064
GWHGEUUU002190.1	90.9684	84.1488	168.384	79.3948	106.875
GWHGEUUU002191.1	281.638	318.964	554.116	361.19	370.334
GWHGEUUU002192.1	10.9162	8.01418	13.1364	7.82765	13.6701
GWHGEUUU002193.1	77.1412	67.3191	48.9628	49.2024	55.9229
GWHGEUUU002194.1	0	1.60284	1.19422	0	1.24273
GWHGEUUU002196.1	186.303	209.971	186.298	180.036	167.769
GWHGEUUU002197.1	244.523	263.666	185.103	200.164	196.352
GWHGEUUU002199.1	753.946	727.687	453.802	7.82765	2.48546
GWHGEUUU002200.1	2.18324	0.801418	1.19422	0	0
GWHGEUUU002201.1	1176.04	1496.25	1055.69	534.517	528.161
GWHGEUUU002202.1	5.82198	7.21276	9.55372	46.9659	41.0102
GWHGEUUU002204.1	586.565	447.992	426.335	280.677	259.731
GWHGEUUU002207.1	1285.2	655.56	1170.33	1416.81	1447.78
GWHGEUUU002208.1	133.906	164.291	126.587	107.351	110.603
GWHGEUUU002211.1	297.649	239.624	355.876	433.876	519.462
GWHGEUUU002212.1	0	0	0	1.11824	0
GWHGEUUU002214.1	932.245	686.815	1188.24	871.106	922.107
GWHGEUUU002215.1	48.0313	68.1205	134.946	139.78	135.458
GWHGEUUU002216.1	2.91099	3.20567	2.38843	11.1824	9.94185
GWHGEUUU002217.1	47.3036	160.284	39.4091	51.4389	49.7093
GWHGEUUU002218.1	1795.35	2136.58	1613.38	1158.49	1083.66
GWHGEUUU002220.1	1355.79	1676.57	1513.07	1175.27	1207.94
GWHGEUUU002221.1	127.356	94.5673	336.769	253.84	304.469
GWHGEUUU002222.1	724.837	792.602	912.38	675.415	659.891
GWHGEUUU002225.1	1946	1148.43	1569.2	741.391	710.843
GWHGEUUU002226.1	0	0	0	0	1.24273
GWHGEUUU002231.1	0	0.801418	0	1.11824	0
GWHGEUUU002232.1	66.9528	108.191	1.19422	11.1824	1.24273
GWHGEUUU002234.1	0	0.801418	0	1.11824	0
GWHGEUUU002240.1	75.6857	117.808	2.38843	5.59118	7.45639
GWHGEUUU002243.1	1.4555	0	15.5248	0	0
GWHGEUUU002248.1	0.727748	4.00709	0	0	0
GWHGEUUU002257.1	0.727748	2.40425	0	3.35471	0
GWHGEUUU002264.1	1.4555	0.801418	0	0	1.24273
GWHGEUUU002268.1	7.27748	32.0567	14.3306	21.2465	27.3401
GWHGEUUU002271.1	418.455	376.666	303.331	731.326	652.434
GWHGEUUU002273.1	0	0	1.19422	0	1.24273
GWHGEUUU002274.1	2.91099	5.60992	1.19422	4.47294	1.24273
GWHGEUUU002275.1	0	0	1.19422	50.3206	37.282
GWHGEUUU002276.1	0	7.21276	3.58265	90.5771	96.9331
GWHGEUUU002277.1	0	0	0	3.35471	1.24273
GWHGEUUU002278.1	1871.77	2778.51	1804.46	2521.62	2577.43
GWHGEUUU002279.1	0	0	1.19422	0	0
GWHGEUUU002280.1	0	0	1.19422	1.11824	0
GWHGEUUU002281.1	0	0	1.19422	0	0
GWHGEUUU002282.1	801.978	1196.52	703.393	804.012	908.437
GWHGEUUU002283.1	0	0.801418	1.19422	0	0
GWHGEUUU002285.1	331.853	294.12	262.727	263.904	238.605
GWHGEUUU002286.1	186.303	119.411	181.521	129.715	119.302
GWHGEUUU002287.1	122.989	190.737	111.062	111.824	124.273
GWHGEUUU002288.1	130.995	74.5318	149.277	155.435	231.148
GWHGEUUU002289.1	3131.5	3192.05	2643.99	2252.13	2187.21
GWHGEUUU002290.1	0	0.801418	0	0	0
GWHGEUUU002291.1	0.727748	4.80851	4.77686	7.82765	9.94185
GWHGEUUU002292.1	0.727748	0	0	0	0
GWHGEUUU002294.1	0	0.801418	0	0	0
GWHGEUUU002296.1	16.0104	21.6383	8.35951	58.1483	52.1947
GWHGEUUU002297.1	0	0.801418	0	1.11824	4.97093
GWHGEUUU002298.1	66.225	42.4751	103.897	103.996	123.03
GWHGEUUU002299.1	0	0	0	1.11824	0
GWHGEUUU002300.1	0.727748	0.801418	0	0	0
GWHGEUUU002301.1	25.4712	148.262	206.599	1906.59	1871.55
GWHGEUUU002302.1	798.339	985.744	724.889	1050.02	1079.93
GWHGEUUU002304.1	40.0261	31.2553	69.2645	86.1042	70.8357
GWHGEUUU002314.1	0	0.801418	0	0	0
GWHGEUUU002318.1	7463.05	12375.5	7662.08	3883.63	4107.23
GWHGEUUU002319.1	0	0.801418	0	0	0
GWHGEUUU002320.1	986.098	710.056	1188.24	780.529	765.523
GWHGEUUU002322.1	19.6492	99.3758	155.248	41.3747	42.2529
GWHGEUUU002324.1	290.371	514.51	315.273	1526.39	1572.06
GWHGEUUU002325.1	42.2094	58.5035	19.1074	96.1683	79.5348
GWHGEUUU002326.1	767.774	964.105	711.752	659.759	709.6
GWHGEUUU002327.1	2.18324	0.801418	1.19422	0	0
GWHGEUUU002328.1	5.82198	0	11.9422	5.59118	6.21366
GWHGEUUU002329.1	203.042	178.716	175.55	93.9318	82.0203
GWHGEUUU002330.1	804.161	653.957	764.298	820.785	867.427
GWHGEUUU002333.1	0	2.40425	0	4.47294	2.48546
GWHGEUUU002334.1	8.00522	7.21276	14.3306	0	0
GWHGEUUU002335.1	273.633	290.113	305.719	386.91	415.072
GWHGEUUU002336.1	320.209	286.106	273.475	426.048	352.936
GWHGEUUU002337.1	51.6701	46.4822	19.1074	74.9218	58.4084
GWHGEUUU002338.1	133.906	121.014	121.81	174.445	144.157
GWHGEUUU002339.1	42.9371	48.0851	47.7686	7.82765	16.1555
GWHGEUUU002341.1	7.27748	9.61701	1.19422	4.47294	2.48546
GWHGEUUU002342.1	46.5758	33.6595	7.16529	91.6954	108.118
GWHGEUUU002343.1	21.8324	14.4255	15.5248	6.70942	8.69912
GWHGEUUU002344.1	1.4555	0.801418	0	0	0
GWHGEUUU002345.1	28.3822	24.0425	5.97108	8.94589	6.21366
GWHGEUUU002346.1	205.953	226	171.967	547.936	549.287
GWHGEUUU002347.1	539.261	732.496	216.153	801.775	790.377
GWHGEUUU002348.1	317.298	520.12	687.868	301.924	341.751
GWHGEUUU002349.1	2283.67	2053.23	4539.21	3482.19	3333.01
GWHGEUUU002350.1	255.439	264.468	219.736	193.455	203.808
GWHGEUUU002351.1	749.58	647.545	824.008	812.958	847.543
GWHGEUUU002352.1	0	1.60284	0	0	0
GWHGEUUU002355.1	0	0.801418	0	0	0
GWHGEUUU002358.1	2113.38	1896.15	1041.36	1282.62	1222.85
GWHGEUUU002360.1	0	0	8.35951	0	1.24273
GWHGEUUU002361.1	2.18324	0.801418	1.19422	0	0
GWHGEUUU002363.1	3.63874	14.4255	1.19422	7.82765	7.45639
GWHGEUUU002364.1	1571.93	2162.22	1701.76	1427.99	1490.04
GWHGEUUU002365.1	291.827	145.057	419.17	209.11	222.449
GWHGEUUU002368.1	13.0995	22.4397	14.3306	19.01	14.9128
GWHGEUUU002369.1	0	0	0	1.11824	2.48546
GWHGEUUU002370.1	332.581	413.531	192.269	53.6753	57.1657
GWHGEUUU002371.1	376.245	197.149	462.161	300.806	282.1
GWHGEUUU002372.1	0.727748	1.60284	7.16529	0	0
GWHGEUUU002373.1	231.424	330.985	481.269	337.707	321.868
GWHGEUUU002375.1	817.26	724.481	692.645	877.815	847.543
GWHGEUUU002376.1	3.63874	3.20567	0	0	0
GWHGEUUU002378.1	0	0	0	0	1.24273
GWHGEUUU002379.1	390.073	326.978	673.537	486.433	482.18
GWHGEUUU002380.1	26.9267	33.6595	47.7686	23.483	19.8837
GWHGEUUU002381.1	466.486	485.659	505.153	608.32	570.414
GWHGEUUU002382.1	0.727748	0	0	0	0
GWHGEUUU002383.1	1951.82	1441.75	1867.75	1624.8	1650.35
GWHGEUUU002384.1	1.4555	3.20567	2.38843	0	0
GWHGEUUU002385.1	1315.04	1311.12	1767.44	1752.28	1767.16
GWHGEUUU002386.1	659.339	1036.23	752.356	778.292	800.319
GWHGEUUU002387.1	63.314	75.3333	74.0413	121.888	142.914
GWHGEUUU002388.1	0	0	0	4.47294	0
GWHGEUUU002389.1	0	0	0	0	3.7282
GWHGEUUU002390.1	0.727748	1.60284	1.19422	2.23647	1.24273
GWHGEUUU002392.1	1689.1	1090.73	2292.89	1766.81	1847.94
GWHGEUUU002396.1	0	0.801418	0	0	0
GWHGEUUU002397.1	1.4555	5.60992	0	0	1.24273
GWHGEUUU002398.1	0	0	0	1.11824	0
GWHGEUUU002399.1	2.18324	4.80851	13.1364	12.3006	18.641
GWHGEUUU002400.1	0	0	2.38843	1.11824	1.24273
GWHGEUUU002401.1	0	0.801418	1.19422	1.11824	0
GWHGEUUU002402.1	13.8272	4.00709	26.2727	38.02	36.0392
GWHGEUUU002409.1	328.942	898.389	458.579	250.485	259.731
GWHGEUUU002411.1	0	1.60284	0	0	0
GWHGEUUU002412.1	0.727748	0	0	0	0
GWHGEUUU002416.1	2.18324	4.00709	3.58265	0	2.48546
GWHGEUUU002417.1	0	0.801418	2.38843	5.59118	2.48546
GWHGEUUU002418.1	538.533	544.964	644.876	266.14	279.615
GWHGEUUU002419.1	0	0.801418	0	0	0
GWHGEUUU002420.1	5.09423	4.80851	15.5248	0	6.21366
GWHGEUUU002423.1	50.9423	298.127	4.77686	8.94589	11.1846
GWHGEUUU002424.1	1510.8	973.722	1147.64	90.5771	79.5348
GWHGEUUU002425.1	0	1.60284	1.19422	0	0
GWHGEUUU002426.1	113.529	65.7162	52.5455	65.9759	77.0494
GWHGEUUU002429.1	0.727748	0	1.19422	2.23647	0
GWHGEUUU002430.1	64.7695	75.3333	72.8471	0	0
GWHGEUUU002432.1	0.727748	0.801418	0	0	0
GWHGEUUU002433.1	91.6962	21.6383	87.1777	83.8677	86.9912
GWHGEUUU002434.1	1620.69	1787.16	1705.34	1381.02	1282.5
GWHGEUUU002435.1	0	0	0	0	1.24273
GWHGEUUU002436.1	30.5654	41.6737	46.5744	39.1383	43.4956
GWHGEUUU002437.1	0	0	0	2.23647	1.24273
GWHGEUUU002438.1	0	0	2.38843	0	0
GWHGEUUU002439.1	523.978	636.326	235.26	382.437	350.45
GWHGEUUU002440.1	338.403	320.567	323.632	391.383	365.363
GWHGEUUU002442.1	64.7695	24.0425	148.083	249.367	246.061
GWHGEUUU002443.1	67.6805	76.9361	132.558	203.519	170.254
GWHGEUUU002444.1	1.4555	59.3049	10.7479	0	1.24273
GWHGEUUU002446.1	101.157	117.007	63.2934	351.126	318.139
GWHGEUUU002447.1	1333.23	1678.97	1692.2	1435.82	1350.85
GWHGEUUU002448.1	834.726	659.567	832.368	985.166	976.787
GWHGEUUU002449.1	172.476	191.539	156.442	475.25	431.228
GWHGEUUU002450.1	1.4555	5.60992	1.19422	2.23647	1.24273
GWHGEUUU002452.1	152.827	84.1488	140.917	351.126	370.334
GWHGEUUU002454.1	66.225	159.482	160.025	656.405	606.453
GWHGEUUU002455.1	705.915	238.822	489.628	800.657	707.114
GWHGEUUU002457.1	1414.01	1470.6	1313.64	863.278	888.553
GWHGEUUU002458.1	625.135	568.205	730.86	2041.9	1943.63
GWHGEUUU002459.1	0	0	0	1.11824	1.24273
GWHGEUUU002461.1	0.727748	2.40425	0	3.35471	2.48546
GWHGEUUU002465.1	13.0995	16.0284	17.9132	40.2565	34.7965
GWHGEUUU002467.1	158.649	151.468	222.124	351.126	359.15
GWHGEUUU002470.1	725.564	581.028	712.946	489.787	489.636
GWHGEUUU002471.1	526.889	699.638	558.893	834.204	705.872
GWHGEUUU002472.1	25.4712	7.21276	25.0785	6.70942	4.97093
GWHGEUUU002473.1	12.3717	7.21276	10.7479	2.23647	3.7282
GWHGEUUU002474.1	429.371	446.39	422.752	326.525	359.15
GWHGEUUU002475.1	0.727748	2.40425	0	0	0
GWHGEUUU002477.1	0	0	0	0	1.24273
GWHGEUUU002484.1	0	0	0	1.11824	0
GWHGEUUU002489.1	31.2931	80.9432	40.6033	71.5671	62.1366
GWHGEUUU002496.1	343.497	127.425	369.012	392.501	412.587
GWHGEUUU002497.1	1042.13	1175.68	938.653	785.002	740.668
GWHGEUUU002502.1	5.09423	9.61701	29.8554	107.351	96.9331
GWHGEUUU002506.1	0.727748	0.801418	0	0	0
GWHGEUUU002508.1	74.2302	39.2695	57.3223	0	26.0974
GWHGEUUU002512.1	1349.97	1111.57	1090.32	1225.59	1303.63
GWHGEUUU002516.1	0	1.60284	1.19422	15.6553	14.9128
GWHGEUUU002517.1	312.204	327.78	255.562	114.06	109.36
GWHGEUUU002521.1	7.27748	18.4326	34.6322	80.513	82.0203
GWHGEUUU002527.1	2.91099	1.60284	0	0	0
GWHGEUUU002531.1	127.356	100.177	173.161	212.465	190.138
GWHGEUUU002532.1	2198.53	2695.17	2788.49	2852.62	2911.72
GWHGEUUU002534.1	11.644	29.6525	22.6901	1.11824	6.21366
GWHGEUUU002535.1	876.936	663.574	904.021	366.781	387.732
GWHGEUUU002536.1	574.921	689.219	761.909	574.773	540.588
GWHGEUUU002537.1	7.27748	4.00709	2.38843	2.23647	2.48546
GWHGEUUU002539.1	13.0995	16.0284	17.9132	124.124	132.972
GWHGEUUU002544.1	0.727748	2.40425	0	0	0
GWHGEUUU002546.1	261.261	881.559	340.351	787.238	813.989
GWHGEUUU002547.1	0.727748	0	0	3.35471	0
GWHGEUUU002548.1	38.5706	61.7092	21.4959	17.8918	12.4273
GWHGEUUU002549.1	1398.73	2672.73	1796.1	2035.19	2082.82
GWHGEUUU002550.1	0	0	0	1.11824	0
GWHGEUUU002551.1	145.55	82.546	125.393	239.303	208.779
GWHGEUUU002552.1	649.879	722.879	477.686	470.777	454.84
GWHGEUUU002553.1	27.6544	28.851	29.8554	109.587	104.389
GWHGEUUU002554.1	18.1937	17.6312	13.1364	98.4048	84.5058
GWHGEUUU002555.1	5.09423	7.21276	3.58265	16.7735	16.1555
GWHGEUUU002556.1	644.057	590.645	993.587	1037.72	1027.74
GWHGEUUU002557.1	1026.85	403.113	636.517	894.589	882.34
GWHGEUUU002559.1	1131.65	498.482	1120.17	1318.4	1298.65
GWHGEUUU002563.1	0	0.801418	2.38843	1.11824	0
GWHGEUUU002564.1	379.884	304.539	355.876	448.413	462.296
GWHGEUUU002566.1	226.329	174.709	236.455	534.517	477.209
GWHGEUUU002567.1	16.7382	7.21276	16.719	0	0
GWHGEUUU002569.1	199.403	362.241	186.298	275.086	385.247
GWHGEUUU002570.1	9.46072	4.80851	186.298	133.07	101.904
GWHGEUUU002572.1	438.832	650.751	660.401	967.274	1038.92
GWHGEUUU002573.1	34.9319	130.631	107.479	57.03	45.9811
GWHGEUUU002574.1	858.742	1531.51	853.864	1100.34	1094.85
GWHGEUUU002576.1	555.271	676.396	490.822	625.094	617.638
GWHGEUUU002577.1	0.727748	0	0	0	1.24273
GWHGEUUU002580.1	554.544	367.851	667.566	811.839	838.844
GWHGEUUU002581.1	1332.51	1561.96	1305.28	1121.59	1016.55
GWHGEUUU002582.1	2.91099	0	0	4.47294	1.24273
GWHGEUUU002583.1	506.512	347.815	300.942	980.693	1079.93
GWHGEUUU002585.1	535.622	475.241	456.19	395.856	432.471
GWHGEUUU002586.1	109.162	28.0496	128.975	87.2224	91.9622
GWHGEUUU002587.1	557.455	252.447	763.103	374.609	416.315
GWHGEUUU002588.1	2.18324	4.00709	0	0	0
GWHGEUUU002591.1	1344.88	636.326	765.492	448.413	514.491
GWHGEUUU002592.1	34.9319	23.2411	22.6901	87.2224	75.8066
GWHGEUUU002593.1	339.858	266.872	260.339	666.469	648.706
GWHGEUUU002595.1	112.073	55.2978	87.1777	237.066	258.488
GWHGEUUU002596.1	354.413	376.666	311.69	329.88	330.567
GWHGEUUU002599.1	1.4555	1.60284	0	0	2.48546
GWHGEUUU002600.1	0	0	0	0	1.24273
GWHGEUUU002601.1	18.9214	18.4326	13.1364	15.6553	14.9128
GWHGEUUU002602.1	2.91099	9.61701	2.38843	3.35471	16.1555
GWHGEUUU002603.1	81.5077	59.3049	65.6818	46.9659	45.9811
GWHGEUUU002604.1	0	1.60284	0	0	0
GWHGEUUU002605.1	0.727748	0.801418	1.19422	1.11824	0
GWHGEUUU002606.1	203.042	216.383	124.198	42.493	65.8648
GWHGEUUU002607.1	48.0313	39.2695	37.0207	31.3106	32.311
GWHGEUUU002608.1	2.18324	3.20567	2.38843	119.651	145.4
GWHGEUUU002609.1	0	0	0	4.47294	1.24273
GWHGEUUU002610.1	116.44	87.3545	152.86	299.687	292.042
GWHGEUUU002611.1	0.727748	0	0	4.47294	14.9128
GWHGEUUU002612.1	0.727748	0	1.19422	0	0
GWHGEUUU002616.1	6.54973	23.2411	8.35951	16.7735	19.8837
GWHGEUUU002617.1	16.7382	16.0284	16.719	12.3006	12.4273
GWHGEUUU002618.1	56.7643	117.808	44.186	287.387	284.586
GWHGEUUU002619.1	0.727748	5.60992	5.97108	39.1383	27.3401
GWHGEUUU002620.1	0.727748	0	0	0	0
GWHGEUUU002621.1	0	0	0	0	1.24273
GWHGEUUU002622.1	86.602	210.773	65.6818	109.587	93.2049
GWHGEUUU002623.1	347.863	266.071	573.223	424.93	427.5
GWHGEUUU002624.1	205.953	250.844	449.025	90.5771	126.759
GWHGEUUU002626.1	7.27748	19.234	1.19422	21.2465	23.6119
GWHGEUUU002627.1	155.01	157.879	175.55	124.124	101.904
GWHGEUUU002628.1	269.267	1141.22	240.037	133.07	132.972
GWHGEUUU002629.1	2.18324	8.81559	15.5248	60.3848	64.6221
GWHGEUUU002630.1	0	0.801418	0	0	0
GWHGEUUU002631.1	0.727748	0	2.38843	1.11824	0
GWHGEUUU002632.1	193.581	170.702	374.984	115.178	108.118
GWHGEUUU002633.1	0	0	1.19422	0	0
GWHGEUUU002636.1	240.884	134.638	174.355	51.4389	50.952
GWHGEUUU002640.1	1336.87	392.695	852.67	258.313	239.847
GWHGEUUU002642.1	0.727748	5.60992	4.77686	16.7735	19.8837
GWHGEUUU002644.1	0	0	1.19422	0	0
GWHGEUUU002645.1	201.586	114.603	121.81	137.543	151.613
GWHGEUUU002646.1	562.549	522.524	506.347	218.056	226.177
GWHGEUUU002647.1	2.91099	0	3.58265	1.11824	2.48546
GWHGEUUU002648.1	564.732	471.234	304.525	103.996	99.4185
GWHGEUUU002649.1	191.398	342.205	130.169	161.026	139.186
GWHGEUUU002651.1	3.63874	8.01418	0	2.23647	0
GWHGEUUU002653.1	29.1099	40.0709	32.2438	20.1283	16.1555
GWHGEUUU002654.1	0	0.801418	1.19422	0	0
GWHGEUUU002655.1	467.214	790.198	348.711	507.679	524.433
GWHGEUUU002656.1	8.00522	1.60284	5.97108	2.23647	4.97093
GWHGEUUU002658.1	2.91099	0.801418	0	0	0
GWHGEUUU002659.1	0.727748	2.40425	3.58265	0	0
GWHGEUUU002660.1	0	0	1.19422	0	0
GWHGEUUU002661.1	366.785	410.326	511.124	417.102	466.024
GWHGEUUU002662.1	22.5602	18.4326	5.97108	11.1824	3.7282
GWHGEUUU002666.1	0.727748	0	0	0	0
GWHGEUUU002668.1	4.36649	12.0213	0	0	0
GWHGEUUU002669.1	0	0	1.19422	0	0
GWHGEUUU002670.1	184.12	64.9148	85.9835	63.7395	57.1657
GWHGEUUU002671.1	12.3717	15.2269	17.9132	30.1924	21.1264
GWHGEUUU002672.1	0	0.801418	0	1.11824	0
GWHGEUUU002676.1	540.716	624.304	653.236	887.88	909.68
GWHGEUUU002680.1	207.408	197.149	146.888	257.194	237.362
GWHGEUUU002681.1	0	0	1.19422	0	0
GWHGEUUU002682.1	0	0	1.19422	0	0
GWHGEUUU002683.1	0	0	0	1.11824	0
GWHGEUUU002684.1	225.602	308.546	251.979	162.144	181.439
GWHGEUUU002685.1	82.9632	93.7659	88.3719	73.8036	41.0102
GWHGEUUU002686.1	10.1885	18.4326	8.35951	6.70942	8.69912
GWHGEUUU002694.1	134.633	120.213	118.227	121.888	114.331
GWHGEUUU002695.1	0.727748	1.60284	0	1.11824	0
GWHGEUUU002697.1	0	0	0	1.11824	0
GWHGEUUU002699.1	644.784	774.971	809.678	990.757	1051.35
GWHGEUUU002700.1	92.4239	56.0992	140.917	49.2024	44.7383
GWHGEUUU002702.1	1.4555	0	2.38843	0	0
GWHGEUUU002704.1	170.293	143.454	257.95	109.587	106.875
GWHGEUUU002705.1	85.1465	97.7729	117.033	115.178	113.089
GWHGEUUU002706.1	1.4555	0	2.38843	7.82765	2.48546
GWHGEUUU002707.1	0	0	0	8.94589	3.7282
GWHGEUUU002709.1	422.821	654.758	503.959	345.535	313.168
GWHGEUUU002711.1	0	0.801418	5.97108	2.23647	1.24273
GWHGEUUU002715.1	10.1885	10.4184	32.2438	48.0842	59.6511
GWHGEUUU002717.1	0.727748	0	0	0	0
GWHGEUUU002718.1	0	0	0	1.11824	2.48546
GWHGEUUU002719.1	6914.33	11168.6	2651.16	4022.3	3961.83
GWHGEUUU002720.1	191.398	252.447	17.9132	83.8677	86.9912
GWHGEUUU002721.1	33.4764	49.6879	21.4959	35.7836	39.7674
GWHGEUUU002722.1	0	0	3.58265	0	0
GWHGEUUU002724.1	34.2041	42.4751	41.7975	41.3747	41.0102
GWHGEUUU002725.1	323.12	456.808	195.851	174.445	185.167
GWHGEUUU002728.1	0	0.801418	0	0	0
GWHGEUUU002729.1	29.8376	40.0709	45.3802	17.8918	11.1846
GWHGEUUU002730.1	182.665	240.425	213.765	631.803	651.191
GWHGEUUU002731.1	36.3874	102.581	37.0207	50.3206	62.1366
GWHGEUUU002733.1	0	0	0	1.11824	0
GWHGEUUU002735.1	1230.62	1096.34	1378.12	1155.14	1201.72
GWHGEUUU002736.1	29.1099	24.0425	25.0785	16.7735	16.1555
GWHGEUUU002738.1	489.774	411.127	706.975	719.026	816.475
GWHGEUUU002739.1	0	0.801418	0	1.11824	0
GWHGEUUU002740.1	80.78	93.7659	156.442	405.92	439.927
GWHGEUUU002741.1	90.2407	68.1205	76.4298	149.844	142.914
GWHGEUUU002742.1	0	0	0	24.6012	28.5828
GWHGEUUU002743.1	610.58	464.822	517.095	632.922	632.551
GWHGEUUU002744.1	8.00522	7.21276	4.77686	0	2.48546
GWHGEUUU002748.1	16.7382	10.4184	16.719	83.8677	105.632
GWHGEUUU002749.1	1.4555	4.00709	1.19422	4.47294	0
GWHGEUUU002750.1	11.644	12.0213	15.5248	282.914	308.198
GWHGEUUU002752.1	478.13	440.78	236.455	161.026	186.41
GWHGEUUU002753.1	3.63874	11.2198	0	0	0
GWHGEUUU002755.1	814.349	538.553	870.583	685.479	702.143
GWHGEUUU002756.1	271.45	231.61	112.256	292.978	323.11
GWHGEUUU002757.1	8.00522	9.61701	5.97108	1.11824	0
GWHGEUUU002758.1	8.73297	10.4184	20.3017	36.9018	26.0974
GWHGEUUU002759.1	631.685	359.836	708.17	708.962	800.319
GWHGEUUU002760.1	370.423	362.241	314.079	476.369	453.597
GWHGEUUU002763.1	5.09423	0	3.58265	3.35471	4.97093
GWHGEUUU002764.1	0	0	0	0	1.24273
GWHGEUUU002769.1	129.539	114.603	502.765	1755.63	1680.17
GWHGEUUU002770.1	5.09423	2.40425	25.0785	3.35471	0
GWHGEUUU002772.1	33.4764	33.6595	21.4959	33.5471	42.2529
GWHGEUUU002774.1	0	0	0	0	1.24273
GWHGEUUU002775.1	1127.28	1090.73	715.335	837.559	777.95
GWHGEUUU002776.1	4.36649	5.60992	1.19422	15.6553	14.9128
GWHGEUUU002777.1	25.4712	20.0354	20.3017	41.3747	55.9229
GWHGEUUU002779.1	74.2302	142.652	90.7604	257.194	289.557
GWHGEUUU002780.1	0	0	0	0	1.24273
GWHGEUUU002781.1	385.706	196.347	251.979	65.9759	89.4767
GWHGEUUU002782.1	511.607	738.106	470.521	998.585	924.593
GWHGEUUU002783.1	66.9528	77.7375	173.161	103.996	88.234
GWHGEUUU002784.1	7.27748	14.4255	17.9132	51.4389	70.8357
GWHGEUUU002786.1	525.434	410.326	582.777	825.258	850.029
GWHGEUUU002788.1	0	0	0	55.9118	75.8066
GWHGEUUU002793.1	2.18324	0	2.38843	0	1.24273
GWHGEUUU002794.1	0	0	1.19422	1.11824	0
GWHGEUUU002795.1	161.56	105.787	220.93	125.242	106.875
GWHGEUUU002796.1	2.18324	4.00709	9.55372	4.47294	4.97093
GWHGEUUU002797.1	134.633	175.51	160.025	146.489	149.128
GWHGEUUU002798.1	427.916	694.028	428.723	204.637	208.779
GWHGEUUU002800.1	0	0.801418	0	0	0
GWHGEUUU002801.1	18.9214	12.0213	45.3802	487.551	509.52
GWHGEUUU002802.1	3.63874	4.80851	16.719	187.864	172.74
GWHGEUUU002808.1	0	0	0	2.23647	1.24273
GWHGEUUU002809.1	0	9.61701	1.19422	0	2.48546
GWHGEUUU002811.1	145.55	241.227	334.38	564.709	635.036
GWHGEUUU002812.1	70.5915	68.1205	23.8843	46.9659	42.2529
GWHGEUUU002814.1	553.816	339	453.802	507.679	518.219
GWHGEUUU002819.1	117.167	153.872	108.674	155.435	136.701
GWHGEUUU002820.1	32.0209	7.21276	14.3306	110.705	115.574
GWHGEUUU002821.1	16.7382	20.8369	27.4669	43.6112	53.4375
GWHGEUUU002822.1	0	5.60992	3.58265	23.483	27.3401
GWHGEUUU002824.1	0	0.801418	0	0	0
GWHGEUUU002826.1	0	0	0	0	1.24273
GWHGEUUU002827.1	1.4555	1.60284	2.38843	3.35471	1.24273
GWHGEUUU002828.1	1.4555	0.801418	1.19422	0	0
GWHGEUUU002829.1	0	0	0	0	1.24273
GWHGEUUU002831.1	1.4555	0.801418	4.77686	1.11824	1.24273
GWHGEUUU002832.1	0	0.801418	0	0	1.24273
GWHGEUUU002833.1	0	0	1.19422	0	0
GWHGEUUU002836.1	0.727748	0	0	0	0
GWHGEUUU002837.1	0	0	1.19422	0	0
GWHGEUUU002838.1	0	0.801418	0	0	0
GWHGEUUU002840.1	0.727748	0.801418	2.38843	0	0
GWHGEUUU002841.1	0.727748	1.60284	1.19422	0	1.24273
GWHGEUUU002845.1	1.4555	3.20567	3.58265	4.47294	2.48546
GWHGEUUU002855.1	0	0	0	1.11824	0
GWHGEUUU002857.1	0.727748	0	0	0	0
GWHGEUUU002858.1	0.727748	0	0	2.23647	1.24273
GWHGEUUU002859.1	0	2.40425	1.19422	0	0
GWHGEUUU002860.1	0	0.801418	0	0	0
GWHGEUUU002861.1	1.4555	4.00709	1.19422	1.11824	0
GWHGEUUU002862.1	0	1.60284	1.19422	0	0
GWHGEUUU002863.1	10.9162	33.6595	58.5165	4.47294	3.7282
GWHGEUUU002864.1	1828.1	2158.22	3913.44	1410.1	1538.5
GWHGEUUU002865.1	1725.49	2978.87	2208.1	805.13	766.766
GWHGEUUU002866.1	0	0.801418	0	0	0
GWHGEUUU002867.1	788.878	782.184	814.455	599.375	644.978
GWHGEUUU002868.1	151.371	123.418	89.5661	156.553	156.584
GWHGEUUU002870.1	32.0209	49.6879	82.4008	107.351	128.001
GWHGEUUU002871.1	201.586	52.8936	176.744	178.918	177.711
GWHGEUUU002872.1	0.727748	0	0	0	0
GWHGEUUU002873.1	10486.1	7318.55	6293.51	1884.23	1799.48
GWHGEUUU002875.1	3.63874	4.00709	8.35951	1.11824	0
GWHGEUUU002876.1	59.6753	44.8794	84.7893	64.8577	65.8648
GWHGEUUU002877.1	122.262	161.886	1551.29	166.617	197.594
GWHGEUUU002881.1	2.91099	4.80851	2.38843	1.11824	2.48546
GWHGEUUU002883.1	34.9319	32.8581	14.3306	14.5371	8.69912
GWHGEUUU002884.1	139	100.177	189.88	169.972	152.856
GWHGEUUU002885.1	466.486	202.759	401.256	267.258	228.663
GWHGEUUU002886.1	29.8376	68.9219	51.3513	45.8477	50.952
GWHGEUUU002887.1	0	0.801418	0	0	0
GWHGEUUU002891.1	15.2827	23.2411	17.9132	5.59118	7.45639
GWHGEUUU002892.1	2.91099	10.4184	4.77686	115.178	135.458
GWHGEUUU002893.1	0	0	0	25.7194	32.311
GWHGEUUU002894.1	1.4555	0.801418	4.77686	15.6553	22.3692
GWHGEUUU002896.1	3.63874	19.234	15.5248	45.8477	44.7383
GWHGEUUU002897.1	943.161	974.524	1526.21	894.589	874.883
GWHGEUUU002898.1	75.6857	96.9715	156.442	60.3848	59.6511
GWHGEUUU002901.1	199.403	165.092	84.7893	92.8136	95.6904
GWHGEUUU002902.1	2.91099	7.21276	1.19422	15.6553	8.69912
GWHGEUUU002903.1	26.1989	19.234	37.0207	91.6954	85.7485
GWHGEUUU002905.1	2.18324	4.00709	5.97108	10.0641	3.7282
GWHGEUUU002907.1	134.633	114.603	103.897	168.854	134.215
GWHGEUUU002908.1	0	0	0	1.11824	0
GWHGEUUU002909.1	0	3.20567	3.58265	2.23647	6.21366
GWHGEUUU002910.1	0.727748	0	0	0	0
GWHGEUUU002911.1	1.4555	0.801418	0	0	0
GWHGEUUU002912.1	0	0	1.19422	0	1.24273
GWHGEUUU002914.1	133.906	82.546	148.083	106.232	111.846
GWHGEUUU002916.1	2.18324	4.00709	1.19422	0	1.24273
GWHGEUUU002923.1	127.356	106.589	156.442	46.9659	52.1947
GWHGEUUU002924.1	630.229	824.659	217.347	239.303	248.546
GWHGEUUU002925.1	0	0.801418	0	0	0
GWHGEUUU002926.1	584.381	750.127	574.417	360.072	316.897
GWHGEUUU002927.1	1.4555	0	0	4.47294	3.7282
GWHGEUUU002928.1	251.801	194.744	186.298	385.791	338.023
GWHGEUUU002929.1	3739.89	3863.63	3567.12	3504.55	3533.09
GWHGEUUU002930.1	589.475	452.801	539.785	407.038	429.985
GWHGEUUU002931.1	429.371	461.617	291.388	555.763	533.132
GWHGEUUU002932.1	0	0	0	1.11824	0
GWHGEUUU002933.1	11.644	8.81559	17.9132	16.7735	21.1264
GWHGEUUU002934.1	0	1.60284	1.19422	6.70942	4.97093
GWHGEUUU002942.1	0.727748	0	1.19422	6.70942	3.7282
GWHGEUUU002943.1	2.91099	4.00709	0	1.11824	2.48546
GWHGEUUU002944.1	1036.31	996.162	800.124	875.579	903.466
GWHGEUUU002946.1	0	0	0	13.4188	2.48546
GWHGEUUU002947.1	0	0.801418	0	1.11824	2.48546
GWHGEUUU002952.1	0	0	0	2.23647	2.48546
GWHGEUUU002955.1	0	0.801418	0	0	0
GWHGEUUU002959.1	24.7434	49.6879	2.38843	43.6112	36.0392
GWHGEUUU002960.1	0.727748	0.801418	3.58265	3.35471	2.48546
GWHGEUUU002961.1	0	0	0	2.23647	0
GWHGEUUU002962.1	5.09423	5.60992	0	4.47294	2.48546
GWHGEUUU002963.1	0.727748	0	0	0	0
GWHGEUUU002965.1	5.82198	1.60284	1.19422	4.47294	3.7282
GWHGEUUU002967.1	140.455	145.858	53.7397	13.4188	14.9128
GWHGEUUU002968.1	0	0.801418	0	0	0
GWHGEUUU002969.1	8.00522	4.80851	14.3306	21.2465	19.8837
GWHGEUUU002970.1	0	0	1.19422	15.6553	13.6701
GWHGEUUU002971.1	208.864	177.915	121.81	211.347	252.275
GWHGEUUU002974.1	3.63874	4.80851	45.3802	1.11824	2.48546
GWHGEUUU002975.1	1.4555	0.801418	13.1364	1.11824	2.48546
GWHGEUUU002976.1	0.727748	0.801418	8.35951	10.0641	12.4273
GWHGEUUU002977.1	2889.89	2300.87	857.446	426.048	446.141
GWHGEUUU002978.1	0.727748	0	0	3.35471	0
GWHGEUUU002981.1	27.6544	26.4468	40.6033	238.184	223.692
GWHGEUUU002982.1	0.727748	1.60284	0	42.493	50.952
GWHGEUUU002984.1	51.6701	62.5106	8.35951	33.5471	34.7965
GWHGEUUU002986.1	5.82198	4.00709	1.19422	1.11824	1.24273
GWHGEUUU002988.1	0	0.801418	0	0	0
GWHGEUUU002989.1	1111.27	1359.2	1116.59	912.481	941.991
GWHGEUUU002991.1	36.3874	52.0921	31.0496	49.2024	64.6221
GWHGEUUU002992.1	299.104	286.907	286.612	242.657	201.323
GWHGEUUU002994.1	143.366	126.624	183.909	257.194	268.43
GWHGEUUU002995.1	885.669	792.602	924.323	900.18	898.495
GWHGEUUU002996.1	1164.4	1489.84	872.971	1014.24	1104.79
GWHGEUUU002997.1	40.7539	16.0284	13.1364	24.6012	29.8256
GWHGEUUU002998.1	125.9	173.106	191.074	275.086	253.517
GWHGEUUU002999.1	0	0	3.58265	0	0
GWHGEUUU003002.1	1.4555	2.40425	0	21.2465	26.0974
GWHGEUUU003003.1	15.2827	36.0638	19.1074	19.01	17.3982
GWHGEUUU003004.1	0	1.60284	0	0	0
GWHGEUUU003009.1	196.492	114.603	108.674	102.878	108.118
GWHGEUUU003010.1	0	0	0	1.11824	1.24273
GWHGEUUU003013.1	9.46072	21.6383	52.5455	693.306	769.251
GWHGEUUU003014.1	0	0	4.77686	0	0
GWHGEUUU003015.1	1450.4	1527.5	2028.97	1890.94	1844.21
GWHGEUUU003016.1	18.9214	16.8298	40.6033	209.11	176.468
GWHGEUUU003017.1	0	0	0	1.11824	0
GWHGEUUU003018.1	261.261	448.794	273.475	370.136	334.295
GWHGEUUU003021.1	232.879	181.12	247.203	127.479	137.943
GWHGEUUU003022.1	0.727748	0	0	0	0
GWHGEUUU003023.1	318.753	429.56	235.26	204.637	203.808
GWHGEUUU003024.1	38.5706	199.553	162.413	33.5471	19.8837
GWHGEUUU003025.1	696.454	1279.06	566.058	579.246	631.308
GWHGEUUU003026.1	229.968	149.865	111.062	192.337	218.721
GWHGEUUU003027.1	0	0	0	2.23647	0
GWHGEUUU003029.1	62.5863	118.61	81.2066	220.293	226.177
GWHGEUUU003030.1	577.832	571.411	804.901	31.3106	39.7674
GWHGEUUU003032.1	456.298	470.432	513.513	354.481	357.907
GWHGEUUU003035.1	8.00522	32.0567	13.1364	270.613	256.003
GWHGEUUU003037.1	139	202.759	121.81	114.06	104.389
GWHGEUUU003038.1	0	0	0	0	6.21366
GWHGEUUU003039.1	0.727748	1.60284	0	0	2.48546
GWHGEUUU003040.1	0.727748	2.40425	1.19422	4.47294	1.24273
GWHGEUUU003042.1	673.894	503.29	637.711	445.058	406.373
GWHGEUUU003043.1	745.941	703.645	658.013	441.703	459.811
GWHGEUUU003044.1	5.09423	4.00709	1.19422	12.3006	8.69912
GWHGEUUU003045.1	167.382	141.049	210.182	342.18	357.907
GWHGEUUU003049.1	0.727748	0	0	0	0
GWHGEUUU003051.1	0.727748	0	3.58265	1.11824	0
GWHGEUUU003053.1	0.727748	0.801418	2.38843	19.01	21.1264
GWHGEUUU003058.1	1753.87	2434.71	1270.64	953.855	1076.21
GWHGEUUU003060.1	0	0.801418	0	0	0
GWHGEUUU003064.1	2.18324	2.40425	4.77686	73.8036	77.0494
GWHGEUUU003065.1	77.1412	70.5247	56.1281	81.6312	93.2049
GWHGEUUU003066.1	0.727748	0	0	1.11824	0
GWHGEUUU003067.1	5.09423	4.00709	9.55372	1.11824	6.21366
GWHGEUUU003068.1	17.4659	19.234	25.0785	89.4589	84.5058
GWHGEUUU003069.1	31.2931	27.2482	33.438	117.415	111.846
GWHGEUUU003073.1	0.727748	0	0	0	0
GWHGEUUU003076.1	850.009	1418.51	993.587	1242.36	1178.11
GWHGEUUU003077.1	42.9371	65.7162	91.9546	19.01	23.6119
GWHGEUUU003078.1	10.1885	36.8652	21.4959	23.483	32.311
GWHGEUUU003079.1	0	0	1.19422	0	0
GWHGEUUU003080.1	168.11	25.6454	45.3802	26.8377	22.3692
GWHGEUUU003081.1	33.4764	60.9077	42.9917	92.8136	80.7776
GWHGEUUU003083.1	10.1885	1.60284	9.55372	27.9559	31.0683
GWHGEUUU003085.1	0	0.801418	0	0	0
GWHGEUUU003086.1	1.4555	0	0	0	0
GWHGEUUU003087.1	14.555	4.80851	7.16529	33.5471	32.311
GWHGEUUU003089.1	1462.77	1231.78	895.661	989.639	1012.83
GWHGEUUU003090.1	24.0157	44.8794	60.905	107.351	99.4185
GWHGEUUU003096.1	5.09423	0.801418	2.38843	0	1.24273
GWHGEUUU003099.1	0	0	0	1.11824	0
GWHGEUUU003100.1	0	0.801418	0	0	0
GWHGEUUU003101.1	269.267	266.872	247.203	258.313	248.546
GWHGEUUU003102.1	88.7852	64.1134	19.1074	12.3006	13.6701
GWHGEUUU003103.1	427.916	322.971	1175.11	733.563	790.377
GWHGEUUU003104.1	417.727	476.843	378.566	492.024	516.976
GWHGEUUU003105.1	4.36649	21.6383	11.9422	6.70942	8.69912
GWHGEUUU003106.1	163.743	107.39	189.88	138.661	135.458
GWHGEUUU003107.1	53.1256	80.1418	50.157	70.4489	55.9229
GWHGEUUU003109.1	23.2879	18.4326	16.719	23.483	24.8546
GWHGEUUU003110.1	225.602	149.865	210.182	650.813	643.735
GWHGEUUU003111.1	322.392	305.34	267.504	214.701	222.449
GWHGEUUU003112.1	380.612	452	189.88	164.381	130.487
GWHGEUUU003113.1	339.13	356.631	345.128	375.727	400.16
GWHGEUUU003114.1	248.162	223.596	254.368	184.509	210.022
GWHGEUUU003115.1	171.021	123.418	118.227	235.948	224.934
GWHGEUUU003116.1	331.853	294.922	284.223	188.982	185.167
GWHGEUUU003117.1	5.82198	8.01418	1.19422	0	2.48546
GWHGEUUU003119.1	0	0	1.19422	0	0
GWHGEUUU003120.1	0	0	0	0	1.24273
GWHGEUUU003122.1	264.9	411.929	482.463	291.86	308.198
GWHGEUUU003123.1	28.3822	21.6383	19.1074	12.3006	14.9128
GWHGEUUU003124.1	463.575	279.695	551.727	852.096	830.145
GWHGEUUU003128.1	57.4921	89.7588	42.9917	19.01	22.3692
GWHGEUUU003130.1	0.727748	0	0	0	0
GWHGEUUU003132.1	18.1937	29.6525	33.438	36.9018	41.0102
GWHGEUUU003134.1	392.984	673.191	365.43	608.32	551.773
GWHGEUUU003135.1	978.093	766.957	578	550.172	613.91
GWHGEUUU003136.1	1849.93	1703.81	1532.18	1558.82	1608.1
GWHGEUUU003138.1	4.36649	7.21276	2.38843	23.483	26.0974
GWHGEUUU003139.1	851.465	939.261	810.872	717.908	715.814
GWHGEUUU003140.1	2.18324	10.4184	0	0	0
GWHGEUUU003143.1	1546.46	1541.93	1714.89	1214.4	1219.12
GWHGEUUU003144.1	9.46072	7.21276	10.7479	46.9659	50.952
GWHGEUUU003145.1	172.476	165.092	130.169	108.469	104.389
GWHGEUUU003146.1	0	0	1.19422	2.23647	0
GWHGEUUU003149.1	1.4555	0	0	0	0
GWHGEUUU003150.1	0	0.801418	0	0	1.24273
GWHGEUUU003153.1	360.235	569.006	689.062	1855.15	1787.05
GWHGEUUU003154.1	2.18324	1.60284	0	0	0
GWHGEUUU003155.1	0	0	2.38843	0	0
GWHGEUUU003156.1	975.182	674.794	748.773	959.447	938.263
GWHGEUUU003157.1	81.5077	122.617	59.7108	125.242	119.302
GWHGEUUU003158.1	862.381	715.666	898.05	559.118	646.221
GWHGEUUU003159.1	0	0	0	0	1.24273
GWHGEUUU003161.1	381.34	305.34	105.091	176.681	200.08
GWHGEUUU003163.1	21.8324	32.0567	22.6901	54.7936	55.9229
GWHGEUUU003164.1	388.617	352.624	309.302	448.413	374.062
GWHGEUUU003165.1	505.785	1594.82	568.446	415.984	375.305
GWHGEUUU003166.1	32.0209	20.0354	25.0785	36.9018	28.5828
GWHGEUUU003167.1	1.4555	0	1.19422	0	0
GWHGEUUU003168.1	0	0.801418	2.38843	3.35471	0
GWHGEUUU003169.1	415.544	345.411	460.967	249.367	241.09
GWHGEUUU003171.1	40.0261	42.4751	31.0496	168.854	151.613
GWHGEUUU003172.1	230.696	261.262	203.017	225.884	238.605
GWHGEUUU003173.1	0.727748	0	0	0	0
GWHGEUUU003174.1	1345.61	917.623	1169.14	767.11	766.766
GWHGEUUU003175.1	0	0.801418	0	0	0
GWHGEUUU003176.1	1.4555	0	2.38843	0	1.24273
GWHGEUUU003177.1	0	0	3.58265	127.479	136.701
GWHGEUUU003178.1	704.46	2461.95	601.884	1152.9	1200.48
GWHGEUUU003179.1	0	0.801418	2.38843	0	0
GWHGEUUU003181.1	1.4555	0.801418	1.19422	0	1.24273
GWHGEUUU003183.1	18.9214	24.0425	11.9422	13.4188	9.94185
GWHGEUUU003184.1	107.707	82.546	75.2356	197.928	197.594
GWHGEUUU003185.1	61.1308	28.851	93.1488	49.2024	41.0102
GWHGEUUU003188.1	208.864	221.993	158.831	123.006	128.001
GWHGEUUU003190.1	0.727748	2.40425	16.719	0	1.24273
GWHGEUUU003192.1	286.733	477.645	292.583	345.535	306.955
GWHGEUUU003193.1	59.6753	83.3474	68.0703	138.661	150.371
GWHGEUUU003194.1	1815	762.148	2463.67	2641.27	2516.53
GWHGEUUU003195.1	0	0	0	1.11824	1.24273
GWHGEUUU003196.1	0.727748	0.801418	8.35951	2.23647	0
GWHGEUUU003198.1	11.644	11.2198	5.97108	39.1383	48.4665
GWHGEUUU003199.1	198.675	108.191	162.413	249.367	265.945
GWHGEUUU003200.1	347.136	209.17	321.244	341.062	309.44
GWHGEUUU003201.1	400.261	179.518	297.36	458.477	464.782
GWHGEUUU003202.1	351.502	406.319	333.186	735.799	681.017
GWHGEUUU003203.1	0	0	0	1.11824	0
GWHGEUUU003207.1	0.727748	0	0	1.11824	0
GWHGEUUU003211.1	596.025	1169.27	626.963	749.218	812.747
GWHGEUUU003212.1	0.727748	15.2269	9.55372	5.59118	9.94185
GWHGEUUU003213.1	0.727748	0	1.19422	1.11824	2.48546
GWHGEUUU003214.1	12.3717	12.8227	26.2727	45.8477	54.6802
GWHGEUUU003215.1	481.041	438.375	444.248	392.501	359.15
GWHGEUUU003218.1	158.649	122.617	279.446	1118.24	1108.52
GWHGEUUU003221.1	50.2146	40.0709	94.343	275.086	247.304
GWHGEUUU003222.1	711.009	811.035	765.492	943.791	915.893
GWHGEUUU003223.1	98.9737	444.787	70.4587	119.651	124.273
GWHGEUUU003224.1	59.6753	108.993	44.186	21.2465	32.311
GWHGEUUU003225.1	98.9737	231.61	74.0413	42.493	47.2238
GWHGEUUU003226.1	42.9371	44.8794	23.8843	4.47294	0
GWHGEUUU003227.1	2.18324	13.6241	0	1.11824	0
GWHGEUUU003228.1	30.5654	38.468	22.6901	7.82765	19.8837
GWHGEUUU003229.1	1176.77	458.411	1393.65	1199.87	1258.89
GWHGEUUU003230.1	0.727748	1.60284	1.19422	3.35471	3.7282
GWHGEUUU003231.1	130.267	111.397	90.7604	112.942	91.9622
GWHGEUUU003232.1	861.653	845.496	644.876	181.154	177.711
GWHGEUUU003233.1	678.988	535.347	739.219	213.583	208.779
GWHGEUUU003234.1	144.094	84.1488	126.587	134.188	141.671
GWHGEUUU003236.1	0	0	3.58265	0	1.24273
GWHGEUUU003239.1	68.4083	53.695	222.124	137.543	169.012
GWHGEUUU003242.1	3.63874	0.801418	1.19422	2.23647	1.24273
GWHGEUUU003247.1	0	0.801418	0	10.0641	6.21366
GWHGEUUU003248.1	0	0	0	1.11824	0
GWHGEUUU003251.1	0	0	0	2.23647	1.24273
GWHGEUUU003258.1	0.727748	3.20567	0	2.23647	4.97093
GWHGEUUU003259.1	0.727748	1.60284	0	1.11824	6.21366
[truncated: 42,760 more rows]

## Sheet: Sheet 3
Normalized count matrix of C3
GeneID	SRR18264537	SRR18264538	SRR18264539	SRR18264540	SRR18264541	SRR18264542	SRR18264543	SRR18264544
LOC117629531	613.631	551.911	536.197	521.796	392.42	610.922	635.914	593.541
LOC117629010	624.975	586.04	568.487	668.265	665.957	598.472	468.301	551.564
LOC117615119	2.06262	7.80086	6.84924	16.2743	0	5.33556	7.11086	8.78597
LOC117616335	356.834	330.562	388.45	359.053	321.932	444.63	360.622	443.203
LOC117616334	705.417	751.808	892.358	903.226	722.768	820.788	913.237	779.022
LOC117614835	613.631	583.114	569.465	525.865	560.75	622.483	551.599	496.895
LOC117636000	154.697	160.893	209.391	138.332	98.894	234.765	176.756	179.624
LOC117614390	103.131	153.092	140.899	128.16	169.382	106.711	90.4095	127.885
LOC117630989	1015.84	1035.56	1142.84	1088.35	997.357	972.851	1158.05	964.504
LOC117629594	1242.73	1331.02	1206.44	1413.83	1145.7	1434.38	1264.72	1253.46
LOC117638620	2.06262	0	0	0	0	0	2.03167	3.90487
LOC117615058	40.2212	21.4524	26.4185	25.4287	24.1975	40.906	26.4118	17.5719
LOC117614185	35.0646	52.6558	33.2677	39.6687	10.5206	29.3456	16.2534	26.3579
LOC117616558	994.185	896.124	827.779	874.746	748.018	870.586	928.475	858.096
LOC117616046	243.39	343.238	294.517	385.499	251.443	341.476	405.319	294.818
LOC117615701	0	1.95022	13.6985	0	11.5727	8.89261	6.09502	0
LOC117615003	255.765	249.628	295.496	289.887	280.901	280.117	303.735	264.555
LOC117620802	2379.24	1966.79	1971.6	2112.61	3225.63	2128.89	1978.85	2389.78
LOC117613914	6410.63	5786.29	5494.07	5509.88	5945.22	7320.39	7877.81	7197.66
LOC117615197	29.908	19.5022	30.3323	53.9088	18.9372	29.3456	52.8235	46.8585
LOC117615383	1575.84	1867.33	1535.21	1501.31	1346.64	1899.46	1730.99	1608.81
LOC117615387	2528.78	2948.73	2835.58	3185.7	3384.49	3037.71	3156.2	2779.29
LOC117615385	20.6262	56.5562	27.397	55.9431	133.612	83.5905	127.995	193.291
LOC117616319	11.3444	4.87554	0	0	0	0	4.06335	0
LOC117613868	398.086	361.765	426.61	486.196	423.982	427.734	414.461	451.013
LOC117613956	930.243	755.708	895.293	686.574	814.298	828.791	773.052	886.407
LOC117636509	2745.35	2529.43	2610.54	2727.99	2481.82	2605.53	2242.97	2417.12
LOC117638366	34.0333	13.6515	40.117	41.703	58.9156	38.2382	39.6176	34.1677
LOC117634317	303.206	336.412	370.837	401.773	314.567	338.808	340.305	367.058
LOC117634324	97.9746	62.4069	87.0832	104.766	75.7486	58.6912	45.7126	41.9774
LOC117612319	7.21918	23.4026	13.6985	20.3429	21.0413	22.2315	8.12669	3.90487
LOC117614636	91.7868	83.8593	81.2124	103.749	125.196	112.936	108.695	122.027
LOC117612454	0	7.80086	0	4.06859	0	2.66778	6.09502	2.92866
LOC117615395	0	3.90043	7.8277	2.03429	16.833	1.77852	10.1584	15.6195
LOC117615245	16.501	15.6017	5.87078	14.2401	10.5206	5.33556	12.19	6.83353
LOC117616716	294.955	421.247	350.29	401.773	257.756	400.167	428.683	401.226
LOC117616718	962.214	953.655	939.324	963.238	846.912	1159.6	1016.85	868.835
LOC117616719	673.447	730.356	797.447	686.574	684.894	939.059	839.081	745.831
LOC117616721	2718.54	2856.09	2726.98	2507.27	2772.19	2995.03	3071.89	2589.91
LOC117613904	3447.68	2974.08	2762.2	2833.77	2438.69	2179.58	1944.31	2515.72
LOC117615048	2462.77	2461.17	2034.22	2216.36	2894.23	2150.23	2462.39	2482.52
LOC117615406	7.21918	4.87554	0	6.10288	4.20826	5.33556	0	14.6433
LOC117614485	10.3131	6.82575	5.87078	0	1.05206	14.2282	0	3.90487
LOC117612882	25.7828	33.1537	12.72	12.2058	9.46858	8.89261	0	13.6671
LOC117615773	1149.91	1246.19	1337.56	1227.7	1055.22	1562.43	1532.9	1517.04
LOC117613056	100.037	71.1829	62.6216	15.2572	106.259	81.812	121.9	76.1451
LOC117614726	12.3757	7.80086	11.7416	10.1715	27.3537	44.463	24.3801	67.3591
LOC117635144	595.067	598.716	615.453	585.876	508.147	604.697	625.755	639.423
LOC117614373	14.4384	7.80086	7.8277	2.03429	11.5727	17.7852	4.06335	4.88109
LOC117614683	50.5343	37.0541	37.1816	80.3546	38.9264	45.3523	39.6176	32.2152
LOC117632805	16.501	11.7013	25.44	4.06859	3.15619	21.3423	8.12669	9.76219
LOC117632789	719.856	586.04	598.819	566.551	632.291	655.385	656.23	543.754
LOC117616086	1027.19	1022.89	945.195	851.352	908.984	835.905	779.147	741.926
LOC117637534	586.816	689.401	587.078	548.242	810.09	657.164	487.602	631.613
LOC117628733	2302.92	2232.02	2469.64	2453.36	2692.23	2866.09	2632.03	2712.91
LOC117614866	169.135	175.519	158.511	148.503	172.539	168.07	123.932	147.409
LOC117616595	4404.73	3771.72	5325.77	4850.77	4776.37	3479.68	4371.15	3868.75
LOC117616596	269.172	294.483	337.57	222.755	272.485	302.349	273.26	265.531
LOC117614907	1767.67	1465.59	1427.58	1264.31	1595.98	1254.75	1567.44	1259.32
LOC117614148	152.634	130.664	102.739	120.023	92.5817	88.0368	120.885	109.336
LOC117614146	0	0	0	4.06859	4.20826	0	0	0
LOC117615505	73.2231	212.573	177.102	197.326	178.851	136.946	249.896	297.747
LOC117613923	34.0333	39.9794	47.9447	57.9774	65.228	91.5939	98.5362	83.9548
LOC117613935	15.4697	5.85065	7.8277	24.4115	14.7289	30.2349	31.4909	28.3103
LOC117613949	0	0	0	0	0	0	0	6.83353
LOC117614476	836.394	885.398	864.961	884.918	839.547	904.378	851.271	943.027
LOC117614372	94.8807	109.212	113.502	105.783	130.456	88.9261	130.027	119.099
LOC117614140	150.572	123.839	139.92	185.121	196.736	164.513	158.471	218.673
LOC117614141	16.501	11.7013	24.4616	4.06859	10.5206	11.5604	2.03167	5.85731
LOC117614444	18.5636	25.3528	14.6769	6.10288	61.0197	21.3423	34.5384	48.8109
LOC117614334	994.185	1049.22	1168.28	1099.54	1034.18	589.58	592.233	618.923
LOC117615840	0	0	0.978463	0	0	0	0	0
LOC117614715	393.961	346.163	379.643	317.35	259.86	354.815	395.16	408.059
LOC117614956	2.06262	13.6515	19.5693	12.2058	25.2495	15.1174	7.11086	37.0963
LOC117613615	1399.49	1119.42	1370.83	1345.68	1194.09	1227.18	1314.49	1157.8
LOC117613608	4.12525	31.2034	38.16	30.5144	31.5619	32.0134	30.4751	26.3579
LOC117614002	6.18787	0	0	0	0	3.55704	10.1584	0
LOC117614385	50.5343	95.5606	96.8678	87.4746	59.9677	67.5838	49.776	57.5969
LOC117635437	248.546	159.918	236.788	234.961	240.923	144.06	167.613	152.29
LOC117635423	9.28181	3.90043	7.8277	15.2572	8.41651	14.2282	10.1584	10.7384
LOC117614059	2.06262	0	5.87078	0	0	1.77852	0	0
LOC117635457	180.48	184.295	165.36	191.224	182.007	141.392	185.898	173.767
LOC117635465	424.9	387.118	341.483	384.481	405.045	441.963	441.889	427.584
LOC117635490	26082.9	22312.4	24582.9	25615.8	29434.7	23598.3	23011.7	25367
LOC117612525	575.472	525.583	681.988	664.197	708.039	703.405	579.027	655.043
LOC117613870	64.9726	43.8798	10.7631	13.2229	46.2908	53.3556	11.1742	46.8585
LOC117614101	0	0	0	0	0	0	0	1.95244
LOC117614111	47.4403	66.3073	18.5908	11.1886	54.7073	54.2449	13.2059	69.3115
LOC117614516	67.0353	42.9047	7.8277	11.1886	46.2908	64.916	9.14253	41.9774
LOC117614786	7.21918	15.6017	9.78463	8.13717	10.5206	0	16.2534	0.976219
LOC117622638	2603.03	2865.84	2574.33	2490.99	1983.14	2703.35	2630	2329.26
LOC117615369	481.623	524.608	456.942	544.173	573.375	521.996	514.013	569.135
LOC117631511	1347.92	1503.62	1782.76	1592.85	1057.32	1446.83	1441.47	1275.92
LOC117628527	103146	89119	85173.2	96062.4	104570	68730.1	67642.5	87471.1
LOC117616375	138.196	130.664	90.997	163.761	72.5924	102.265	60.9502	54.6682
LOC117614044	200.074	192.096	346.376	307.178	414.513	240.99	279.355	328.986
LOC117614020	267.11	210.623	192.757	187.155	113.623	136.057	157.455	156.195
LOC117614433	8.25049	24.3777	3.91385	6.10288	6.31239	21.3423	3.04751	0
LOC117635972	1415.99	1866.36	1813.09	1948.85	2406.07	2458.81	2279.54	2742.2
LOC117635983	30.9394	60.4567	52.837	65.0974	138.872	70.2516	87.362	96.6456
LOC117616126	290.83	237.926	279.84	156.641	289.318	176.963	175.74	190.363
LOC117614668	49.503	78.0086	80.2339	75.2689	86.2693	44.463	82.2828	118.122
LOC117614395	10.3131	11.7013	19.5693	22.3772	23.1454	3.55704	15.2375	11.7146
LOC117615420	22.6889	25.3528	11.7416	28.4801	12.6248	4.4463	6.09502	3.90487
LOC117615607	471.309	461.226	402.148	472.973	463.96	458.859	442.905	469.561
LOC117631135	2942.33	2624.01	2715.23	2477.77	4375.54	3129.31	3669.2	3922.45
LOC117625470	1711.98	1759.09	1913.87	1705.75	1719.07	2284.51	2434.96	1905.58
LOC117614603	2050.25	2030.17	1729.92	1863.41	1773.78	1743.84	1904.69	1965.13
LOC117614604	497.092	405.645	438.351	494.333	334.556	315.688	366.717	332.891
LOC117636433	2161.63	1933.64	2606.62	2274.34	1979.99	1685.15	1621.28	1802.1
LOC117636184	603.317	700.127	748.524	671.317	564.959	690.066	774.068	693.115
LOC117615308	13265.8	14455	12349.2	13881	14259.7	11316.7	11640.5	11595.5
LOC117615309	53.6282	36.079	52.837	28.4801	33.6661	52.4664	41.6493	30.2628
LOC117634697	2087.38	1840.03	1794.5	2251.96	2429.22	1419.26	1455.69	1574.64
LOC117634680	7610.05	7265.53	6346.31	6396.84	6214.54	5610.35	6183.4	5778.24
LOC117634668	962.214	1097.97	1239.71	1061.9	627.03	1276.98	1263.7	1085.56
LOC117615014	550.721	579.214	716.235	754.723	633.343	610.033	621.692	555.468
LOC117615013	1455.18	1249.11	964.764	1391.46	1567.58	1034.21	1110.31	1220.27
LOC117627377	2.06262	5.85065	6.84924	12.2058	25.2495	10.6711	2.03167	33.1914
LOC117627394	0	1.95022	0	0	0	0	0	3.90487
LOC117627385	4.12525	0	0	0	0	0	0	0
LOC117627399	700.261	828.842	719.17	784.22	668.061	647.382	517.061	657.971
LOC117614080	41.2525	39.9794	76.3201	55.9431	39.9784	41.7953	59.9344	54.6682
LOC117614926	0	0	3.91385	0	2.10413	0	0	0
LOC117632627	873.521	985.834	1203.51	1144.29	935.285	1079.56	903.079	1029.91
LOC117618429	1393.3	1416.83	1012.71	1282.62	1384.52	1118.69	991.457	940.099
LOC117615716	498.124	499.255	465.748	575.705	601.781	431.291	395.16	473.466
LOC117615715	83.5363	79.9588	135.028	94.5946	68.3842	107.601	111.742	136.671
LOC117614523	2.06262	7.80086	3.91385	8.13717	2.10413	1.77852	0	3.90487
LOC117614499	138.196	158.943	129.157	181.052	267.224	132.5	127.995	241.126
LOC117616009	481.623	444.649	379.643	523.831	420.826	452.634	518.077	467.609
LOC117614219	880.74	1090.17	755.373	782.186	1072.05	1248.52	1364.27	1064.08
LOC117614574	53.6282	31.2034	36.2031	56.9602	23.1454	40.906	36.5701	50.7634
LOC117615026	0	0	0	0	2.10413	0	0	0
LOC117616658	10.3131	3.90043	4.89231	2.03429	5.26032	8.89261	4.06335	9.76219
LOC117616657	66.004	53.6309	59.6862	36.6173	56.8115	23.1208	32.5068	11.7146
LOC117615317	16.501	17.5519	3.91385	10.1715	28.4057	26.6778	26.4118	24.4055
LOC117615096	481.623	571.413	462.813	493.316	516.564	479.312	582.074	530.087
LOC117615592	0	0	0	4.06859	0	0	0	1.95244
LOC117614231	0	0	0	6.10288	0	3.55704	0	0
LOC117614522	171.198	232.076	171.231	159.692	196.736	218.758	238.722	169.862
LOC117614081	1728.48	1548.47	1669.26	1775.94	2022.07	1380.13	1352.08	1558.04
LOC117616616	53.6282	41.9296	86.1047	48.823	44.1867	65.8053	57.9027	63.4542
LOC117615767	0	1.95022	0	6.10288	2.10413	0	0	1.95244
LOC117616271	153.665	185.27	219.176	187.155	243.027	312.131	244.817	234.292
LOC117624761	315.581	375.416	304.302	318.367	310.359	384.161	425.636	363.153
LOC117624785	242.358	229.15	194.714	201.395	286.162	271.225	251.927	238.197
LOC117624795	256.797	229.15	166.339	234.961	252.495	226.761	226.532	232.34
LOC117615154	22.6889	23.4026	58.7078	31.5315	11.5727	19.5637	43.681	33.1914
LOC117635631	578.566	755.708	587.078	810.666	294.578	360.151	345.384	255.769
LOC117628471	583.722	715.729	604.69	591.979	489.21	654.496	582.074	536.92
LOC117615609	959.12	966.332	1174.16	1269.4	1089.94	1040.44	1219	1454.57
LOC117625902	229.983	387.118	431.502	422.116	339.817	390.385	454.079	507.634
LOC117614607	4677	4213.44	5633.99	4824.33	5219.29	4474.76	4919.7	4712.21
LOC117614515	132.008	135.54	171.231	111.886	77.8528	180.52	172.692	151.314
LOC117616489	282.579	328.611	327.785	396.687	320.88	331.694	382.97	309.461
LOC117638034	3068.15	3633.25	4079.21	4273.03	3865.28	4333.37	4170.01	3986.88
LOC117613639	248.546	232.076	231.896	348.881	421.878	362.818	584.106	747.783
LOC117614733	44.3464	32.1786	81.2124	68.1488	88.3734	39.1275	30.4751	71.264
LOC117614098	87.6615	87.7597	88.0616	68.1488	95.7379	84.4798	86.3461	72.2402
LOC117615250	1579.97	1327.12	1447.15	1850.19	1379.26	1262.75	1202.75	1284.7
LOC117615459	0	1.95022	0	2.03429	4.20826	1.77852	2.03167	9.76219
LOC117614258	876.615	788.862	804.296	779.134	880.578	829.68	917.301	837.596
LOC117614370	1208.7	1338.82	1142.84	1180.91	871.109	1244.97	1183.45	1113.87
LOC117615555	359.928	408.57	412.911	320.401	230.402	389.496	500.807	452.965
LOC117613845	6951.04	7524.91	6421.65	6420.23	7198.22	6524.51	6844.71	6156.03
LOC117631699	6225	6178.28	5473.52	5855.71	4448.13	4117.28	4325.43	3980.04
LOC117631646	18.5636	28.2781	19.5693	33.5658	25.2495	21.3423	38.6018	33.1914
LOC117631626	681.697	666.974	686.881	669.282	756.434	675.838	696.864	761.451
LOC117613838	333.114	320.81	388.45	314.298	773.267	521.107	664.357	655.043
LOC117613839	0	0	0	0	8.41651	1.77852	2.03167	1.95244
LOC117613842	5064.77	4341.18	3200.55	3562.05	10813.1	6702.36	9413.76	9725.09
LOC117613841	52.5969	40.9545	71.4278	31.5315	26.3016	50.6879	49.776	77.1213
LOC117613840	11.3444	13.6515	21.5262	6.10288	10.5206	4.4463	5.07918	4.88109
LOC117613808	171.198	199.897	222.111	220.721	212.517	187.634	207.231	185.482
LOC117615450	1015.84	930.253	1070.44	1161.58	1335.07	1029.76	1073.74	926.431
LOC117614506	935.4	899.049	1026.41	986.632	810.09	1212.95	1076.79	950.837
LOC117615355	2.06262	0	10.7631	3.05144	4.20826	1.77852	10.1584	4.88109
LOC117626253	310.425	418.321	420.739	461.785	386.108	408.171	460.174	435.394
LOC117615551	1333.49	959.506	817.016	625.545	860.589	931.945	978.251	702.877
LOC117615550	10.3131	19.5022	10.7631	38.6516	14.7289	24.8993	41.6493	19.5244
LOC117615549	1.03131	4.87554	1.95693	0	0	1.77852	0	2.92866
LOC117615419	1.03131	3.90043	0	1.01715	0	2.66778	0	0
LOC117614846	15.4697	8.77597	7.8277	11.1886	4.20826	18.6745	10.1584	13.6671
LOC117614572	39.1898	51.6807	72.4062	89.5089	63.1239	72.0301	109.71	88.8359
LOC117637441	41.2525	39.0043	37.1816	40.6859	49.447	56.0234	43.681	53.692
LOC117638272	10015.1	8852.03	8391.29	8875.62	10302.9	8745.88	8863.17	10061.9
LOC117614727	2092.53	1780.55	2045.97	2352.66	2326.11	1853.22	1885.39	2374.16
LOC117630653	150.572	127.739	160.468	148.503	137.82	168.07	124.948	136.671
LOC117630647	570.315	642.596	615.453	659.111	670.165	431.291	555.663	574.017
LOC117614859	413.556	464.151	349.311	498.402	460.804	479.312	548.552	640.399
LOC117614601	11.3444	8.77597	25.44	26.4458	33.6661	19.5637	22.3484	29.2866
LOC117614613	6.18787	3.90043	0	0	0	0	0	0
LOC117614134	2165.75	3359.25	3181.96	3595.61	2481.82	3012.82	3633.65	1891.91
LOC117615006	68.0666	42.9047	91.9755	71.2003	72.5924	46.2416	26.4118	53.692
LOC117613821	406.337	397.844	366.923	365.156	309.307	343.255	337.258	296.77
LOC117613820	1661.44	1571.87	1539.12	1645.74	1561.26	1660.25	1824.44	1661.52
LOC117616483	884.866	824.941	796.468	898.14	1013.14	707.852	680.611	761.451
LOC117630875	824.018	683.55	568.487	766.929	1276.15	728.305	715.149	864.93
LOC117634442	322.801	484.629	432.48	394.653	413.461	478.422	413.446	457.847
LOC117634446	1262.33	1411.96	1447.15	1521.65	1465.53	899.043	1087.96	1039.67
LOC117615626	419.744	413.446	378.665	375.327	589.156	375.268	386.018	452.965
LOC117621117	177.386	190.146	185.908	210.549	189.372	152.953	228.563	142.528
LOC117623114	228.951	118.963	188.843	167.829	125.196	184.077	208.247	171.814
LOC117623105	69.0979	71.1829	64.5785	52.8916	57.8635	52.4664	105.647	79.0737
LOC117623090	1509.84	1127.22	1542.06	1432.14	1525.49	1651.36	1979.87	1955.37
LOC117636800	10186.3	8991.47	8337.48	9508.29	8692.16	6996.7	6887.37	7514.93
LOC117631614	738.419	833.717	612.518	569.602	604.937	714.966	450.016	477.371
LOC117614765	361.99	442.699	435.416	503.488	462.908	587.801	579.027	500.8
LOC117614767	841.55	840.543	849.305	912.381	724.872	885.704	806.574	801.475
LOC117614766	500.186	613.343	684.924	615.374	419.774	772.768	889.873	699.949
LOC117614768	31.9707	37.0541	37.1816	40.6859	48.395	41.7953	28.4434	53.692
LOC117638134	1051.94	1123.32	1190.79	1444.35	1694.88	1259.19	1211.89	1314.97
LOC117632513	1957.43	2144.26	2167.29	2811.39	2871.08	1947.48	2024.56	2482.52
LOC117616667	107.256	118.963	79.2555	116.972	87.3213	88.0368	81.2669	74.1926
LOC117616669	88.6928	84.8344	67.5139	84.4232	76.8007	98.7079	91.4253	86.8835
LOC117616668	353.74	366.64	392.363	334.641	273.537	336.141	327.099	371.939
LOC117613063	2.06262	0	0	0	1.05206	0	0	0
LOC117613082	474.403	519.732	424.653	423.133	460.804	337.919	369.765	393.416
LOC117616710	3126.94	3129.12	3129.12	3430.84	2819.53	2542.4	1931.11	2013.94
LOC117638046	8701.18	8939.79	10352.1	10785.8	5953.63	5825.55	6327.65	5349.68
LOC117615072	0	0	0	0	1.05206	0	0	0
LOC117616340	568.253	474.877	538.154	556.379	595.468	532.667	441.889	392.44
LOC117615123	0	5.85065	0	0	2.10413	1.77852	3.04751	0.976219
LOC117623813	256.797	313.01	279.84	246.149	286.162	219.647	161.518	156.195
LOC117615699	1881.11	1726.92	1937.36	1773.9	1363.48	1876.34	1968.69	1693.74
LOC117619361	0	0	1.95693	0	0	7.11409	0	1.95244
LOC117615020	1443.84	1215.96	1413.88	1447.4	1508.66	1260.08	1537.98	1485.8
LOC117615619	1918.24	1984.34	1865.93	2062.77	1504.45	1501.96	1508.52	1416.49
LOC117634162	3056.81	3560.12	3685.87	3494.92	2831.11	3886.96	3772.82	3372.84
LOC117614719	2191.54	2453.37	2693.71	2810.38	2402.91	1982.16	2269.38	2672.89
LOC117615884	247.515	246.702	353.225	230.892	316.671	327.248	282.403	354.367
LOC117637078	82.5049	41.9296	29.3539	52.8916	86.2693	55.1342	30.4751	57.5969
LOC117637071	1750.14	1607.95	1498.03	1687.45	1683.3	1404.14	1495.31	1535.59
LOC117616765	181.511	166.743	244.616	226.824	191.476	204.53	149.328	230.388
LOC117613938	704.386	741.082	675.139	675.385	580.74	757.65	774.068	802.452
LOC117616567	1.03131	0	0	0	0	1.77852	0	0.976219
LOC117615653	0	0	0	1.01715	0	0	0	0
LOC117615328	0	0	0	0	0	0	2.03167	0
LOC117615375	2.06262	4.87554	2.93539	1.01715	2.10413	1.77852	0	0.976219
LOC117615822	188.73	168.694	179.059	204.446	214.621	145.839	200.12	207.935
LOC117615556	0	5.85065	0	0	0	0	0	0
LOC117622707	2483.4	2918.5	2726	2732.06	2351.36	2961.24	2776.28	2662.15
LOC117615377	0	0	5.87078	0	0	0	0	6.83353
LOC117613959	374.366	494.38	495.102	421.099	330.348	379.714	353.511	335.819
LOC117615704	10.3131	1.95022	8.80616	29.4973	2.10413	24.8993	28.4434	9.76219
LOC117615703	6.18787	15.6017	3.91385	8.13717	4.20826	0.889261	5.07918	0
LOC117621332	2.06262	0	1.95693	0	0	3.55704	0	0
LOC117615374	90.7554	135.54	126.222	55.9431	71.5404	146.728	91.4253	61.5018
LOC117616603	6.18787	8.77597	7.8277	0	4.20826	7.11409	8.12669	7.80975
LOC117615475	62.91	86.7846	56.7508	83.406	65.228	81.812	73.1402	74.1926
LOC117614275	2.06262	1.95022	0	0	0	3.55704	0	0
LOC117624385	401.18	599.691	403.127	554.345	393.472	660.721	485.57	455.894
LOC117615214	4.12525	0	0	2.03429	0	1.77852	10.1584	0
LOC117614077	89.7241	72.158	84.1478	87.4746	71.5404	61.359	75.1719	71.264
LOC117614906	385.711	366.64	344.419	385.499	356.65	399.278	338.274	390.487
LOC117614800	2083.25	2036.02	1798.41	1769.84	2340.84	1741.17	1569.47	1734.74
LOC117620998	135.102	113.112	121.329	147.486	116.779	144.949	102.6	111.289
LOC117615993	751.826	884.423	756.352	766.929	855.328	474.865	554.647	536.92
LOC117616903	0	0.975108	0	0	0	0	0	0
LOC117615235	442.433	491.454	508.801	442.459	361.91	485.536	446.968	421.726
LOC117613567	824.018	869.796	758.308	823.889	1056.27	1086.68	889.873	985.005
LOC117613232	327.957	313.01	294.517	299.041	380.847	348.59	436.81	429.536
LOC117623040	334.145	370.541	450.093	371.259	309.307	422.399	476.427	414.893
LOC117623049	1996.62	1716.19	1574.35	1341.62	1543.38	1312.55	1170.24	1232.96
LOC117623058	0	5.85065	0	0	0	0	0	0
LOC117614176	1934.74	1617.7	1567.5	1800.35	1696.98	1297.43	1214.94	1212.46
LOC117615398	0	0	0	0	1.05206	3.55704	0	0
LOC117615447	0	0.975108	0	0	0	0	0	0
LOC117614690	827.112	782.036	606.647	685.557	671.217	638.489	640.993	500.8
LOC117631044	566.19	571.413	496.081	562.482	612.301	551.342	556.678	574.017
LOC117631053	135.102	164.793	158.511	137.315	167.278	187.634	135.106	170.838
LOC117616823	279.485	334.462	271.034	295.99	409.253	271.225	294.593	356.32
LOC117613933	200.074	165.768	155.576	171.898	168.33	168.96	174.724	124.956
LOC117614762	845.676	919.527	1037.17	940.861	1126.76	1337.45	1303.32	1197.82
LOC117616399	965.308	852.244	796.468	920.518	925.817	701.627	797.432	737.045
LOC117615092	434.182	416.371	568.487	440.424	397.68	427.734	473.38	511.539
LOC117614624	18.5636	17.5519	23.4831	17.2915	32.614	24.8993	23.3642	12.6908
LOC117615140	4.12525	0	0	4.06859	0	3.55704	0	0
LOC117615258	0	0	0	0	0	0	4.06335	0
LOC117614713	88.6928	120.913	44.0308	47.8059	30.5099	49.7986	72.1244	24.4055
LOC117614356	14.4384	13.6515	14.6769	68.1488	6.31239	5.33556	23.3642	2.92866
LOC117612785	1280.89	2049.68	2191.76	1535.89	144.133	213.423	81.2669	94.6932
LOC117615464	8.25049	1.95022	2.93539	1.01715	2.10413	0	7.11086	6.83353
LOC117615473	30.9394	46.8052	55.7724	46.7887	56.8115	34.6812	16.2534	34.1677
LOC117612111	1488.18	1587.48	1468.67	1781.02	1769.57	1653.14	1617.21	1523.88
LOC117637889	2513.31	2396.81	2169.25	2006.83	2956.3	2552.18	2372.99	2403.45
LOC117614637	86.6302	47.7803	64.5785	106.8	90.4775	133.389	97.5203	67.3591
LOC117614040	140.258	166.743	167.317	194.275	149.393	90.7046	167.613	105.432
LOC117616438	1928.55	2118.91	1963.77	2012.93	1562.32	1726.06	1564.39	1242.73
LOC117616439	1748.07	1646.96	1513.68	1694.57	1610.71	1442.38	1508.52	1491.66
LOC117614384	8.25049	5.85065	6.84924	9.15432	33.6661	15.1174	16.2534	10.7384
LOC117623841	5351.48	4606.41	4788.6	5731.62	5413.92	3866.51	4351.84	4178.22
LOC117623849	71.1605	99.461	90.0186	21.3601	63.1239	120.939	104.631	130.813
LOC117616179	8237.09	7659.47	7311.07	8188.03	10053.5	8226.55	8222.18	8994.88
LOC117616711	455.84	459.276	713.299	496.368	288.266	720.301	819.78	723.378
LOC117614387	193.887	227.2	201.563	412.962	408.201	281.896	240.753	413.917
LOC117618719	1297.39	1299.82	740.696	648.94	866.901	733.64	402.271	459.799
LOC117615506	814.736	695.252	601.754	564.516	696.467	607.365	494.712	643.328
LOC117620579	721.918	746.932	185.908	180.035	469.221	422.399	89.3936	273.341
LOC117615030	1627.41	1383.68	1489.22	1346.7	1736.96	1511.74	1357.16	1757.19
LOC117616572	68.0666	46.8052	27.397	70.1831	42.0826	98.7079	57.9027	62.478
LOC117615646	1578.94	1568.95	1396.27	1640.66	1599.14	1483.29	1300.27	1409.66
LOC117615516	10.3131	4.87554	0	6.10288	0	3.55704	6.09502	2.92866
LOC117615645	904.46	736.206	1100.77	1135.14	1556	1160.49	1354.11	1696.67
LOC117615647	391.898	524.608	558.702	556.379	338.765	551.342	536.362	617.946
LOC117615648	60.8474	25.3528	70.4493	40.6859	44.1867	53.3556	43.681	61.5018
LOC117615649	1740.85	1731.79	1999.98	1794.25	1824.28	1932.36	1993.07	1909.48
LOC117632451	959.12	952.68	1208.4	931.706	806.933	1153.37	1147.9	1030.89
LOC117614325	52.5969	37.0541	51.8585	18.3086	33.6661	68.4731	28.4434	62.478
LOC117634357	4.12525	3.90043	5.87078	12.2058	12.6248	5.33556	10.1584	3.90487
LOC117634365	1823.36	1709.36	2085.1	1810.52	2386.08	1581.99	1957.52	1982.7
LOC117615292	4.12525	3.90043	7.8277	14.2401	21.0413	7.11409	6.09502	23.4292
LOC117615849	555.877	613.343	522.499	657.077	750.122	537.113	521.124	660.9
LOC117614053	4.12525	5.85065	3.91385	2.03429	2.10413	8.89261	4.06335	32.2152
LOC117615558	0	1.95022	0	0	0	0	0	0
LOC117615397	20.6262	17.5519	25.44	28.4801	10.5206	14.2282	10.1584	13.6671
LOC117624811	14.4384	16.5768	46.9662	26.4458	21.0413	20.453	32.5068	43.9298
LOC117624942	7942.13	7681.9	6685.83	6789.45	7100.38	6977.14	6851.82	6879.41
LOC117625029	0	1.95022	9.78463	2.03429	14.7289	8.89261	30.4751	9.76219
LOC117625116	346.521	476.828	358.117	337.693	543.917	618.036	645.056	713.616
LOC117638302	21.6575	17.5519	14.6769	28.4801	16.833	19.5637	15.2375	23.4292
LOC117615587	9.28181	1.95022	0	5.08573	2.10413	1.77852	0	0
LOC117628658	227.92	201.847	198.628	222.755	168.33	112.047	145.265	142.528
LOC117628637	20.6262	16.5768	1.95693	9.15432	9.46858	16.0067	7.11086	23.4292
LOC117628617	23.7202	10.7262	1.95693	14.2401	11.5727	17.7852	7.11086	27.3341
LOC117616394	135.102	167.719	110.566	89.5089	117.831	168.07	133.075	150.338
LOC117616798	475.435	533.384	368.88	333.624	442.919	401.057	361.638	213.792
LOC117614113	127.883	234.026	76.3201	69.166	264.068	212.533	60.9502	277.246
LOC117612351	558.971	534.359	607.625	619.442	819.558	634.932	617.629	677.496
LOC117616622	711.605	734.256	590.013	747.603	739.601	497.986	596.296	664.805
LOC117615671	0	0	0	0	0	1.77852	0	0
LOC117620928	133.039	127.739	159.489	151.555	137.82	144.949	121.9	125.932
LOC117613934	3894.23	3497.71	3278.83	3636.3	4216.67	2601.09	3057.67	3266.43
LOC117634793	766.265	629.92	834.629	689.625	493.418	746.979	908.158	689.21
LOC117615380	4744.03	4167.61	4145.75	4950.45	3958.92	3117.75	3401.02	3520.24
LOC117614242	3.09394	7.80086	0	2.03429	0	7.11409	5.07918	9.76219
LOC117620968	860.114	795.688	794.512	863.557	594.416	571.795	533.314	528.134
LOC117620988	299.08	402.719	237.766	178.001	283.005	229.429	222.468	221.602
LOC117616230	897.241	905.875	1072.39	1075.12	958.431	1195.17	1513.6	1416.49
LOC117616422	4717.22	4558.63	4363.94	4159.11	4885.79	4773.55	5062.93	4441.79
LOC117614915	10.3131	19.5022	18.5908	10.1715	16.833	16.0067	12.19	13.6671
LOC117616729	567.221	601.641	625.238	633.682	708.039	676.727	724.292	551.564
LOC117615241	24.7515	8.77597	31.3108	22.3772	19.9892	28.4563	16.2534	17.5719
LOC117615348	2.06262	0	5.87078	0	2.10413	3.55704	0	1.95244
LOC117614548	42.2838	45.8301	79.2555	39.6687	22.0934	51.5771	40.6335	28.3103
LOC117614861	8529.98	8148.97	6575.27	6856.59	8905.72	6831.3	6236.22	6469.4
LOC117612387	1247.89	1213.03	1257.32	1426.04	1282.47	1102.68	1251.51	1368.66
LOC117612401	0	0	0	0	0	3.55704	2.03167	0
LOC117612412	650.758	580.189	576.314	574.688	575.479	618.036	423.604	498.848
LOC117612427	118.601	106.287	33.2677	30.5144	90.4775	96.9294	28.4434	90.7883
LOC117615714	36.0959	33.1537	41.0954	43.7373	24.1975	56.9127	30.4751	36.1201
LOC117615023	4.12525	0	0	0	1.05206	1.77852	10.1584	0
LOC117624376	3640.53	2808.31	3774.91	3612.9	3161.45	2422.35	2477.63	2823.22
LOC117615749	0	0	0	0	0	1.77852	0	0
LOC117612692	490.904	587.99	486.296	487.213	546.021	727.415	543.473	476.395
LOC117616782	3.09394	5.85065	0	0	0	3.55704	0	1.95244
LOC117615178	267.11	188.196	109.588	113.92	188.32	240.1	77.2036	222.578
LOC117613806	231.014	262.304	318	73.2346	287.214	285.453	157.455	215.744
LOC117616790	60.8474	76.0584	75.3416	82.3889	74.6966	104.044	49.776	66.3829
LOC117618521	208.325	175.519	229.939	220.721	185.163	137.835	154.407	168.886
LOC117614826	12.3757	17.5519	17.6123	8.13717	21.0413	56.9127	36.5701	23.4292
LOC117615697	184.605	206.723	251.465	250.218	265.12	205.419	260.054	331.914
LOC117613513	254.734	174.544	228.96	187.155	204.1	207.198	186.914	167.91
LOC117615770	4.12525	0	3.91385	4.06859	0	1.77852	0	5.85731
LOC117616016	4.12525	0	0	8.13717	12.6248	3.55704	6.09502	9.76219
LOC117615784	2.06262	13.6515	3.91385	2.03429	5.26032	3.55704	6.09502	5.85731
LOC117614916	101.069	128.714	136.985	158.675	157.81	122.718	115.805	108.36
LOC117615251	11.3444	11.7013	8.80616	8.13717	14.7289	21.3423	23.3642	13.6671
LOC117616633	7567.77	6628.78	6863.91	7598.09	7569.6	6412.46	6970.67	8065.52
LOC117615196	700.261	646.496	751.459	638.768	540.761	795.888	732.418	723.378
LOC117614160	372.304	379.317	322.893	354.984	333.504	308.573	352.495	292.866
LOC117616604	0	0	0	4.06859	0	1.77852	0	1.95244
LOC117637609	118.601	141.391	112.523	184.104	205.153	121.829	113.774	224.53
LOC117637316	4860.57	4581.06	4965.7	4789.74	4801.62	4551.24	4852.65	5122.22
LOC117614989	930.243	801.539	774.942	816.769	789.048	899.932	924.411	944.98
LOC117614543	6.18787	3.90043	0	0	2.10413	0	2.03167	0
LOC117615806	76.3171	72.158	55.7724	30.5144	78.9048	186.745	137.138	128.861
LOC117614508	0	1.95022	4.89231	0	0	1.77852	5.07918	3.90487
LOC117614507	600.223	483.653	636.979	608.254	547.073	683.841	719.212	681.401
LOC117615833	0	0	0	4.06859	0	3.55704	0	0
LOC117615694	2288.48	2024.32	2120.33	2092.27	1760.1	2193.81	2184.05	2321.45
LOC117616471	252.671	308.134	301.366	243.098	265.12	265.889	311.862	223.554
LOC117636714	574.441	526.558	531.305	572.654	517.616	461.526	643.025	504.705
LOC117615906	129.945	170.644	117.416	147.486	85.2172	72.0301	84.3144	74.1926
LOC117615791	573.409	599.691	526.413	555.362	586	547.785	541.441	650.162
LOC117616774	307.331	371.516	342.462	340.744	296.682	447.298	346.4	368.034
LOC117614579	12.3757	19.5022	13.6985	19.3258	32.614	16.0067	17.2692	19.5244
LOC117621545	6.18787	1.95022	0	0	2.10413	4.4463	0	0
LOC117615129	5870.23	6484.47	6304.23	6122.21	6913.11	5074.12	6433.29	5827.05
LOC117615860	9.28181	15.6017	4.89231	6.10288	12.6248	7.11409	7.11086	9.76219
LOC117633704	2027.56	1913.16	1999.98	2130.92	1789.56	2037.3	2212.49	2333.16
LOC117633718	984.903	979.008	899.207	883.9	996.305	894.596	934.57	1083.6
LOC117614389	283.611	237.926	70.4493	72.2174	235.662	102.265	26.4118	121.051
LOC117625619	11.3444	0.975108	7.8277	3.05144	3.15619	9.78187	16.2534	5.85731
LOC117614871	846.707	908.8	558.702	378.379	678.582	611.811	347.416	559.373
LOC117615923	0	0.975108	1.95693	2.03429	0	5.33556	3.04751	0
LOC117615974	14.4384	7.80086	2.93539	26.4458	4.20826	13.3389	17.2692	9.76219
LOC117614892	583.722	535.334	188.843	209.532	456.596	401.057	115.805	361.201
LOC117632226	2469.99	2282.73	2586.08	2487.94	1961.05	2554.85	2965.23	2604.55
LOC117622699	5986.77	5663.43	5305.22	5167.1	5868.42	4963.85	4295.97	3927.33
LOC117615282	237.202	211.598	277.883	186.138	236.714	252.55	231.611	401.226
LOC117614549	1097.32	1070.67	925.626	945.946	573.375	1302.77	1186.5	1041.63
LOC117613985	549.689	467.077	481.404	428.219	500.783	525.553	405.319	464.68
LOC117624301	89.7241	65.3322	160.468	131.212	95.7379	176.963	167.613	158.147
LOC117618656	34.0333	36.079	15.6554	3.05144	17.8851	27.5671	7.11086	33.1914
LOC117618663	4.12525	2.92532	1.95693	1.01715	0	6.22483	5.07918	2.92866
LOC117615990	4.12525	1.95022	4.89231	0	6.31239	1.77852	3.04751	4.88109
LOC117618556	1675.88	1439.26	1602.72	1499.27	1311.92	1653.14	1857.97	1767.93
LOC117618549	504.311	658.198	701.558	609.271	607.041	732.751	762.893	632.59
LOC117618601	22.6889	8.77597	20.5477	20.3429	25.2495	10.6711	10.1584	11.7146
LOC117618610	4.12525	3.90043	5.87078	6.10288	0	0.889261	0	0
LOC117618646	2706.16	2366.59	2409.95	2742.23	2612.28	1630.01	1987.99	1951.46
LOC117615705	201.106	178.445	251.465	154.606	172.539	194.748	171.676	182.553
LOC117615356	1149.91	1127.22	1486.28	1326.36	872.161	1361.46	1441.47	1161.7
LOC117628481	967.37	929.278	1234.82	927.638	961.587	1405.92	1088.98	1257.37
LOC117615483	2.06262	0.975108	0	6.10288	0	1.77852	1.01584	5.85731
LOC117615073	12.3757	15.6017	11.7416	14.2401	9.46858	30.2349	5.07918	23.4292
LOC117614196	136.133	121.888	157.532	143.418	97.842	80.9227	104.631	110.313
LOC117616496	265.047	308.134	315.065	283.784	362.962	294.345	394.145	385.606
LOC117616486	3007.31	2569.41	2734.8	2733.07	2567.04	2711.36	2569.05	2933.54
LOC117614426	537.313	539.235	532.284	572.654	462.908	610.033	414.461	446.132
LOC117616161	18.5636	3.90043	17.6123	12.2058	14.7289	5.33556	6.09502	7.80975
LOC117615830	3.09394	1.95022	7.8277	2.03429	12.6248	1.77852	24.3801	1.95244
LOC117614066	941.588	348.113	363.01	928.655	332.452	772.768	1125.55	209.887
LOC117614042	6.18787	16.5768	11.7416	24.4115	27.3537	15.1174	14.2217	16.5957
LOC117615008	104.162	125.789	86.1047	83.406	53.6553	184.966	92.4411	84.931
LOC117615007	227.92	221.349	67.5139	42.7202	209.361	234.765	68.0611	320.2
LOC117615009	0	0	1.95693	0	0	0	2.03167	11.7146
LOC117616212	25.7828	40.9545	22.5046	23.3944	23.1454	45.3523	14.2217	53.692
LOC117625511	311.456	281.806	121.329	99.6804	306.151	280.117	133.075	375.844
LOC117625176	20.6262	64.3571	53.8154	62.0459	17.8851	32.0134	76.1877	60.5256
LOC117629150	3296.07	3287.09	3132.06	3690.21	3694.85	3120.42	3228.33	3143.42
LOC117616706	2.06262	3.90043	5.87078	6.10288	10.5206	7.11409	3.04751	15.6195
LOC117614927	7.21918	31.2034	7.8277	16.2743	8.41651	0	8.12669	3.90487
LOC117624141	0	0	0	0	1.05206	1.77852	0	0.976219
LOC117624152	432.12	592.865	280.819	239.029	439.763	518.439	793.368	300.675
LOC117624159	2666.97	2398.76	2757.31	2948.71	3185.65	2553.96	3052.59	3075.09
LOC117616440	95.912	98.4859	90.0186	37.6344	81.009	150.285	154.407	107.384
LOC117616139	476.466	394.919	375.73	541.122	492.366	326.359	317.957	377.797
LOC117622395	389.836	488.529	645.785	508.573	540.761	591.358	676.547	600.374
LOC117616167	8.25049	13.6515	19.5693	26.4458	18.9372	10.6711	24.3801	21.4768
LOC117621167	631.163	725.48	584.142	705.9	684.894	811.006	752.735	844.429
LOC117628265	0	0	0	0	0	1.77852	0	0
LOC117616160	83.5363	140.416	138.942	93.5775	115.727	143.171	163.55	92.7408
LOC117614804	143.352	222.325	318	225.807	135.716	163.624	316.941	161.076
LOC117635784	1088.03	1071.64	1109.58	1074.11	1045.75	990.636	953.871	913.741
LOC117614469	371.272	399.794	476.511	386.516	369.275	450.855	639.977	494.943
LOC117616244	2.06262	0	0	0	0	1.77852	0	0
LOC117616255	4.12525	0	15.6554	10.1715	6.31239	8.89261	10.1584	1.95244
LOC117616621	424.9	384.192	370.837	309.213	392.42	455.301	435.794	415.869
LOC117616284	3997.36	3814.62	3016.6	3360.65	3828.46	3937.65	3706.79	3081.92
LOC117614031	266.078	224.275	179.059	187.155	260.912	166.292	174.724	236.245
LOC117616051	177.386	169.669	183.951	166.812	217.777	232.097	250.912	297.747
LOC117633670	669.321	620.168	843.435	689.625	504.991	693.623	726.323	598.422
TRNAP-AGG	0	0	0	0	2.10413	0	0	0
LOC117615737	996.247	732.306	566.53	834.06	1053.12	794.999	776.099	823.929
LOC117615736	1047.81	1057.02	1246.56	1253.12	1424.5	1485.95	1698.48	1652.74
LOC117616807	240.296	246.702	196.671	213.601	226.194	233.876	174.724	289.937
LOC117621819	483.685	484.629	428.567	488.23	447.127	500.654	491.665	486.157
LOC117621828	1051.94	1043.37	1174.16	1119.88	1266.69	638.489	772.036	717.521
LOC117621835	1220.04	1203.28	1233.84	1257.19	1280.36	722.08	842.129	925.455
LOC117613521	85.5989	116.038	110.566	116.972	89.4255	120.05	77.2036	118.122
LOC117625955	5.15656	1.95022	0	0	4.20826	1.77852	0	3.90487
LOC117613924	257.828	310.084	221.133	321.418	231.454	274.782	262.086	269.436
LOC117616457	0	0	0	0	0	0	0	9.76219
LOC117613017	707.48	679.65	654.591	785.237	975.264	851.023	995.52	1249.56
LOC117614484	29.908	54.606	19.5693	50.8573	21.0413	25.7886	37.586	23.4292
LOC117626569	0	0	0	0	2.10413	5.33556	0	0
LOC117626648	0	1.95022	1.95693	0	0	0	0	2.92866
LOC117613874	146.446	95.5606	151.662	134.263	188.32	152.064	164.566	208.911
LOC117615242	35.0646	19.5022	14.6769	15.2572	13.6768	11.5604	31.4909	5.85731
LOC117615312	13.4071	16.5768	24.4616	26.4458	8.41651	15.1174	31.4909	21.4768
LOC117615313	4.12525	0	0	0	4.20826	0.889261	1.01584	0
LOC117614152	674.478	549.961	721.127	590.962	371.379	513.993	640.993	561.326
LOC117613988	303.206	295.458	323.871	308.195	310.359	366.375	371.796	461.751
LOC117637516	2763.92	2604.51	2910.93	2701.54	2611.22	2919.44	3191.76	2812.49
LOC117637298	3943.74	3841.92	3286.66	3743.1	5041.49	3120.42	3257.79	3330.86
LOC117616367	107.256	116.038	127.2	77.3031	96.7899	111.158	137.138	78.0975
LOC117626927	0	0	0	2.03429	0	0	0	1.95244
LOC117625497	212.45	205.748	199.606	158.675	210.413	201.862	213.326	229.411
LOC117613957	532.157	504.131	662.419	428.219	427.138	620.704	652.167	752.665
LOC117620950	53.6282	62.4069	64.5785	50.8573	95.7379	55.1342	56.8869	107.384
LOC117621405	1044.72	1188.66	936.389	1007.99	997.357	1148.04	1139.77	1157.8
LOC117621415	1041.62	1161.35	892.358	1002.91	885.838	747.868	690.769	732.164
LOC117616076	389.836	410.52	596.862	515.693	546.021	442.852	525.188	601.351
LOC117634091	5356.63	6380.13	3282.74	5278.99	3345.56	3392.53	2081.45	2340
LOC117616198	572.378	607.492	497.059	588.928	577.583	455.301	465.253	392.44
LOC117616197	46.409	68.2575	49.9016	72.2174	43.1346	69.3623	75.1719	61.5018
LOC117627152	36.0959	59.4816	33.2677	25.4287	23.1454	43.5738	24.3801	40.025
LOC117629387	133.039	155.042	121.329	135.281	95.7379	168.07	122.916	121.051
LOC117615916	2238.98	2258.35	2456.92	2401.48	2622.8	2072.87	2311.03	2286.3
LOC117614007	450.683	452.45	385.514	379.396	465.012	397.5	400.24	377.797
LOC117621275	5378.29	4803.38	4320.89	4405.26	5699.03	4381.39	5172.64	5383.85
LOC117621284	12.3757	7.80086	0	0	6.31239	8.89261	6.09502	0
LOC117627306	0	0	0	0	2.10413	1.77852	0	0
LOC117621291	731.2	589.94	809.189	677.42	824.818	698.07	751.719	601.351
LOC117629298	397.055	403.695	394.32	494.333	330.348	469.53	435.794	374.868
LOC117629307	140.258	156.017	194.714	119.006	208.309	146.728	159.486	108.36
LOC117614640	16.501	19.5022	1.95693	16.2743	17.8851	19.5637	16.2534	27.3341
LOC117636659	410.462	309.109	446.179	341.761	472.377	480.201	413.446	351.439
LOC117615522	440.37	374.441	426.61	416.013	448.179	507.768	551.599	485.181
LOC117614218	662.102	755.708	598.819	852.369	967.899	571.795	708.038	698.973
LOC117614217	0	0	0	2.03429	2.10413	0	0	0
LOC117627682	472.341	606.517	479.447	455.682	209.361	539.781	662.325	453.942
LOC117633478	579.597	565.562	630.13	565.534	467.117	463.305	552.615	538.873
LOC117633463	2517.43	2672.77	2544.98	2784.95	2167.25	3458.33	3432.51	3218.59
LOC117633488	14.4384	3.90043	5.87078	0	0	6.22483	6.09502	7.80975
LOC117627851	2.06262	0	0	0	0	1.77852	1.01584	0
LOC117627637	313.519	217.449	320.936	307.178	240.923	246.325	159.486	153.266
LOC117627643	2421.52	2169.61	2581.18	2213.31	2445	1915.47	2066.21	1984.65
LOC117620876	705.417	672.824	564.573	661.145	630.187	619.815	647.088	594.517
LOC117614735	10.3131	6.82575	0	4.06859	21.0413	34.6812	4.06335	11.7146
LOC117638486	458.934	509.981	557.724	548.242	381.899	582.466	536.362	475.418
LOC117615277	89.7241	165.768	175.145	122.058	126.248	132.5	123.932	137.647
LOC117614936	325.895	319.835	299.41	295.99	292.474	418.842	401.255	424.655
LOC117615340	40.2212	54.606	72.4062	34.583	33.6661	42.6845	47.7443	75.1688
LOC117627920	86.6302	70.2078	97.8463	12.2058	29.4578	91.5939	70.0927	43.9298
LOC117614114	11.3444	12.6764	24.4616	6.10288	3.15619	20.453	12.19	21.4768
LOC117614265	345.489	311.059	318	323.453	353.494	498.875	335.226	369.011
LOC117616223	645.601	676.725	543.047	628.597	647.02	684.731	674.516	661.876
LOC117614742	281.548	274.98	267.12	213.601	129.404	279.228	270.213	173.767
LOC117632503	1358.24	1251.06	1234.82	1349.75	1527.6	1108.02	1342.94	1226.13
LOC117632490	975.621	922.452	1035.21	975.444	1097.3	1032.43	993.488	862.001
LOC117616759	4705.88	5009.13	4099.76	3694.28	4200.89	4038.13	4507.27	3817.99
LOC117612121	311.456	263.279	258.314	291.921	225.142	284.563	207.231	322.152
LOC117616528	200.074	120.913	108.609	200.378	113.623	139.614	166.597	99.5743
LOC117637641	148.509	149.191	153.619	173.932	120.987	161.845	165.581	169.862
LOC117614877	235.139	250.603	243.637	292.938	236.714	366.375	236.69	313.366
LOC117615440	1795.51	1626.48	1443.23	1673.21	2029.43	1161.37	1392.71	1607.83
LOC117612637	0	1.95022	3.91385	0	6.31239	10.6711	4.06335	1.95244
LOC117630730	715.73	739.132	738.739	674.368	737.497	873.254	835.018	751.688
LOC117630745	629.1	620.168	605.668	714.037	584.948	710.519	764.925	604.279
LOC117630769	1165.38	1120.4	1755.36	1938.68	2659.62	1956.37	2264.3	2664.1
LOC117635191	77.3484	58.5065	46.9662	26.4458	68.3842	47.1308	52.8235	56.6207
LOC117635198	0	3.90043	0	4.06859	0	0	0	4.88109
LOC117635202	69.0979	62.4069	66.5355	51.8745	77.8528	46.2416	31.4909	39.0487
LOC117614888	442.433	424.172	419.76	366.173	277.745	340.587	363.67	350.462
LOC117616557	219.669	330.562	295.496	232.927	186.215	285.453	304.751	213.792
LOC117615928	667.259	624.069	721.127	595.031	701.727	729.194	711.086	792.69
LOC117614377	2091.5	1926.81	2234.81	1882.74	1594.93	1901.24	1593.85	1676.17
LOC117628181	1878.02	2068.2	2021.5	2027.17	1610.71	2255.17	2371.98	1881.17
LOC117613850	1490.25	1377.83	1454	1491.14	1592.83	1685.15	1698.48	1547.31
LOC117614005	2464.84	2316.86	2788.62	2545.92	3127.79	2699.8	3058.68	3260.57
LOC117624505	16095.7	15487.6	16890.2	16935.5	17241.2	17220.5	18916.9	18139.1
LOC117614692	40.2212	14.6266	20.5477	27.463	19.9892	22.2315	59.9344	17.5719
LOC117631109	540.407	523.633	758.308	726.243	605.989	893.707	829.939	797.571
LOC117628535	0	0	0	0	0	0	4.06335	0
LOC117614026	35.0646	40.9545	47.9447	45.7716	31.5619	48.0201	56.8869	35.1439
LOC117615794	115.507	156.992	116.437	130.195	139.925	120.939	150.344	135.694
LOC117616581	153.665	197.947	202.542	163.761	89.4255	149.396	203.167	154.243
LOC117632414	1243.76	1275.44	1123.27	1164.63	1096.25	1204.95	1026	912.764
LOC117624730	175.323	171.619	146.769	230.892	150.445	147.617	164.566	165.957
LOC117636055	1796.55	1723.99	1952.03	2246.88	1962.1	1477.95	1312.46	1588.31
LOC117615333	220.701	179.42	272.013	255.304	163.07	261.443	305.767	316.295
LOC117637713	76.3171	48.7554	53.8154	70.1831	43.1346	44.463	56.8869	43.9298
LOC117620877	2.06262	18.527	12.72	7.12003	5.26032	16.0067	16.2534	11.7146
LOC117615605	320.738	305.209	433.459	356.001	257.756	311.241	314.909	277.246
LOC117633037	410.462	401.744	430.524	205.464	440.815	494.429	350.464	321.176
LOC117629675	1.03131	0	0	0	0	0	0	0
LOC117633047	87.6615	86.7846	93.9324	80.3546	55.7594	44.463	67.0452	54.6682
LOC117629832	215.544	638.696	666.333	546.208	453.44	331.694	710.07	571.088
LOC117629998	4.12525	19.5022	28.3754	28.4801	18.9372	8.89261	31.4909	59.5493
LOC117615880	802.361	779.111	779.835	740.483	729.081	1040.44	1060.53	1040.65
LOC117615881	1343.8	1385.63	1283.74	1401.63	1546.53	1121.36	1092.02	1206.61
LOC117616573	0	0	0	0	0	0	0	1.95244
LOC117616661	88.6928	100.436	83.1693	105.783	78.9048	88.9261	79.2353	113.241
LOC117615709	2408.11	2250.55	2263.18	2013.95	2238.79	2305.85	2259.22	2498.14
LOC117615710	2900.05	2620.11	2379.62	2524.56	2307.18	1822.1	1601.97	1896.79
LOC117616637	35.0646	18.527	45.9877	34.583	168.33	65.8053	106.663	246.007
LOC117621984	345.489	297.408	421.717	456.699	651.228	489.983	547.536	559.373
LOC117623310	99.0059	145.291	90.997	106.8	111.519	106.711	124.948	107.384
LOC117623321	1517.06	1710.34	1827.77	1552.17	1575.99	1678.03	1887.42	1614.67
LOC117615596	336.208	342.263	275.926	337.693	260.912	313.02	366.717	294.818
LOC117630385	0	0	0	0	0	0	2.03167	0
LOC117627063	3532.24	3380.7	3198.59	3132.81	3523.36	3151.54	3425.4	2983.32
LOC117612552	675.509	592.865	643.828	677.42	709.091	535.335	563.789	609.16
LOC117626394	1117.94	1073.59	1309.18	1099.54	873.213	1409.48	1434.36	1302.28
LOC117627469	118.601	111.162	101.76	109.852	78.9048	100.486	96.5045	113.241
LOC117627480	35.0646	31.2034	40.117	18.3086	10.5206	21.3423	27.4276	30.2628
LOC117627488	29.908	48.7554	72.4062	54.9259	51.5512	42.6845	56.8869	37.0963
LOC117627502	84.5676	74.1082	106.652	62.0459	33.6661	101.376	58.9185	52.7158
LOC117614435	57.7535	101.411	99.8032	81.3717	192.528	112.047	122.916	169.862
LOC117615597	1000.37	998.51	1073.37	1117.84	1182.52	817.231	981.298	1025.03
LOC117635254	18.5636	52.6558	42.0739	29.4973	21.0413	27.5671	20.3167	35.1439
LOC117635245	13.4071	5.85065	31.3108	20.3429	8.41651	20.453	22.3484	29.2866
LOC117631984	1144.76	1137.95	1163.39	1119.88	1084.68	1097.35	1389.66	1119.72
LOC117616387	19.5949	31.2034	20.5477	36.6173	23.1454	35.5704	35.5543	31.239
LOC117614050	138.196	136.515	139.92	145.452	95.7379	127.164	88.3778	111.289
LOC117615116	33.002	43.8798	30.3323	63.0631	48.395	53.3556	39.6176	30.2628
LOC117615846	2.06262	0	0	4.06859	0	5.33556	0	0
LOC117615892	371.272	332.512	374.751	287.852	388.212	414.395	460.174	545.706
LOC117634483	4448.05	4538.15	4629.11	4278.12	6061.99	6602.76	6697.41	6489.9
LOC117613881	689.948	794.713	689.816	602.151	699.623	491.761	541.441	566.207
LOC117615541	0	5.85065	2.93539	4.06859	6.31239	3.55704	19.3009	16.5957
LOC117615922	411.493	377.367	340.505	376.344	437.659	365.486	309.83	379.749
LOC117615070	36.0959	37.0541	22.5046	20.3429	10.5206	25.7886	24.3801	25.3817
LOC117635616	2684.5	2991.63	2608.58	3093.14	2676.45	2728.25	2621.87	2461.05
LOC117614357	314.55	251.578	287.668	327.521	260.912	340.587	337.258	349.486
LOC117616570	52.5969	43.8798	39.1385	61.0288	71.5404	62.2483	93.457	75.1688
LOC117616233	998.31	858.095	838.542	880.849	1120.45	737.197	856.35	981.1
LOC117615644	1376.8	1027.76	1206.44	1335.51	1540.22	1498.4	1558.29	1259.32
LOC117616543	1245.82	1192.56	1605.66	1445.37	1277.21	1292.99	1414.04	1365.73
LOC117620077	259.891	269.13	212.326	247.167	322.984	229.429	207.231	336.795
LOC117631498	0	0	0	0	0	0	2.03167	0
LOC117614687	0	7.80086	6.84924	4.06859	4.20826	1.77852	15.2375	0
LOC117614813	206.262	343.238	266.142	408.893	418.722	361.04	351.479	454.918
LOC117615706	4.12525	11.7013	5.87078	3.05144	3.15619	11.5604	4.06335	5.85731
LOC117615099	341.364	352.014	251.465	260.39	332.452	371.711	280.371	276.27
LOC117631757	10.3131	10.7262	11.7416	12.2058	12.6248	3.55704	0	5.85731
LOC117631842	0	0	0	0	2.10413	0	0	0
LOC117635317	14.4384	14.6266	7.8277	2.03429	8.41651	5.33556	1.01584	0
LOC117636760	93.8494	111.162	52.837	37.6344	251.443	205.419	118.853	163.029
LOC117628675	3523.99	3432.38	3488.22	3074.83	3133.05	3387.19	3166.36	2944.28
LOC117616029	40.2212	52.6558	12.72	18.3086	26.3016	26.6778	32.5068	35.1439
LOC117630474	101.069	83.8593	44.0308	54.9259	36.8223	80.0335	76.1877	55.6445
LOC117615032	813.705	783.011	754.395	832.026	651.228	872.365	847.208	669.686
LOC117624804	3250.69	3782.44	3876.67	3728.86	2307.18	4029.24	3926.21	3692.06
LOC117635841	1373.71	1484.11	1248.52	1412.82	1120.45	1057.33	1281.99	1161.7
LOC117635862	292.893	413.446	317.022	342.778	238.819	248.993	176.756	193.291
LOC117628803	229.983	200.872	81.2124	74.2517	307.203	241.879	133.075	287.984
LOC117615471	257.828	243.777	91.9755	92.5603	299.838	238.322	153.391	265.531
LOC117632458	1.03131	0	0.978463	0	0	0	0	0
LOC117616120	585.785	565.562	582.185	543.156	841.651	688.288	838.065	921.55
LOC117616121	10.3131	5.85065	25.44	10.1715	71.5404	27.5671	38.6018	28.3103
LOC117614689	223.795	285.707	404.105	411.944	810.09	518.439	565.821	1237.85
LOC117615153	5.15656	96.5357	78.277	138.332	4.20826	8.00335	147.296	108.36
LOC117615731	101.069	94.5854	66.5355	102.732	69.4362	82.7012	102.6	77.1213
LOC117634757	59.8161	60.4567	13.6985	7.12003	36.8223	43.5738	8.12669	46.8585
LOC117634738	343.427	130.664	79.2555	66.1145	63.1239	78.2549	70.0927	94.6932
LOC117614959	120.663	75.0833	141.877	144.435	110.467	83.5905	149.328	124.956
LOC117633023	406.337	386.143	391.385	343.796	366.118	458.859	354.527	461.751
LOC117615942	103.131	107.262	33.2677	31.5315	83.1131	82.7012	22.3484	80.0499
LOC117615086	0	0	0	2.03429	0	1.77852	6.09502	0
LOC117615239	1.03131	0	0	0	0	1.77852	0	0
LOC117615680	26.8141	42.9047	31.3108	48.823	14.7289	26.6778	15.2375	3.90487
LOC117635510	1538.72	1753.24	1992.15	2397.41	3593.85	2939.01	4061.31	3865.83
LOC117632892	4.12525	18.527	6.84924	10.1715	10.5206	6.22483	14.2217	4.88109
LOC117614487	15784.2	13855.3	14416.7	17753.3	19169.7	17514.9	19369	21224.9
LOC117617267	1.03131	1.95022	2.93539	4.06859	2.10413	0.889261	12.19	11.7146
LOC117633147	1.03131	2.92532	2.93539	8.13717	8.41651	10.6711	8.12669	9.76219
LOC117623911	0	9.75108	7.8277	0	7.36445	1.77852	8.12669	0
LOC117623918	199.043	19.5022	117.416	17.2915	18.9372	5.33556	165.581	119.099
LOC117616683	138.196	120.913	130.136	130.195	77.8528	87.1476	162.534	126.908
LOC117615091	7404.82	7947.13	7019.49	7860.51	7785.28	5392.48	5863.41	4802.02
LOC117633906	33.002	19.5022	13.6985	17.2915	47.3429	33.7919	27.4276	42.9536
LOC117614793	344.458	378.342	455.964	342.778	435.555	397.5	480.491	496.895
LOC117614192	1709.91	1412.93	1501.94	1559.29	1785.35	1095.57	1049.36	1190.99
LOC117633981	24.7515	17.5519	29.3539	17.2915	43.1346	27.5671	31.4909	39.0487
LOC117630704	2209.07	2194.97	2348.31	2541.85	2486.03	3014.59	2862.63	2868.13
LOC117616325	192.855	195.997	190.8	204.446	178.851	262.332	249.896	212.816
LOC117612437	1574.81	1377.83	1438.34	1451.47	1246.7	1428.15	1722.86	1441.87
LOC117630165	694.073	836.642	753.416	747.603	723.82	730.972	716.165	619.899
LOC117622884	90.7554	84.8344	102.739	83.406	104.154	88.0368	103.615	109.336
LOC117624753	1771.79	2042.85	1855.16	1990.56	1935.8	1860.33	1963.61	1653.71
LOC117630924	226.889	252.553	189.822	350.916	150.445	186.745	134.09	140.575
LOC117616594	932.306	826.891	724.062	768.963	754.33	842.13	655.215	925.455
LOC117616094	24.7515	30.2283	23.4831	14.2401	30.5099	21.3423	21.3326	8.78597
LOC117634616	3.09394	23.4026	9.78463	0	11.5727	8.00335	6.09502	10.7384
LOC117614820	916.836	921.477	822.887	778.117	1103.62	754.093	971.14	968.409
LOC117613954	1024.09	896.124	884.53	920.518	1081.52	701.627	783.21	821.976
LOC117616623	1199.42	920.502	1106.64	1102.59	1174.1	665.167	746.64	786.832
LOC117616265	139.227	528.508	393.342	432.287	513.407	273.003	561.758	664.805
LOC117615686	275.36	226.225	191.779	107.818	261.964	159.178	132.059	149.361
LOC117616791	2.06262	6.82575	3.91385	5.08573	4.20826	2.66778	6.09502	7.80975
LOC117638425	492.967	577.264	443.244	526.882	339.817	564.681	480.491	464.68
LOC117616014	486.779	496.33	400.191	444.493	476.585	419.731	396.176	510.562
LOC117615888	310.425	323.736	315.065	309.213	269.328	345.033	366.717	349.486
LOC117634869	4.12525	14.6266	36.2031	11.1886	32.614	26.6778	0	18.5482
LOC117614490	347.552	367.616	486.296	535.019	527.084	408.171	514.013	617.946
LOC117634959	459.965	383.217	434.437	510.608	419.774	436.627	293.577	376.82
LOC117624357	2581.37	2656.19	2279.82	2465.56	2043.11	2015.06	1808.19	1677.14
LOC117631037	3506.46	3610.82	2846.35	3746.15	3587.54	2221.37	2284.62	2689.48
LOC117614656	26.8141	11.7013	19.5693	10.1715	12.6248	5.33556	10.1584	11.7146
LOC117616936	21.6575	13.6515	5.87078	5.08573	7.36445	4.4463	8.12669	11.7146
LOC117616491	1433.52	1217.91	979.441	1033.42	1465.53	889.261	718.197	1032.84
LOC117616175	320.738	357.865	318	377.361	252.495	313.909	312.878	272.365
LOC117614911	1557.28	1732.77	901.164	1052.75	1054.17	933.724	615.597	1023.08
LOC117614865	6311.63	7465.42	5050.82	7097.65	6133.54	3728.67	3409.15	4395.91
LOC117635705	912.711	1244.24	967.699	1212.44	2103.08	1461.06	1880.31	1823.58
LOC117615357	548.658	579.214	890.401	555.362	283.005	770.1	917.301	737.045
LOC117637391	733.263	610.417	693.73	569.602	704.883	570.016	625.755	716.544
LOC117614124	565.159	555.811	655.57	678.437	430.294	737.197	782.194	642.352
LOC117614438	655.914	527.533	519.564	371.259	397.68	290.788	254.975	234.292
LOC117614121	51.5656	52.6558	43.0524	66.1145	66.2801	42.6845	83.2986	60.5256
LOC117615025	569.284	584.089	553.81	620.459	552.334	434.848	581.059	481.276
LOC117636828	24.7515	31.2034	20.5477	12.2058	31.5619	24.8993	17.2692	27.3341
LOC117614958	808.548	857.12	831.693	826.94	658.592	822.566	772.036	712.64
LOC117615726	119.632	186.246	124.265	147.486	114.675	140.503	108.695	168.886
LOC117615625	275.36	336.412	301.366	291.921	291.422	224.094	220.437	241.126
LOC117616511	3311.54	2659.12	2779.81	2861.23	3869.49	2678.45	2990.62	3593.46
LOC117616766	598.161	593.841	520.542	609.271	569.167	624.261	499.792	517.396
LOC117615200	863.208	956.581	898.229	884.918	621.77	754.982	789.305	798.547
LOC117635833	213.482	218.424	233.853	193.258	223.038	212.533	262.086	319.223
LOC117625449	1093.19	902.95	1029.34	976.461	1424.5	1019.98	1206.81	1159.75
LOC117625466	6.18787	19.5022	7.8277	10.1715	33.6661	16.0067	19.3009	19.5244
LOC117625457	2146.16	2102.33	2031.29	2410.64	1975.78	2154.68	2320.17	2076.42
LOC117621150	270.204	277.906	295.496	282.767	233.558	292.567	264.118	261.627
LOC117614638	217.607	199.897	201.563	222.755	284.057	184.077	273.26	219.649
LOC117615658	258.859	314.96	273.97	322.435	234.61	221.426	231.611	184.505
LOC117621214	0	1.95022	21.5262	4.06859	0	5.33556	5.07918	7.80975
LOC117614944	109.319	112.137	101.76	102.732	99.9461	99.5972	100.568	81.0261
LOC117614844	0	0	0	0	0	1.77852	2.03167	3.90487
LOC117616088	739.451	831.767	845.392	905.26	865.849	722.969	590.201	753.641
LOC117616087	8424.79	9166.01	9276.8	9410.64	7497.01	10038	12530.3	10020.9
LOC117632173	566.19	575.314	537.176	555.362	651.228	393.053	342.337	425.631
LOC117632156	342.396	295.458	352.247	267.51	238.819	274.782	262.086	266.508
LOC117632165	5272.07	4635.66	4325.78	4609.71	6335.53	4224.88	5204.13	5487.32
LOC117614200	703.355	754.733	603.711	714.037	546.021	528.221	601.375	461.751
LOC117627114	755.952	828.842	799.404	756.757	829.027	732.751	685.69	658.948
LOC117615992	15.4697	16.5768	18.5908	42.7202	14.7289	9.78187	19.3009	8.78597
LOC117630156	3520.9	3413.85	2999.97	3155.19	3290.86	2948.79	3042.43	3645.2
LOC117616074	1944.02	2002.87	1953.01	1867.48	1477.1	2252.5	2555.85	2269.71
LOC117635374	14.4384	12.6764	20.5477	10.1715	12.6248	20.453	12.19	24.4055
LOC117635565	14.4384	4.87554	0.978463	13.2229	4.20826	10.6711	2.03167	4.88109
LOC117616738	61.8787	57.5314	43.0524	26.4458	34.7181	48.9093	70.0927	57.5969
LOC117615318	55.6908	58.5065	22.5046	49.8402	30.5099	73.8086	39.6176	56.6207
LOC117614901	315.581	321.786	77.2985	226.824	236.714	269.446	361.638	220.625
LOC117614577	27.8454	33.1537	43.0524	36.6173	34.7181	34.6812	14.2217	38.0725
LOC117614575	249.577	179.42	258.314	243.098	178.851	322.802	305.767	299.699
LOC117614578	54.6595	36.079	9.78463	54.9259	46.2908	61.359	18.2851	36.1201
LOC117614576	1691.35	1501.67	1744.6	1624.38	1650.69	1742.95	1846.79	1692.76
LOC117615918	2777.32	3508.44	2478.45	2879.54	2619.64	2569.07	3104.4	2244.33
LOC117616618	1555.22	1402.2	1498.03	1232.78	1660.16	1972.38	2257.19	1930.96
LOC117636166	97.9746	108.237	117.416	104.766	107.311	145.839	129.011	117.146
LOC117636285	1.03131	0	1.95693	0	0	0	0	0.976219
LOC117615724	10.3131	15.6017	3.91385	6.10288	2.10413	8.00335	1.01584	8.78597
LOC117615819	6.18787	0.975108	0	0	2.10413	2.66778	0	0
LOC117636364	30.9394	39.9794	21.5262	9.15432	19.9892	45.3523	22.3484	49.7871
LOC117632589	20.6262	16.5768	36.2031	19.3258	19.9892	54.2449	33.5226	31.239
LOC117614996	7.21918	9.75108	0	3.05144	2.10413	11.5604	3.04751	7.80975
LOC117614997	0	0	0	0	0	2.66778	0	3.90487
LOC117635025	410.462	372.491	427.588	393.636	344.025	437.516	470.332	449.061
LOC117635017	441.401	382.242	453.028	454.665	526.032	417.063	493.697	486.157
LOC117614563	142.321	181.37	217.219	166.812	129.404	161.845	169.645	131.79
LOC117614964	761.108	793.738	1016.62	763.877	846.912	883.925	1009.74	870.787
LOC117613656	0	0	0	2.03429	0	0	0	0
LOC117631873	1399.49	1439.26	1507.81	1512.5	1285.62	1613.12	1511.56	1284.7
LOC117631899	27.8454	58.5065	43.0524	9.15432	36.8223	35.5704	31.4909	27.3341
LOC117631855	1429.4	1350.52	1018.58	1195.15	851.12	809.227	702.959	703.854
LOC117631882	634.257	601.641	616.431	649.957	605.989	571.795	525.188	619.899
LOC117631889	349.615	408.57	342.462	417.03	431.346	461.526	416.493	491.038
LOC117631861	674.478	704.028	614.474	962.221	763.799	667.835	794.384	808.309
LOC117614860	64.9726	58.5065	46.9662	54.9259	47.3429	47.1308	25.3959	48.8109
LOC117615887	419.744	349.089	555.767	465.853	379.795	593.137	542.457	468.585
LOC117613830	203.168	148.216	170.252	212.584	208.309	214.312	166.597	231.364
LOC117634649	3191.91	3644.95	3498.98	4226.24	2855.3	2896.32	3343.12	3075.09
LOC117613910	824.018	680.625	805.275	1074.11	749.07	923.053	883.778	860.049
LOC117614460	16.501	54.606	45.9877	35.6001	29.4578	22.2315	53.8393	31.239
LOC117614971	1549.03	1386.6	1359.08	1536.91	1724.33	1580.22	1722.86	1613.69
LOC117614198	339.302	409.545	434.437	449.579	408.201	499.765	505.887	476.395
LOC117614811	360.959	323.736	238.745	207.498	310.359	302.349	316.941	231.364
LOC117632405	4439.8	4577.16	4908.95	4870.1	5134.07	5583.67	5703.92	5731.38
LOC117627801	95.912	156.992	194.714	149.521	134.664	198.305	143.233	137.647
LOC117622590	5458.73	4868.71	5213.25	6130.34	10697.4	6838.41	7418.66	9108.12
LOC117622601	809.58	925.377	688.838	761.843	1078.37	612.701	553.631	697.02
LOC117622609	46.409	46.8052	92.9539	75.2689	167.278	87.1476	87.362	183.529
LOC117622618	11.3444	15.6017	17.6123	23.3944	39.9784	27.5671	14.2217	47.8347
LOC117622627	22.6889	33.1537	53.8154	48.823	109.415	80.0335	116.821	97.6219
LOC117636766	2.06262	0	0	0	0	0	0	0
LOC117620149	178.417	199.897	273.97	247.167	134.664	243.657	251.927	245.031
LOC117613231	19.5949	8.77597	1.95693	4.06859	12.6248	10.6711	8.12669	6.83353
LOC117638616	34.0333	16.5768	38.16	64.0802	36.8223	38.2382	63.9977	41.0012
LOC117626136	435.214	347.138	339.526	476.025	292.474	229.429	200.12	208.911
LOC117626125	78.3797	100.436	78.277	31.5315	93.6337	94.2616	78.2194	82.0024
LOC117614900	248.546	282.781	51.8585	57.9774	203.048	233.876	28.4434	178.648
LOC117621755	27.8454	53.6309	16.6339	26.4458	16.833	52.4664	44.6968	45.8823
LOC117614004	447.589	409.545	467.705	447.545	542.865	433.959	392.113	453.942
LOC117614003	283.611	252.553	315.065	274.63	333.504	297.902	310.846	322.152
LOC117626625	667.259	675.75	676.118	725.226	532.345	791.442	862.445	795.618
LOC117614442	33.002	42.9047	19.5693	8.13717	14.7289	23.1208	44.6968	29.2866
LOC117615883	1.03131	0	0	0	0	0.889261	0	2.92866
TRNAF-GAA	0	0	3.91385	4.06859	0	0.889261	6.09502	7.80975
LOC117614981	0	0	1.95693	0	0	0	0	0
LOC117627561	99.0059	84.8344	96.8678	71.2003	59.9677	128.943	106.663	117.146
LOC117627610	0	0	0	0	2.10413	1.77852	0	0
LOC117627629	0	0	0	0	2.10413	0	0	1.95244
LOC117627574	0	6.82575	0	0	0	1.77852	0	1.95244
LOC117627582	1.03131	0	0	2.03429	0	0.889261	0	2.92866
LOC117627585	0	0	1.95693	0	0	0	0	0
LOC117627568	103.131	66.3073	89.0401	80.3546	77.8528	96.9294	83.2986	90.7883
LOC117627588	0	0	0	0	2.10413	0	0	0
LOC117614914	0	6.82575	0	0	0	1.77852	0	1.95244
LOC117630809	1506.75	1744.47	1658.49	1514.53	1246.7	1774.96	1804.13	1602.95
LOC117613883	1731.57	1650.86	1551.84	1571.49	1602.29	1856.78	1767.56	1482.88
LOC117614850	198.012	173.569	204.499	202.412	218.829	289.899	295.608	276.27
LOC117615210	169.135	86.7846	140.899	135.281	244.079	197.416	296.624	302.628
LOC117614191	110.35	44.855	79.2555	76.286	122.039	77.3657	86.3461	97.6219
LOC117625204	328.988	470.977	657.527	614.357	925.817	1040.44	1600.96	1479.95
LOC117634882	1277.8	1309.57	1382.57	1200.23	826.923	1430.82	1669.02	1208.56
LOC117634905	50.5343	54.606	40.117	88.4918	7.36445	24.01	10.1584	15.6195
LOC117616540	130.977	127.739	79.2555	144.435	74.6966	118.272	145.265	157.171
LOC117615335	5139.03	5280.21	5000.92	4587.33	5935.75	4486.32	5028.39	5272.56
LOC117630502	10362.6	10474.6	8828.67	9822.58	12852	10444.4	10659.2	11667.8
LOC117614126	244.421	186.246	200.585	197.326	134.664	166.292	130.027	167.91
LOC117638679	2.06262	0	0	0	0	0	0	0
LOC117638695	418.713	319.835	395.299	319.384	441.867	214.312	248.88	244.055
LOC117638687	0	62.4069	2.93539	12.2058	0	0	0	0
TRNAG-GCC	0	0	0	1.01715	0	1.77852	0	0
LOC117631813	10448.2	8546.82	9764.08	9521.51	9630.6	8334.15	9630.13	10389.9
LOC117631799	804.423	689.401	832.672	726.243	534.449	884.814	668.421	677.496
LOC117631819	911.68	1094.07	1151.65	1059.87	851.12	1227.18	1262.68	1069.94
LOC117616365	8.25049	81.909	48.9231	38.6516	28.4057	40.906	41.6493	42.9536
LOC117618091	124.789	143.341	22.5046	47.8059	78.9048	133.389	26.4118	86.8835
LOC117618497	8.25049	13.6515	9.78463	0	2.10413	12.4497	8.12669	5.85731
LOC117618025	123.757	137.49	20.5477	101.715	98.894	136.057	12.19	89.8121
LOC117618393	2.06262	7.80086	0	6.10288	2.10413	5.33556	2.03167	5.85731
LOC117618183	3330.11	3260.76	3366.89	3447.11	2898.44	3125.75	3147.06	3463.62
LOC117614287	420.775	464.151	525.434	526.882	918.452	710.519	748.672	894.216
LOC117637778	1772.82	1782.5	2077.28	1918.34	1566.52	2056.86	2018.47	1785.5
LOC117616750	545.564	610.417	620.345	545.191	374.535	408.171	495.728	493.967
LOC117614267	0	1.95022	1.95693	6.10288	15.781	3.55704	2.03167	5.85731
LOC117622739	59.8161	71.1829	76.3201	53.9088	71.5404	76.4764	77.2036	57.5969
LOC117622762	895.179	938.054	807.232	1005.96	742.757	618.036	713.117	704.83
LOC117622749	1739.82	1571.87	1635.99	1535.89	2053.63	1713.61	1766.54	1786.48
LOC117615841	2455.55	2378.29	2132.07	2037.34	2293.5	1923.47	1776.7	1956.34
LOC117616938	14.4384	0	5.87078	0	4.20826	0	0	1.95244
LOC117614477	60.8474	115.063	108.609	70.1831	142.029	87.1476	168.629	135.694
LOC117615231	2229.7	2333.43	2531.28	2827.67	2302.97	2380.55	2334.39	2459.09
LOC117614342	596.098	572.388	636.979	632.665	569.167	493.54	473.38	468.585
LOC117616429	693.042	721.58	820.93	723.191	594.416	666.056	631.85	708.735
LOC117614628	24.7515	27.303	23.4831	25.4287	23.1454	9.78187	24.3801	27.3341
LOC117623345	892.085	856.145	927.582	673.351	597.573	915.939	808.606	761.451
LOC117616624	113.444	120.913	90.997	56.9602	61.0197	98.7079	101.584	60.5256
LOC117616630	433.151	430.022	443.244	504.505	378.743	336.141	377.891	352.415
LOC117616665	1714.04	1550.42	1192.75	1401.63	1834.8	1092.9	1389.66	1289.58
LOC117616144	2.06262	1.95022	0.978463	0	2.10413	0	6.09502	3.90487
LOC117613089	97.9746	110.187	108.609	107.818	154.653	122.718	91.4253	119.099
LOC117613936	746.67	921.477	635.022	485.179	902.671	562.013	495.728	394.392
LOC117616893	3.09394	3.90043	0.978463	4.06859	6.31239	1.77852	2.03167	2.92866
LOC117616916	0	0	0	0	0	0	0	0.976219
LOC117614483	997.279	998.51	977.484	1059.87	932.129	1174.71	1001.61	1005.51
LOC117616286	836.394	736.206	774.942	961.204	900.567	830.57	1100.15	951.813
LOC117616288	6.18787	5.85065	7.8277	10.1715	1.05206	2.66778	0	1.95244
LOC117616290	261.953	240.852	260.271	387.533	241.975	194.748	195.041	205.982
LOC117616287	4.12525	7.80086	1.95693	4.06859	4.20826	10.6711	10.1584	13.6671
LOC117637753	25.7828	54.606	75.3416	35.6001	55.7594	69.3623	140.185	177.672
LOC117616529	68.0666	126.764	74.3632	106.8	83.1131	67.5838	38.6018	106.408
LOC117637836	15.4697	19.5022	26.4185	46.7887	22.0934	21.3423	27.4276	35.1439
LOC117614702	26.8141	8.77597	1.95693	1.01715	4.20826	4.4463	0	1.95244
LOC117614708	10.3131	2.92532	0.978463	0	2.10413	3.55704	0	1.95244
LOC117615604	736.357	1143.8	324.85	334.641	641.759	740.754	252.943	565.231
LOC117614158	1057.09	891.248	998.032	1100.55	834.287	508.657	541.441	582.803
LOC117629418	3251.73	3241.26	3607.59	3493.9	2405.02	3006.59	3193.79	2832.01
LOC117629932	3614.75	4289.5	3918.74	4057.4	3164.61	3586.39	3782.98	3449.96
LOC117632713	5330.85	5239.25	5261.19	4928.08	5941.01	5309.78	4785.61	5396.54
LOC117616935	50.5343	21.4524	16.6339	10.1715	35.7702	14.2282	6.09502	18.5482
LOC117614027	610.537	512.907	575.336	522.813	360.858	459.748	507.918	560.349
LOC117616937	4.12525	0	9.78463	0	0	0	0	0
LOC117614737	129.945	109.212	105.674	104.766	176.747	120.939	138.154	192.315
LOC117614738	2.06262	0	1.95693	2.03429	1.05206	0	0	0
LOC117614736	2.06262	3.90043	0	0	4.20826	8.89261	8.12669	9.76219
LOC117614211	2.06262	1.95022	0	0	0	1.77852	2.03167	0
LOC117615365	2424.61	2558.68	2278.84	1890.88	2111.49	2544.17	2194.21	2550.86
LOC117621482	12.3757	15.6017	43.0524	11.1886	21.0413	8.89261	8.12669	9.76219
LOC117615001	2.06262	0	0	0	0	3.55704	0	0
LOC117616133	915.805	974.133	875.724	892.038	992.097	885.704	779.147	984.028
LOC117616194	213.482	255.478	196.671	292.938	187.267	221.426	223.484	217.697
LOC117615857	375.397	346.163	493.145	396.687	458.7	497.097	556.678	495.919
LOC117617233	2.06262	1.95022	3.91385	0	0	8.89261	12.19	7.80975
LOC117636851	7592.52	7634.12	7170.17	7325.49	8393.37	5922.48	5328.06	5755.79
LOC117614383	4.12525	3.90043	3.91385	14.2401	4.20826	9.78187	8.12669	22.453
LOC117616805	879.709	762.534	884.53	705.9	690.154	910.603	879.715	909.836
LOC117614051	2894.89	2481.65	2890.38	3014.82	3133.05	2818.96	2660.48	2760.75
LOC117616687	0	0	0	0	0	0	8.12669	0
LOC117614262	175.323	155.042	174.166	259.372	165.174	139.614	218.405	178.648
LOC117615148	348.583	418.321	478.468	536.036	378.743	351.258	268.181	311.414
LOC117638525	17033.1	15420.4	15431.3	20149.7	9406.51	9759.64	9023.68	7445.62
LOC117638617	8087.55	8047.56	8015.57	8626.42	4486	4496.99	3800.24	3927.33
LOC117638793	5680.47	6045.67	5192.7	6294.1	4141.98	4246.22	3634.66	3557.34
LOC117614233	113.444	125.789	113.502	101.715	107.311	72.0301	63.9977	82.9786
LOC117614232	0	1.95022	1.95693	0	0	0	0	0
LOC117623423	782.766	895.149	944.216	753.706	512.355	946.173	1032.09	730.212
LOC117623433	282.579	259.379	294.517	197.326	375.587	236.543	281.387	264.555
LOC117613829	316.613	274.98	294.517	318.367	328.244	318.355	243.801	321.176
LOC117614740	0	3.90043	0	0	0	0	0	0
LOC117626871	2072.94	2113.06	2346.35	2127.87	1633.86	2315.63	2256.17	1887.03
LOC117616079	1292.23	964.381	1251.45	1214.47	1039.44	1283.2	1292.14	1573.66
LOC117620561	2759.79	2627.92	2199.58	2242.81	2931.05	2130.67	1866.09	2544.03
LOC117637831	1140.63	959.506	1003.9	1311.1	1440.28	923.053	934.57	1222.23
LOC117637826	1806.86	1616.73	1883.54	1633.54	1958.94	1508.19	1434.36	1426.26
LOC117637799	1334.52	1393.43	1436.38	1416.89	1146.75	1249.41	1190.56	1147.06
LOC117615460	350.646	438.798	414.868	574.688	557.594	298.792	372.812	423.679
LOC117632361	4881.2	4711.72	4029.31	4650.39	4674.32	3726.89	4136.49	3927.33
LOC117629140	1176.73	1282.27	659.484	1136.15	171.486	301.459	189.961	123.98
LOC117620821	464.09	460.251	371.816	443.476	504.991	306.795	324.052	376.82
LOC117616389	382.617	438.798	430.524	317.35	357.702	338.808	357.575	380.725
LOC117637100	28.8767	25.3528	50.8801	32.5487	74.6966	41.7953	74.1561	95.6694
LOC117637086	126.851	121.888	177.102	132.229	197.788	211.644	209.262	212.816
LOC117616011	401.18	520.707	542.068	427.202	451.336	459.748	572.932	456.87
LOC117615482	0	13.6515	22.5046	15.2572	33.6661	21.3423	39.6176	65.4066
LOC117630963	3044.43	3105.72	3105.64	3145.02	3106.75	3106.19	2725.49	2747.08
LOC117614019	870.427	932.203	1058.7	1048.68	923.713	801.224	972.156	1072.86
LOC117614678	505.343	624.069	744.61	745.568	1632.8	997.751	1284.02	1585.38
LOC117614064	316.613	260.354	239.723	326.504	524.98	521.107	548.552	450.037
LOC117632853	3179.53	3457.73	2783.73	3031.1	3274.02	3199.56	2958.12	2737.32
LOC117623797	2900.05	2570.38	2825.8	3054.49	2679.61	3012.82	2727.52	2832.99
LOC117623809	1884.21	2118.91	2090	2081.08	1751.69	1827.43	1803.11	1673.24
LOC117616169	641.476	721.58	743.632	748.62	778.528	757.65	746.64	744.855
LOC117632704	87.6615	138.465	73.3847	188.172	229.35	145.839	121.9	163.029
LOC117634046	6.18787	0	7.8277	0	5.26032	3.55704	0	9.76219
LOC117615229	430.057	352.014	303.323	184.104	419.774	290.788	245.832	199.149
LOC117632928	850.832	803.489	492.167	267.51	762.747	624.261	397.192	553.516
LOC117632938	91.7868	74.1082	74.3632	54.9259	91.5296	67.5838	43.681	30.2628
LOC117632945	34.0333	35.1039	13.6985	20.3429	13.6768	18.6745	18.2851	26.3579
LOC117632920	318.675	262.304	133.071	113.92	237.767	200.084	82.2828	158.147
LOC117614618	2379.24	2164.74	1777.87	1710.84	2226.17	1454.83	1079.83	993.791
LOC117614619	1223.14	1099.92	858.112	1295.84	1185.68	705.184	571.916	348.51
LOC117633454	5464.92	5428.42	4291.54	4438.83	5234.02	3827.38	2910.37	2959.89
LOC117633746	2476.18	2057.48	1804.28	1114.79	2099.92	2179.58	1644.64	1757.19
LOC117616551	20.6262	11.7013	15.6554	7.12003	17.8851	16.896	23.3642	18.5482
LOC117616552	309.394	233.051	251.465	202.412	312.463	194.748	209.262	271.389
LOC117632342	10.3131	6.82575	6.84924	2.03429	0	11.5604	9.14253	1.95244
LOC117614274	24312.1	26051	22700.3	32660.6	36251	21674.8	18916.9	22979.2
LOC117616831	16903.2	19765.4	13416.7	19154.9	10701.6	8607.15	8009.87	6650.98
LOC117614539	286.705	248.652	248.529	211.566	354.546	232.986	158.471	186.458
LOC117615525	48.4717	5.85065	18.5908	14.2401	12.6248	23.1208	2.03167	0
LOC117614874	408.399	427.097	273.97	249.201	310.359	372.6	418.525	463.704
LOC117616505	319.707	253.528	362.031	308.195	207.257	265	293.577	232.34
LOC117616408	459.965	401.744	449.114	490.265	648.072	669.613	712.101	922.527
LOC117627820	1337.61	1272.52	1274.94	1412.82	1106.77	1333	1344.97	1154.87
LOC117636416	105.194	85.8095	144.812	77.3031	68.3842	98.7079	141.201	77.1213
LOC117615295	11.3444	5.85065	0	8.13717	18.9372	0	2.03167	3.90487
LOC117614453	653.852	633.82	890.401	891.02	916.348	771.878	887.841	887.383
LOC117614590	255.765	274.98	291.582	299.041	368.223	289.899	267.165	321.176
LOC117613851	965.308	828.842	853.219	963.238	973.16	840.351	844.16	966.456
LOC117634834	215.544	199.897	278.862	210.549	176.747	329.916	394.145	308.485
LOC117626105	1462.4	1124.3	1678.06	1488.09	1379.26	1009.31	1291.13	1148.03
LOC117626117	507.405	525.583	490.21	497.385	642.811	346.812	378.907	418.798
LOC117622509	838.456	819.09	873.767	834.06	1445.54	891.929	1035.14	984.028
LOC117622500	622.912	578.239	611.539	644.871	819.558	726.526	628.803	783.904
LOC117613437	899.304	712.804	785.705	773.031	835.339	692.734	570.9	694.091
LOC117637555	78.3797	109.212	103.717	71.2003	118.883	69.3623	61.966	49.7871
LOC117637563	39.1898	45.8301	34.2462	51.8745	55.7594	23.1208	29.4593	25.3817
LOC117624116	22.6889	22.4275	2.93539	20.3429	1.05206	12.4497	12.19	9.76219
LOC117616724	0	1.95022	0	4.06859	4.20826	3.55704	8.12669	6.83353
LOC117616725	368.178	345.188	130.136	146.469	313.515	360.151	110.726	321.176
LOC117625045	10.3131	12.6764	0.978463	6.10288	1.05206	27.5671	4.06335	10.7384
LOC117616772	0	1.95022	0	0	4.20826	3.55704	29.4593	6.83353
LOC117616771	533.188	544.11	395.299	431.27	476.585	578.909	409.382	506.657
LOC117614251	4.12525	1.95022	15.6554	6.10288	2.10413	13.3389	10.1584	2.92866
LOC117616374	411.493	372.491	392.363	421.099	477.637	389.496	444.936	497.871
LOC117616756	143.352	126.764	131.114	165.795	95.7379	133.389	160.502	130.813
LOC117616757	352.709	433.923	451.071	535.019	361.91	401.946	330.147	453.942
LOC117614720	56.7221	36.079	76.3201	52.8916	111.519	32.9026	52.8235	54.6682
LOC117616217	973.558	933.178	921.712	999.855	1043.65	737.197	751.719	771.213
LOC117614041	30.9394	17.5519	25.44	19.3258	9.46858	48.0201	28.4434	40.025
LOC117631689	1565.53	1387.58	1751.45	1836.97	1253.01	1768.74	1669.02	1621.5
LOC117615753	161.916	181.37	179.059	185.121	186.215	128.943	110.726	133.742
LOC117615751	49.503	99.461	89.0401	49.8402	85.2172	69.3623	44.6968	69.3115
LOC117614625	0	1.95022	3.91385	2.03429	10.5206	12.4497	2.03167	0
LOC117616460	101.069	150.167	183.951	261.407	207.257	67.5838	218.405	129.837
LOC117613258	2.06262	0	0	0	2.10413	0	0	0
LOC117634714	1409.8	1307.62	1453.02	1481.98	1420.29	1437.93	1365.28	1331.56
LOC117615891	2.06262	0	2.93539	0	0	1.77852	0	3.90487
LOC117616066	254.734	196.972	398.234	427.202	232.506	389.496	546.52	223.554
LOC117629735	305.268	313.01	326.806	313.281	288.266	277.449	341.321	364.13
LOC117614271	80.4423	94.5854	59.6862	78.3203	135.716	82.7012	153.391	186.458
LOC117614818	646.633	651.372	811.145	841.18	698.571	822.566	713.117	889.335
LOC117614183	18.5636	7.80086	23.4831	8.13717	6.31239	23.1208	9.14253	34.1677
LOC117620883	50.5343	48.7554	40.117	38.6516	8.41651	30.2349	20.3167	18.5482
LOC117624292	14264.1	14702.7	14858.9	18055.4	13884.1	8753.88	10505.8	9574.75
LOC117616390	1453.12	1580.65	1707.42	1653.88	1588.62	1702.05	1831.55	1683
LOC117616391	647.664	624.069	779.835	817.786	698.571	787.885	900.031	809.285
LOC117615175	339.302	313.985	385.514	234.961	352.442	265.889	364.685	328.009
LOC117616813	67.0353	78.9837	53.8154	85.4403	85.2172	63.1375	54.8552	44.9061
LOC117614339	8.25049	9.75108	25.44	10.1715	2.10413	5.33556	30.4751	31.239
LOC117616638	373.335	421.247	472.597	453.647	278.797	458.859	435.794	494.943
LOC117616849	0	5.85065	0	0	0	0	0	0
LOC117619476	77.3484	78.0086	48.9231	98.6632	58.9156	74.6979	86.3461	71.264
LOC117614119	2569	2396.81	2507.8	2416.74	2143.06	2915.89	3269.98	3038.97
LOC117613958	1541.81	1699.61	1629.14	1698.63	1696.98	1783.86	1751.3	1870.43
LOC117615533	5.15656	3.90043	0	0	0	1.77852	0	1.95244
LOC117615972	1439.71	1265.69	1134.04	1216.51	1337.17	1184.5	995.52	1186.11
LOC117616521	3945.8	3659.58	3521.49	5109.13	4381.85	2468.59	3223.25	3483.15
LOC117615076	2376.14	1977.52	2246.55	2532.7	2124.12	1604.23	1758.41	1573.66
LOC117615075	0	0	0	0	2.10413	0	1.01584	0
LOC117626985	876.615	768.385	808.21	789.306	650.176	641.157	696.864	641.376
LOC117626973	2023.43	2073.08	1909.96	1997.68	1735.91	2484.59	2240.94	1883.13
LOC117615043	6.18787	7.80086	1.95693	2.03429	6.31239	1.77852	3.04751	9.76219
LOC117637995	350.646	203.798	354.203	365.156	185.163	267.667	215.357	201.101
LOC117638015	46.409	36.079	46.9662	42.7202	31.5619	19.5637	12.19	17.5719
LOC117638003	354.771	417.346	334.634	364.138	366.118	327.248	291.545	388.535
LOC117614634	42.2838	59.4816	71.4278	23.3944	74.6966	62.2483	80.2511	37.0963
LOC117615975	387.773	312.034	361.053	248.184	423.982	386.828	325.068	294.818
LOC117614718	181.511	131.64	151.662	158.675	192.528	136.057	146.28	214.768
LOC117615964	429.026	454.4	405.083	350.916	406.097	425.067	411.414	362.177
LOC117617556	4.12525	13.6515	14.6769	9.15432	11.5727	1.77852	6.09502	13.6671
LOC117629566	2721.63	2484.57	2741.65	2526.59	2694.34	2787.83	2603.59	2788.08
LOC117614100	11.3444	13.6515	19.5693	4.06859	9.46858	1.77852	0	12.6908
LOC117614693	35.0646	48.7554	45.0093	40.6859	57.8635	43.5738	48.7602	33.1914
LOC117628849	396.024	488.529	534.241	451.613	333.504	553.12	550.583	496.895
LOC117613974	1425.27	1341.75	1359.08	1527.75	1337.17	1347.23	1523.75	1379.4
LOC117633943	153.665	179.42	194.714	190.206	169.382	167.181	205.199	172.791
LOC117633929	465.122	536.309	472.597	556.379	365.066	568.238	573.948	480.3
LOC117614796	415.619	454.4	360.074	338.71	473.429	414.395	421.572	408.059
LOC117616310	2113.16	2018.47	2176.1	1988.52	1417.13	1834.54	1814.28	2053.96
LOC117613793	79.411	50.7056	67.5139	57.9774	88.3734	85.369	101.584	133.742
LOC117630553	707.48	588.965	809.189	837.112	748.018	789.664	839.081	790.737
LOC117630563	114.476	133.59	155.576	130.195	96.7899	118.272	161.518	101.527
LOC117614498	401.18	366.64	430.524	528.916	342.973	471.308	476.427	417.822
LOC117615985	319.707	292.532	391.385	293.955	336.661	354.815	467.285	376.82
LOC117614337	161.916	116.038	189.822	514.676	67.3321	212.533	275.292	137.647
LOC117614295	87.6615	64.3571	52.837	90.526	41.0305	49.7986	62.9819	52.7158
LOC117622386	1909.99	1823.45	1766.12	2036.33	1627.54	1957.26	1987.99	1905.58
LOC117630697	1884.21	2011.65	2135.98	2178.73	1442.38	2368.1	2147.48	2207.23
LOC117614486	17.5323	17.5519	15.6554	36.6173	31.5619	24.01	19.3009	10.7384
LOC117631743	1482	1542.62	1696.65	2281.46	1665.42	1304.55	1417.09	1456.52
LOC117636653	178.417	233.051	259.293	168.846	131.508	209.866	146.28	136.671
LOC117613810	4.12525	9.75108	24.4616	4.06859	4.20826	1.77852	0	1.95244
LOC117614464	2921.71	2262.25	2495.08	2829.7	2131.48	1106.24	818.764	1307.16
LOC117632568	58.7848	76.0584	64.5785	63.0631	33.6661	9.78187	16.2534	17.5719
LOC117632562	3645.69	3329.99	3350.26	3718.69	4993.1	3834.49	4445.3	4863.52
LOC117615266	2336.95	2207.64	2308.19	2073.96	1866.36	2164.46	2192.18	2157.44
LOC117630426	826.081	705.978	869.853	736.414	796.413	918.606	1037.17	1018.2
LOC117624394	5888.79	5872.1	3652.6	4560.89	6174.57	4158.18	3140.97	2342.92
LOC117614055	1091.13	1099.92	1181.98	1137.17	1081.52	923.942	836.034	889.335
LOC117613982	259.891	205.748	304.302	291.921	220.934	315.688	355.543	275.294
LOC117613980	63.9413	75.0833	103.717	123.075	143.081	101.376	164.566	141.552
LOC117613983	406.337	497.305	470.64	477.042	421.878	440.184	317.957	428.56
LOC117615413	2664.91	2682.52	2481.38	3108.4	3090.97	2271.17	2640.16	3006.75
LOC117615529	4.12525	3.90043	3.91385	6.10288	32.614	5.33556	4.06335	30.2628
LOC117615989	20.6262	41.9296	37.1816	44.7545	44.1867	17.7852	20.3167	24.4055
LOC117613928	3495.12	4102.28	3805.24	3898.72	3325.58	3961.66	4236.04	3511.46
LOC117613891	1075.66	1118.45	1067.5	1137.17	1138.33	1211.17	1182.43	1030.89
TRNAP-UGG	6.18787	1.95022	4.89231	1.01715	4.20826	0	3.04751	4.88109
LOC117616532	566.19	449.525	565.551	509.59	419.774	632.264	685.69	556.445
LOC117616397	818.862	771.31	811.145	678.437	726.976	804.781	693.816	761.451
LOC117613836	326.926	313.01	237.766	270.561	251.443	239.211	215.357	194.268
LOC117613862	2.06262	7.80086	0	2.03429	2.10413	5.33556	7.11086	1.95244
LOC117630148	4850.26	4325.58	4725	5273.91	4980.47	4569.02	5030.42	5175.91
LOC117616249	817.83	967.307	662.419	785.237	743.81	585.134	498.776	530.087
LOC117616248	1096.28	909.775	1019.56	979.512	1317.18	852.801	939.649	834.667
LOC117616247	1027.19	981.933	1276.89	946.964	831.131	1086.68	1064.6	840.524
LOC117632723	850.832	1025.81	967.699	946.964	787.996	1092.01	1141.8	891.288
LOC117613833	177.386	127.739	194.714	167.829	236.714	149.396	170.661	170.838
LOC117632304	2.06262	1.95022	0	0	0	0	0	0
LOC117614631	747.701	808.364	805.275	637.751	668.061	965.737	768.988	856.144
LOC117614652	242.358	204.773	261.249	215.635	288.266	196.527	173.708	252.841
LOC117614093	44.3464	52.6558	41.0954	71.2003	70.4883	94.2616	97.5203	84.931
LOC117614942	2389.55	2288.58	2049.88	2210.26	2993.12	2152.9	2048.94	2445.43
LOC117632843	1060.19	943.904	951.066	1058.85	1241.44	847.465	950.823	1159.75
LOC117632834	152.634	74.1082	149.705	128.16	207.257	123.607	190.977	184.505
LOC117614909	4401.64	4239.77	4186.84	4528.34	4536.5	4007.9	4466.63	4750.28
LOC117635033	2002.81	2500.18	1973.56	1862.4	2206.18	2506.83	2082.47	1648.83
LOC117613911	0	0.975108	3.91385	0	0	0.889261	0	0.976219
LOC117621476	0	6.82575	0.978463	11.1886	5.26032	1.77852	4.06335	7.80975
LOC117616294	3.09394	2.92532	0	0	1.05206	0	1.01584	1.95244
LOC117615732	4.12525	19.5022	7.8277	2.03429	6.31239	3.55704	11.1742	7.80975
LOC117620791	48.4717	52.6558	67.5139	69.166	43.1346	80.0335	84.3144	34.1677
LOC117615040	57.7535	77.0335	74.3632	58.9945	105.206	44.463	76.1877	76.1451
LOC117613139	310.425	207.698	248.529	286.835	245.131	225.872	198.088	264.555
LOC117613909	7187.21	7239.2	6753.35	6752.84	5274	6968.25	7472.49	6469.4
LOC117635939	621.881	736.206	754.395	695.728	634.395	784.328	797.432	740.95
LOC117620858	60.8474	40.9545	43.0524	29.4973	21.0413	38.2382	62.9819	35.1439
LOC117620866	184.605	267.18	206.456	196.309	200.944	192.08	174.724	230.388
LOC117614308	24.7515	21.4524	22.5046	14.2401	33.6661	16.896	28.4434	14.6433
LOC117616168	387.773	327.636	307.237	391.601	198.84	329.026	286.466	309.461
LOC117614494	115.507	114.088	106.652	87.4746	116.779	143.171	122.916	100.551
LOC117624938	2097.69	2179.37	1621.31	2072.94	1342.43	913.271	906.126	716.544
LOC117624928	600.223	629.92	574.358	523.831	501.835	594.026	672.484	610.137
LOC117614405	490.904	482.678	419.76	408.893	352.442	407.281	331.163	342.653
LOC117614454	145.415	154.067	208.413	311.247	190.424	139.614	173.708	99.5743
LOC117632199	0	5.85065	1.95693	0	0	1.77852	0	0
LOC117632184	385.711	388.093	388.45	383.464	394.524	404.614	365.701	376.82
LOC117616297	370.241	434.898	308.216	426.184	246.183	325.469	435.794	384.63
LOC117613937	4.12525	0	0	0	0	0	0	0
LOC117615954	727.075	662.098	726.019	797.443	674.373	785.217	808.606	720.449
LOC117616393	734.294	774.235	801.361	775.066	761.695	634.932	672.484	654.066
LOC117633446	6314.72	5703.4	5602.68	6443.62	7644.3	5286.66	5533.26	5593.73
LOC117625558	149.54	212.573	242.659	158.675	142.029	186.745	182.851	152.29
LOC117625595	439.339	447.574	385.514	401.773	515.512	413.506	538.393	400.25
LOC117625603	63.9413	72.158	81.2124	135.281	178.851	63.1375	110.726	183.529
LOC117625588	45689.2	41737.5	43768.6	44284.5	47797.4	43396.8	52900.7	50884.4
LOC117635153	1821.3	1772.75	1714.27	1924.44	1445.54	1904.8	1708.64	1418.45
LOC117632459	216.575	220.374	227.003	268.527	299.838	248.993	189.961	202.077
LOC117632469	453.777	491.454	458.899	513.659	532.345	561.124	762.893	690.187
LOC117615909	974.59	876.622	961.829	851.352	1016.29	931.056	848.224	904.955
LOC117615910	4.12525	1.95022	0	0	6.31239	2.66778	6.09502	0
LOC117615907	1406.71	1428.53	1290.59	1204.3	1676.99	1476.17	1696.45	1507.28
LOC117614424	2569	2616.21	1862.01	2214.33	2054.68	1525.08	1573.53	1246.63
LOC117638191	104.162	124.814	67.5139	53.9088	219.881	117.382	144.249	95.6694
LOC117638211	4639.87	4420.16	3999.95	3719.71	5087.78	4510.33	4712.47	4368.58
LOC117638201	48.4717	30.2283	17.6123	22.3772	12.6248	19.5637	0	13.6671
LOC117614076	0	9.75108	1.95693	4.06859	0	9.78187	11.1742	3.90487
LOC117638346	272.266	272.055	272.991	362.104	218.829	250.772	227.547	224.53
LOC117616515	752.858	1014.11	990.204	1300.93	807.985	1049.33	1066.63	996.719
LOC117616516	28.8767	40.9545	45.0093	26.4458	31.5619	23.1208	22.3484	31.239
LOC117616517	16.501	12.6764	20.5477	16.2743	12.6248	16.0067	5.07918	17.5719
LOC117616518	307.331	248.652	256.357	257.338	292.474	268.557	278.339	326.057
LOC117615758	1081.85	1239.36	1029.34	1182.94	1114.14	971.962	978.251	912.764
LOC117615230	532.157	535.334	624.259	503.488	460.804	555.788	560.742	445.156
LOC117613981	0	3.90043	0	0	0	0	0	0
LOC117615381	0	1.95022	0	0	0	0	0	0
LOC117615577	95.912	48.7554	42.0739	43.7373	89.4255	123.607	166.597	94.6932
LOC117613995	0	0	0	2.03429	2.10413	1.77852	0	0
LOC117633200	1029.25	1220.83	1052.83	1044.61	1136.23	963.069	1044.28	773.165
LOC117633190	546.595	614.318	437.373	568.585	651.228	496.207	465.253	559.373
LOC117614867	819.893	809.339	742.653	698.78	860.589	951.509	875.651	932.289
LOC117622190	920.961	872.721	858.112	853.386	805.881	666.056	669.436	676.52
LOC117614006	471.309	457.326	454.985	535.019	616.51	479.312	500.807	518.372
LOC117614462	280.517	321.786	344.419	329.556	539.709	389.496	440.873	614.042
LOC117615517	242.358	207.698	268.099	343.796	274.589	318.355	262.086	238.197
LOC117616275	1267.48	1509.47	818.973	2267.22	755.382	732.751	294.593	147.409
LOC117616514	57.7535	42.9047	28.3754	14.2401	70.4883	77.3657	48.7602	30.2628
LOC117615829	22027.8	23130.5	21855.9	25081.8	16614.2	12470.1	9759.14	10796
LOC117615034	1563.47	1522.14	1571.41	1442.31	1261.43	1393.47	1454.68	1102.15
LOC117615122	525.969	555.811	574.358	594.014	478.689	492.65	468.301	450.037
LOC117614133	189.761	242.802	202.542	234.961	259.86	177.852	187.93	194.268
LOC117615372	29.908	34.1288	29.3539	84.4232	34.7181	22.2315	44.6968	49.7871
LOC117614272	233.076	283.756	288.646	229.875	130.456	159.178	245.832	165.957
LOC117614697	482.654	505.106	552.831	569.602	453.44	529.999	444.936	524.229
LOC117613879	671.384	609.442	647.742	934.758	1117.29	483.758	342.337	686.282
LOC117635880	1166.41	952.68	1069.46	1181.92	1365.58	984.412	1084.91	1104.1
LOC117615294	364.053	315.935	406.062	354.984	277.745	361.04	387.034	305.556
LOC117615293	167.073	197.947	145.791	187.155	132.56	147.617	171.676	200.125
LOC117636216	10237.8	8797.42	10306.1	9493.03	9514.87	11541.7	12313	12627.4
LOC117616666	521.844	608.467	613.496	572.654	952.118	730.083	892.92	958.647
LOC117616047	386.742	328.611	321.914	279.715	287.214	308.573	273.26	247.96
LOC117616338	62.91	68.2575	83.1693	73.2346	96.7899	101.376	81.2669	115.194
LOC117616582	280.517	277.906	148.726	149.521	229.35	184.966	107.679	140.575
LOC117615636	489.873	437.823	530.327	504.505	375.587	499.765	480.491	471.514
LOC117622073	229.983	203.798	201.563	233.944	172.539	255.218	309.83	247.96
LOC117637570	796.173	940.979	979.441	845.249	779.58	1108.91	1019.9	821
LOC117622472	758.014	739.132	781.792	707.934	882.682	778.992	766.957	840.524
LOC117622486	2460.71	1959.97	2325.81	2539.82	2484.98	1598.89	1745.21	1859.7
LOC117615329	0	3.90043	0	0	0	5.33556	5.07918	0
LOC117615407	0	6.82575	6.84924	2.03429	0	0.889261	5.07918	1.95244
LOC117614161	6.18787	13.6515	14.6769	14.2401	10.5206	3.55704	6.09502	11.7146
LOC117614495	24.7515	15.6017	1.95693	2.03429	9.46858	7.11409	10.1584	1.95244
LOC117614018	606.411	560.687	638.936	662.162	370.327	666.056	650.135	558.397
LOC117612806	165.01	148.216	155.576	181.052	180.955	132.5	159.486	174.743
LOC117614923	12.3757	13.6515	5.87078	12.2058	2.10413	3.55704	21.3326	1.95244
LOC117616359	26.8141	30.2283	43.0524	56.9602	79.9569	56.9127	85.3303	77.1213
LOC117614079	1169.51	1488.01	1470.63	1300.93	923.713	1504.63	1360.21	1068.96
LOC117632327	2004.87	2151.09	2256.33	2182.8	1530.75	2129.78	2093.64	2043.23
LOC117626409	1501.59	1634.28	1492.16	1447.4	1283.52	1722.5	1941.26	1564.88
LOC117615105	45.3777	34.1288	55.7724	50.8573	69.4362	26.6778	33.5226	30.2628
LOC117632696	436.245	375.416	397.256	455.682	513.407	412.617	409.382	343.629
LOC117616152	817.83	804.464	595.884	855.42	770.111	684.731	622.708	668.71
LOC117614893	173.26	124.814	140.899	124.092	185.163	175.184	160.502	279.199
LOC117621539	62.91	83.8593	74.3632	52.8916	42.0826	84.4798	73.1402	61.5018
LOC117637334	1193.23	1302.74	1472.59	1555.22	879.526	1003.09	1173.29	955.718
LOC117614772	2.06262	1.95022	5.87078	6.10288	0	3.55704	1.01584	3.90487
LOC117614773	2.06262	0	0	0	0	0	0	0
LOC117614769	2.06262	29.2532	2.93539	7.12003	6.31239	8.00335	6.09502	10.7384
LOC117614771	15.4697	0	1.95693	4.06859	4.20826	1.77852	2.03167	9.76219
LOC117616462	0	3.90043	3.91385	6.10288	10.5206	10.6711	6.09502	7.80975
LOC117614128	0	0	3.91385	4.06859	0	5.33556	0	0
LOC117614138	4.12525	0	5.87078	1.01715	0	1.77852	8.12669	1.95244
LOC117615400	1205.6	1133.08	922.69	1024.27	1161.48	1125.8	1089.99	1037.72
LOC117616740	248.546	171.619	188.843	205.464	152.549	172.517	213.326	164.005
LOC117615728	375.397	415.396	415.847	599.099	479.741	427.734	365.701	396.345
LOC117616347	140.258	128.714	109.588	106.8	126.248	184.966	105.647	141.552
LOC117614045	987.997	1297.87	1289.61	1156.5	791.152	1334.78	1370.36	1034.79
LOC117615354	6.18787	0	0.978463	0	0	1.77852	2.03167	3.90487
LOC117615988	85.5989	168.694	172.209	157.658	96.7899	140.503	136.122	117.146
LOC117629974	634.257	646.496	734.825	542.139	411.357	618.036	754.767	454.918
LOC117615687	452.746	385.168	389.428	361.087	359.806	297.902	307.799	289.937
LOC117615503	711.605	666.974	759.287	835.077	744.862	961.291	980.282	894.216
LOC117615602	0	0.975108	0	0	0	0	0	0
LOC117615601	456.871	450.5	376.708	306.161	369.275	321.023	335.226	392.44
LOC117614226	0	1.95022	0	0	0	0	0	0
LOC117615055	2.06262	5.85065	0	12.2058	0	7.11409	9.14253	1.95244
LOC117615052	1270.58	1305.67	1439.32	1311.1	662.801	1458.39	1425.22	1002.58
LOC117615054	151.603	180.395	136.985	162.743	157.81	201.862	235.674	169.862
LOC117614244	0	0	0	1.01715	6.31239	0.889261	3.04751	0.976219
LOC117636065	55.6908	37.0541	34.2462	29.4973	35.7702	70.2516	33.5226	74.1926
LOC117623398	1718.17	1805.9	1765.15	1689.48	1322.44	1486.84	1585.72	1488.73
LOC117616040	0	3.90043	1.95693	0	0	0	2.03167	0
LOC117616039	78.3797	64.3571	100.782	82.3889	91.5296	64.916	62.9819	64.4304
LOC117616178	1205.6	1134.05	1060.65	1072.07	1204.61	1182.72	1170.24	1121.68
LOC117614392	2.06262	1.95022	0	1.01715	0	1.77852	0	0
LOC117616542	6.18787	7.80086	11.7416	0	15.781	8.00335	6.09502	6.83353
LOC117614436	3.09394	9.75108	2.93539	4.06859	0	0	13.2059	1.95244
LOC117614445	0	0	11.7416	0	0	0	0	0
LOC117615373	57.7535	112.137	129.157	137.315	185.163	237.433	147.296	146.433
LOC117614497	1.03131	0	0.978463	0	1.05206	0	0	1.95244
LOC117620773	43.3151	78.0086	159.489	132.229	33.6661	99.5972	132.059	103.479
LOC117621796	0	1.95022	0	2.03429	0	0	1.01584	0
LOC117614517	16.501	17.5519	17.6123	10.1715	16.833	11.5604	6.09502	15.6195
LOC117616525	371.272	475.853	424.653	275.647	325.088	361.929	271.228	220.625
LOC117613926	149.54	238.901	242.659	199.361	197.788	213.423	221.452	225.507
LOC117616202	85.5989	113.112	59.6862	84.4232	67.3321	82.7012	110.726	90.7883
LOC117629792	1476.84	1866.36	1907.02	1669.14	964.743	1750.07	2227.73	1549.26
LOC117616383	3897.33	3749.29	3272.96	3943.48	3027.84	2304.07	2084.5	2161.35
LOC117616527	2255.48	2226.17	2127.18	2802.24	3058.35	2255.17	2117	2362.45
LOC117628225	212.45	235.001	199.606	231.909	213.569	276.56	264.118	221.602
LOC117616803	53.6282	73.1331	9.78463	8.13717	50.4991	65.8053	18.2851	54.6682
LOC117616802	116.538	156.017	105.674	98.6632	92.5817	177.852	125.964	122.027
LOC117616272	596.098	467.077	591.97	597.065	495.522	363.708	344.369	346.558
LOC117634263	6809.75	6923.26	7338.47	9945.66	11029.8	7075.85	7973.3	9335.58
LOC117616199	149.54	85.8095	162.425	212.584	192.528	149.396	186.914	205.982
LOC117626910	781.734	849.319	974.549	959.169	563.906	939.949	1106.25	767.308
LOC117622879	6511.7	5947.18	6536.13	7116.97	9472.79	7156.77	8009.87	9795.38
LOC117614779	8085.48	8347.9	9785.6	11005.5	13279.2	9719.62	11949.3	12375.5
LOC117614781	6.18787	7.80086	11.7416	10.1715	12.6248	21.3423	26.4118	23.4292
LOC117614153	583.722	743.032	524.456	694.711	722.768	451.744	571.916	526.182
LOC117614896	2.06262	0	0	0	0	1.77852	0	0
LOC117616794	167.073	229.15	174.166	192.241	165.174	200.084	213.326	227.459
LOC117614208	51.5656	69.2326	70.4493	37.6344	59.9677	74.6979	70.0927	64.4304
LOC117624731	15.4697	15.6017	16.6339	23.3944	16.833	10.6711	23.3642	10.7384
LOC117624746	248.546	230.125	263.206	222.755	246.183	262.332	232.627	291.889
LOC117624739	26.8141	66.3073	34.2462	43.7373	33.6661	40.0167	29.4593	41.0012
LOC117615208	21.6575	30.2283	35.2247	35.6001	36.8223	16.896	46.7285	8.78597
LOC117614606	14.4384	11.7013	3.91385	27.463	8.41651	23.1208	9.14253	4.88109
LOC117637266	2.06262	7.80086	15.6554	6.10288	4.20826	8.89261	1.01584	0.976219
LOC117637290	84.5676	121.888	125.243	126.126	88.3734	104.044	115.805	123.98
LOC117614990	208.325	248.652	273.97	215.635	315.619	298.792	299.672	228.435
LOC117616743	57.7535	36.079	55.7724	56.9602	50.4991	74.6979	47.7443	106.408
LOC117637705	233.076	330.562	459.877	356.001	435.555	463.305	444.936	476.395
LOC117614679	0	0	0.978463	0	0	0	0	0
LOC117614695	0	1.95022	0	0	0	0	0	0
LOC117615067	10096.5	10012.4	8230.83	8087.33	8040.93	5817.54	4529.62	4230.93
LOC117615090	9.28181	12.6764	3.91385	21.3601	2.10413	16.0067	6.09502	1.95244
LOC117621175	11.3444	21.4524	38.16	20.3429	12.6248	50.6879	50.7918	45.8823
LOC117613856	7630.68	7234.32	4110.52	7673.35	6431.27	3508.13	2799.65	5463.9
LOC117614753	716.762	822.991	625.238	774.049	746.966	647.382	472.364	596.47
LOC117614763	2.06262	0	0	0	0	3.55704	2.03167	0.976219
LOC117614341	1913.08	2108.18	2044.01	2123.8	1834.8	2120.89	1935.17	2168.18
LOC117614224	137.164	188.196	159.489	133.246	136.768	144.06	151.36	185.482
LOC117613804	91.7868	89.7099	68.4924	92.5603	63.1239	83.5905	61.966	48.8109
LOC117614918	388.805	230.125	257.336	288.87	249.339	226.761	293.577	302.628
LOC117636838	978.715	954.63	999.01	1004.94	1086.78	1145.37	943.712	1102.15
LOC117633875	4.12525	0	2.93539	10.1715	8.41651	3.55704	6.09502	2.92866
LOC117633884	504.311	531.434	532.284	644.871	551.282	527.332	835.018	579.874
LOC117633889	6.18787	8.77597	5.87078	5.08573	31.5619	18.6745	7.11086	0
LOC117615062	987.997	873.696	822.887	941.878	991.045	832.348	850.255	876.644
LOC117626670	1828.52	1823.45	1731.88	1709.82	1846.37	2389.44	1997.13	2013.94
LOC117615842	0	1.95022	0	0	0	0	0	0
LOC117615225	3904.55	3553.29	3590.96	3627.14	3102.54	4019.46	4182.2	4263.15
LOC117616549	424.9	368.591	452.05	333.624	317.723	423.288	376.875	447.108
LOC117614895	1430.43	1229.61	1623.27	1621.33	1322.44	1244.97	1371.38	1154.87
LOC117614939	16.501	50.7056	13.6985	32.5487	36.8223	56.9127	62.9819	31.239
LOC117614790	2163.69	1970.69	2057.71	2076	1930.54	1895.9	2075.35	2037.37
LOC117631565	476.466	458.301	528.37	449.579	319.828	457.969	465.253	397.321
LOC117637957	4681.12	4273.9	5201.51	5096.92	5339.23	4783.33	4882.11	5552.73
LOC117635990	1690.32	1703.51	1677.08	1750.51	1630.7	1454.83	1617.21	1796.24
LOC117614868	80.4423	154.067	98.8247	169.863	165.174	132.5	117.837	127.885
LOC117614843	0	0	0	0	0	1.77852	0	0
LOC117634920	3048.56	3079.39	3068.46	2848.01	2676.45	3192.45	3429.46	3108.28
LOC117614422	24.7515	35.1039	29.3539	36.6173	86.2693	56.0234	72.1244	52.7158
LOC117615545	178.417	223.3	215.262	227.841	191.476	198.305	218.405	147.409
LOC117616463	188.73	240.852	189.822	200.378	178.851	215.201	210.278	140.575
LOC117616681	107.256	108.237	82.1909	93.5775	61.0197	99.5972	68.0611	89.8121
LOC117634539	622.912	567.513	514.671	459.75	485.002	332.584	442.905	452.965
LOC117634530	1367.52	1336.87	1330.71	1076.14	1319.29	1134.7	898	1046.51
LOC117614510	165.01	149.191	216.24	183.086	105.206	163.624	181.835	167.91
LOC117614869	0	13.6515	13.6985	10.1715	2.10413	3.55704	6.09502	6.83353
LOC117621417	245.452	208.673	232.874	185.121	198.84	216.98	278.339	163.029
LOC117638100	271.235	289.607	423.674	360.07	234.61	405.503	441.889	342.653
LOC117615185	808.548	846.393	979.441	924.586	605.989	796.778	779.147	670.662
LOC117630905	2730.91	2946.78	2472.57	2547.95	2293.5	2378.77	2178.97	1832.36
LOC117616174	1245.82	1059.94	1262.22	1345.68	2495.5	1826.54	2007.29	2858.37
LOC117615981	1045.75	992.66	1122.3	1124.96	1243.54	1040.44	1174.31	1206.61
LOC117614929	569.284	550.936	649.699	787.271	1084.68	793.221	963.013	959.623
LOC117614774	0	0	0	0	0	0	0	1.95244
LOC117614946	0	0	0	0	1.05206	0	0	0
LOC117616563	382.617	360.79	274.948	360.07	275.641	345.922	312.878	242.102
LOC117621440	22.6889	15.6017	11.7416	15.2572	14.7289	15.1174	7.11086	16.5957
LOC117621507	21.6575	13.6515	9.78463	15.2572	10.5206	14.2282	3.04751	17.5719
LOC117616607	4903.89	5004.25	4056.71	5700.09	4701.68	3776.69	3402.04	3478.27
LOC117614975	17.5323	8.77597	14.6769	24.4115	17.8851	8.89261	3.04751	19.5244
LOC117616411	1.03131	0	0.978463	0	0	0	0	0
LOC117616409	274.329	253.528	120.351	142.401	272.485	192.08	139.17	250.888
LOC117616410	33.002	21.4524	19.5693	13.2229	23.1454	20.453	11.1742	22.453
LOC117616412	489.873	441.724	524.456	618.425	463.96	530.889	506.902	471.514
LOC117616227	4.12525	7.80086	0	0	0	0	4.06335	11.7146
LOC117614173	1080.81	1082.37	1391.37	1283.64	1265.63	1299.21	1329.73	1360.85
LOC117615769	39.1898	32.1786	45.9877	36.6173	39.9784	37.349	35.5543	38.0725
LOC117621088	9182.8	8207.48	8995.98	11050.3	12354.4	8401.74	9572.23	10218.1
LOC117614136	463.059	426.122	327.785	422.116	448.179	400.167	311.862	366.082
LOC117627811	736.357	775.211	536.197	640.802	742.757	653.607	550.583	536.92
LOC117613113	520.812	616.268	772.985	661.145	556.542	618.036	541.441	533.015
LOC117615502	404.274	301.308	353.225	350.916	280.901	377.936	345.384	345.581
LOC117616587	74.2544	106.287	131.114	95.6118	88.3734	120.939	116.821	45.8823
LOC117632820	825.049	973.157	978.463	991.718	744.862	1011.09	1082.88	944.98
LOC117612747	312.487	256.453	263.206	278.698	328.244	372.6	338.274	352.415
LOC117615363	239.264	216.474	269.077	282.767	180.955	258.775	246.848	273.341
LOC117615221	0	3.90043	0	0	0	0	2.03167	0
LOC117615930	0	0	0	2.03429	0	0	0	0
LOC117616857	2.06262	0	0	0	0	0	0	0
LOC117623832	4.12525	9.75108	3.91385	25.4287	7.36445	4.4463	14.2217	0
LOC117623822	9.28181	6.82575	1.95693	9.15432	6.31239	2.66778	3.04751	4.88109
LOC117615071	10.3131	16.5768	47.9447	15.2572	27.3537	31.1241	71.1086	35.1439
LOC117631127	59.8161	33.1537	83.1693	65.0974	102.05	73.8086	50.7918	67.3591
LOC117624045	193.887	209.648	223.089	160.709	173.591	166.292	191.993	146.433
LOC117624130	978.715	964.381	899.207	970.358	1200.41	809.227	851.271	863.953
LOC117616176	1872.86	1841	1790.59	1841.04	1829.54	1688.71	1861.01	1709.36
LOC117615966	193.887	187.221	238.745	216.652	135.716	226.761	380.939	217.697
LOC117615145	16.501	13.6515	29.3539	13.2229	31.5619	10.6711	4.06335	13.6671
LOC117615428	0	0	5.87078	2.03429	0	0	0	0
LOC117617943	320.738	265.229	259.293	283.784	294.578	262.332	202.151	224.53
LOC117615181	26.8141	41.9296	20.5477	18.3086	13.6768	54.2449	13.2059	30.2628
LOC117614299	77.3484	105.312	26.4185	48.823	95.7379	58.6912	40.6335	40.025
LOC117636264	285.673	241.827	259.293	301.075	280.901	200.973	264.118	203.053
LOC117636291	69.0979	64.3571	103.717	85.4403	55.7594	79.1442	89.3936	88.8359
LOC117636305	2854.67	3123.27	2632.06	2656.79	2824.79	3193.34	2901.23	3146.35
LOC117636326	598.161	518.757	639.914	679.454	620.718	542.449	519.093	608.184
LOC117615212	3.09394	4.87554	2.93539	1.01715	2.10413	6.22483	10.1584	14.6433
LOC117615021	84.5676	76.0584	121.329	106.8	114.675	72.0301	93.457	90.7883
LOC117638641	18.5636	15.6017	14.6769	11.1886	25.2495	18.6745	171.676	24.4055
LOC117621517	0	4.87554	1.95693	1.01715	1.05206	0.889261	1.01584	0.976219
LOC117631033	242.358	292.532	287.668	242.081	99.9461	293.456	217.389	263.579
LOC117616277	102.1	111.162	110.566	60.0117	118.883	102.265	82.2828	116.17
LOC117614021	1050.91	1088.22	1125.23	651.991	813.246	812.784	653.183	584.755
LOC117615392	18.5636	26.3279	27.397	36.6173	25.2495	16.896	33.5226	0
LOC117614090	3.09394	1.95022	1.95693	0	0	0	3.04751	3.90487
LOC117621078	271.235	314.96	242.659	273.612	190.424	307.684	284.434	244.055
LOC117616219	5.15656	15.6017	0	15.2572	6.31239	4.4463	0	3.90487
LOC117614434	122.726	56.5562	148.726	89.5089	71.5404	63.1375	69.0769	47.8347
LOC117632368	882.803	1028.74	952.044	907.295	662.801	1023.54	992.472	743.879
LOC117632378	2.06262	0	1.95693	2.03429	6.31239	9.78187	1.01584	3.90487
LOC117614671	297.018	377.367	425.631	426.184	345.077	428.624	361.638	418.798
LOC117616628	235.139	186.246	186.886	193.258	245.131	212.533	208.247	177.672
LOC117615771	46.409	71.1829	66.5355	52.8916	17.8851	42.6845	36.5701	31.239
LOC117630307	130.977	151.142	164.382	176.984	168.33	154.731	209.262	145.457
LOC117630315	738.419	627.969	739.718	753.706	682.79	637.6	421.572	370.963
LOC117633249	847.738	913.676	1153.61	948.998	824.818	1199.61	1053.42	1019.17
LOC117616162	835.363	801.539	763.201	778.117	1025.76	837.684	978.251	1097.27
LOC117616452	355.803	413.446	275.926	300.058	348.233	232.986	260.054	318.247
LOC117632949	819.893	839.568	1071.42	955.101	911.088	881.257	1038.19	949.861
LOC117614919	178.417	126.764	158.511	219.704	132.56	195.637	203.167	127.885
LOC117615323	0	0	0	0	0	0	4.06335	0
LOC117615349	0	0	0	0	4.20826	0	0	0
LOC117629104	157.791	246.702	230.917	204.446	93.6337	280.117	241.769	181.577
LOC117629063	1111.75	1032.64	970.635	1045.63	1062.59	1116.02	1118.44	1184.15
LOC117629051	669.321	890.273	950.087	735.397	691.206	819.009	881.746	732.164
LOC117629097	854.957	892.224	797.447	814.734	861.641	745.2	719.212	908.86
LOC117629086	93.8494	105.312	141.877	109.852	105.206	119.161	121.9	110.313
LOC117629077	2.06262	0	0	0	8.41651	0	6.09502	3.90487
LOC117615696	202.137	193.071	151.662	168.846	153.601	149.396	139.17	99.5743
LOC117614189	6.18787	29.2532	22.5046	17.2915	24.1975	33.7919	26.4118	41.0012
LOC117614830	530.094	453.425	471.619	566.551	491.314	604.697	516.045	459.799
LOC117615681	74.2544	77.0335	72.4062	105.783	49.447	56.0234	82.2828	75.1688
LOC117616296	6.18787	5.85065	6.84924	2.03429	14.7289	5.33556	2.03167	11.7146
LOC117615411	16.501	15.6017	9.78463	6.10288	2.10413	7.11409	3.04751	1.95244
LOC117615510	2.06262	13.6515	3.91385	10.1715	0	0	2.03167	9.76219
LOC117613901	0	0	0.978463	0	0	0	0	0
LOC117613899	48.4717	44.855	32.2893	33.5658	30.5099	32.9026	50.7918	37.0963
LOC117629202	1042.66	987.784	1051.85	1140.22	832.183	1055.55	866.509	1030.89
LOC117615559	719.856	793.738	719.17	861.523	671.217	708.741	734.45	604.279
LOC117616800	277.423	298.383	336.591	319.384	272.485	353.926	373.828	364.13
LOC117615781	16.501	42.9047	12.72	46.7887	31.5619	35.5704	38.6018	35.1439
LOC117631447	840.519	911.726	1009.77	812.7	801.673	1120.47	1207.83	963.528
LOC117631140	216.575	252.553	292.56	270.561	259.86	288.12	327.099	332.891
LOC117615435	5.15656	2.92532	1.95693	0	0	0	3.04751	0
LOC117614187	54.6595	50.7056	105.674	67.1317	29.4578	85.369	72.1244	45.8823
LOC117616550	743.576	587.99	587.078	717.088	650.176	481.09	459.158	507.634
LOC117615523	5.15656	21.4524	8.80616	10.1715	17.8851	14.2282	3.04751	20.5006
LOC117616494	27.8454	53.6309	88.0616	73.2346	33.6661	85.369	73.1402	76.1451
LOC117614450	10506	10525.3	9255.28	9864.29	11657.9	7461.79	8329.86	9682.14
LOC117615465	93.8494	73.1331	80.2339	44.7545	22.0934	84.4798	108.695	82.9786
TRNAT-UGU	0	0	0	0	1.05206	0	0	0
LOC117616238	142.321	215.499	205.477	181.052	253.548	190.302	199.104	216.721
LOC117614792	71.1605	84.8344	73.3847	178.001	36.8223	151.174	96.5045	132.766
LOC117616751	53.6282	45.8301	67.5139	92.5603	109.415	59.5805	53.8393	52.7158
LOC117616122	53.6282	44.855	26.4185	23.3944	45.2388	70.2516	43.681	46.8585
LOC117616723	100.037	146.266	200.585	163.761	187.267	137.835	116.821	126.908
LOC117614197	68.0666	62.4069	70.4493	54.9259	54.7073	64.0268	63.9977	21.4768
LOC117614255	14.4384	11.7013	10.7631	18.3086	27.3537	9.78187	23.3642	5.85731
LOC117614254	201.106	193.071	219.176	178.001	168.33	192.97	137.138	148.385
LOC117615532	44.3464	54.606	38.16	12.2058	45.2388	49.7986	63.9977	34.1677
LOC117614323	53.6282	86.7846	55.7724	58.9945	84.1651	110.268	135.106	86.8835
LOC117632277	591.973	626.994	619.367	638.768	563.906	538.892	461.19	515.443
LOC117632294	431.088	507.056	480.425	457.716	465.012	379.714	381.955	406.107
LOC117621448	588.879	551.911	574.358	636.734	559.698	498.875	474.396	492.99
LOC117621457	1359.27	1221.81	1080.22	1334.5	1568.63	1166.71	1277.92	1354.99
LOC117616189	58.7848	37.0541	25.44	30.5144	26.3016	36.4597	52.8235	31.239
LOC117615944	44.3464	71.1829	58.7078	78.3203	33.6661	45.3523	61.966	56.6207
LOC117614106	5191.62	4415.29	4382.53	4706.34	4743.76	4087.04	4020.68	3822.87
LOC117621134	0	0	3.91385	0	2.10413	2.66778	0	0.976219
LOC117624854	728.106	736.206	962.807	775.066	605.989	915.049	1066.63	837.596
LOC117616184	599.192	633.82	531.305	565.534	667.009	760.318	912.221	597.446
LOC117613853	738.419	843.468	710.364	687.591	836.391	819.898	690.769	795.618
LOC117614010	923.024	844.443	859.09	978.495	886.89	741.643	755.782	867.858
LOC117628539	712.636	720.605	751.459	632.665	586	609.144	558.71	577.921
LOC117615613	132.008	207.698	151.662	217.669	139.925	325.469	227.547	198.172
LOC117614277	270.204	317.885	223.089	257.338	218.829	329.916	270.213	248.936
LOC117612621	2368.92	2163.76	2182.95	2384.19	2639.63	2361.88	2132.24	2372.21
LOC117615562	0	0	0	2.03429	6.31239	0	1.01584	0
LOC117632050	1573.78	1556.27	1826.79	1373.15	1508.66	1915.47	1361.22	1765
LOC117632078	327.957	318.86	248.529	222.755	311.411	361.04	300.688	299.699
LOC117632100	1948.15	1699.61	1677.08	1523.69	1918.97	1782.97	1759.43	1755.24
LOC117614239	223.795	161.868	138.942	147.486	107.311	88.9261	108.695	129.837
LOC117614965	60.8474	59.4816	35.2247	26.4458	19.9892	44.463	28.4434	41.0012
LOC117615279	879.709	940.979	751.459	1038.51	887.942	813.674	921.364	806.357
LOC117630723	2.06262	1.95022	2.93539	0	0	0	0	0
LOC117630712	369.21	468.052	485.317	398.721	212.517	415.285	467.285	435.394
LOC117615643	54.6595	41.9296	181.016	77.3031	5.26032	86.2583	67.0452	91.7646
LOC117613501	59.8161	28.2781	83.1693	45.7716	34.7181	36.4597	94.4728	72.2402
LOC117632868	904.46	1033.61	798.425	981.546	1011.03	1064.45	914.253	831.738
LOC117616132	9.28181	95.5606	16.6339	160.709	7.36445	38.2382	11.1742	51.7396
LOC117616143	0	0	1.95693	0	0	8.00335	2.03167	3.90487
LOC117615900	0	0	5.87078	0	2.10413	0.889261	0	0
LOC117615581	490.904	468.052	457.92	479.076	392.42	457.969	511.982	456.87
LOC117618560	174.292	184.295	114.48	211.566	108.363	164.513	142.217	140.575
LOC117614829	261.953	267.18	301.366	344.813	236.714	169.849	174.724	180.6
LOC117624721	210.388	160.893	187.865	213.601	183.059	213.423	220.437	235.269
LOC117615682	33.002	25.3528	18.5908	19.3258	23.1454	31.1241	30.4751	58.5731
LOC117624712	17.5323	14.6266	17.6123	2.03429	10.5206	32.9026	12.19	31.239
LOC117615698	61.8787	95.5606	110.566	78.3203	82.061	113.825	155.423	137.647
LOC117612223	19.5949	7.80086	6.84924	8.13717	10.5206	32.0134	5.07918	14.6433
LOC117616585	1840.89	1371.98	1858.1	1774.92	2036.8	1559.76	2397.37	2038.34
LOC117616586	10.3131	0	12.72	0	4.20826	12.4497	0	2.92866
LOC117615430	20.6262	46.8052	25.44	11.1886	14.7289	31.1241	25.3959	22.453
LOC117616341	3.09394	3.90043	1.95693	13.2229	9.46858	3.55704	9.14253	1.95244
LOC117616677	671.384	798.613	827.779	624.528	321.932	798.556	851.271	738.997
LOC117615183	0	0	1.95693	0	0	8.00335	1.01584	0
LOC117615743	2.06262	1.95022	1.95693	10.1715	2.10413	6.22483	7.11086	2.92866
LOC117616767	2610.25	2491.4	2450.07	2300.79	2616.48	2405.45	2536.54	2783.2
LOC117615752	0	2.92532	17.6123	14.2401	0	0	0	8.78597
LOC117613786	1935.77	1763.97	1898.22	1675.24	1780.09	1933.25	1961.58	1927.06
LOC117614633	134.071	63.382	117.416	155.623	75.7486	118.272	125.964	74.1926
LOC117616379	2767.01	2691.3	2461.81	2662.89	2472.35	2084.43	1928.06	1847.01
LOC117616925	143.352	121.888	70.4493	68.1488	366.118	108.49	99.552	108.36
LOC117616919	2390.58	2104.28	454.007	357.018	4252.44	2200.03	5737.45	1642.98
LOC117616924	75.2858	61.4318	15.6554	15.2572	157.81	38.2382	30.4751	53.692
LOC117616920	1550.06	1426.58	236.788	182.069	2720.64	1415.7	3403.05	1113.87
LOC117615858	1448.99	1009.24	914.862	854.403	2761.67	1635.35	12933.6	1039.67
LOC117614536	80.4423	94.5854	37.1816	28.4801	56.8115	106.711	20.3167	69.3115
LOC117615805	0	0	0	0	0	1.77852	0	0
LOC117614235	57.7535	37.0541	22.5046	28.4801	62.0718	60.4697	80.2511	41.9774
LOC117616744	1621.22	1824.43	1510.75	1577.59	2267.2	1646.02	1662.92	1549.26
LOC117615908	113.444	132.615	110.566	115.955	115.727	107.601	85.3303	159.124
LOC117616512	188.73	152.117	136.006	136.298	58.9156	118.272	84.3144	46.8585
LOC117616062	2036.84	3938.46	3566.5	3314.88	3165.66	2401	4857.73	4088.4
LOC117632688	185.636	164.793	182.972	192.241	165.174	173.406	134.09	157.171
LOC117614216	175.323	188.196	138.942	178.001	155.706	129.832	174.724	148.385
LOC117616770	817.83	511.932	604.69	713.02	644.915	680.284	546.52	802.452
LOC117615915	484.717	487.554	515.65	602.151	476.585	488.204	459.158	530.087
LOC117615945	35.0646	60.4567	106.652	105.783	21.0413	56.0234	84.3144	54.6682
LOC117615501	0	9.75108	2.93539	2.03429	0	5.33556	9.14253	0
LOC117616785	0	0	0	1.01715	0	0.889261	0	0
LOC117626530	1896.58	1979.47	2120.33	1999.71	1529.7	2211.59	2311.03	2231.64
LOC117616675	645.601	585.065	706.45	625.545	714.352	593.137	588.169	648.209
LOC117614240	764.202	759.609	815.059	868.643	775.371	1078.67	1142.82	1126.56
LOC117615047	135.102	74.1082	20.5477	111.886	69.4362	71.1409	121.9	85.9072
LOC117615144	80.4423	65.3322	16.6339	18.3086	64.1759	62.2483	10.1584	49.7871
LOC117616815	906.523	855.169	792.555	899.158	1013.14	687.399	613.565	616.97
LOC117633675	402.212	401.744	406.062	327.521	328.244	483.758	415.477	365.106
LOC117616403	167.073	68.2575	94.9109	117.989	155.706	149.396	126.98	124.956
LOC117613932	22.6889	27.303	41.0954	32.5487	63.1239	58.6912	79.2353	52.7158
LOC117628204	3044.43	3189.58	2987.25	3273.18	3170.92	3141.76	3047.51	3458.74
LOC117615011	31.9707	15.6017	46.9662	22.3772	25.2495	41.7953	28.4434	40.025
LOC117614982	635.288	628.944	532.284	472.973	582.844	615.368	485.57	574.993
LOC117614674	40.2212	40.9545	19.5693	49.8402	14.7289	16.896	19.3009	48.8109
LOC117615924	297.018	307.159	303.323	334.641	336.661	321.912	323.036	442.227
LOC117635590	2.06262	2.92532	1.95693	0	3.15619	1.77852	0	5.85731
LOC117635578	135.102	168.694	144.812	125.109	122.039	248.993	179.803	153.266
LOC117616413	320.738	382.242	324.85	339.727	243.027	288.12	293.577	243.078
LOC117614592	328.988	358.84	370.837	471.956	462.908	363.708	477.443	420.75
LOC117638871	2161.63	2112.08	1762.21	2149.23	2110.44	2273.84	2342.52	2298.99
LOC117616763	2460.71	2209.59	2686.86	3109.42	2945.78	1577.55	2051.99	2146.7
LOC117614406	2.06262	10.7262	7.8277	12.2058	7.36445	9.78187	2.03167	3.90487
LOC117614854	4.12525	2.92532	1.95693	7.12003	6.31239	9.78187	2.03167	0.976219
LOC117614620	1.03131	0	0	0	5.26032	2.66778	0	0.976219
LOC117615038	644.57	632.845	632.087	675.385	729.081	513.993	540.425	514.467
LOC117615037	143.352	106.287	99.8032	99.6804	130.456	86.2583	98.5362	161.076
LOC117629211	745.638	732.306	687.859	661.145	581.792	682.063	633.882	617.946
LOC117629218	487.81	500.23	434.437	461.785	472.377	395.721	398.208	418.798
LOC117637953	356.834	373.466	425.631	375.327	396.628	348.59	349.448	389.511
LOC117614789	701.292	552.886	605.668	566.551	697.519	553.12	596.296	666.757
LOC117614788	6.18787	9.75108	9.78463	8.13717	32.614	16.896	20.3167	17.5719
LOC117624277	5749.56	5327.99	4959.83	4240.48	5537.01	5546.32	5348.38	4831.31
LOC117616138	2.06262	3.90043	1.95693	0	0	1.77852	0	4.88109
LOC117615539	0	5.85065	6.84924	10.1715	4.20826	8.89261	0	5.85731
LOC117616317	482.654	457.326	397.256	488.23	378.743	341.476	349.448	373.892
LOC117615508	501.218	535.334	392.363	478.059	354.546	445.52	533.314	498.848
LOC117615509	8.25049	0	5.87078	4.06859	0	3.55704	14.2217	1.95244
LOC117626448	646.633	554.836	486.296	828.975	676.477	452.634	444.936	673.591
LOC117626310	63.9413	98.4859	128.179	102.732	157.81	193.859	176.756	180.6
LOC117638160	87.6615	126.764	154.597	125.109	111.519	90.7046	113.774	91.7646
LOC117613871	40.2212	63.382	30.3323	36.6173	33.6661	40.906	21.3326	25.3817
LOC117638785	151.603	115.063	97.8463	98.6632	133.612	88.9261	129.011	159.124
LOC117638777	16.501	23.4026	37.1816	26.4458	27.3537	32.9026	50.7918	36.1201
LOC117638801	2.06262	0	1.95693	0	9.46858	3.55704	0	1.95244
LOC117638806	117.57	59.4816	72.4062	57.9774	123.092	127.164	124.948	82.0024
LOC117638815	470.278	396.869	403.127	495.35	554.438	441.963	468.301	467.609
LOC117638822	0	23.4026	30.3323	12.2058	17.8851	4.4463	4.06335	5.85731
LOC117615808	87.6615	150.167	168.296	192.241	172.539	172.517	181.835	230.388
LOC117612611	36.0959	77.0335	30.3323	63.0631	23.1454	16.0067	21.3326	31.239
LOC117614951	327.957	311.059	355.182	248.184	347.181	472.197	386.018	287.008
LOC117637372	0	9.75108	15.6554	21.3601	6.31239	10.6711	3.04751	4.88109
LOC117637381	203.168	285.707	181.016	169.863	251.443	308.573	228.563	183.529
LOC117614107	29.908	34.1288	24.4616	28.4801	13.6768	40.0167	22.3484	49.7871
LOC117629475	918.899	1156.48	848.327	926.621	962.639	979.965	888.857	950.837
LOC117629516	1044.72	979.983	864.961	1073.09	906.879	653.607	593.249	785.856
LOC117629526	704.386	512.907	583.164	554.345	564.959	652.717	579.027	730.212
LOC117629496	1591.31	1643.06	1824.83	1943.77	1645.43	1838.1	2012.37	1840.17
LOC117613877	316.613	307.159	275.926	306.161	448.179	295.235	276.308	337.772
LOC117625263	2968.12	2768.33	2616.41	2751.38	3343.46	2911.44	3286.23	3228.35
LOC117625298	1343.8	1207.18	1160.46	1274.48	1285.62	1082.23	1261.67	1374.52
LOC117625274	3165.1	3406.05	3116.4	3078.9	3654.87	3107.08	2699.08	3002.85
LOC117625283	152.634	124.814	164.382	191.224	295.63	160.067	151.36	147.409
LOC117625289	1096.28	1043.37	1238.73	1166.67	951.066	897.264	809.622	899.097
LOC117615283	969.433	831.767	882.573	1015.11	1100.46	1050.22	1099.14	1247.61
LOC117614816	5979.55	5366.99	5513.64	5695	6363.94	6063.87	6160.03	5518.56
LOC117614451	40.2212	35.1039	31.3108	24.4115	28.4057	36.4597	19.3009	21.4768
LOC117612516	4478.99	4000.87	3632.05	3531.53	3500.22	3487.68	3341.09	3559.29
LOC117614710	43.3151	35.1039	47.9447	84.4232	21.0413	27.5671	12.19	19.5244
LOC117614528	548.658	503.156	590.013	536.036	654.384	566.459	500.807	581.826
LOC117614530	21.6575	64.3571	111.545	89.5089	65.228	124.497	176.756	26.3579
LOC117614529	635.288	705.978	797.447	776.083	590.208	783.439	968.092	759.498
LOC117616109	0	0	6.84924	2.03429	3.15619	13.3389	0	7.80975
LOC117616482	24.7515	5.85065	21.5262	26.4458	29.4578	28.4563	38.6018	20.5006
LOC117616830	786.891	819.09	729.933	709.968	608.093	735.419	697.88	602.327
LOC117613200	476.466	443.674	512.714	538.071	474.481	409.06	509.95	470.537
LOC117623320	628.069	761.559	765.158	712.003	540.761	756.761	647.088	613.065
LOC117623402	29.908	58.5065	59.6862	69.166	61.0197	65.8053	44.6968	49.7871
LOC117616673	23165.3	21130.6	17874.6	24972	10770	6873.1	5581.01	6222.42
LOC117616672	22.6889	28.2781	34.2462	29.4973	12.6248	18.6745	18.2851	23.4292
LOC117616081	345.489	367.616	390.407	289.887	339.817	326.359	349.448	316.295
LOC117624649	59.8161	56.5562	68.4924	81.3717	65.228	97.8187	87.362	56.6207
LOC117624667	2633.97	2232.02	2439.31	2398.43	1934.75	1947.48	2071.29	2038.34
LOC117624660	632.194	697.202	922.69	1058.85	697.519	801.224	796.416	996.719
LOC117615702	178.417	209.648	260.271	232.927	236.714	256.107	268.181	369.987
LOC117616145	0	0	1.95693	0	0	0	0	0
LOC117612130	419.744	444.649	543.047	428.219	453.44	559.345	478.459	493.967
LOC117615088	0	0	1.95693	0	0	1.77852	0	0
LOC117614857	38.1585	13.6515	49.9016	29.4973	59.9677	41.7953	47.7443	36.1201
LOC117624218	56.7221	27.303	19.5693	32.5487	33.6661	43.5738	23.3642	25.3817
LOC117616708	1720.23	1803.95	1770.04	1955.97	1635.96	1077.78	1179.39	1185.13
LOC117616868	7.21918	13.6515	9.78463	6.10288	4.20826	9.78187	7.11086	7.80975
LOC117614397	51.5656	27.303	19.5693	36.6173	17.8851	21.3423	40.6335	27.3341
LOC117616006	115.507	75.0833	97.8463	109.852	144.133	95.1509	89.3936	95.6694
LOC117616166	0	0	1.95693	6.10288	2.10413	0	0	0
LOC117615786	6.18787	7.80086	5.87078	6.10288	16.833	7.11409	6.09502	11.7146
LOC117615785	60.8474	106.287	65.557	54.9259	36.8223	60.4697	33.5226	73.2164
LOC117614947	26.8141	44.855	34.2462	13.2229	39.9784	44.463	32.5068	38.0725
LOC117614698	6.18787	1.95022	1.95693	7.12003	3.15619	14.2282	6.09502	13.6671
LOC117616786	616.724	534.359	481.404	468.905	495.522	578.019	445.952	494.943
LOC117613799	485.748	526.558	500.973	462.802	558.646	439.295	429.699	475.418
LOC117613800	64.9726	83.8593	106.652	58.9945	53.6553	98.7079	61.966	72.2402
LOC117637682	829.175	850.294	943.238	1101.57	1035.23	785.217	729.371	986.957
LOC117636723	576.503	627.969	644.807	580.791	555.49	705.184	665.373	701.901
LOC117613996	1516.03	1253.99	1451.06	1467.74	1738.01	1664.7	1643.62	1786.48
LOC117614078	281.548	273.03	250.486	298.024	345.077	216.98	212.31	206.958
LOC117615524	4995.67	4284.62	5239.67	4540.54	4808.99	4561.02	5031.44	4752.23
LOC117638025	1121.04	1012.16	1122.3	1082.24	960.535	769.211	904.095	837.596
LOC117613801	35.0646	45.8301	33.2677	26.4458	24.1975	8.89261	0	3.90487
LOC117626966	1423.21	1475.34	1396.27	1143.27	1519.18	1557.98	1466.87	1495.57
LOC117615233	4.12525	8.77597	3.91385	18.3086	3.15619	1.77852	4.06335	11.7146
LOC117614883	28.8767	58.5065	62.6216	17.2915	107.311	40.906	37.586	87.8597
LOC117615657	10.3131	9.75108	21.5262	14.2401	27.3537	13.3389	28.4434	1.95244
LOC117638879	19.5949	31.2034	30.3323	19.3258	35.7702	40.906	44.6968	31.239
LOC117617485	29.908	43.8798	67.5139	68.1488	74.6966	39.1275	96.5045	138.623
LOC117625398	1520.15	1769.82	1457.91	1434.18	1478.15	1660.25	1830.54	1599.05
LOC117625407	742.544	625.044	476.511	540.105	651.228	487.315	539.409	612.089
LOC117625418	8644.46	7623.39	8736.69	8440.28	10119.8	8046.03	10002.9	10132.2
LOC117625428	2844.36	2443.62	2560.64	3104.33	4222.99	2409.01	2644.22	2970.63
LOC117625439	523.906	528.508	500.973	454.665	376.639	321.023	309.83	246.007
LOC117614745	519.781	560.687	618.388	748.62	602.833	679.395	1020.92	793.666
LOC117615151	2.06262	0	0	6.10288	0	0	0	1.95244
LOC117615650	957.057	1178.91	1194.7	1278.55	1350.85	1280.54	1332.78	1262.25
LOC117614827	0	1.95022	0	0	0	0	4.06335	0
LOC117620595	482.654	458.301	506.844	532.985	611.249	353.926	550.583	434.417
LOC117616192	88.6928	56.5562	62.6216	83.406	82.061	80.9227	81.2669	121.051
LOC117614972	480.591	557.762	635.022	615.374	453.44	582.466	541.441	436.37
LOC117616203	2.06262	1.95022	0	0	1.05206	0	0	0
LOC117614266	26.8141	37.0541	20.5477	20.3429	18.9372	14.2282	41.6493	17.5719
LOC117615485	485.748	538.259	546.961	568.585	653.332	565.57	652.167	576.945
LOC117613863	8.25049	29.2532	11.7416	22.3772	14.7289	14.2282	31.4909	37.0963
LOC117615068	101.069	145.291	182.972	140.366	76.8007	119.161	135.106	138.623
LOC117628951	0	1.95022	0	0	0	0	0	0
LOC117628978	2581.37	2900.95	2609.56	3101.28	1917.91	1491.29	1371.38	1391.11
LOC117628991	33.002	65.3322	61.6431	64.0802	99.9461	46.2416	63.9977	131.79
LOC117629001	1116.91	1046.29	1132.08	1418.92	1577.04	851.912	1032.09	1093.36
LOC117628942	335.176	385.168	320.936	381.43	359.806	336.141	450.016	346.558
LOC117628969	167.073	188.196	127.2	123.075	169.382	122.718	100.568	155.219
LOC117628986	2168.85	2071.13	1694.7	2086.17	2446.05	1535.75	1689.34	1758.17
LOC117628935	2019.31	2398.76	2112.5	2060.74	1531.81	2160.01	2073.32	1835.29
LOC117614930	661.071	713.779	726.019	824.906	643.863	789.664	773.052	785.856
LOC117616239	3174.38	3065.74	3276.87	2824.62	2957.35	1922.58	1906.73	2177.94
LOC117612568	1093.19	1288.12	1184.92	1281.6	1072.05	1053.77	1111.33	1027.96
LOC117616211	4.12525	0	9.78463	2.03429	2.10413	3.55704	0	8.78597
LOC117617767	579.597	621.144	606.647	465.853	587.052	824.345	752.735	534.968
LOC117617776	1143.72	916.601	1102.73	975.444	982.628	1026.21	995.52	1013.31
LOC117615911	4071.62	4930.14	3465.71	5011.48	6068.31	4080.82	3860.18	4141.12
LOC117616822	203.168	188.196	246.573	393.636	304.047	136.946	217.389	199.149
LOC117615012	0	2.92532	3.91385	10.1715	18.9372	10.6711	10.1584	3.90487
LOC117637839	1571.72	1412.93	1487.26	1502.33	1341.38	1041.32	1145.86	1302.28
LOC117621610	146.446	95.5606	117.416	111.886	62.0718	129.832	171.676	155.219
LOC117621630	1472.71	1521.17	1549.88	1580.65	1823.23	951.509	1530.87	1202.7
LOC117621619	231486	193680	199496	210965	214813	166205	177157	201184
LOC117616237	709.543	488.529	665.355	650.974	685.946	624.261	688.737	624.78
LOC117614473	1094.22	940.979	924.647	1051.73	1146.75	730.083	759.846	738.997
LOC117615847	13501.9	12785.6	13062.5	15261.3	15468.5	12307.4	12893	13131.1
LOC117615795	13.4071	4.87554	7.8277	11.1886	18.9372	9.78187	7.11086	20.5006
LOC117616220	0	0	0	1.01715	0	3.55704	0	1.95244
LOC117615809	517.719	599.691	592.948	634.699	601.781	528.221	636.93	549.611
LOC117616231	2.06262	4.87554	9.78463	25.4287	10.5206	10.6711	2.03167	7.80975
LOC117615115	1231.39	1171.1	1159.48	1284.66	1122.55	1203.17	1234.24	1294.47
LOC117615337	5.15656	1.95022	7.8277	8.13717	16.833	8.89261	14.2217	12.6908
LOC117638444	60.8474	78.9837	81.2124	53.9088	74.6966	73.8086	81.2669	79.0737
LOC117615002	2.06262	0	0	0	0	5.33556	0	3.90487
LOC117616544	2.06262	0	3.91385	0	0	0	0	0
LOC117616545	1752.2	1688.89	1785.69	1531.82	1615.97	1869.23	1892.5	2145.73
LOC117616546	180.48	152.117	160.468	222.755	243.027	192.08	196.056	228.435
LOC117616548	379.523	493.404	518.585	504.505	356.65	545.117	590.201	591.588
LOC117623951	1502.62	1586.5	2001.93	1996.66	1883.2	1304.55	1933.14	1465.3
LOC117623966	803.392	715.729	747.545	828.975	986.836	594.915	545.504	670.662
LOC117623956	1037.5	930.253	1063.59	1182.94	1108.88	915.939	1001.61	969.385
LOC117633585	21337.8	24320.2	19340.3	19144.7	16614.2	18233.4	17206.2	14651.1
LOC117633577	776.578	491.454	684.924	615.374	577.583	767.432	719.212	798.547
LOC117633557	1076.69	1049.22	1135.99	957.135	971.055	1341.89	1248.46	1270.06
LOC117633563	0	11.7013	3.91385	18.3086	14.7289	3.55704	2.03167	9.76219
LOC117623582	30.9394	46.8052	36.2031	22.3772	4.20826	31.1241	35.5543	37.0963
LOC117623548	873.521	821.041	1111.53	971.375	748.018	951.509	1034.12	958.647
LOC117616722	221.732	203.798	210.369	280.732	286.162	226.761	202.151	251.864
LOC117615684	1963.62	1927.79	1747.53	2108.54	2140.95	1746.51	1611.12	1727.91
LOC117625782	555.877	513.882	561.637	681.488	763.799	724.747	752.735	652.114
LOC117625812	3.09394	0	3.91385	0	0	11.5604	8.12669	1.95244
LOC117616250	413.556	247.677	298.431	310.23	423.982	388.607	354.527	432.465
LOC117616670	14.4384	10.7262	3.91385	13.2229	10.5206	16.0067	7.11086	7.80975
LOC117616273	23.7202	14.6266	19.5693	25.4287	13.6768	8.89261	20.3167	17.5719
LOC117616731	2.06262	0	8.80616	0	0	1.77852	0	0
LOC117614821	308.362	294.483	205.477	328.538	334.556	246.325	198.088	255.769
LOC117616246	6.18787	4.87554	6.84924	3.05144	5.26032	5.33556	5.07918	3.90487
LOC117616302	212.45	156.992	117.416	207.498	191.476	117.382	114.79	97.6219
LOC117616324	8.25049	0	1.95693	0	2.10413	0	10.1584	4.88109
LOC117622162	2.06262	0	0	0	1.05206	1.77852	0	1.95244
LOC117622170	115.507	95.5606	56.7508	108.835	235.662	85.369	98.5362	128.861
LOC117622131	398.086	451.475	519.564	476.025	429.242	583.355	800.479	627.709
LOC117627143	3029.99	3006.26	3142.82	3393.2	3715.89	3732.23	3474.16	3858.99
LOC117614712	6.18787	0	3.91385	2.03429	6.31239	8.89261	2.03167	3.90487
LOC117616495	93.8494	65.3322	99.8032	82.3889	44.1867	100.486	115.805	97.6219
LOC117616840	9.28181	6.82575	3.91385	6.10288	5.26032	1.77852	0	0.976219
LOC117616858	2.06262	0	0	0	0	0	6.09502	0
LOC117615167	277.423	294.483	345.397	317.35	232.506	267.667	260.054	294.818
LOC117623975	18.5636	10.7262	16.6339	25.4287	31.5619	53.3556	20.3167	23.4292
LOC117623982	66.004	39.0043	29.3539	67.1317	35.7702	56.0234	42.6651	78.0975
LOC117614815	6.18787	7.80086	15.6554	12.2058	13.6768	23.1208	15.2375	17.5719
LOC117622773	2842.3	2736.15	3119.34	2510.32	1890.56	3141.76	3176.52	2394.66
LOC117616050	97.9746	71.1829	104.695	114.938	99.9461	91.5939	104.631	165.957
LOC117616378	124.789	121.888	129.157	102.732	113.623	132.5	143.233	105.432
LOC117616559	117.57	95.5606	122.308	121.04	136.768	140.503	115.805	136.671
LOC117614174	24.7515	0	5.87078	6.10288	2.10413	7.11409	22.3484	23.4292
LOC117623477	832.269	902.95	1013.69	808.632	1023.66	1071.56	1163.13	1052.36
LOC117623486	561.034	489.504	543.047	480.093	579.687	464.194	560.742	680.424
LOC117616569	297.018	315.935	262.228	389.567	340.869	315.688	426.651	473.466
LOC117615668	271.235	255.478	226.025	252.252	201.996	188.523	174.724	141.552
LOC117615667	22.6889	11.7013	5.87078	14.2401	11.5727	4.4463	16.2534	34.1677
LOC117616163	8.25049	5.85065	3.91385	4.06859	6.31239	16.0067	10.1584	1.95244
LOC117615817	2749.48	2938	2279.82	2348.59	2579.66	2659.78	2728.54	2291.19
LOC117618808	11390.8	10685.2	11278.7	11068.6	13506.4	10371.4	11035	11769.3
LOC117621387	0	0	1.95693	0	0	0	0	0
LOC117621379	3.09394	7.80086	3.91385	14.2401	12.6248	3.55704	10.1584	24.4055
LOC117621397	708.511	819.09	816.038	778.117	838.495	777.214	801.495	673.591
LOC117634706	619.818	566.538	636.979	492.299	586	650.939	629.819	533.015
LOC117616153	169.135	191.121	195.693	204.446	193.58	255.218	277.323	222.578
LOC117615807	4.12525	12.6764	20.5477	12.2058	4.20826	3.55704	4.06335	19.5244
LOC117612215	785.86	755.708	826.801	970.358	853.224	984.412	1055.45	1008.43
LOC117637922	1363.39	1649.88	1434.43	1534.87	1177.26	1430.82	1454.68	1229.06
LOC117612504	3.09394	6.82575	0	6.10288	3.15619	1.77852	11.1742	18.5482
LOC117614848	50.5343	39.0043	84.1478	65.0974	21.0413	38.2382	75.1719	58.5731
LOC117614538	4.12525	12.6764	3.91385	15.2572	4.20826	9.78187	6.09502	0
LOC117614819	0	5.85065	0	0	1.05206	2.66778	2.03167	0
LOC117614270	1058.13	1689.86	1490.2	1960.04	1895.82	1495.74	4498.12	741.926
LOC117636615	147.478	156.992	55.7724	57.9774	54.7073	152.064	105.647	46.8585
LOC117636591	0	1.95022	0	0	0	3.55704	0	0
LOC117616388	0	0	0	0	0	0	0	1.95244
LOC117616398	0	1.95022	0	0	2.10413	0	0	5.85731
LOC117616407	128.914	172.594	175.145	200.378	139.925	129.832	135.106	65.4066
LOC117616423	313.519	302.283	309.194	390.584	251.443	236.543	172.692	238.197
LOC117636609	333.114	393.944	382.579	470.939	243.027	319.245	398.208	282.127
LOC117616448	0	0	1.95693	2.03429	4.20826	0	0	0
LOC117615182	13.4071	5.85065	3.91385	4.06859	6.31239	3.55704	6.09502	0
LOC117616316	621.881	611.393	590.013	456.699	469.221	461.526	409.382	581.826
LOC117615218	64.9726	81.909	104.695	57.9774	44.1867	30.2349	39.6176	31.239
LOC117615890	10.3131	18.527	5.87078	17.2915	0	0.889261	6.09502	0
LOC117615017	2.06262	0	11.7416	4.06859	10.5206	0	0	0
LOC117616285	0	0	0	0	0	3.55704	0	0
LOC117616045	6721.06	5788.24	5851.21	6261.55	6333.43	5505.41	6054.39	6199.96
LOC117616044	13.4071	3.90043	24.4616	6.10288	9.46858	8.89261	3.04751	9.76219
LOC117614400	1952.27	1624.53	1989.21	1748.48	2352.42	2390.33	2440.04	2781.25
LOC117614273	235.139	352.014	304.302	285.818	209.361	361.04	272.244	264.555
LOC117614307	31.9707	56.5562	67.5139	53.9088	31.5619	46.2416	53.8393	66.3829
LOC117613886	26.8141	29.2532	21.5262	14.2401	47.3429	34.6812	42.6651	44.9061
LOC117616787	217.607	246.702	167.317	181.052	208.309	197.416	229.579	195.244
LOC117634432	1084.94	1228.64	1235.8	1090.38	971.055	1515.3	1455.69	1334.49
LOC117615056	6.18787	1.95022	3.91385	2.03429	0	12.4497	5.07918	12.6908
LOC117620934	1843.99	2015.55	1567.5	1920.37	1953.68	1461.94	1497.34	1207.58
LOC117620941	942.619	969.257	1245.58	984.598	812.194	1255.64	1180.4	1103.13
LOC117614190	575.472	506.081	502.93	527.899	495.522	572.684	571.916	619.899
LOC117615109	0	0	1.95693	0	0	4.4463	6.09502	0
LOC117616730	244.421	236.951	255.379	212.584	197.788	334.362	326.084	288.961
LOC117614526	1.03131	7.80086	0	8.13717	13.6768	5.33556	8.12669	1.95244
LOC117614616	271.235	245.727	309.194	303.11	356.65	261.443	205.199	312.39
LOC117614617	112.413	103.361	128.179	124.092	71.5404	147.617	184.882	175.719
LOC117614994	1029.25	1156.48	959.872	1109.71	1708.55	1314.33	1172.28	1356.94
LOC117616234	63.9413	70.2078	72.4062	122.058	77.8528	100.486	151.36	129.837
LOC117615534	12.3757	11.7013	13.6985	2.03429	6.31239	5.33556	2.03167	9.76219
LOC117612140	91257.7	72318.9	69499.2	80738	86150.4	60483.1	65780.5	78806.2
LOC117615635	2776.29	2558.68	2833.63	2465.56	2247.21	2501.49	2858.56	2410.28
LOC117625828	1869.77	1866.36	1838.53	1652.86	1764.31	1896.79	1818.35	1914.36
LOC117615422	266.078	319.835	457.92	485.179	657.54	307.684	472.364	618.923
LOC117629117	1868.74	1625.5	1787.65	1783.06	2051.53	1973.27	2050.97	2062.75
LOC117616487	11.3444	0	1.95693	0	2.10413	1.77852	4.06335	19.5244
LOC117631492	1450.02	1574.8	1504.88	1443.33	1066.79	1510.85	1329.73	1302.28
LOC117615393	465.122	424.172	470.64	446.527	562.854	513.103	539.409	589.636
LOC117616684	1159.19	1185.73	1330.71	1376.2	1655.95	1630.9	1918.92	2068.61
LOC117616685	475.435	549.961	571.422	519.762	466.065	586.912	642.009	618.923
LOC117614048	269.172	326.661	367.902	313.281	274.589	301.459	357.575	419.774
LOC117616523	8.25049	13.6515	7.8277	0	0	2.66778	6.09502	5.85731
LOC117614139	736.357	636.745	539.133	664.197	704.883	524.664	588.169	486.157
LOC117616918	0	13.6515	1.95693	6.10288	0	0	2.03167	0.976219
LOC117615497	793.079	1082.37	1106.64	1275.5	1934.75	1352.57	1761.46	2415.16
LOC117616533	649.726	643.571	732.868	941.878	1451.85	1068.89	1274.88	1884.1
LOC117616547	12.3757	9.75108	13.6985	6.10288	14.7289	19.5637	25.3959	26.3579
LOC117615403	440.37	470.002	269.077	314.298	237.767	220.537	289.513	226.483
LOC117615402	357.865	356.889	422.696	383.464	359.806	506.879	511.982	421.726
LOC117615404	647.664	497.305	377.687	414.996	355.598	479.312	301.703	232.34
LOC117632434	641.476	651.372	762.222	766.929	520.772	779.882	767.973	645.281
LOC117613915	843.613	837.617	753.416	748.62	519.72	564.681	377.891	553.516
LOC117613765	1354.11	1605.03	1535.21	1430.11	1259.32	1481.51	1485.15	1581.47
LOC117615083	36.0959	60.4567	21.5262	53.9088	52.6032	29.3456	37.586	48.8109
LOC117615081	76.3171	74.1082	153.619	79.3374	48.395	98.7079	121.9	100.551
LOC117612601	953.963	861.02	859.09	655.042	691.206	803.892	746.64	670.662
LOC117616467	188.73	246.702	280.819	226.824	179.903	226.761	202.151	237.221
LOC117624640	46489.5	44030	37630.7	38862.1	38296.2	42084.3	43257.4	43997.2
LOC117613247	271.235	384.192	232.874	185.121	252.495	303.238	232.627	204.03
LOC117615488	420.775	317.885	454.007	530.951	431.346	394.832	377.891	375.844
LOC117615477	299.08	359.815	282.776	303.11	286.162	340.587	271.228	276.27
LOC117615478	359.928	300.333	423.674	425.167	504.991	393.943	362.654	395.369
LOC117616129	39.1898	72.158	86.1047	100.698	21.0413	83.5905	134.09	54.6682
LOC117638631	228.951	220.374	344.419	257.338	208.309	255.218	281.387	209.887
LOC117615176	2056.44	1864.41	2341.46	2424.88	2523.9	1572.21	1758.41	1907.53
LOC117616650	4251.07	4041.82	3350.26	3632.23	3684.33	3132.87	2751.9	3207.85
LOC117614747	1201.48	1353.45	1279.83	1258.21	895.307	1319.66	1417.09	1221.25
LOC117614952	1233.45	1285.19	1497.05	1358.91	640.707	1630.01	1762.48	1127.53
LOC117614953	37.1272	41.9296	39.1385	49.8402	39.9784	49.7986	30.4751	49.7871
LOC117614954	6000.17	5808.72	5208.36	5298.32	5757.95	5397.81	5594.21	5740.17
LOC117614478	1248.92	1355.4	1150.67	1319.24	1198.3	991.526	930.506	841.5
LOC117615905	82.5049	58.5065	51.8585	24.4115	48.395	49.7986	34.5384	37.0963
LOC117615904	0	1.95022	0	0	0	0	0	0
LOC117614418	410.462	334.462	331.699	136.298	277.745	289.899	379.923	256.745
LOC117614937	2.06262	3.90043	5.87078	0	12.6248	8.00335	15.2375	13.6671
LOC117613865	2063.65	1886.83	1954.97	1979.37	2509.17	2109.33	2690.95	2495.21
LOC117637848	1016.87	1174.03	919.755	901.192	1258.27	1109.8	1216.97	1012.34
LOC117615466	365.084	365.665	418.782	453.647	591.26	386.828	616.613	567.183
LOC117613976	1236.54	1221.81	1278.85	1316.19	1283.52	1398.81	1136.72	1329.61
LOC117616652	851.864	773.26	765.158	655.042	586	725.637	684.674	647.233
LOC117614347	116.538	75.0833	118.394	151.555	218.829	165.402	143.233	213.792
LOC117614348	11.3444	7.80086	5.87078	5.08573	10.5206	28.4563	2.03167	16.5957
LOC117614349	0	1.95022	0	0	0	0	0	0
LOC117614350	101.069	75.0833	87.0832	84.4232	89.4255	114.715	90.4095	83.9548
LOC117614352	2061.59	2178.39	2413.87	1944.78	2224.06	2304.96	2692.98	2309.73
LOC117616396	147.478	114.088	141.877	91.5432	65.228	131.611	132.059	105.432
LOC117615896	525.969	514.857	580.228	546.208	593.364	489.983	546.52	653.09
LOC117625481	1064.31	1023.86	1123.27	1041.56	974.212	947.063	1044.28	1012.34
LOC117625490	285.673	271.08	318	267.51	251.443	366.375	387.034	378.773
LOC117616606	0	3.90043	0	3.05144	2.10413	0	0	0
LOC117615669	492.967	510.956	542.068	570.619	386.108	471.308	415.477	496.895
LOC117615261	0	0.975108	0	0	0	0	0	0
LOC117616612	0	0	0	0	0	0	2.03167	0
LOC117628582	6.18787	3.90043	4.89231	12.2058	1.05206	16.0067	9.14253	0
LOC117628588	15.4697	33.1537	27.397	17.2915	4.20826	26.6778	25.3959	11.7146
LOC117628564	2.06262	4.87554	0	7.12003	0	4.4463	0	0.976219
LOC117614912	1367.52	1174.03	1193.72	1424.01	1497.09	1382.8	1330.75	1519.97
LOC117616625	28.8767	29.2532	9.78463	12.2058	9.46858	10.6711	16.2534	13.6671
LOC117615674	5.15656	0	13.6985	6.10288	9.46858	8.89261	0	1.95244
LOC117614550	7855.5	8040.74	7602.65	8069.02	8529.09	8110.06	7684.8	8004.02
LOC117616032	476.466	345.188	490.21	438.39	467.117	406.392	453.063	482.252
LOC117616373	267.11	224.275	232.874	270.561	300.89	280.117	268.181	280.175
LOC117623150	2.06262	7.80086	13.6985	8.13717	10.5206	10.6711	2.03167	7.80975
LOC117623123	1552.12	1586.5	1785.69	1478.93	1181.47	1851.44	1947.36	1853.84
LOC117615243	148.509	199.897	126.222	61.0288	209.361	136.946	158.471	61.5018
LOC117616008	40.2212	63.382	53.8154	22.3772	52.6032	58.6912	68.0611	42.9536
LOC117612257	151.603	121.888	147.748	87.4746	124.144	192.97	155.423	149.361
LOC117612274	334.145	284.731	288.646	337.693	250.391	271.225	303.735	300.675
LOC117614017	0	0	0	0	0	0	0	1.95244
LOC117612912	45.3777	48.7554	38.16	38.6516	111.519	92.4831	96.5045	164.005
LOC117629181	1109.69	1193.53	998.032	1183.96	859.537	966.626	968.092	990.862
LOC117612461	2266.82	2281.75	2261.23	2493.03	2107.28	1099.13	1219	1369.63
LOC117638465	3477.58	3052.09	2728.93	2783.93	4742.71	3639.74	2965.23	3637.39
LOC117616454	665.196	640.646	543.047	555.362	613.354	569.127	465.253	585.731
LOC117616777	500.186	465.126	616.431	629.614	377.691	279.228	267.165	293.842
LOC117616776	1073.6	816.165	933.453	799.477	964.743	774.546	711.086	958.647
LOC117616775	0	0	0	0	2.10413	0	2.03167	0
LOC117626616	3066.09	2607.44	3094.88	3292.5	4231.4	2200.03	2840.28	3165.88
LOC117626609	2908.3	2752.73	2806.23	2699.51	2357.68	2495.27	2842.31	2702.17
LOC117614202	370.241	404.67	410.954	381.43	369.275	393.943	478.459	403.178
LOC117614204	1207.67	1112.6	961.829	1049.7	1146.75	636.711	668.421	631.613
LOC117625655	192.855	178.445	172.209	180.035	199.892	148.507	135.106	108.36
LOC117625629	21.6575	17.5519	57.7293	30.5144	24.1975	33.7919	42.6651	25.3817
LOC117625637	170.166	155.042	202.542	247.167	177.799	200.973	181.835	212.816
LOC117616779	3214.6	2899	3438.32	3459.32	4046.24	3275.15	3985.13	3992.73
LOC117616781	1542.84	1324.2	1298.42	1547.08	1451.85	1204.95	1306.37	1384.28
LOC117616780	1192.2	1182.81	1130.12	1228.71	1162.53	943.506	1061.55	1076.77
LOC117615486	5186.47	4737.07	5004.84	5295.27	6266.1	4875.82	4747	5562.49
LOC117615142	3885.98	2968.23	2336.57	2046.5	3720.1	3060.84	3062.75	3066.3
LOC117615141	2.06262	9.75108	5.87078	2.03429	0	24.01	18.2851	9.76219
LOC117616180	370.241	408.57	461.834	488.23	405.045	529.11	512.998	456.87
LOC117624628	503.28	482.678	565.551	530.951	422.93	357.483	365.701	330.938
LOC117624619	831.237	777.161	814.081	855.42	835.339	792.331	752.735	830.762
LOC117638705	4773.94	6092.47	5342.41	5735.69	3756.92	5548.1	5080.2	5008.98
LOC117615179	4.12525	5.85065	7.8277	14.2401	2.10413	1.77852	6.09502	5.85731
LOC117614643	37.1272	40.9545	51.8585	55.9431	92.5817	71.1409	68.0611	103.479
LOC117638400	0	1.95022	0	0	3.15619	0	0	0
LOC117638382	2.06262	8.77597	0	0	0	0	4.06335	0
LOC117613592	16.501	17.5519	42.0739	33.5658	86.2693	35.5704	28.4434	31.239
LOC117615660	561.034	477.803	521.521	412.962	360.858	520.218	519.093	468.585
LOC117616578	265.047	313.01	296.474	290.904	397.68	278.339	228.563	327.033
LOC117616660	229.983	272.055	154.597	208.515	193.58	223.204	220.437	228.435
LOC117615252	7897.79	7356.21	6475.46	7517.73	8009.37	6392.9	6963.56	7073.68
LOC117634929	112.413	106.287	130.136	83.406	225.142	124.497	114.79	135.694
LOC117634111	15938.9	14474.5	14801.2	15887.8	14511.1	11947.2	13239.4	14276.2
LOC117635796	1772.82	1852.7	1844.4	1891.89	2014.7	1462.83	1536.96	1631.26
LOC117613624	1535.62	1447.06	1889.41	1936.65	3754.82	1870.12	2938.82	3353.31
LOC117616654	74.2544	50.7056	45.0093	79.3374	54.7073	38.2382	27.4276	48.8109
LOC117629288	141.29	128.714	93.9324	134.263	129.404	56.9127	100.568	124.956
LOC117629241	16.501	27.303	13.6985	14.2401	12.6248	17.7852	33.5226	32.2152
LOC117629249	1243.76	1100.9	1128.17	1124.96	1098.36	1174.71	1094.06	1036.74
LOC117629269	639.413	619.193	634.044	804.563	622.822	532.667	712.101	708.735
LOC117629278	30.9394	62.4069	57.7293	94.5946	62.0718	54.2449	53.8393	74.1926
LOC117615676	268.141	274.005	290.603	267.51	235.662	261.443	266.149	265.531
LOC117629921	897.241	1248.14	1450.08	1113.78	627.03	1397.92	1562.36	1192.94
LOC117615396	1493.34	1592.35	1451.06	1604.04	1670.68	1220.07	1174.31	1384.28
LOC117616688	8.25049	0	1.95693	0	8.41651	7.11409	2.03167	3.90487
LOC117616093	213.482	221.349	135.028	137.315	192.528	176.074	126.98	137.647
LOC117630066	429.026	274.005	305.28	525.865	1059.43	488.204	498.776	1021.12
LOC117630060	437.276	374.441	458.899	551.293	421.878	392.164	332.179	384.63
LOC117629912	2038.9	1724.97	1918.77	2114.65	2154.63	2083.54	2329.31	2251.16
LOC117616707	29.908	24.3777	8.80616	24.4115	34.7181	22.2315	27.4276	11.7146
LOC117615268	16944.5	15254.6	11923.5	12174.2	9600.09	10763.6	10587	10349.9
LOC117616717	37.1272	45.8301	59.6862	30.5144	71.5404	42.6845	36.5701	41.9774
LOC117615388	43.3151	31.2034	32.2893	32.5487	32.614	42.6845	36.5701	44.9061
LOC117614129	63.9413	89.7099	70.4493	33.5658	45.2388	65.8053	92.4411	67.3591
LOC117614130	1561.41	1712.29	1685.89	1569.46	1361.37	1531.31	1425.22	1515.09
LOC117632251	1368.55	1450.96	1548.91	1526.74	1078.37	1204.06	1616.2	1289.58
LOC117632260	238.233	301.308	323.871	310.23	198.84	216.98	236.69	248.936
LOC117632240	1960.52	2345.13	1832.66	2470.65	1266.69	1473.51	1526.8	1378.42
LOC117628696	217.607	228.175	221.133	236.995	335.609	259.664	351.479	378.773
LOC117628709	2065.72	2027.25	2087.06	2451.32	1984.19	1617.57	1693.4	1882.15
LOC117629403	1330.39	1332	1312.12	1398.58	1425.55	1678.03	1612.13	1615.64
LOC117620902	57.7535	54.606	51.8585	65.0974	110.467	67.5838	59.9344	113.241
LOC117615438	168.104	211.598	165.36	250.218	591.26	269.446	259.038	560.349
LOC117614511	624.975	496.33	642.85	623.511	421.878	514.882	521.124	520.325
LOC117620604	79.411	83.8593	96.8678	79.3374	100.998	102.265	109.71	188.41
LOC117626748	4.12525	13.6515	31.3108	2.03429	30.5099	8.89261	2.03167	16.5957
LOC117616752	176.354	162.843	181.016	161.726	142.029	104.044	133.075	135.694
LOC117626709	0	9.75108	1.95693	2.03429	2.10413	3.55704	0	0
LOC117626732	192.855	163.818	179.059	135.281	117.831	188.523	233.642	179.624
LOC117615914	2071.91	1638.18	2824.82	2190.93	8222.94	2738.03	3537.14	6154.08
LOC117614091	19.5949	15.6017	37.1816	3.05144	15.781	32.9026	13.2059	41.9774
LOC117614092	830.206	783.987	893.336	730.311	970.003	963.959	973.172	994.767
LOC117616222	1450.02	1550.42	1292.55	1454.52	1749.58	1745.62	2015.42	1737.67
LOC117636476	866.302	889.298	845.392	885.935	785.892	618.036	726.323	745.831
LOC117615461	123.757	134.565	167.317	164.778	215.673	225.872	189.961	370.963
LOC117621261	1382.99	1233.51	1272	1512.5	1483.41	1038.66	1050.38	1310.09
LOC117615838	0	0.975108	0.978463	1.01715	0	0.889261	0	1.95244
LOC117616825	6.18787	1.95022	0	0	0	3.55704	6.09502	0
LOC117615079	116.538	67.2824	53.8154	86.4575	103.102	75.5872	50.7918	93.717
LOC117615827	416.65	492.429	516.628	432.287	450.284	461.526	488.617	498.848
LOC117621893	1041.62	896.124	983.355	966.289	1044.7	957.734	1081.87	1352.06
LOC117616847	196.981	165.768	172.209	103.749	131.508	158.288	155.423	143.504
LOC117616436	58.7848	39.0043	57.7293	40.6859	90.4775	61.359	78.2194	80.0499
LOC117614367	179.448	158.943	213.305	194.275	167.278	158.288	172.692	173.767
LOC117613875	53.6282	75.0833	76.3201	81.3717	91.5296	97.8187	138.154	95.6694
LOC117616749	373.335	329.586	438.351	397.704	319.828	267.667	306.783	317.271
LOC117616863	20.6262	13.6515	13.6985	14.2401	42.0826	24.01	3.04751	28.3103
LOC117616354	338.27	355.914	433.459	346.847	295.63	502.432	544.488	517.396
LOC117616229	218.638	169.669	152.64	181.052	283.005	208.087	242.785	307.509
LOC117635002	0	0	0	0	4.20826	0	3.04751	0
LOC117634992	653.852	712.804	657.527	758.791	696.467	756.761	898	857.12
LOC117615627	0	0	0	2.03429	0	0	0	0
LOC117615967	554.846	429.047	508.801	604.185	629.134	512.214	688.737	598.422
LOC117615733	23.7202	23.4026	48.9231	5.08573	18.9372	35.5704	48.7602	33.1914
LOC117616732	376.429	362.74	288.646	171.898	314.567	351.258	311.862	240.15
LOC117629760	3199.13	3470.41	3223.06	3545.77	3286.65	2806.51	2879.9	2784.18
LOC117614046	215.544	162.843	235.809	242.081	193.58	223.204	244.817	179.624
LOC117616649	1403.62	979.983	1176.11	1216.51	1064.69	768.321	1065.61	672.615
LOC117615278	2.06262	3.90043	0	0	5.26032	0	0	0
LOC117628489	181.511	169.669	153.619	76.286	95.7379	124.497	172.692	89.8121
LOC117628498	1065.35	1284.22	1271.02	1044.61	901.619	1328.56	1093.04	1220.27
LOC117615169	471.309	541.185	370.837	569.602	518.668	286.342	341.321	354.367
LOC117614407	2009	2346.11	1954.97	2202.12	2850.04	2260.5	3190.74	3431.41
LOC117631419	2504.03	2291.5	2058.69	2080.06	2611.22	2342.31	2462.39	2383.93
LOC117628821	890.022	758.634	657.527	766.929	613.354	778.992	876.667	801.475
LOC117628799	2049.22	1853.68	2095.87	1819.68	1540.22	2659.78	2530.45	2389.78
LOC117628831	359.928	275.955	425.631	488.23	471.325	437.516	361.638	515.443
LOC117633753	716.762	676.725	643.828	696.745	982.628	680.284	627.787	785.856
LOC117633760	73.2231	54.606	69.4708	75.2689	71.5404	82.7012	116.821	87.8597
LOC117616748	4362.45	4361.66	3943.2	4700.23	4628.03	3832.71	4630.18	4262.17
LOC117615725	226.889	260.354	215.262	349.898	283.005	256.107	248.88	417.822
LOC117623245	678.603	624.069	601.754	763.877	720.664	445.52	465.253	614.042
LOC117623236	2094.59	2039.93	2023.46	2136.01	2285.08	2058.64	2109.89	1999.3
LOC117616797	460.996	416.371	360.074	468.905	384.003	436.627	409.382	384.63
LOC117635113	80.4423	78.9837	44.0308	47.8059	79.9569	99.5972	39.6176	70.2877
LOC117635125	102.1	121.888	79.2555	65.0974	61.0197	115.604	62.9819	98.5981
LOC117630584	1170.54	1055.07	1141.87	978.495	1061.53	1348.12	1328.71	1071.89
LOC117630599	134.071	229.15	214.283	204.446	236.714	224.983	212.31	262.603
LOC117630610	23.7202	15.6017	29.3539	14.2401	12.6248	26.6778	17.2692	21.4768
LOC117630633	2467.93	3083.29	2270.03	2019.04	1936.85	2300.52	1762.48	1709.36
LOC117630625	2.06262	15.6017	0	28.4801	8.41651	16.0067	18.2851	25.3817
LOC117615469	6.18787	3.90043	3.91385	8.13717	8.41651	0	0	0
LOC117615468	97.9746	91.6601	128.179	85.4403	139.925	119.161	165.581	151.314
LOC117615938	819.893	860.045	821.909	875.763	1888.46	904.378	1216.97	1288.61
LOC117613854	10.3131	1.95022	7.8277	12.2058	6.31239	3.55704	6.09502	2.92866
LOC117635389	118.601	181.37	199.606	186.138	183.059	184.077	202.151	236.245
LOC117635381	45.3777	46.8052	47.9447	74.2517	68.3842	69.3623	67.0452	59.5493
LOC117623032	1845.02	1852.7	1437.36	1300.93	2149.37	2232.93	1520.71	1397.95
LOC117623024	75.2858	48.7554	58.7078	46.7887	76.8007	64.916	56.8869	70.2877
LOC117613462	1110.72	1071.64	1024.45	1194.13	1574.94	1278.76	1133.67	1360.85
LOC117613898	1433.52	1447.06	1371.8	1351.79	1979.99	1609.56	1571.5	1954.39
LOC117624249	911.68	766.435	703.515	627.579	811.142	802.113	815.717	914.717
LOC117624222	208.325	203.798	372.794	268.527	186.215	347.701	304.751	264.555
LOC117616299	0	0	0	0	4.20826	0	0	0
TRNAV-CAC	1.03131	1.95022	0	0	0	0	0	0
LOC117615984	3775.63	3362.17	3532.25	3297.59	4583.84	3420.99	3734.22	3811.16
LOC117616926	0	1.95022	0	0	0	0	0	0
LOC117634374	226.889	213.549	257.336	162.743	230.402	256.996	164.566	216.721
LOC117634386	1016.87	825.916	911.927	866.609	908.984	732.751	918.316	870.787
LOC117613295	652.82	600.666	662.419	695.728	766.955	601.14	788.289	821
LOC117616579	1116.91	1604.05	1020.54	1446.38	966.847	1125.8	843.144	841.5
LOC117614585	20.6262	29.2532	50.8801	28.4801	37.8743	33.7919	10.1584	32.2152
LOC117616453	400.149	349.089	333.656	255.304	411.357	368.154	311.862	287.984
LOC117616589	0	1.95022	1.95693	0	0	0	0	0.976219
LOC117614346	1660.41	2019.45	1807.22	1582.68	1129.92	1512.63	1565.4	1251.51
LOC117616425	552.783	483.653	594.905	588.928	660.696	704.294	729.371	680.424
LOC117616426	996.247	968.282	998.032	1159.55	1047.86	822.566	865.493	887.383
LOC117616427	1322.14	1274.47	1231.88	1231.76	725.924	905.267	842.129	871.763
LOC117616428	6958.26	6601.48	6912.84	7171.9	5893.66	4758.43	4569.23	4585.3
LOC117628313	4786.32	4586.91	4535.17	4435.78	5159.32	4601.03	4663.71	4615.56
LOC117628143	552.783	339.337	736.782	465.853	379.795	489.093	487.602	436.37
LOC117614470	315.581	303.258	314.086	339.727	293.526	337.919	330.147	403.178
LOC117614471	1222.1	870.771	1036.19	1015.11	1296.14	1084.01	1227.13	1159.75
LOC117637507	0	0	1.95693	0	0	0	0	0
LOC117637496	10.3131	25.3528	19.5693	7.12003	31.5619	15.1174	52.8235	21.4768
LOC117637488	8.25049	2.92532	0.978463	6.10288	0	0	4.06335	3.90487
LOC117623284	2220.41	2194.97	2051.84	2346.56	2629.11	1931.47	1794.98	2020.77
LOC117623274	1920.3	1795.17	1462.8	1393.49	1901.08	1934.14	1725.91	1942.68
LOC117615612	794.11	840.543	760.265	728.277	830.079	873.254	858.382	783.904
LOC117616455	16.501	5.85065	0	8.13717	12.6248	7.11409	6.09502	11.7146
LOC117616456	2552.5	2671.8	1982.37	1989.54	2336.63	2811.84	2553.81	2346.83
LOC117615418	1239.64	876.622	1297.44	916.449	1173.05	1243.19	1240.34	1235.89
LOC117621054	0	1.95022	1.95693	2.03429	2.10413	0	3.04751	0
LOC117621016	43.3151	45.8301	54.7939	44.7545	36.8223	62.2483	82.2828	37.0963
LOC117621046	5503.08	5871.12	3684.89	4639.21	6022.02	4046.14	4188.29	5199.34
LOC117621037	441.401	532.409	510.757	464.836	605.989	521.996	534.33	621.851
LOC117635622	638.382	500.23	601.754	730.311	613.354	731.862	773.052	742.902
LOC117616686	502.249	541.185	573.379	574.688	314.567	452.634	381.955	454.918
LOC117615189	143.352	94.5854	28.3754	27.463	90.4775	90.7046	28.4434	129.837
LOC117615188	80.4423	52.6558	14.6769	9.15432	66.2801	69.3623	15.2375	42.9536
LOC117615190	149.54	111.162	22.5046	29.4973	108.363	96.0402	31.4909	148.385
LOC117615191	71.1605	52.6558	7.8277	9.15432	63.1239	52.4664	11.1742	35.1439
LOC117615192	538.345	856.145	715.256	692.677	579.687	608.254	711.086	520.325
LOC117612562	5432.95	4857.99	4181.95	4025.87	3261.4	2601.98	2888.02	2705.1
LOC117613873	463.059	373.466	340.505	314.298	235.662	245.436	263.102	227.459
LOC117614600	34.0333	15.6017	19.5693	36.6173	27.3537	30.2349	19.3009	11.7146
LOC117613921	31.9707	29.2532	20.5477	21.3601	21.0413	42.6845	26.4118	46.8585
LOC117638153	38.1585	56.5562	51.8585	108.835	79.9569	57.8019	52.8235	68.3353
LOC117615947	641.476	735.231	710.364	724.208	857.432	703.405	699.911	753.641
LOC117628297	201.106	241.827	248.529	281.75	214.621	244.547	288.498	240.15
LOC117628287	652.82	563.612	551.853	580.791	591.26	688.288	649.12	632.59
LOC117614073	286.705	260.354	276.905	257.338	285.109	265	252.943	349.486
LOC117614072	227.92	192.096	210.369	210.549	233.558	242.768	250.912	236.245
LOC117636171	986.965	910.751	908.992	874.746	734.341	751.425	844.16	794.642
LOC117615089	18.5636	40.9545	15.6554	25.4287	43.1346	34.6812	20.3167	25.3817
LOC117614180	1965.68	1988.24	1677.08	1749.49	1995.77	1935.92	1696.45	1518.02
LOC117614142	500.186	616.268	632.087	867.626	765.903	602.919	438.841	613.065
LOC117623590	1630.5	1669.38	1906.04	1981.4	2246.16	2032.85	2230.78	2281.42
LOC117627875	1412.9	1414.88	1757.32	1387.39	1560.21	1667.36	1871.17	1739.62
LOC117616185	4.12525	0	0	0	0	0	0	0
LOC117615722	1253.04	995.585	1295.48	1241.94	1248.8	843.019	838.065	891.288
LOC117614902	123.757	158.943	101.76	108.835	95.7379	104.933	52.8235	58.5731
LOC117614903	678.603	649.422	610.561	635.717	748.018	522.885	536.362	606.232
LOC117615049	654.883	550.936	608.604	647.922	861.641	720.301	778.131	647.233
LOC117613040	610.537	595.791	706.45	636.734	647.02	650.05	626.771	742.902
LOC117615093	90.7554	83.8593	78.277	96.6289	160.966	88.9261	74.1561	158.147
LOC117614492	161.916	116.038	129.157	105.783	152.549	128.054	94.4728	114.218
LOC117636530	14.4384	29.2532	30.3323	10.1715	8.41651	8.89261	4.06335	13.6671
LOC117636520	37.1272	42.9047	28.3754	41.703	57.8635	37.349	38.6018	55.6445
LOC117634137	514.625	513.882	648.721	439.407	579.687	765.653	727.339	674.567
LOC117634152	159.853	161.868	172.209	169.863	178.851	122.718	69.0769	126.908
LOC117615576	483.685	554.836	765.158	1236.85	696.467	624.261	683.658	1013.31
LOC117617055	41.2525	36.079	49.9016	22.3772	61.0197	51.5771	46.7285	58.5731
LOC117612815	1280.89	1321.27	1442.25	1343.65	1209.87	1671.81	1428.27	1554.14
LOC117615016	2728.85	3316.34	2603.69	2652.72	2816.38	2274.73	2183.03	2148.66
LOC117616012	2.06262	1.95022	5.87078	5.08573	0	1.77852	2.03167	3.90487
LOC117616266	129.945	219.399	155.576	188.172	67.3321	200.973	295.608	143.504
LOC117614801	6.18787	8.77597	1.95693	4.06859	12.6248	10.6711	0	11.7146
LOC117614391	1078.75	1000.46	915.841	1099.54	1018.4	737.197	858.382	904.955
LOC117615692	376.429	360.79	400.191	436.356	384.003	401.057	493.697	492.99
LOC117623303	10067.7	8325.47	13401	14847.3	14054.5	11137.1	14339.6	15298.3
LOC117617083	1158.16	1094.07	1061.63	1117.84	1163.58	1169.38	1281.99	1141.2
LOC117615453	581.66	580.189	527.391	572.654	473.429	446.409	600.359	590.612
LOC117615454	288.767	235.976	267.12	329.556	322.984	208.087	167.613	249.912
LOC117614809	124.789	144.316	203.52	138.332	138.872	196.527	163.55	132.766
LOC117615130	406.337	587.015	290.603	337.693	192.528	203.641	140.185	119.099
LOC117626496	248.546	347.138	324.85	416.013	311.411	299.681	365.701	352.415
LOC117626522	217.607	229.15	300.388	292.938	305.099	185.855	189.961	169.862
LOC117614564	56.7221	56.5562	39.1385	48.823	36.8223	44.463	34.5384	55.6445
LOC117626893	662.102	799.588	891.379	788.289	450.284	1027.99	969.108	702.877
LOC117626901	2.06262	0	1.95693	2.03429	4.20826	8.89261	10.1584	7.80975
LOC117613797	253.703	246.702	236.788	315.315	225.142	186.745	185.898	239.174
LOC117614553	1264.39	1448.03	1321.9	1431.13	1467.63	1429.93	1098.12	1458.47
[truncated: 18,887 more rows]
