# Supplementary material for: A systems biology framework integrating cross-species transcriptomics and PPI networks for Xylella fastidiosa resistance gene identification
Source: BMC Plant Biol. 2025 Aug 11;25:1062. doi: 10.1186/s12870-025-07102-8 (PMC12337395; doi:10.1186/s12870-025-07102-8)
Supplement: Supplementary file 7 — Supplementary Material 7. [file 12870_2025_7102_MOESM7_ESM.xlsx]

## Sheet: Sheet 1
Normalized count matrix of C4
GeneID	SRR10056629	SRR10056630	SRR10056631	SRR10056632	SRR10056633	SRR10056634
TRINITY_DN100000_c0_g1_i1	0.96655	0	0	0.939358	1.77708	0
TRINITY_DN100001_c0_g1_i1	1.9331	13.9394	11.3924	2.81807	3.55416	0
TRINITY_DN100002_c0_g1_i1	2.89965	0	0	0	3.55416	0
TRINITY_DN100003_c0_g1_i1	0	0	0	1.87872	2.66562	1.79301
TRINITY_DN100005_c0_g1_i1	0	0	2.27848	1.87872	0	0.896506
TRINITY_DN100007_c0_g1_i1	1.9331	1.07226	0	0	0	0
TRINITY_DN100008_c0_g1_i1	0	10.7226	0	0	0	0
TRINITY_DN100009_c0_g1_i1	0.96655	0	1.13924	0.939358	0	0
TRINITY_DN10000_c0_g1_i2	59.9261	73.986	91.1391	96.7539	135.947	129.993
TRINITY_DN10000_c0_g1_i5	14.4983	3.21678	6.83543	14.0904	28.4333	27.7917
TRINITY_DN10000_c0_g1_i6	42.5282	26.8065	12.5316	19.7265	22.2135	9.86157
TRINITY_DN10000_c0_g1_i7	0	4.28904	0	24.4233	0	0
TRINITY_DN10000_c0_g2_i1	28.9965	39.6736	13.6709	21.6052	29.3218	16.1371
TRINITY_DN10000_c1_g1_i1	5.7993	12.8671	7.97467	11.2723	5.33124	6.27554
TRINITY_DN10000_c2_g1_i1	4.83275	0	1.13924	7.51486	0	2.68952
TRINITY_DN10000_c3_g1_i1	13.5317	5.3613	7.97467	2.81807	3.55416	1.79301
TRINITY_DN100010_c0_g1_i1	0	0	0	0	1.77708	1.79301
TRINITY_DN100011_c0_g1_i1	0	0	0	0	0.88854	0
TRINITY_DN100012_c0_g1_i1	0	1.07226	2.27848	0	0	0
TRINITY_DN100013_c0_g1_i3	0	2.14452	2.27848	0	0	0
TRINITY_DN100014_c0_g1_i1	0	0	0	0.939358	0.88854	0.896506
TRINITY_DN100015_c0_g1_i1	0.96655	1.07226	1.13924	0	0	0
TRINITY_DN100017_c0_g1_i1	1.9331	4.28904	0	0	0	0
TRINITY_DN100018_c0_g1_i1	0.96655	0	0	0	0	0
TRINITY_DN100019_c0_g1_i1	3.8662	0	0	0.939358	0	0
TRINITY_DN10001_c0_g1_i1	23.1972	1.07226	6.83543	24.4233	88.854	69.9275
TRINITY_DN10001_c0_g1_i3	0	3.21678	0	0	0.88854	0
TRINITY_DN10001_c0_g1_i5	0.96655	1.07226	0	1.87872	0	4.48253
TRINITY_DN10001_c0_g1_i6	0	0	0	1.87872	0	0
TRINITY_DN100021_c0_g1_i1	0.96655	0	1.13924	0	0	2.68952
TRINITY_DN100022_c0_g1_i1	0	0	0	3.75743	23.102	9.86157
TRINITY_DN100023_c0_g1_i1	0.96655	0	0	0	0.88854	0
TRINITY_DN100024_c0_g1_i1	0	0	0	0.939358	1.77708	0.896506
TRINITY_DN100025_c0_g1_i1	1.9331	0	0	0	0	0
TRINITY_DN100028_c0_g1_i1	0.96655	0	0	0	0.88854	0
TRINITY_DN100029_c0_g1_i1	0	0	2.27848	0	0.88854	0
TRINITY_DN10002_c0_g1_i1	32.8627	0	0	2.81807	9.77394	8.96506
TRINITY_DN10002_c0_g1_i2	35.7624	10.7226	31.8987	5.63615	11.551	0
TRINITY_DN10002_c0_g1_i4	22.2307	38.6014	12.5316	9.39358	27.5447	25.1022
TRINITY_DN10002_c0_g1_i5	54.1268	17.1562	27.3417	1.87872	30.2104	22.4126
TRINITY_DN10002_c0_g1_i6	675.619	236.97	207.341	154.055	506.468	260.883
TRINITY_DN10002_c0_g1_i7	66.692	4.28904	0	0	4.4427	11.6546
TRINITY_DN10002_c0_g2_i1	984.915	1162.33	783.796	952.509	864.549	903.678
TRINITY_DN10002_c1_g1_i1	174.946	165.128	135.569	94.8752	111.956	145.234
TRINITY_DN10002_c1_g2_i1	2.89965	3.21678	1.13924	4.69679	2.66562	1.79301
TRINITY_DN10002_c1_g2_i2	0	1.07226	0	2.81807	0	3.58602
TRINITY_DN10002_c2_g1_i1	0	1.07226	0	0	0	0
TRINITY_DN10002_c2_g1_i2	0	0	0	0	0	1.79301
TRINITY_DN100032_c0_g1_i1	3.8662	4.28904	0	0	0	0
TRINITY_DN100033_c0_g1_i1	0	1.07226	3.41772	0.939358	1.77708	0
TRINITY_DN100037_c0_g1_i1	0	0	0	0.939358	0	0.896506
TRINITY_DN100039_c0_g1_i1	0	5.3613	1.13924	0	0	0
TRINITY_DN10003_c0_g1_i4	0.96655	3.21678	2.27848	4.69679	2.66562	1.79301
TRINITY_DN10003_c0_g1_i5	170.113	106.154	135.569	213.234	106.625	116.546
TRINITY_DN10003_c0_g1_i7	4.83275	0	3.41772	0	0	0
TRINITY_DN10003_c1_g1_i12	25.1303	28.951	14.8101	5.63615	23.9906	7.17205
TRINITY_DN10003_c1_g1_i2	0	0	0	0	0.88854	0
TRINITY_DN10003_c1_g1_i4	15.4648	28.951	46.7088	90.1784	55.0895	34.0672
TRINITY_DN10003_c2_g1_i1	0	27.8788	1.13924	0.939358	1.77708	1.79301
TRINITY_DN100040_c0_g1_i1	0	0	2.27848	1.87872	0	0
TRINITY_DN100041_c0_g1_i1	0	0	0	0.939358	0	0
TRINITY_DN100042_c0_g1_i1	0	2.14452	2.27848	0	0	5.37904
TRINITY_DN100043_c0_g1_i1	0	0	0	0	8.8854	4.48253
TRINITY_DN100044_c0_g1_i1	0	0	0	0	1.77708	1.79301
TRINITY_DN100045_c0_g1_i1	0	0	0	0	0	0.896506
TRINITY_DN100047_c0_g1_i1	0.96655	0	0	0	0	1.79301
TRINITY_DN100048_c0_g1_i1	4.83275	13.9394	11.3924	0	0	0
TRINITY_DN100049_c0_g1_i1	0	0	0	0	2.66562	0
TRINITY_DN10004_c0_g1_i1	7.7324	16.0839	0	6.57551	17.7708	47.5148
TRINITY_DN10004_c0_g1_i2	9.6655	39.6736	0	23.4839	10.6625	7.17205
TRINITY_DN10004_c0_g1_i3	19.331	0	45.5696	0	0	0
TRINITY_DN10004_c0_g2_i11	0	0	3.41772	0	0	0
TRINITY_DN10004_c0_g2_i12	0	16.0839	12.5316	14.0904	4.4427	13.4476
TRINITY_DN10004_c0_g2_i14	0	0	5.69619	2.81807	2.66562	1.79301
TRINITY_DN10004_c0_g2_i5	4.83275	15.0116	31.8987	44.1498	4.4427	25.1022
TRINITY_DN10004_c0_g2_i6	20.2976	75.0582	71.772	30.9988	31.0989	55.5834
TRINITY_DN100050_c0_g1_i1	6.76585	1.07226	0	0	0	0
TRINITY_DN100052_c0_g1_i1	0.96655	0	1.13924	0.939358	0	0
TRINITY_DN100055_c0_g1_i1	2.89965	0	0	0.939358	0	9.86157
TRINITY_DN100057_c0_g1_i1	1.9331	0	0	0	0	0
TRINITY_DN100058_c0_g1_i1	0.96655	0	2.27848	0	0	0
TRINITY_DN100060_c0_g1_i1	1.9331	1.07226	0	0	0	0
TRINITY_DN100061_c0_g1_i1	0	0	0	0	1.77708	0.896506
TRINITY_DN100062_c0_g1_i1	0	0	0	0	2.66562	0
TRINITY_DN100065_c0_g1_i1	0	0	0	0.939358	1.77708	0
TRINITY_DN100066_c0_g1_i1	0	0	0	1.87872	0	0
TRINITY_DN100068_c0_g1_i1	0	4.28904	0	0	0	0
TRINITY_DN100069_c0_g1_i1	0.96655	0	0	0	0	1.79301
TRINITY_DN10006_c0_g1_i3	1507.82	2763.21	3463.29	1608.18	1397.67	1581.44
TRINITY_DN100070_c0_g1_i1	0	0	0	0.939358	0	2.68952
TRINITY_DN100073_c0_g1_i1	1.9331	1.07226	0	0	0	0
TRINITY_DN100076_c0_g1_i1	0	0	0	0	2.66562	0
TRINITY_DN100077_c0_g1_i1	1.9331	2.14452	0	0	0	0
TRINITY_DN100079_c0_g1_i1	0	2.14452	7.97467	0	0.88854	0
TRINITY_DN10007_c0_g1_i1	56.0599	132.96	123.038	147.479	180.374	78.8925
TRINITY_DN10007_c0_g1_i3	96.655	218.741	109.367	155.933	1.77708	120.132
TRINITY_DN100080_c0_g1_i1	2.89965	0	1.13924	0	1.77708	0
TRINITY_DN100081_c0_g1_i1	0.96655	0	2.27848	0	0	0
TRINITY_DN100082_c0_g1_i1	0	0	0	0	1.77708	0.896506
TRINITY_DN100084_c0_g1_i1	2.89965	0	0	0	0	0
TRINITY_DN100085_c0_g1_i1	0	0	0	0	3.55416	0
TRINITY_DN100086_c0_g1_i1	1.9331	0	0	0	0	0
TRINITY_DN100087_c0_g1_i1	0	0	0	0	0.88854	0
TRINITY_DN100088_c0_g1_i1	0	0	0	1.87872	4.4427	0
TRINITY_DN10008_c0_g1_i1	13.5317	15.0116	17.0886	12.2117	7.10832	6.27554
TRINITY_DN10008_c0_g1_i13	3.8662	0	0	0	8.8854	0
TRINITY_DN10008_c0_g1_i14	11.5986	25.7342	23.924	33.8169	55.0895	12.5511
TRINITY_DN10008_c0_g1_i18	6.76585	7.50582	1.13924	12.2117	21.325	11.6546
TRINITY_DN10008_c0_g1_i19	6.76585	6.43356	1.13924	14.0904	4.4427	0
TRINITY_DN10008_c0_g1_i4	0	2.14452	0	2.81807	0	8.06855
TRINITY_DN100090_c0_g1_i1	0	1.07226	0	0	1.77708	0.896506
TRINITY_DN100091_c0_g1_i1	0	2.14452	2.27848	0	0	0
TRINITY_DN100092_c0_g1_i1	1.9331	3.21678	1.13924	0	0	0
TRINITY_DN100093_c0_g1_i1	0	3.21678	0	0	0	0
TRINITY_DN100097_c0_g1_i1	0	0	1.13924	1.87872	0	0
TRINITY_DN10009_c0_g1_i2	1.9331	0	0	0.939358	0	0.896506
TRINITY_DN10009_c0_g1_i3	1.9331	5.3613	2.27848	2.81807	2.66562	1.79301
TRINITY_DN1000_c0_g1_i12	28.03	0	41.0126	0	70.1946	0
TRINITY_DN1000_c0_g1_i16	1763.95	1749.93	2201.01	2133.28	1764.64	753.962
TRINITY_DN1000_c0_g1_i20	161.414	135.105	624.303	552.342	398.066	82.4786
TRINITY_DN1000_c0_g1_i35	23.1972	34.3123	26.2025	86.4209	35.5416	3.58602
TRINITY_DN1000_c0_g1_i38	296.731	201.585	470.506	393.591	291.441	203.507
TRINITY_DN1000_c0_g1_i42	34.7958	32.1678	0	0	270.116	3.58602
TRINITY_DN1000_c1_g1_i1	4.83275	0	0	6.57551	0	0
TRINITY_DN1000_c1_g1_i3	0	3.21678	2.27848	1.87872	7.10832	34.9637
TRINITY_DN1000_c1_g2_i1	0	0	0	0	15.1052	0
TRINITY_DN1000_c1_g2_i2	0	1.07226	0	9.39358	1.77708	1.79301
TRINITY_DN1000_c2_g1_i1	0	0	0	0	5.33124	3.58602
TRINITY_DN100101_c0_g1_i1	0	4.28904	0	0	0	0
TRINITY_DN100102_c0_g1_i1	0	0	0	0.939358	2.66562	0
TRINITY_DN100103_c0_g1_i1	1.9331	1.07226	0	0	0	0
TRINITY_DN100104_c0_g1_i1	0	0	0	0	0.88854	0
TRINITY_DN100105_c0_g1_i1	0	0	0	0.939358	1.77708	0
TRINITY_DN100108_c0_g1_i1	0.96655	5.3613	2.27848	0	1.77708	1.79301
TRINITY_DN10010_c0_g1_i1	267.734	319.534	325.822	159.691	216.804	264.469
TRINITY_DN10010_c0_g1_i15	320.895	351.701	282.531	191.629	279.89	303.916
TRINITY_DN10010_c0_g1_i7	28.03	26.8065	0	10.3329	0	2.68952
TRINITY_DN100110_c0_g1_i1	0	0	0	0	2.66562	0
TRINITY_DN100111_c0_g1_i1	0	0	2.27848	0	0	0
TRINITY_DN100112_c0_g1_i1	0	0	2.27848	0	1.77708	0
TRINITY_DN100113_c0_g1_i1	2.89965	1.07226	3.41772	0	0	0
TRINITY_DN100114_c0_g1_i1	0	0	0	0.939358	0.88854	1.79301
TRINITY_DN100115_c0_g1_i1	0	0	0	1.87872	2.66562	0
TRINITY_DN100116_c0_g1_i1	0	0	0	0	3.55416	0
TRINITY_DN100117_c0_g1_i1	0	0	0	0.939358	0	1.79301
TRINITY_DN10011_c0_g1_i4	2.89965	4.28904	1.13924	19.7265	15.1052	11.6546
TRINITY_DN10011_c0_g1_i6	48.3275	40.7459	126.456	100.511	76.4144	43.0323
TRINITY_DN10011_c0_g1_i7	11.5986	18.2284	10.2531	4.69679	6.21978	4.48253
TRINITY_DN10011_c0_g1_i9	0.96655	2.14452	10.2531	11.2723	6.21978	15.2406
TRINITY_DN10011_c0_g2_i2	4.83275	18.2284	6.83543	10.3329	44.427	7.17205
TRINITY_DN10011_c0_g2_i3	17.3979	2.14452	6.83543	0	20.4364	20.6196
TRINITY_DN100121_c0_g1_i1	1.9331	1.07226	1.13924	0.939358	0	0
TRINITY_DN100122_c0_g1_i1	1.9331	0	0	0.939358	0.88854	1.79301
TRINITY_DN100125_c0_g1_i1	2.89965	0	0	0	0	0
TRINITY_DN100126_c0_g1_i1	0.96655	0	3.41772	0	0	0
TRINITY_DN100127_c0_g1_i1	0	0	0	0	1.77708	0.896506
TRINITY_DN100129_c0_g1_i1	0	0	0	0	0.88854	1.79301
TRINITY_DN10012_c0_g1_i12	690.117	696.969	427.215	1068.05	994.276	689.413
TRINITY_DN10012_c0_g1_i7	289.965	262.704	252.911	480.012	326.983	510.112
TRINITY_DN10012_c1_g1_i2	5.7993	7.50582	5.69619	14.0904	15.1052	20.6196
TRINITY_DN10012_c2_g1_i1	0	0	1.13924	0.939358	4.4427	0
TRINITY_DN100130_c0_g1_i1	1.9331	0	1.13924	0	0	0
TRINITY_DN100133_c0_g1_i1	0	0	0	0	1.77708	0
TRINITY_DN100134_c0_g1_i1	0.96655	1.07226	0	0.939358	0	2.68952
TRINITY_DN100135_c0_g1_i1	0	3.21678	1.13924	0	0	0
TRINITY_DN100136_c0_g1_i1	0	3.21678	6.83543	0	0	0
TRINITY_DN100138_c0_g1_i1	0	0	0	0	1.77708	0
TRINITY_DN100139_c0_g1_i1	0	0	0	0	1.77708	0.896506
TRINITY_DN10013_c0_g1_i2	1.9331	0	3.41772	0.939358	13.3281	2.68952
TRINITY_DN10013_c0_g1_i4	20.2976	13.9394	36.4556	4.69679	20.4364	51.9973
TRINITY_DN10013_c0_g1_i7	6.76585	8.57808	3.41772	0	7.99686	3.58602
TRINITY_DN10013_c0_g1_i8	0	2.14452	2.27848	0	0	15.2406
TRINITY_DN10013_c0_g1_i9	10.6321	8.57808	26.2025	0	39.9843	24.2057
TRINITY_DN10013_c0_g2_i1	0	1.07226	1.13924	0	0.88854	1.79301
TRINITY_DN100140_c0_g1_i1	0	0	0	0	0	1.79301
TRINITY_DN100141_c0_g1_i1	0	0	0	4.69679	5.33124	0
TRINITY_DN100143_c0_g1_i1	0.96655	1.07226	1.13924	0	0	0
TRINITY_DN100144_c0_g1_i1	2.89965	0	0	0	0	0
TRINITY_DN100145_c0_g1_i1	0	0	0	1.87872	0.88854	0
TRINITY_DN100146_c0_g1_i1	0	0	0	0.939358	0.88854	0
TRINITY_DN100147_c0_g1_i1	0	0	0	1.87872	0.88854	1.79301
TRINITY_DN100149_c0_g1_i1	0	3.21678	1.13924	0	0	0
TRINITY_DN100150_c0_g1_i1	1.9331	2.14452	0	0	0	0
TRINITY_DN100152_c0_g1_i1	0	2.14452	0	0.939358	0	0.896506
TRINITY_DN100156_c0_g1_i1	0.96655	0	0	0.939358	0	0
TRINITY_DN100158_c0_g1_i1	1.9331	0	0	0	0	4.48253
TRINITY_DN100159_c0_g1_i1	0	0	0	0.939358	5.33124	0
TRINITY_DN10015_c0_g1_i13	67.6585	80.4195	29.6202	34.7562	5.33124	0
TRINITY_DN10015_c0_g1_i16	1046.77	873.892	772.404	838.847	1197.75	846.302
TRINITY_DN10015_c0_g1_i18	0	10.7226	44.4303	38.5137	0	60.9624
TRINITY_DN10015_c0_g1_i19	351.824	290.583	395.316	289.322	337.645	293.157
TRINITY_DN10015_c0_g1_i5	4121.37	4005.96	3601.13	3418.32	3325.8	3271.35
TRINITY_DN10015_c0_g1_i6	2.89965	2.14452	0	0	0	0
TRINITY_DN10015_c0_g1_i9	9.6655	33.2401	97.9745	171.903	0	171.233
TRINITY_DN10015_c0_g2_i1	0	1.07226	0	282.747	151.052	0
TRINITY_DN10015_c0_g2_i2	0	0	0	98.6326	41.7614	0
TRINITY_DN10015_c0_g2_i5	0	0	0	310.927	169.711	0
TRINITY_DN10015_c0_g2_i6	0	0	0	128.692	120.841	0
TRINITY_DN10015_c1_g1_i1	10.6321	0	2.27848	21.6052	0.88854	0
TRINITY_DN10015_c2_g1_i1	0	1.07226	0	0	1.77708	0
TRINITY_DN100161_c0_g1_i1	0	0	0	0	2.66562	0.896506
TRINITY_DN100162_c0_g1_i1	0	0	0	0.939358	1.77708	0
TRINITY_DN100163_c0_g1_i1	0.96655	0	1.13924	1.87872	0.88854	0
TRINITY_DN100164_c0_g1_i1	3.8662	1.07226	0	0	0	0
TRINITY_DN100166_c0_g1_i1	2.89965	2.14452	2.27848	0	0	0
TRINITY_DN100167_c0_g1_i1	0.96655	0	0	0	3.55416	0.896506
TRINITY_DN100168_c0_g1_i1	0	0	0	0	1.77708	0
TRINITY_DN100169_c0_g1_i1	3.8662	0	0	0	0	0
TRINITY_DN10016_c0_g1_i1	72.4913	9.65034	12.5316	18.7872	0	2.68952
TRINITY_DN10016_c0_g1_i2	44.4613	28.951	2.27848	26.302	36.4301	93.2366
TRINITY_DN10016_c0_g1_i8	14.4983	0	2.27848	6.57551	0	2.68952
TRINITY_DN100171_c0_g1_i1	0.96655	1.07226	0	0	2.66562	0
TRINITY_DN100173_c0_g1_i1	0	0	0	0	1.77708	0.896506
TRINITY_DN100174_c0_g1_i1	0	1.07226	1.13924	0.939358	0	0
TRINITY_DN100175_c0_g1_i1	0	0	0	0.939358	1.77708	0
TRINITY_DN100179_c0_g1_i1	0	3.21678	0	0	0	0
TRINITY_DN10017_c0_g1_i11	1.9331	3.21678	1.13924	0.939358	0	0
TRINITY_DN10017_c0_g1_i16	10.6321	17.1562	0	0	0	0
TRINITY_DN10017_c0_g1_i19	6.76585	26.8065	2.27848	5.63615	2.66562	2.68952
TRINITY_DN10017_c0_g1_i21	16.4314	73.986	0	3.75743	7.10832	0.896506
TRINITY_DN10017_c0_g1_i3	24.1638	98.6479	0	0	0	0
TRINITY_DN10017_c0_g1_i5	0	10.7226	0	0	0	0
TRINITY_DN10017_c0_g1_i6	2.89965	66.4801	0	0.939358	0	0.896506
TRINITY_DN100180_c0_g1_i1	0	0	0	0	5.33124	0
TRINITY_DN100181_c0_g1_i1	0	1.07226	0	0	0	0
TRINITY_DN100182_c0_g1_i1	1.9331	3.21678	0	0	0	0
TRINITY_DN100184_c0_g1_i1	0	0	0	2.81807	2.66562	1.79301
TRINITY_DN100189_c0_g1_i1	0	0	4.55696	0	0	0
TRINITY_DN10018_c0_g1_i1	173.013	226.247	116.202	201.962	172.377	207.093
TRINITY_DN10018_c0_g1_i14	39.6286	92.2144	39.8734	111.784	30.2104	56.4799
TRINITY_DN10018_c0_g1_i6	604.094	1136.6	688.1	838.847	500.248	796.097
TRINITY_DN10018_c0_g1_i7	1359.94	2034.08	2065.44	1998.95	1693.56	2866.13
TRINITY_DN100190_c0_g1_i1	0	0	0	0	0	2.68952
TRINITY_DN100191_c0_g1_i1	4.83275	1.07226	3.41772	6.57551	7.99686	0
TRINITY_DN100198_c0_g1_i1	0	0	0	0.939358	0	0.896506
TRINITY_DN100199_c0_g1_i1	2.89965	1.07226	1.13924	0	0	0
TRINITY_DN1001_c0_g1_i4	7.7324	16.0839	9.11391	2.81807	6.21978	2.68952
TRINITY_DN1001_c0_g1_i5	330.56	380.652	213.038	175.66	263.008	108.477
TRINITY_DN1001_c0_g1_i6	8.69895	81.4918	79.7467	97.6932	36.4301	207.989
TRINITY_DN100200_c0_g1_i1	1.9331	0	1.13924	0	0	1.79301
TRINITY_DN100203_c0_g1_i1	0	8.57808	4.55696	0	0.88854	7.17205
TRINITY_DN100204_c0_g1_i1	1.9331	1.07226	3.41772	0	0	2.68952
TRINITY_DN100205_c0_g1_i1	0	3.21678	6.83543	0	0	0
TRINITY_DN100206_c0_g1_i1	0	0	0	0.939358	0	0.896506
TRINITY_DN100207_c0_g1_i1	0	0	0	0	2.66562	0
TRINITY_DN10020_c0_g1_i4	0	1.07226	4.55696	6.57551	18.6593	2.68952
TRINITY_DN10020_c0_g1_i6	11.5986	9.65034	12.5316	0	15.9937	10.7581
TRINITY_DN10020_c0_g1_i9	20.2976	13.9394	12.5316	61.9976	33.7645	67.2379
TRINITY_DN10020_c0_g2_i1	8.69895	1.07226	7.97467	4.69679	10.6625	2.68952
TRINITY_DN100210_c0_g1_i1	0	2.14452	11.3924	0	0	0
TRINITY_DN100211_c0_g1_i1	1.9331	2.14452	0	0	0	0
TRINITY_DN100212_c0_g1_i1	0	0	1.13924	0.939358	0	1.79301
TRINITY_DN100213_c0_g1_i1	0	0	0	0	0.88854	0
TRINITY_DN100214_c0_g1_i1	0	0	0	0	6.21978	1.79301
TRINITY_DN100217_c0_g1_i1	0.96655	1.07226	0	0.939358	0	0.896506
TRINITY_DN100218_c0_g1_i1	0	0	0	0	0	2.68952
TRINITY_DN100219_c0_g1_i1	0	0	0	0.939358	4.4427	0.896506
TRINITY_DN100222_c0_g1_i1	0	0	0	0	1.77708	0
TRINITY_DN100224_c0_g1_i1	0.96655	2.14452	0	0	0	0.896506
TRINITY_DN100225_c0_g1_i1	1.9331	0	0	0	0	0
TRINITY_DN100226_c0_g1_i1	0	0	0	0.939358	0	1.79301
TRINITY_DN100229_c0_g1_i1	1.9331	0	0	0.939358	0	0
TRINITY_DN10022_c0_g1_i1	33.8293	51.4685	56.9619	47.9073	63.9749	49.3078
TRINITY_DN10022_c0_g1_i5	23.1972	16.0839	10.2531	20.6659	27.5447	16.1371
TRINITY_DN100233_c0_g1_i1	2.89965	0	3.41772	0	0	0
TRINITY_DN100234_c0_g1_i1	0.96655	0	0	0.939358	1.77708	1.79301
TRINITY_DN100235_c0_g1_i1	2.89965	1.07226	0	2.81807	4.4427	0.896506
TRINITY_DN100236_c0_g1_i1	0.96655	2.14452	0	0.939358	0	0
TRINITY_DN100237_c0_g1_i1	4.83275	0	0	0	0	0.896506
TRINITY_DN100238_c0_g1_i1	1.9331	2.14452	0	0	0	0
TRINITY_DN10023_c0_g1_i1	19.331	11.7949	0	0	0	0
TRINITY_DN10023_c0_g1_i3	0	0	0	0.939358	0.88854	1.79301
TRINITY_DN100241_c0_g1_i1	0	0	0	0	0.88854	0.896506
TRINITY_DN100242_c0_g1_i1	0	0	0	0.939358	0	0.896506
TRINITY_DN100243_c0_g1_i1	0	2.14452	1.13924	0	0.88854	0
TRINITY_DN100244_c0_g1_i1	0	0	0	0	6.21978	2.68952
TRINITY_DN100246_c0_g1_i1	1.9331	2.14452	0	0	0	0
TRINITY_DN100247_c0_g1_i1	0	1.07226	0	0.939358	0	0
TRINITY_DN100249_c0_g1_i1	0	0	6.83543	0	0	0.896506
TRINITY_DN10024_c0_g1_i1	2.89965	0	0	1.87872	1.77708	0
TRINITY_DN10024_c0_g1_i2	0.96655	0	1.13924	5.63615	0.88854	1.79301
TRINITY_DN100250_c0_g1_i1	0	0	0	2.81807	0	0
TRINITY_DN100254_c0_g1_i1	0	3.21678	0	0	3.55416	0
TRINITY_DN100256_c0_g1_i1	0	0	0	2.81807	0	0
TRINITY_DN100258_c0_g1_i1	0	1.07226	4.55696	0	0	0
TRINITY_DN10025_c0_g1_i1	7.7324	3.21678	4.55696	0	0.88854	1.79301
TRINITY_DN10025_c0_g1_i2	4.83275	20.3729	0	0	0	0
TRINITY_DN100260_c0_g1_i1	0	1.07226	2.27848	0	0	0
TRINITY_DN100261_c0_g1_i1	3.8662	0	0	0	0	0
TRINITY_DN100264_c0_g1_i1	0	0	0	0	0.88854	1.79301
TRINITY_DN100265_c0_g1_i1	0.96655	0	2.27848	0	0	0
TRINITY_DN100266_c0_g1_i1	0.96655	0	1.13924	0	0	0
TRINITY_DN100269_c0_g1_i1	0	0	0	0	0	0.896506
TRINITY_DN10026_c0_g1_i1	6.76585	2.14452	2.27848	0	6.21978	1.79301
TRINITY_DN10026_c0_g1_i2	5.7993	2.14452	12.5316	0	0	1.79301
TRINITY_DN10026_c0_g1_i3	14.4983	3.21678	7.97467	6.57551	0	0.896506
TRINITY_DN10026_c0_g1_i4	5.7993	0	3.41772	0	0	0.896506
TRINITY_DN100274_c0_g1_i1	1.9331	4.28904	3.41772	0.939358	0	0
TRINITY_DN100276_c0_g1_i1	0	0	0	0.939358	0	0
TRINITY_DN100277_c0_g1_i1	0	0	0	0	0	2.68952
TRINITY_DN10027_c0_g1_i1	40.5951	20.3729	38.7341	15.0297	19.5479	8.06855
TRINITY_DN10027_c0_g1_i12	175.912	98.6479	157.215	61.0583	118.176	99.5122
TRINITY_DN10027_c0_g1_i7	13.5317	24.662	27.3417	1.87872	8.8854	52.8939
TRINITY_DN10027_c0_g1_i8	6.76585	0	5.69619	0	1.77708	2.68952
TRINITY_DN100280_c0_g1_i1	0	0	0	0	4.4427	0
TRINITY_DN100284_c0_g1_i1	0	0	0	0	0	0.896506
TRINITY_DN100285_c0_g1_i1	1.9331	0	4.55696	0	0	0
TRINITY_DN100287_c0_g1_i1	0	0	0	0.939358	1.77708	0.896506
TRINITY_DN100289_c0_g1_i1	0	0	0	2.81807	3.55416	2.68952
TRINITY_DN100290_c0_g1_i1	0	0	0	0	0.88854	1.79301
TRINITY_DN100291_c0_g1_i1	1.9331	1.07226	0	0	0	0
TRINITY_DN100292_c0_g1_i1	0	0	0	0	1.77708	0
TRINITY_DN100293_c0_g1_i1	1.9331	0	0	2.81807	0	0
TRINITY_DN100294_c0_g1_i1	0	1.07226	0	2.81807	0	0.896506
TRINITY_DN100295_c0_g1_i1	0	0	0	0	0	0.896506
TRINITY_DN100296_c0_g1_i1	0.96655	0	1.13924	0.939358	0.88854	0
TRINITY_DN100299_c0_g1_i1	3.8662	0	0	0	0	0
TRINITY_DN1002_c0_g1_i3	445.58	361.352	333.797	353.199	985.391	1033.67
TRINITY_DN1002_c0_g1_i4	47.361	13.9394	6.83543	20.6659	128.838	157.785
TRINITY_DN1002_c0_g1_i5	281.266	134.033	166.329	184.114	382.072	459.011
TRINITY_DN1002_c0_g1_i6	421.416	384.941	322.405	678.216	760.59	721.687
TRINITY_DN100300_c0_g1_i1	0	0	0	0.939358	0	0
TRINITY_DN100305_c0_g1_i1	0	3.21678	1.13924	0	0	0
TRINITY_DN100307_c0_g1_i1	0.96655	2.14452	0	0	0	0
TRINITY_DN100308_c0_g1_i1	1.9331	0	2.27848	0	0	0
TRINITY_DN10030_c0_g1_i10	103.421	87.9253	127.595	82.6635	88.854	77.996
TRINITY_DN10030_c0_g1_i11	0	6.43356	3.41772	0	3.55416	7.17205
TRINITY_DN10030_c0_g1_i3	19.331	0	0	23.4839	16.8823	8.06855
TRINITY_DN100311_c0_g1_i1	0	0	5.69619	0	0	0
TRINITY_DN100312_c0_g1_i1	0	0	0	0	2.66562	0
TRINITY_DN100315_c0_g1_i1	0	0	0	0	2.66562	0.896506
TRINITY_DN100317_c0_g1_i1	0.96655	0	0	0	0	1.79301
TRINITY_DN100318_c0_g1_i1	1.9331	1.07226	5.69619	0	0	0
TRINITY_DN100319_c0_g1_i1	0	1.07226	3.41772	0	0	0
TRINITY_DN10031_c0_g1_i7	246.47	316.317	337.215	174.721	139.501	83.3751
TRINITY_DN100321_c0_g1_i1	0	0	0	1.87872	0	0.896506
TRINITY_DN100323_c0_g1_i1	0	0	1.13924	0.939358	0.88854	0
TRINITY_DN100324_c0_g1_i1	0	0	0	0	0	0.896506
TRINITY_DN100326_c0_g1_i1	0	0	1.13924	0	3.55416	0
TRINITY_DN100328_c0_g1_i1	0.96655	0	1.13924	0.939358	0	0
TRINITY_DN10032_c0_g1_i1	492.941	744.149	439.746	246.112	141.278	83.3751
TRINITY_DN100330_c0_g1_i1	0	0	2.27848	1.87872	0	0
TRINITY_DN100331_c0_g1_i1	0.96655	0	0	0	0	0
TRINITY_DN100332_c0_g1_i1	0	0	0	0	1.77708	0.896506
TRINITY_DN100334_c0_g1_i1	0	1.07226	1.13924	0	0	0
TRINITY_DN100335_c0_g1_i1	1.9331	1.07226	1.13924	0	0	0
TRINITY_DN100336_c0_g1_i1	0	0	0	0.939358	0	1.79301
TRINITY_DN100337_c0_g1_i1	0	0	0	0	0.88854	2.68952
TRINITY_DN100338_c0_g1_i1	1.9331	2.14452	0	5.63615	0	0
TRINITY_DN10033_c0_g1_i1	34.7958	63.2634	83.1644	58.2402	71.9717	10.7581
TRINITY_DN10033_c0_g1_i10	67.6585	48.2517	85.4429	24.4233	51.5353	11.6546
TRINITY_DN10033_c0_g1_i11	75.3909	56.8298	5.69619	103.329	39.0958	6.27554
TRINITY_DN10033_c0_g1_i3	44.4613	33.2401	35.3164	32.8775	24.8791	21.5161
TRINITY_DN10033_c0_g1_i4	90.8557	113.66	86.5821	21.6052	181.262	210.679
TRINITY_DN10033_c0_g2_i1	3.8662	15.0116	2.27848	7.51486	0.88854	2.68952
TRINITY_DN10033_c1_g1_i1	6.76585	1.07226	0	0	21.325	28.6882
TRINITY_DN100340_c0_g1_i1	0	0	0	2.81807	0	0.896506
TRINITY_DN100344_c0_g1_i1	0	2.14452	1.13924	2.81807	2.66562	2.68952
TRINITY_DN100346_c0_g1_i1	0	0	0	0	0.88854	0
TRINITY_DN100347_c0_g1_i1	0	0	0	0	6.21978	0
TRINITY_DN10034_c0_g1_i1	7.7324	6.43356	2.27848	0	0.88854	3.58602
TRINITY_DN100350_c0_g1_i1	0	0	0	0	0	1.79301
TRINITY_DN100352_c0_g1_i1	0	1.07226	3.41772	0	0	1.79301
TRINITY_DN100353_c0_g1_i1	0	4.28904	1.13924	0	0.88854	0
TRINITY_DN100354_c0_g1_i1	2.89965	0	0	0	0	0
TRINITY_DN100355_c0_g1_i1	0	0	0	0.939358	0.88854	1.79301
TRINITY_DN100356_c0_g1_i1	0	1.07226	1.13924	0	0	0
TRINITY_DN100358_c0_g1_i1	0	0	1.13924	0	0	0
TRINITY_DN100359_c0_g1_i1	1.9331	1.07226	0	0	0	0
TRINITY_DN10035_c0_g1_i3	1.9331	7.50582	0	0	0	0
TRINITY_DN10035_c0_g1_i4	210.708	229.464	218.734	181.296	170.6	168.543
TRINITY_DN10035_c0_g1_i6	365.356	421.398	427.215	406.742	467.372	435.702
TRINITY_DN10035_c0_g1_i8	3.8662	22.5175	0	0	1.77708	0
TRINITY_DN10035_c1_g1_i1	1.9331	2.14452	1.13924	0	1.77708	0.896506
TRINITY_DN100360_c0_g1_i1	0	0	0	0.939358	0	0
TRINITY_DN100362_c0_g1_i1	0	0	0	0.939358	1.77708	0
TRINITY_DN100363_c0_g1_i1	0	0	0	0.939358	0	0
TRINITY_DN100364_c0_g1_i1	1.9331	0	1.13924	0	0	0
TRINITY_DN100365_c0_g1_i1	0	0	2.27848	0	0.88854	0
TRINITY_DN100366_c0_g1_i1	4.83275	1.07226	0	0	0	0
TRINITY_DN100367_c0_g1_i1	2.89965	0	0	0	0	0
TRINITY_DN100368_c0_g1_i1	0	0	0	0	0.88854	0
TRINITY_DN100369_c0_g1_i1	0	0	0	0.939358	0	0
TRINITY_DN10036_c0_g1_i3	36.7289	37.5291	15.9493	0	26.6562	64.5484
TRINITY_DN10036_c0_g1_i4	83.1233	26.8065	78.6075	54.4828	77.303	31.3777
TRINITY_DN100372_c0_g1_i1	0	3.21678	0	0	0	0
TRINITY_DN100373_c0_g1_i1	0.96655	0	0	1.87872	4.4427	0
TRINITY_DN100374_c0_g1_i1	0	2.14452	2.27848	0	0	0
TRINITY_DN100377_c0_g1_i1	0	0	1.13924	0	0	0
TRINITY_DN100378_c0_g1_i1	0	0	0	0	1.77708	0
TRINITY_DN100379_c0_g1_i1	0	1.07226	0	0	0	0
TRINITY_DN10037_c0_g1_i3	140.15	73.986	28.481	126.813	105.736	82.4786
TRINITY_DN10037_c1_g1_i1	0.96655	0	0	0.939358	0.88854	0
TRINITY_DN100380_c0_g1_i1	0	1.07226	1.13924	0	3.55416	1.79301
TRINITY_DN100382_c0_g1_i1	0	1.07226	1.13924	0	0	0
TRINITY_DN100383_c0_g1_i1	0	0	0	0.939358	1.77708	0
TRINITY_DN100386_c0_g1_i1	0	0	0	1.87872	0.88854	0
TRINITY_DN100387_c0_g1_i1	0	1.07226	0	0	0.88854	1.79301
TRINITY_DN100388_c0_g1_i1	2.89965	0	1.13924	2.81807	0.88854	0
TRINITY_DN100389_c0_g1_i1	0.96655	0	2.27848	0	0	0
TRINITY_DN10038_c0_g1_i10	32.8627	4.28904	5.69619	4.69679	4.4427	14.3441
TRINITY_DN10038_c0_g1_i4	145.949	151.189	177.721	185.054	207.03	235.781
TRINITY_DN10038_c0_g1_i9	9.6655	3.21678	10.2531	3.75743	9.77394	10.7581
TRINITY_DN100390_c0_g1_i1	0	0	0	1.87872	0	0
TRINITY_DN100391_c0_g1_i1	0	0	0	0	2.66562	1.79301
TRINITY_DN100394_c0_g1_i1	0	0	0	0	1.77708	0
TRINITY_DN100395_c0_g1_i1	1.9331	0	0	0	0	0
TRINITY_DN100396_c0_g1_i1	0.96655	0	3.41772	0	0	0
TRINITY_DN100397_c0_g1_i1	0	0	0	0	1.77708	0.896506
TRINITY_DN100398_c0_g1_i1	0	0	0	0	2.66562	0
TRINITY_DN100399_c0_g1_i1	0.96655	1.07226	0	0	0	0
TRINITY_DN10039_c0_g1_i1	3.8662	2.14452	13.6709	3.75743	13.3281	4.48253
TRINITY_DN10039_c0_g1_i2	13.5317	39.6736	11.3924	70.4518	0.88854	0.896506
TRINITY_DN10039_c0_g1_i3	10.6321	13.9394	10.2531	27.2414	7.99686	0
TRINITY_DN10039_c1_g1_i1	7.7324	18.2284	14.8101	24.4233	15.9937	19.7231
TRINITY_DN10039_c1_g2_i1	12.5652	18.2284	19.3671	6.57551	13.3281	17.0336
TRINITY_DN1003_c0_g1_i1	266.768	240.186	223.291	209.477	272.782	176.612
TRINITY_DN1003_c0_g1_i2	360.523	447.133	380.506	371.046	342.976	311.088
TRINITY_DN1003_c0_g1_i4	26.0969	13.9394	30.7594	11.2723	15.1052	44.8253
TRINITY_DN1003_c0_g2_i3	1228.49	1175.2	579.873	1843.96	2445.26	1134.08
TRINITY_DN1003_c0_g3_i1	6.76585	31.0955	22.7848	38.5137	5.33124	5.37904
TRINITY_DN1003_c0_g3_i4	128.551	138.322	192.531	118.359	146.609	140.751
TRINITY_DN1003_c0_g4_i2	124.685	87.9253	52.405	170.024	188.37	130.89
TRINITY_DN1003_c0_g4_i8	3203.15	3396.92	2188.48	5573.21	6367.28	4703.07
TRINITY_DN1003_c0_g4_i9	17.3979	22.5175	11.3924	36.635	47.0926	27.7917
TRINITY_DN1003_c0_g5_i2	38.662	56.8298	50.1265	32.8775	41.7614	42.1358
TRINITY_DN1003_c1_g1_i4	38.662	67.5524	58.1012	47.9073	27.5447	61.8589
TRINITY_DN1003_c1_g1_i5	218.44	355.99	588.986	538.252	510.91	656.242
TRINITY_DN100401_c0_g1_i1	0	0	0	1.87872	0.88854	0
TRINITY_DN100403_c0_g1_i1	0.96655	0	0	0	0.88854	0
TRINITY_DN100408_c0_g1_i1	0	0	45.5696	0	0	0
TRINITY_DN100409_c0_g1_i1	1.9331	0	0	0	0	0
TRINITY_DN10040_c0_g1_i1	188.477	312.028	305.316	200.083	312.766	257.297
TRINITY_DN10040_c0_g1_i3	58.9596	37.5291	0	0	0	62.7554
TRINITY_DN10040_c0_g1_i5	108.254	66.4801	84.3037	123.995	122.618	150.613
TRINITY_DN100410_c0_g1_i1	0	3.21678	0	0	0	0
TRINITY_DN100411_c0_g1_i1	5.7993	0	0	0	0	0
TRINITY_DN100414_c0_g1_i1	0	0	0	0	2.66562	0.896506
TRINITY_DN100416_c0_g1_i1	0	3.21678	0	0	0	0
TRINITY_DN100417_c0_g1_i1	0.96655	2.14452	0	0	0	0
TRINITY_DN10041_c0_g1_i3	55.0934	87.9253	76.329	69.5125	18.6593	0
TRINITY_DN10041_c0_g1_i4	29.9631	21.4452	3.41772	9.39358	8.8854	3.58602
TRINITY_DN10041_c0_g1_i7	129.518	53.613	109.367	69.5125	47.0926	109.374
TRINITY_DN10041_c1_g1_i1	0	0	1.13924	0.939358	0.88854	3.58602
TRINITY_DN10041_c1_g2_i1	21.2641	31.0955	28.481	51.6647	36.4301	34.0672
TRINITY_DN100422_c0_g1_i1	0	1.07226	0	0	0	0
TRINITY_DN100423_c0_g1_i1	0	2.14452	0	0	0	0
TRINITY_DN100425_c0_g1_i1	0.96655	0	0	0.939358	0	0
TRINITY_DN100426_c0_g1_i1	3.8662	0	0	0	0	3.58602
TRINITY_DN100427_c0_g1_i1	0	0	0	0.939358	0.88854	0
TRINITY_DN100429_c0_g1_i1	0	0	0	2.81807	6.21978	4.48253
TRINITY_DN10042_c1_g1_i2	2.89965	5.3613	0	6.57551	2.66562	6.27554
TRINITY_DN100430_c0_g1_i1	0	0	2.27848	0	0	0.896506
TRINITY_DN100433_c0_g1_i1	0	2.14452	1.13924	0	0	0
TRINITY_DN100434_c0_g1_i1	0	1.07226	0	0	0	0
TRINITY_DN100435_c0_g1_i1	0	0	0	0	0.88854	2.68952
TRINITY_DN100436_c0_g1_i1	0	2.14452	0	0	0	0
TRINITY_DN100437_c0_g1_i1	1.9331	1.07226	3.41772	0	0.88854	1.79301
TRINITY_DN100439_c0_g1_i1	0	0	0	0	0.88854	2.68952
TRINITY_DN10043_c0_g1_i1	267.734	246.62	266.582	338.169	259.454	195.438
TRINITY_DN10043_c0_g1_i2	153.681	100.792	64.9366	0	41.7614	137.165
TRINITY_DN100441_c0_g1_i1	0	1.07226	0	0	0	0
TRINITY_DN100442_c0_g1_i1	0	0	0	0	0.88854	1.79301
TRINITY_DN100443_c0_g1_i1	1.9331	0	1.13924	0	0	0
TRINITY_DN100445_c0_g1_i1	0	1.07226	1.13924	0.939358	2.66562	0
TRINITY_DN100447_c0_g1_i1	0	0	0	1.87872	0	0.896506
TRINITY_DN100448_c0_g1_i1	0	0	1.13924	0	0	2.68952
TRINITY_DN100449_c0_g1_i1	0	0	0	0	1.77708	0
TRINITY_DN10044_c0_g1_i2	3.8662	2.14452	3.41772	0.939358	0.88854	6.27554
TRINITY_DN100450_c0_g1_i1	1.9331	0	0	0	0	0
TRINITY_DN100451_c0_g1_i1	0	0	0	0	0.88854	1.79301
TRINITY_DN100453_c0_g1_i1	0	0	2.27848	0	0	0
TRINITY_DN100454_c0_g1_i1	0	0	0	0.939358	0	2.68952
TRINITY_DN100458_c0_g1_i1	0.96655	0	0	3.75743	0.88854	0.896506
TRINITY_DN10045_c0_g1_i1	1.9331	4.28904	3.41772	5.63615	0	0
TRINITY_DN100460_c0_g1_i1	0	0	0	0	1.77708	1.79301
TRINITY_DN100461_c0_g1_i2	0	0	2.27848	0	0.88854	0.896506
TRINITY_DN100467_c0_g1_i1	0.96655	0	0	0	0.88854	0
TRINITY_DN10046_c0_g1_i1	0	0	0	0	0.88854	8.06855
TRINITY_DN10046_c0_g1_i3	0	5.3613	37.5949	0	0	0
TRINITY_DN100473_c0_g1_i1	0	0	3.41772	0.939358	0.88854	0
TRINITY_DN100474_c0_g1_i1	0	0	0	0	1.77708	0.896506
TRINITY_DN100477_c0_g1_i1	0.96655	0	0	0	0	3.58602
TRINITY_DN100478_c0_g1_i1	0	0	2.27848	0.939358	0	2.68952
TRINITY_DN100479_c0_g1_i1	0	0	0	0	3.55416	0
TRINITY_DN10047_c0_g1_i1	60.8927	109.371	109.367	52.604	0.88854	85.1681
TRINITY_DN10047_c0_g1_i11	12.5652	9.65034	36.4556	5.63615	4.4427	5.37904
TRINITY_DN10047_c0_g1_i13	0.96655	0	0	1.87872	0	2.68952
TRINITY_DN10047_c0_g1_i7	449.446	357.063	571.898	246.112	185.705	234.885
TRINITY_DN100483_c0_g1_i1	0	1.07226	1.13924	0.939358	0	0
TRINITY_DN100485_c0_g1_i1	0	0	0	0	2.66562	0.896506
TRINITY_DN100486_c0_g1_i1	0.96655	1.07226	0	0	0	0
TRINITY_DN100487_c0_g1_i1	0	0	0	1.87872	1.77708	0
TRINITY_DN100488_c0_g1_i1	0	0	0	0.939358	3.55416	0.896506
TRINITY_DN10048_c0_g1_i1	115.019	120.093	125.316	86.4209	81.7457	118.339
TRINITY_DN10048_c0_g1_i4	9.6655	32.1678	18.2278	14.0904	15.9937	10.7581
TRINITY_DN100493_c0_g1_i1	0	1.07226	2.27848	0	0	0
TRINITY_DN100494_c0_g1_i1	4.83275	1.07226	2.27848	2.81807	0	0
TRINITY_DN10049_c0_g1_i1	1.9331	8.57808	7.97467	23.4839	0	17.0336
TRINITY_DN10049_c0_g1_i12	0	0	0	0.939358	4.4427	0.896506
TRINITY_DN10049_c0_g1_i15	0	2.14452	9.11391	16.9084	28.4333	6.27554
TRINITY_DN10049_c0_g1_i19	0	0	1.13924	1.87872	26.6562	0
TRINITY_DN10049_c0_g1_i2	5.7993	5.3613	2.27848	58.2402	115.51	43.9288
TRINITY_DN10049_c0_g1_i20	0	0	0	11.2723	16.8823	8.06855
TRINITY_DN10049_c0_g1_i22	0	1.07226	0	7.51486	12.4396	0
TRINITY_DN10049_c0_g1_i6	0	0	0	0	0.88854	1.79301
TRINITY_DN10049_c0_g1_i8	0	2.14452	0	17.8478	38.2072	8.06855
TRINITY_DN1004_c0_g1_i1	2.89965	4.28904	0	6.57551	0.88854	3.58602
TRINITY_DN1004_c0_g1_i2	817.702	752.727	519.493	1704	1119.56	2248.44
TRINITY_DN1004_c0_g1_i3	407.884	278.788	181.139	1282.22	702.835	1087.46
TRINITY_DN1004_c0_g1_i5	0	0	0	0	3.55416	723.48
TRINITY_DN1004_c1_g1_i12	3.8662	5.3613	2.27848	0.939358	2.66562	3.58602
TRINITY_DN1004_c1_g1_i17	25.1303	40.7459	39.8734	55.4221	29.3218	56.4799
TRINITY_DN1004_c1_g1_i22	86.023	88.9976	157.215	59.1796	73.7488	88.7541
TRINITY_DN1004_c1_g1_i7	5.7993	0	2.27848	0.939358	0.88854	3.58602
TRINITY_DN1004_c1_g1_i8	109.22	115.804	58.1012	63.8763	103.071	179.301
TRINITY_DN1004_c1_g2_i1	0.96655	0	0	0	0	42.1358
TRINITY_DN1004_c2_g1_i10	0.96655	3.21678	0	16.9084	7.10832	16.1371
TRINITY_DN1004_c2_g1_i12	0	9.65034	21.6455	12.2117	2.66562	25.1022
TRINITY_DN1004_c2_g1_i13	2.89965	7.50582	2.27848	1.87872	4.4427	3.58602
TRINITY_DN1004_c2_g1_i18	5.7993	7.50582	1.13924	0	3.55416	8.96506
TRINITY_DN1004_c2_g1_i19	5.7993	1.07226	1.13924	0.939358	4.4427	9.86157
TRINITY_DN1004_c2_g1_i21	0	0	0	0	0	4.48253
TRINITY_DN1004_c2_g1_i3	6.76585	5.3613	4.55696	29.1201	10.6625	8.96506
TRINITY_DN1004_c2_g1_i8	24.1638	16.0839	21.6455	8.45422	8.8854	52.8939
TRINITY_DN100502_c0_g1_i1	1.9331	2.14452	11.3924	0	0	0
TRINITY_DN100505_c0_g1_i1	0	1.07226	2.27848	0	0	0
TRINITY_DN100508_c0_g1_i1	0.96655	0	1.13924	0	0.88854	0
TRINITY_DN100509_c0_g1_i1	0.96655	1.07226	2.27848	0.939358	2.66562	0
TRINITY_DN10050_c0_g1_i2	554.8	527.552	492.151	431.165	315.432	305.709
TRINITY_DN10050_c0_g1_i4	2.89965	55.7575	64.9366	15.0297	12.4396	31.3777
TRINITY_DN100511_c0_g1_i1	0	0	0	0	1.77708	0
TRINITY_DN100513_c0_g1_i1	0	0	1.13924	0.939358	0.88854	0
TRINITY_DN100514_c0_g1_i1	0.96655	3.21678	0	0	0	0
TRINITY_DN100519_c0_g1_i1	0	0	0	0	0	2.68952
TRINITY_DN10051_c0_g1_i1	3.8662	0	0	25.3627	11.551	4.48253
TRINITY_DN100520_c0_g1_i1	0	0	0	1.87872	0	0
TRINITY_DN100521_c0_g1_i1	0	0	1.13924	0	0	0
TRINITY_DN100526_c0_g1_i1	0.96655	1.07226	2.27848	0.939358	0.88854	2.68952
TRINITY_DN100527_c0_g1_i1	0	2.14452	0	0	1.77708	0
TRINITY_DN100528_c0_g1_i1	0	0	0	0	1.77708	0.896506
TRINITY_DN100529_c0_g1_i1	0	3.21678	0	0	0	0
TRINITY_DN10052_c0_g1_i2	9.6655	6.43356	4.55696	14.0904	4.4427	18.8266
TRINITY_DN10052_c0_g1_i5	664.02	757.016	665.315	712.033	739.265	546.869
TRINITY_DN100530_c0_g1_i1	0	0	0	0	1.77708	0.896506
TRINITY_DN100531_c0_g1_i1	2.89965	1.07226	5.69619	0	0	0
TRINITY_DN100532_c0_g1_i1	0.96655	1.07226	0	0.939358	0	0
TRINITY_DN100535_c0_g1_i1	0	0	0	1.87872	0	0.896506
TRINITY_DN100537_c0_g1_i1	0.96655	0	0	0	1.77708	0.896506
TRINITY_DN100538_c0_g1_i1	1.9331	0	0	0	0	0
TRINITY_DN100539_c0_g1_i1	1.9331	0	0	0	0	0
TRINITY_DN10053_c0_g1_i1	17.3979	8.57808	12.5316	17.8478	17.7708	27.7917
TRINITY_DN100541_c0_g1_i1	0	0	1.13924	4.69679	1.77708	0.896506
TRINITY_DN100542_c0_g1_i1	0	0	0	0	1.77708	0
TRINITY_DN100544_c0_g1_i1	1.9331	1.07226	0	1.87872	0	0
TRINITY_DN100545_c0_g1_i1	0.96655	1.07226	0	0	0	2.68952
TRINITY_DN100547_c0_g1_i1	0	1.07226	0	0	0	0
TRINITY_DN10054_c0_g1_i1	765.508	858.881	551.392	597.432	450.49	320.949
TRINITY_DN100550_c0_g1_i1	0	0	0	0	0	0.896506
TRINITY_DN100551_c0_g1_i1	0	0	0	0	1.77708	1.79301
TRINITY_DN100552_c0_g1_i1	1.9331	0	0	0	0	0
TRINITY_DN100553_c0_g1_i1	0	0	0	0	0.88854	0
TRINITY_DN100554_c0_g1_i1	0	1.07226	0	0	0	4.48253
TRINITY_DN100555_c0_g1_i1	0	0	0	0.939358	1.77708	2.68952
TRINITY_DN100558_c0_g1_i1	0	0	0	0	1.77708	0
TRINITY_DN100559_c0_g1_i1	0	1.07226	1.13924	0.939358	0	0
TRINITY_DN10055_c0_g1_i7	29.9631	4.28904	11.3924	56.3615	4.4427	124.614
TRINITY_DN100560_c0_g1_i1	0	0	0	0.939358	0.88854	0
TRINITY_DN100562_c0_g1_i1	2.89965	2.14452	0	1.87872	1.77708	5.37904
TRINITY_DN100564_c0_g1_i1	0	0	0	6.57551	0	0.896506
TRINITY_DN100567_c0_g1_i1	0.96655	2.14452	0	0	0	0
TRINITY_DN100568_c0_g1_i1	0.96655	2.14452	1.13924	0.939358	1.77708	0
TRINITY_DN10056_c0_g1_i1	212.641	257.342	217.595	190.69	132.392	122.821
TRINITY_DN100571_c0_g1_i1	0	0	0	0.939358	1.77708	0
TRINITY_DN100572_c0_g1_i1	0	0	0	0.939358	3.55416	1.79301
TRINITY_DN100573_c0_g1_i1	0	1.07226	3.41772	1.87872	3.55416	0.896506
TRINITY_DN100574_c0_g1_i1	0	0	0	0	3.55416	0
TRINITY_DN100578_c0_g1_i1	0.96655	0	1.13924	0	4.4427	2.68952
TRINITY_DN100580_c0_g1_i1	0	2.14452	2.27848	0	0	0
TRINITY_DN100581_c0_g1_i1	0	0	0	0	0.88854	2.68952
TRINITY_DN100582_c0_g1_i1	0	0	0	1.87872	0	0
TRINITY_DN100583_c0_g1_i1	1.9331	1.07226	0	0	0	0
TRINITY_DN100584_c0_g1_i1	0	0	1.13924	0	0.88854	0
TRINITY_DN100587_c0_g1_i1	0	1.07226	1.13924	0	0	0
TRINITY_DN100590_c0_g1_i1	0	0	0	0.939358	5.33124	1.79301
TRINITY_DN100591_c0_g1_i1	0	0	0	0	0	0.896506
TRINITY_DN100592_c0_g1_i1	5.7993	0	0	0	0	0
TRINITY_DN100593_c0_g1_i1	1.9331	0	3.41772	0.939358	1.77708	0
TRINITY_DN100595_c0_g1_i1	0.96655	1.07226	0	0	0.88854	0.896506
TRINITY_DN100596_c0_g1_i1	0	0	0	0	0	2.68952
TRINITY_DN100598_c0_g1_i1	0.96655	0	3.41772	0	0.88854	0.896506
TRINITY_DN100599_c0_g1_i1	0	0	0	0	1.77708	0.896506
TRINITY_DN10059_c0_g1_i2	825.434	884.615	879.492	712.033	573.108	720.791
TRINITY_DN1005_c0_g1_i13	346.025	936.083	784.936	171.903	194.59	239.367
TRINITY_DN1005_c0_g1_i2	2094.51	2167.04	1714.55	2520.3	1030.71	979.881
TRINITY_DN1005_c0_g1_i5	1733.02	1307.09	1481.01	2652.75	1144.44	1171.73
TRINITY_DN1005_c0_g1_i8	95.6885	179.067	120.759	140.904	98.6279	70.824
TRINITY_DN1005_c0_g2_i1	7.7324	0	6.83543	3.75743	4.4427	0
TRINITY_DN100601_c0_g1_i1	5.7993	0	0	0	0	0
TRINITY_DN100604_c0_g1_i1	0	1.07226	3.41772	0	0	0
TRINITY_DN100605_c0_g1_i1	0	0	0	0	0.88854	0
TRINITY_DN100606_c0_g1_i1	2.89965	0	0	0	0	0
TRINITY_DN100608_c0_g1_i1	3.8662	0	0	0	2.66562	0
TRINITY_DN100609_c0_g1_i1	0.96655	0	3.41772	0.939358	0.88854	0
TRINITY_DN100610_c0_g1_i1	0	0	0	0	2.66562	0.896506
TRINITY_DN100612_c0_g1_i1	0	4.28904	0	0	0	0
TRINITY_DN100614_c0_g1_i1	0	0	0	0	1.77708	0
TRINITY_DN100615_c0_g1_i1	2.89965	0	0	0	0	0
TRINITY_DN100616_c0_g1_i1	0	0	0	2.81807	0.88854	0
TRINITY_DN100617_c0_g1_i1	0	1.07226	4.55696	0	0	0.896506
TRINITY_DN10061_c0_g1_i12	0	26.8065	84.3037	0	0	66.3414
TRINITY_DN10061_c0_g1_i14	0	47.1795	78.6075	0.939358	0	101.305
TRINITY_DN10061_c0_g1_i2	15.4648	2.14452	2.27848	22.5446	11.551	3.58602
TRINITY_DN10061_c0_g1_i9	22.2307	13.9394	14.8101	0	7.10832	5.37904
TRINITY_DN10061_c0_g2_i4	35.7624	46.1072	70.6328	20.6659	11.551	36.7567
TRINITY_DN10061_c0_g3_i1	0	6.43356	15.9493	6.57551	0	2.68952
TRINITY_DN10061_c1_g1_i1	21.2641	0	4.55696	4.69679	16.8823	1.79301
TRINITY_DN10061_c1_g1_i2	13.5317	0	3.41772	0	0	4.48253
TRINITY_DN10061_c1_g1_i3	0	1.07226	0	0	0	0
TRINITY_DN10061_c1_g1_i4	5.7993	1.07226	0	0.939358	8.8854	0
TRINITY_DN10061_c1_g1_i5	0	2.14452	0	20.6659	0	5.37904
TRINITY_DN10061_c1_g2_i1	0	0	0	4.69679	0	0
TRINITY_DN100620_c0_g1_i1	0.96655	0	1.13924	0	0	0
TRINITY_DN100623_c0_g1_i1	0.96655	0	0	0	0	0
TRINITY_DN100624_c0_g1_i1	0.96655	2.14452	0	0	0	0
TRINITY_DN100626_c0_g1_i1	8.69895	0	0	0	0	0
TRINITY_DN100629_c0_g1_i1	0	0	0	1.87872	0	0.896506
TRINITY_DN10062_c0_g1_i1	79.2571	24.662	2.27848	0	0	0
TRINITY_DN100630_c0_g1_i1	0.96655	1.07226	0	0	0	0
TRINITY_DN100632_c0_g1_i1	2.89965	1.07226	0	4.69679	0	0
TRINITY_DN100634_c0_g1_i1	0	1.07226	0	0	0	0
TRINITY_DN100636_c0_g1_i1	0	0	0	0	1.77708	0.896506
TRINITY_DN100637_c0_g1_i1	0	3.21678	0	0	0	0
TRINITY_DN100639_c0_g1_i1	3.8662	0	0	0	0	0
TRINITY_DN10063_c0_g1_i1	28.9965	35.3846	14.8101	0	56.8665	53.7904
TRINITY_DN10063_c0_g1_i5	63.7923	43.9627	89.9999	128.692	32.876	39.4463
TRINITY_DN100640_c0_g1_i1	7.7324	0	0	0	0	0
TRINITY_DN100641_c0_g1_i1	0	3.21678	1.13924	0	0	0
TRINITY_DN100642_c0_g1_i1	0	0	0	0	0	0.896506
TRINITY_DN100643_c0_g1_i1	0	0	1.13924	0.939358	0.88854	0
TRINITY_DN100644_c0_g1_i1	0	3.21678	3.41772	0	0	0
TRINITY_DN100646_c0_g1_i1	0	0	2.27848	0	0	1.79301
TRINITY_DN100648_c0_g1_i1	2.89965	2.14452	5.69619	0	0	2.68952
TRINITY_DN100649_c0_g1_i1	0	2.14452	0	0	0	0
TRINITY_DN10064_c0_g1_i2	3.8662	11.7949	38.7341	6.57551	6.21978	6.27554
TRINITY_DN10064_c0_g1_i3	5.7993	0	6.83543	5.63615	5.33124	0.896506
TRINITY_DN10064_c0_g1_i5	130.484	113.66	80.886	233.9	255.011	176.612
TRINITY_DN100650_c0_g1_i1	0	0	0	2.81807	4.4427	0
TRINITY_DN100653_c0_g1_i1	0.96655	0	1.13924	0	0	0
TRINITY_DN100655_c0_g1_i1	0	0	0	0.939358	1.77708	3.58602
TRINITY_DN100656_c0_g1_i1	1.9331	2.14452	0	0	0	0
TRINITY_DN100658_c0_g1_i1	0	0	0	0	6.21978	0
TRINITY_DN100659_c0_g1_i1	0.96655	4.28904	0	0	0	0
TRINITY_DN10065_c0_g1_i10	57.993	46.1072	25.0633	48.8466	28.4333	17.9301
TRINITY_DN10065_c0_g1_i5	57.993	25.7342	15.9493	49.786	71.0832	57.3764
TRINITY_DN10065_c0_g1_i9	5.7993	4.28904	19.3671	10.3329	3.55416	5.37904
TRINITY_DN10065_c1_g1_i1	18.3645	22.5175	20.5063	20.6659	0.88854	14.3441
TRINITY_DN100662_c0_g1_i1	0.96655	1.07226	0	0	0	0
TRINITY_DN100663_c0_g1_i1	0	0	0	0	2.66562	0
TRINITY_DN100664_c0_g1_i1	0	0	0	0.939358	0.88854	0
TRINITY_DN100665_c0_g1_i1	2.89965	1.07226	0	0	0	0
TRINITY_DN100666_c0_g1_i1	0	0	0	0.939358	2.66562	0.896506
TRINITY_DN100667_c0_g1_i1	0	0	0	0.939358	1.77708	0
TRINITY_DN100668_c0_g1_i1	0	0	0	0	0.88854	0.896506
TRINITY_DN10066_c0_g1_i2	237.771	199.44	206.202	177.539	215.915	194.542
TRINITY_DN100670_c0_g1_i1	4.83275	0	0	0	0	0
TRINITY_DN100671_c0_g1_i1	0	0	0	0	1.77708	0
TRINITY_DN100673_c0_g1_i1	0.96655	2.14452	0	0	0	0
TRINITY_DN100675_c0_g1_i1	0.96655	0	1.13924	0.939358	0	0
TRINITY_DN100676_c0_g1_i1	0	0	0	0	0.88854	0
TRINITY_DN100677_c0_g1_i1	0	2.14452	0	0	0	0
TRINITY_DN100678_c0_g1_i1	0	3.21678	0	0	0	0
TRINITY_DN100679_c0_g1_i1	0	0	0	0	2.66562	0
TRINITY_DN10067_c0_g1_i1	67.6585	25.7342	39.8734	32.8775	30.2104	3.58602
TRINITY_DN10067_c0_g1_i2	45.4279	16.0839	0	0	0	2.68952
TRINITY_DN10067_c0_g1_i3	13.5317	0	4.55696	3.75743	6.21978	5.37904
TRINITY_DN10067_c0_g2_i1	0.96655	0	2.27848	0	0	2.68952
TRINITY_DN100680_c0_g1_i1	0	3.21678	0	2.81807	0	2.68952
TRINITY_DN100681_c0_g1_i1	0	0	1.13924	0	0	0.896506
TRINITY_DN100682_c0_g1_i1	0.96655	0	2.27848	1.87872	0	0
TRINITY_DN100683_c0_g1_i1	0	1.07226	1.13924	0	0	0
TRINITY_DN100684_c0_g1_i1	0	0	0	0	1.77708	0
TRINITY_DN100685_c0_g1_i1	0.96655	1.07226	5.69619	0	0	0
TRINITY_DN100687_c0_g1_i1	0	0	0	0.939358	0	1.79301
TRINITY_DN100688_c0_g1_i1	0	0	1.13924	1.87872	0	0
TRINITY_DN100689_c0_g1_i1	0	0	0	0	2.66562	0
TRINITY_DN10068_c0_g1_i1	176.879	220.886	206.202	179.417	135.058	155.992
TRINITY_DN100692_c0_g1_i1	0.96655	1.07226	0	0.939358	1.77708	0.896506
TRINITY_DN100693_c0_g1_i1	0	0	0	0	2.66562	0
TRINITY_DN100694_c0_g1_i1	0	1.07226	0	0	0.88854	0
TRINITY_DN100696_c0_g1_i1	0	0	0	0	1.77708	0
TRINITY_DN100698_c0_g1_i1	0	0	0	0	4.4427	0
TRINITY_DN10069_c0_g1_i1	0	0	18.2278	11.2723	23.9906	146.13
TRINITY_DN10069_c0_g1_i10	4.83275	12.8671	67.2151	45.0892	88.854	96.8226
TRINITY_DN10069_c0_g1_i11	33.8293	19.3007	30.7594	23.4839	21.325	12.5511
TRINITY_DN10069_c0_g1_i12	30.9296	7.50582	5.69619	10.3329	10.6625	620.382
TRINITY_DN10069_c0_g1_i14	22.2307	12.8671	0	19.7265	7.10832	0
TRINITY_DN10069_c0_g1_i17	37.6955	39.6736	15.9493	16.9084	37.3187	10.7581
TRINITY_DN10069_c0_g1_i3	0.96655	5.3613	0	1.87872	1.77708	33.1707
TRINITY_DN10069_c0_g1_i7	6.76585	35.3846	33.0379	43.2105	42.6499	51.1008
TRINITY_DN1006_c0_g1_i15	29.9631	13.9394	34.1772	9.39358	15.1052	8.96506
TRINITY_DN1006_c0_g1_i18	4.83275	3.21678	7.97467	5.63615	2.66562	0
TRINITY_DN1006_c0_g1_i2	34.7958	32.1678	60.3797	33.8169	42.6499	43.9288
TRINITY_DN1006_c0_g1_i23	0	0	6.83543	0	4.4427	0
TRINITY_DN1006_c0_g1_i25	38.662	8.57808	5.69619	16.9084	15.1052	0
TRINITY_DN1006_c0_g1_i27	42.5282	22.5175	51.2657	25.3627	40.8728	0
TRINITY_DN1006_c0_g1_i28	63.7923	28.951	36.4556	57.3008	34.6531	99.5122
TRINITY_DN1006_c0_g1_i29	26.0969	3.21678	20.5063	38.5137	26.6562	9.86157
TRINITY_DN1006_c0_g1_i33	21.2641	43.9627	50.1265	27.2414	46.2041	80.6855
TRINITY_DN1006_c0_g1_i34	19.331	18.2284	51.2657	43.2105	51.5353	46.6183
TRINITY_DN1006_c1_g1_i1	3.8662	5.3613	6.83543	0	0	4.48253
TRINITY_DN1006_c1_g2_i1	0	3.21678	0	0	0	0
TRINITY_DN1006_c1_g2_i2	2.89965	4.28904	0	0	0.88854	3.58602
TRINITY_DN100701_c0_g1_i1	0	0	2.27848	1.87872	0	0
TRINITY_DN100703_c0_g1_i1	0	0	0	0	3.55416	0.896506
TRINITY_DN100705_c1_g1_i1	0.96655	0	0	0	0	0
TRINITY_DN100706_c0_g1_i1	1.9331	0	0	0	2.66562	0
TRINITY_DN100707_c0_g1_i1	0	0	0	0	0	2.68952
TRINITY_DN100708_c0_g1_i1	0	1.07226	2.27848	0	0	0
TRINITY_DN10070_c0_g1_i3	18.3645	54.6853	10.2531	0	43.5385	7.17205
TRINITY_DN10070_c0_g2_i1	0	3.21678	0	0	44.427	0
TRINITY_DN10070_c0_g3_i3	65.7254	180.14	39.8734	1.87872	3.55416	1.79301
TRINITY_DN10070_c1_g1_i2	0.96655	0	3.41772	0	2.66562	1.79301
TRINITY_DN100713_c0_g1_i1	0	0	0	0	4.4427	0
TRINITY_DN100715_c0_g1_i1	0	0	1.13924	0	0.88854	0
TRINITY_DN100717_c0_g1_i1	0.96655	10.7226	1.13924	0	0	0
TRINITY_DN100718_c0_g1_i1	0	0	0	0.939358	0	0
TRINITY_DN100719_c0_g1_i1	0	0	4.55696	0	0	0
TRINITY_DN10071_c0_g1_i12	8.69895	9.65034	3.41772	60.1189	52.4238	30.4812
TRINITY_DN10071_c0_g1_i14	0	0	0	0.939358	8.8854	0
TRINITY_DN10071_c0_g1_i15	160.447	146.9	145.823	118.359	126.173	143.441
TRINITY_DN10071_c0_g1_i3	3.8662	12.8671	7.97467	12.2117	0	3.58602
TRINITY_DN10071_c0_g1_i4	3.8662	10.7226	15.9493	17.8478	0	0
TRINITY_DN10071_c0_g1_i6	67.6585	33.2401	67.2151	65.7551	55.0895	67.2379
TRINITY_DN10071_c0_g1_i7	5.7993	67.5524	0	0	0	0
TRINITY_DN10071_c1_g1_i1	0	0	0	1.87872	1.77708	0
TRINITY_DN100723_c0_g1_i1	0	0	0	1.87872	1.77708	0
TRINITY_DN100724_c0_g1_i1	0	0	0	0	1.77708	0.896506
TRINITY_DN100725_c0_g1_i1	0	0	0	0	0.88854	3.58602
TRINITY_DN100726_c0_g1_i1	0	0	0	0.939358	0.88854	0
TRINITY_DN10072_c0_g1_i14	20.2976	0	0	66.6944	30.2104	8.06855
TRINITY_DN10072_c0_g1_i16	544.168	440.699	389.62	339.108	426.499	309.295
TRINITY_DN10072_c0_g1_i7	9.6655	23.5897	30.7594	30.0595	5.33124	17.0336
TRINITY_DN100732_c0_g1_i1	0	0	0	0	0	0.896506
TRINITY_DN100734_c0_g1_i1	0	0	0	0.939358	0	3.58602
TRINITY_DN100735_c0_g1_i1	0.96655	2.14452	1.13924	0	0	0
TRINITY_DN100739_c0_g2_i1	0.96655	0	0	0	0.88854	0
TRINITY_DN10073_c0_g1_i1	203.942	304.522	208.481	247.99	125.284	155.992
TRINITY_DN10073_c0_g2_i1	21.2641	19.3007	17.0886	21.6052	2.66562	6.27554
TRINITY_DN10073_c1_g1_i1	1.9331	1.07226	1.13924	0.939358	0.88854	0
TRINITY_DN10073_c2_g1_i1	0	1.07226	0	0.939358	1.77708	0
TRINITY_DN100743_c0_g1_i1	0	1.07226	0	1.87872	0	0
TRINITY_DN100746_c0_g1_i1	0	0	0	2.81807	0.88854	0
TRINITY_DN100748_c0_g1_i1	1.9331	0	0	0	0.88854	0
TRINITY_DN10074_c0_g1_i4	543.201	570.442	445.442	554.221	592.656	599.763
TRINITY_DN100751_c0_g1_i1	2.89965	0	0	0	0	0
TRINITY_DN100752_c0_g1_i1	0	0	2.27848	0	0	0
TRINITY_DN100753_c0_g1_i1	0	0	0	1.87872	0	0.896506
TRINITY_DN100754_c0_g1_i1	2.89965	1.07226	1.13924	0	0.88854	0.896506
TRINITY_DN100757_c0_g1_i1	0.96655	1.07226	0	0	0	0
TRINITY_DN100758_c0_g1_i1	0	0	0	0	0	0.896506
TRINITY_DN100759_c0_g1_i1	0	1.07226	1.13924	0	0	0
TRINITY_DN10075_c0_g1_i1	38.662	36.4569	76.329	13.151	36.4301	15.2406
TRINITY_DN10075_c0_g1_i6	14.4983	6.43356	6.83543	5.63615	0	0
TRINITY_DN100760_c0_g1_i1	0	17.1562	0	0	0.88854	2.68952
TRINITY_DN100762_c0_g1_i1	2.89965	0	2.27848	0	0	0
TRINITY_DN100763_c0_g1_i1	0	0	0	0.939358	2.66562	0
TRINITY_DN100765_c0_g1_i1	1.9331	2.14452	0	0	0	0
TRINITY_DN100766_c0_g1_i1	0.96655	2.14452	0	0	0	0
TRINITY_DN100768_c0_g1_i1	1.9331	0	1.13924	0	0.88854	0
TRINITY_DN100769_c0_g1_i1	0	0	0	0.939358	0	0
TRINITY_DN100770_c0_g1_i1	0.96655	1.07226	3.41772	0	0	0
TRINITY_DN100771_c0_g1_i1	0.96655	0	0	0.939358	0	0.896506
TRINITY_DN100772_c0_g1_i1	0	2.14452	0	1.87872	0	0.896506
TRINITY_DN100774_c0_g1_i1	0	1.07226	2.27848	0	0.88854	0
TRINITY_DN100776_c0_g1_i1	1.9331	2.14452	4.55696	0.939358	3.55416	0
TRINITY_DN100777_c0_g1_i1	0	0	0	0	1.77708	0
TRINITY_DN10077_c0_g1_i2	163.347	125.454	181.139	125.874	123.507	163.164
TRINITY_DN100780_c0_g1_i1	1.9331	0	0	0	0	0
TRINITY_DN100785_c0_g1_i1	0	1.07226	2.27848	0	0	0
TRINITY_DN100786_c0_g1_i1	0.96655	0	3.41772	0	0	0
TRINITY_DN100789_c0_g1_i1	0	0	1.13924	0	0	0.896506
TRINITY_DN10078_c0_g1_i11	39.6286	3.21678	4.55696	47.9073	30.2104	17.9301
TRINITY_DN10078_c0_g1_i13	2.89965	3.21678	1.13924	7.51486	7.10832	8.96506
TRINITY_DN10078_c0_g1_i14	0	6.43356	28.481	0	9.77394	0
TRINITY_DN10078_c0_g1_i16	15.4648	0	4.55696	0	0	0
TRINITY_DN10078_c0_g1_i19	0	9.65034	3.41772	7.51486	25.7677	10.7581
TRINITY_DN10078_c0_g1_i2	0	1.07226	0	0	0	0.896506
TRINITY_DN10078_c0_g1_i20	2.89965	0	0	1.87872	3.55416	1.79301
TRINITY_DN10078_c0_g1_i5	12.5652	1.07226	4.55696	14.0904	15.1052	3.58602
TRINITY_DN10078_c0_g1_i6	0	0	4.55696	7.51486	9.77394	1.79301
TRINITY_DN10078_c0_g2_i7	4.83275	3.21678	0	0	7.10832	0
TRINITY_DN10078_c0_g2_i8	0	0	1.13924	4.69679	0	0
TRINITY_DN10078_c0_g2_i9	9.6655	0	9.11391	0.939358	17.7708	0
TRINITY_DN10078_c0_g3_i1	1.9331	5.3613	1.13924	2.81807	4.4427	0
TRINITY_DN10078_c1_g1_i1	1.9331	0	1.13924	0	0	0
TRINITY_DN100790_c0_g1_i1	0	0	0	0	1.77708	0
TRINITY_DN100791_c0_g1_i1	0	0	0	0.939358	0	0
TRINITY_DN100792_c0_g1_i1	0.96655	0	1.13924	2.81807	1.77708	0.896506
TRINITY_DN100795_c0_g1_i1	0.96655	0	0	0	0	0
TRINITY_DN100796_c0_g1_i1	0	0	0	0	0.88854	2.68952
TRINITY_DN100797_c0_g1_i1	0	0	0	0	0.88854	0
TRINITY_DN100798_c0_g1_i1	1.9331	0	1.13924	0	0	0
TRINITY_DN100799_c0_g1_i1	0	0	2.27848	0	0	0
TRINITY_DN10079_c0_g1_i2	6.76585	16.0839	6.83543	36.635	18.6593	35.8602
TRINITY_DN1007_c0_g1_i15	679.485	558.648	985.442	2453.6	2419.49	1473.86
TRINITY_DN1007_c0_g1_i16	402.085	285.221	148.101	1501.09	23.9906	1129.6
TRINITY_DN1007_c0_g1_i20	390.486	582.237	370.253	1133.81	367.855	1110.77
TRINITY_DN1007_c0_g1_i23	1532.95	1491.51	1384.18	4586.88	3588.81	5014.16
TRINITY_DN1007_c0_g1_i3	201.042	298.088	1152.91	375.743	2680.72	746.789
TRINITY_DN100800_c0_g1_i1	0	0	0	0	1.77708	0
TRINITY_DN100801_c0_g1_i1	0	0	0	0	1.77708	0
TRINITY_DN100802_c0_g1_i1	0	0	0	0	3.55416	0
TRINITY_DN100803_c0_g1_i1	0	0	2.27848	0.939358	0	0
TRINITY_DN100804_c0_g1_i1	0.96655	1.07226	2.27848	0	0	0
TRINITY_DN100805_c0_g1_i1	0	0	0	0	1.77708	0
TRINITY_DN100806_c0_g1_i1	0	0	0	0	0.88854	0.896506
TRINITY_DN100808_c0_g1_i1	0	0	0	7.51486	0	0
TRINITY_DN10080_c0_g1_i1	15.4648	91.1421	48.9873	32.8775	71.9717	43.9288
TRINITY_DN10080_c1_g1_i1	17.3979	33.2401	15.9493	2.81807	90.6311	53.7904
TRINITY_DN100810_c0_g1_i1	0	0	0	0	0	0.896506
TRINITY_DN100811_c0_g1_i1	0	5.3613	0	0.939358	0.88854	0.896506
TRINITY_DN100812_c0_g1_i1	3.8662	1.07226	1.13924	0	0	0
TRINITY_DN100813_c0_g1_i1	0	1.07226	0	0	0.88854	0
TRINITY_DN100816_c0_g1_i1	4.83275	7.50582	3.41772	2.81807	1.77708	5.37904
TRINITY_DN100818_c0_g1_i1	0	0	0	0.939358	0.88854	0
TRINITY_DN10081_c0_g1_i1	39.6286	38.6014	45.5696	72.3306	50.6468	66.3414
TRINITY_DN100822_c0_g1_i1	0	2.14452	0	0	0	0
TRINITY_DN100823_c0_g1_i1	0	0	0	0	0	0.896506
TRINITY_DN100826_c0_g1_i1	0	0	1.13924	0.939358	0.88854	0
TRINITY_DN100827_c0_g1_i1	0	2.14452	1.13924	0	0	0
TRINITY_DN10082_c0_g1_i1	123.718	57.9021	135.569	87.3603	110.179	142.544
TRINITY_DN10082_c0_g1_i2	0	0	0	2.81807	1.77708	3.58602
TRINITY_DN100834_c0_g1_i1	0	0	2.27848	0	0	0
TRINITY_DN100835_c0_g1_i1	0	0	0	1.87872	0.88854	0
TRINITY_DN100838_c0_g1_i1	0	0	0	0.939358	0.88854	0.896506
TRINITY_DN100839_c0_g1_i1	0	0	0	0	0.88854	0.896506
TRINITY_DN10083_c0_g2_i1	0	0	0	18.7872	77.303	37.6533
TRINITY_DN10083_c1_g1_i1	0	0	0	0	2.66562	0.896506
TRINITY_DN100840_c0_g1_i1	2.89965	0	0	0	0	0.896506
TRINITY_DN100844_c0_g1_i1	0	0	0	0	0	2.68952
TRINITY_DN100845_c0_g1_i1	1.9331	0	0	0	0	0
TRINITY_DN100846_c0_g1_i1	0	0	0	0	3.55416	0.896506
TRINITY_DN100847_c0_g1_i1	0.96655	1.07226	0	0	0	0
TRINITY_DN100848_c0_g1_i1	3.8662	7.50582	2.27848	0	0	0
TRINITY_DN10084_c0_g1_i11	17.3979	7.50582	3.41772	1.87872	5.33124	8.06855
TRINITY_DN10084_c0_g1_i2	2.89965	1.07226	3.41772	0	2.66562	0.896506
TRINITY_DN10084_c0_g1_i8	34.7958	17.1562	14.8101	25.3627	23.102	17.9301
TRINITY_DN100850_c0_g1_i1	0	0	0	1.87872	1.77708	0.896506
TRINITY_DN100851_c0_g1_i1	0	0	0	0.939358	4.4427	2.68952
TRINITY_DN100857_c0_g1_i1	0	0	0	0	0.88854	0.896506
TRINITY_DN100861_c0_g1_i1	0	0	0	0	0	3.58602
TRINITY_DN100865_c0_g1_i1	1.9331	0	1.13924	0.939358	0.88854	1.79301
TRINITY_DN100866_c0_g1_i1	0	0	0	0	3.55416	0
TRINITY_DN100868_c0_g1_i1	0	0	0	0.939358	0	0.896506
TRINITY_DN10086_c0_g1_i1	164.314	97.5757	96.8353	143.722	151.052	0
TRINITY_DN10086_c0_g1_i2	59.9261	146.9	84.3037	43.2105	71.0832	155.992
TRINITY_DN100875_c0_g1_i1	1.9331	2.14452	0	0	0	0
TRINITY_DN100879_c0_g1_i1	0	0	0	0	0.88854	0.896506
TRINITY_DN10087_c0_g1_i3	21.2641	0	62.6581	29.1201	7.10832	38.5498
TRINITY_DN10087_c0_g1_i4	36.7289	126.527	43.2911	93.9358	46.2041	14.3441
TRINITY_DN10087_c0_g1_i6	21.2641	0	15.9493	0	0	5.37904
TRINITY_DN10087_c0_g1_i8	21.2641	10.7226	4.55696	15.0297	9.77394	4.48253
TRINITY_DN10087_c0_g1_i9	0	56.8298	12.5316	0	0	0
TRINITY_DN100880_c0_g1_i1	1.9331	9.65034	6.83543	0	0	0
TRINITY_DN100886_c0_g1_i1	1.9331	0	0	0	0	0
TRINITY_DN100887_c0_g1_i1	0.96655	0	0	0	0.88854	0
TRINITY_DN100890_c0_g1_i1	0	1.07226	1.13924	0.939358	0.88854	1.79301
TRINITY_DN100892_c0_g1_i1	0	1.07226	0	0	0	0
TRINITY_DN100893_c0_g1_i1	1.9331	0	0	0.939358	0	0.896506
TRINITY_DN100896_c0_g1_i1	0	0	2.27848	0	0	0
TRINITY_DN100897_c0_g1_i1	0.96655	0	1.13924	0	0	0
TRINITY_DN100898_c0_g1_i1	0	1.07226	0	0.939358	2.66562	0
TRINITY_DN100899_c0_g1_i1	0	1.07226	1.13924	0	0	0
TRINITY_DN10089_c0_g1_i1	3.8662	4.28904	2.27848	1.87872	5.33124	0
TRINITY_DN10089_c0_g1_i2	1.9331	0	0	9.39358	0	0
TRINITY_DN10089_c0_g1_i3	2.89965	1.07226	0	1.87872	0	0.896506
TRINITY_DN10089_c0_g1_i4	2.89965	6.43356	1.13924	2.81807	0	0.896506
TRINITY_DN10089_c0_g1_i5	5.7993	0	2.27848	21.6052	0.88854	0.896506
TRINITY_DN10089_c0_g1_i7	1.9331	0	0	0	0	2.68952
TRINITY_DN10089_c1_g1_i10	148.849	151.189	129.873	120.238	188.37	98.6157
TRINITY_DN1008_c0_g1_i1	742.311	736.643	618.607	876.421	891.205	812.234
TRINITY_DN1008_c0_g2_i3	708.481	640.139	618.607	614.34	915.196	839.13
TRINITY_DN100901_c0_g1_i1	0	0	0	0	1.77708	2.68952
TRINITY_DN100903_c0_g1_i1	0	0	0	0	0.88854	0.896506
TRINITY_DN100904_c0_g1_i1	0.96655	1.07226	0	0	0	0
TRINITY_DN100905_c0_g1_i1	0	0	1.13924	0	0	0
TRINITY_DN100906_c0_g1_i1	0	1.07226	0	0	0	0
TRINITY_DN100913_c0_g1_i1	0	0	0	0.939358	0.88854	2.68952
TRINITY_DN100914_c0_g1_i1	0	0	0	0	1.77708	0
TRINITY_DN100915_c0_g1_i1	0	0	2.27848	0	0	0
TRINITY_DN100917_c0_g1_i1	0.96655	0	0	0	0.88854	0
TRINITY_DN10091_c0_g1_i1	9.6655	4.28904	3.41772	15.9691	16.8823	17.9301
TRINITY_DN10091_c0_g1_i2	42.5282	25.7342	30.7594	30.9988	16.8823	24.2057
TRINITY_DN100920_c0_g1_i1	0	3.21678	0	0	0.88854	0.896506
TRINITY_DN100921_c0_g1_i1	0	0	0	0	2.66562	0.896506
TRINITY_DN100923_c0_g1_i1	0	1.07226	2.27848	0	0	0
TRINITY_DN100926_c0_g1_i1	0	0	0	0	0.88854	1.79301
TRINITY_DN100927_c0_g1_i1	1.9331	0	1.13924	0.939358	0	0
TRINITY_DN100928_c0_g1_i1	1.9331	4.28904	3.41772	0	0	0
TRINITY_DN100929_c0_g1_i1	2.89965	0	0	0	0	0
TRINITY_DN10092_c0_g1_i1	0	0	0	15.0297	17.7708	14.3441
TRINITY_DN10092_c0_g1_i3	35.7624	6.43356	61.5189	38.5137	31.0989	39.4463
TRINITY_DN10092_c0_g1_i6	5.7993	4.28904	5.69619	3.75743	0	6.27554
TRINITY_DN10092_c0_g2_i3	347.958	358.135	401.012	371.986	372.298	394.463
TRINITY_DN10092_c0_g2_i4	30.9296	20.3729	35.3164	46.0285	21.325	15.2406
TRINITY_DN10092_c1_g1_i1	0	4.28904	2.27848	5.63615	0	0
TRINITY_DN10092_c1_g1_i2	33.8293	27.8788	13.6709	36.635	27.5447	17.0336
TRINITY_DN10092_c1_g2_i1	158.514	46.1072	95.6961	216.992	248.791	90.5471
TRINITY_DN10092_c1_g2_i2	9.6655	18.2284	152.658	65.7551	103.071	86.9611
TRINITY_DN10092_c2_g1_i1	4.83275	3.21678	3.41772	0.939358	2.66562	6.27554
TRINITY_DN10092_c2_g1_i2	0	0	0	0.939358	0	0
TRINITY_DN10092_c2_g1_i5	0.96655	0	0	0.939358	0	0
TRINITY_DN10092_c3_g1_i1	0.96655	0	0	2.81807	0	0
TRINITY_DN10092_c3_g2_i1	0	0	0	1.87872	0	0
TRINITY_DN100930_c0_g1_i1	2.89965	0	1.13924	0	0	0.896506
TRINITY_DN100931_c0_g1_i1	0	0	2.27848	0	0	0.896506
TRINITY_DN100932_c0_g1_i1	0	0	3.41772	0	0	0
TRINITY_DN100935_c0_g1_i1	1.9331	1.07226	0	0	0	0
TRINITY_DN100936_c0_g1_i1	0	3.21678	1.13924	0	0	0
TRINITY_DN100937_c0_g1_i1	0	0	0	0.939358	2.66562	0
TRINITY_DN100939_c0_g1_i1	1.9331	1.07226	0	0	0	0
TRINITY_DN10093_c0_g1_i2	14.4983	2.14452	4.55696	31.9382	46.2041	26.8952
TRINITY_DN10093_c0_g1_i3	67.6585	10.7226	10.2531	39.453	104.848	122.821
TRINITY_DN10093_c1_g1_i3	0	0	0	0	0	3.58602
TRINITY_DN10093_c1_g1_i4	8.69895	27.8788	3.41772	112.723	0	0
TRINITY_DN10093_c1_g1_i5	0	2.14452	0	5.63615	0.88854	0
TRINITY_DN10093_c2_g1_i1	0.96655	0	0	0	0.88854	1.79301
TRINITY_DN10093_c2_g1_i2	0	9.65034	0	0.939358	0	0
TRINITY_DN10093_c3_g1_i1	2.89965	1.07226	11.3924	2.81807	7.99686	0
TRINITY_DN10093_c4_g1_i1	4.83275	19.3007	3.41772	0	0	0
TRINITY_DN100940_c0_g1_i1	0	0	0	0	0	1.79301
TRINITY_DN100942_c0_g1_i1	0	0	0	0	0	1.79301
TRINITY_DN100944_c0_g1_i1	0	2.14452	2.27848	0	0	0
TRINITY_DN100945_c0_g1_i1	1.9331	5.3613	3.41772	0	0	0
TRINITY_DN100946_c0_g1_i1	1.9331	0	0	0	0	0
TRINITY_DN100948_c0_g1_i1	0.96655	0	0	0.939358	0.88854	0
TRINITY_DN10094_c0_g1_i1	0	0	2.27848	3.75743	1.77708	0
TRINITY_DN10094_c0_g1_i2	375.022	429.976	201.645	666.944	361.636	602.452
TRINITY_DN10094_c0_g1_i5	50.2606	82.564	62.6581	117.42	119.953	22.4126
TRINITY_DN10094_c1_g1_i1	2.89965	0	0	1.87872	1.77708	1.79301
TRINITY_DN100952_c0_g1_i1	0	0	0	0.939358	0.88854	0.896506
TRINITY_DN100954_c0_g1_i1	0	2.14452	0	0	0	0
TRINITY_DN100956_c0_g1_i1	0	4.28904	0	0	0	0
TRINITY_DN100958_c0_g1_i1	0.96655	0	0	0	0.88854	1.79301
TRINITY_DN100959_c0_g1_i1	0	0	0	0	0.88854	1.79301
TRINITY_DN10095_c0_g1_i2	404.018	641.212	427.215	702.64	863.661	584.522
TRINITY_DN100960_c0_g1_i1	0	0	0	0	3.55416	2.68952
TRINITY_DN100961_c0_g1_i1	0.96655	0	1.13924	0	0	0
TRINITY_DN100962_c0_g1_i1	0.96655	1.07226	0	0.939358	0	0
TRINITY_DN100966_c0_g1_i1	0	0	0	0.939358	2.66562	0
TRINITY_DN100967_c0_g1_i1	0.96655	1.07226	0	0.939358	0.88854	0
TRINITY_DN100968_c0_g1_i1	4.83275	0	0	0	0	0
TRINITY_DN100969_c0_g1_i1	0	1.07226	0	0	0.88854	0
TRINITY_DN100970_c0_g1_i1	0	0	0	0	0.88854	1.79301
TRINITY_DN100972_c0_g1_i1	0	0	0	0	0	2.68952
TRINITY_DN100973_c0_g1_i1	0	0	0	0	2.66562	0
TRINITY_DN100974_c0_g1_i1	0.96655	1.07226	1.13924	0	0	0
TRINITY_DN100975_c0_g1_i1	0	0	0	0.939358	1.77708	0
TRINITY_DN100976_c0_g1_i1	1.9331	0	0	0	0	2.68952
TRINITY_DN100977_c0_g1_i1	0	0	2.27848	0	0	0
TRINITY_DN100978_c0_g1_i1	0.96655	0	3.41772	0	0	0
TRINITY_DN10097_c0_g2_i1	3.8662	1.07226	0	0	0	0
TRINITY_DN100981_c0_g1_i1	0	1.07226	0	0	0	0
TRINITY_DN100984_c0_g1_i1	0	0	2.27848	0	0	0
TRINITY_DN100986_c0_g1_i1	3.8662	2.14452	0	0	0	0
TRINITY_DN100990_c0_g1_i1	3.8662	0	0	0	0	0
TRINITY_DN100991_c0_g1_i1	0	0	0	0	2.66562	0
TRINITY_DN100993_c0_g1_i1	0	0	0	0.939358	1.77708	0.896506
TRINITY_DN100994_c0_g1_i1	0	0	0	0	0.88854	0.896506
TRINITY_DN100995_c0_g1_i1	0	0	0	0	3.55416	0
TRINITY_DN100997_c0_g1_i1	0.96655	0	0	0	0	0.896506
TRINITY_DN100998_c0_g1_i1	3.8662	0	0	0	0	0
TRINITY_DN100999_c0_g1_i1	0.96655	0	0	0	0	3.58602
TRINITY_DN10099_c0_g1_i1	111.153	173.706	157.215	174.721	182.151	213.368
TRINITY_DN10099_c0_g1_i2	59.9261	0	29.6202	12.2117	0	0
TRINITY_DN1009_c0_g1_i1	433.015	299.161	322.405	547.646	486.031	723.48
TRINITY_DN1009_c0_g1_i11	20.2976	15.0116	6.83543	0	14.2166	17.0336
TRINITY_DN1009_c0_g1_i12	50.2606	12.8671	21.6455	10.3329	11.551	28.6882
TRINITY_DN1009_c0_g1_i17	115.986	106.154	164.05	109.905	127.95	118.339
TRINITY_DN1009_c0_g1_i3	152.715	121.165	112.785	123.995	132.392	15.2406
TRINITY_DN1009_c0_g1_i5	43.4948	18.2284	0	71.3912	78.1915	39.4463
TRINITY_DN100_c0_g1_i1	968.483	602.61	645.948	632.188	630.863	726.17
TRINITY_DN100_c0_g2_i3	13.5317	0	12.5316	15.0297	0	8.96506
TRINITY_DN100_c0_g2_i4	75.3909	47.1795	63.7974	13.151	14.2166	22.4126
TRINITY_DN100_c0_g2_i5	11.5986	15.0116	30.7594	12.2117	19.5479	25.1022
TRINITY_DN100_c0_g2_i6	313.162	242.331	323.544	283.686	231.02	331.707
TRINITY_DN100_c1_g1_i2	7.7324	0	5.69619	6.57551	4.4427	2.68952
TRINITY_DN100_c1_g1_i6	34.7958	34.3123	126.456	12.2117	54.2009	18.8266
TRINITY_DN100_c2_g1_i4	1505.89	1501.16	1291.9	2386.91	2888.64	3259.7
TRINITY_DN100_c3_g1_i10	891.159	708.764	694.936	913.056	669.07	726.17
TRINITY_DN100_c3_g1_i4	0	13.9394	0	32.8775	15.1052	0
TRINITY_DN100_c3_g1_i5	173.979	55.7575	161.772	170.024	155.494	175.715
TRINITY_DN100_c3_g1_i8	0	0	0	1.87872	0	0
TRINITY_DN100_c3_g2_i1	3.8662	2.14452	1.13924	2.81807	5.33124	7.17205
TRINITY_DN100_c4_g1_i1	28.9965	101.865	123.038	59.1796	98.6279	181.094
TRINITY_DN100_c4_g1_i2	768.407	742.004	514.936	655.672	732.157	671.483
TRINITY_DN100_c4_g1_i6	28.9965	31.0955	25.0633	52.604	67.529	43.0323
TRINITY_DN100_c6_g1_i1	8.69895	11.7949	9.11391	7.51486	10.6625	6.27554
TRINITY_DN100_c6_g1_i2	0	0	0	0	0	14.3441
TRINITY_DN100_c6_g1_i6	24.1638	22.5175	22.7848	33.8169	12.4396	17.0336
TRINITY_DN100_c7_g1_i1	4.83275	0	0	102.39	0	2.68952
TRINITY_DN100_c7_g1_i2	0	0	0	22.5446	0	0
TRINITY_DN101001_c0_g1_i1	0	0	0	0	2.66562	0
TRINITY_DN101002_c0_g1_i1	0	0	0	0.939358	0	0.896506
TRINITY_DN101003_c0_g1_i1	0.96655	0	0	0	0	1.79301
TRINITY_DN101004_c0_g1_i1	0.96655	1.07226	1.13924	0	0.88854	0
TRINITY_DN101005_c0_g1_i1	0	1.07226	0	0.939358	0.88854	0
TRINITY_DN101006_c0_g1_i1	0.96655	0	2.27848	0	0	0
TRINITY_DN101007_c0_g1_i1	0.96655	0	0	0	0	0.896506
TRINITY_DN101009_c0_g1_i1	0	0	0	0	0	1.79301
TRINITY_DN10100_c0_g1_i10	10.6321	18.2284	20.5063	42.2711	10.6625	17.0336
TRINITY_DN10100_c0_g1_i11	7.7324	40.7459	9.11391	4.69679	12.4396	50.2043
TRINITY_DN10100_c0_g1_i5	157.548	314.172	0	0	46.2041	499.354
TRINITY_DN10100_c0_g1_i8	8.69895	24.662	0	0.939358	0	34.0672
TRINITY_DN10100_c1_g1_i1	3.8662	0	5.69619	12.2117	2.66562	0.896506
TRINITY_DN10100_c1_g1_i4	0.96655	0	1.13924	1.87872	8.8854	4.48253
TRINITY_DN10100_c2_g1_i1	0	0	0	2.81807	1.77708	8.96506
TRINITY_DN10100_c2_g2_i1	17.3979	10.7226	12.5316	12.2117	12.4396	9.86157
TRINITY_DN10100_c2_g3_i3	18.3645	6.43356	6.83543	4.69679	15.9937	3.58602
TRINITY_DN10100_c3_g1_i10	0.96655	0	0	5.63615	4.4427	3.58602
TRINITY_DN10100_c3_g1_i2	26.0969	32.1678	31.8987	47.9073	28.4333	32.2742
TRINITY_DN10100_c3_g1_i7	0.96655	0	0	1.87872	0.88854	0.896506
TRINITY_DN10100_c4_g1_i1	47.361	23.5897	15.9493	31.9382	95.0738	3.58602
TRINITY_DN101013_c0_g1_i1	0	0	0	0.939358	0	2.68952
TRINITY_DN101014_c0_g1_i1	0	0	0	0.939358	0.88854	0.896506
TRINITY_DN101016_c0_g1_i1	0	0	0	0	0	2.68952
TRINITY_DN101017_c0_g1_i1	2.89965	2.14452	0	0	0.88854	0
TRINITY_DN10101_c0_g1_i7	3.8662	2.14452	5.69619	0	0	0
TRINITY_DN10101_c0_g1_i9	11.5986	22.5175	21.6455	0	0	0
TRINITY_DN10101_c0_g2_i1	8.69895	8.57808	6.83543	0	0	0
TRINITY_DN101022_c0_g1_i1	0	0	0	0	2.66562	0
TRINITY_DN101023_c0_g1_i1	0	0	0	0	0.88854	0
TRINITY_DN101024_c0_g1_i1	0	0	0	0	0	1.79301
TRINITY_DN101025_c0_g1_i1	0	0	1.13924	0.939358	0	0
TRINITY_DN101026_c0_g1_i1	1.9331	0	0	0	0	0
TRINITY_DN101028_c0_g1_i1	0	0	0	0	1.77708	0
TRINITY_DN101029_c0_g1_i1	0	1.07226	1.13924	0	4.4427	0
TRINITY_DN10102_c0_g1_i2	79.2571	70.7692	89.9999	81.7241	38.2072	90.5471
TRINITY_DN10102_c0_g1_i3	35.7624	104.009	30.7594	49.786	44.427	26.8952
TRINITY_DN101030_c0_g1_i1	0.96655	0	0	0	0	0.896506
TRINITY_DN101031_c0_g1_i1	0	4.28904	3.41772	0	0	0
TRINITY_DN101033_c0_g1_i1	3.8662	1.07226	0	0	0	0
TRINITY_DN101034_c0_g1_i1	0	0	0	0	2.66562	0.896506
TRINITY_DN101035_c0_g1_i1	0	0	0	0	1.77708	0.896506
TRINITY_DN101036_c0_g1_i1	0.96655	1.07226	1.13924	0	0	0
TRINITY_DN101037_c0_g1_i1	0	0	0	5.63615	3.55416	1.79301
TRINITY_DN101039_c0_g1_i1	0	1.07226	0	0.939358	2.66562	1.79301
TRINITY_DN10103_c0_g1_i1	3.8662	0	3.41772	3.75743	0	3.58602
TRINITY_DN10103_c0_g1_i11	28.9965	130.816	0	0.939358	0	0
TRINITY_DN10103_c0_g1_i12	0	0	3.41772	28.1807	0	0
TRINITY_DN10103_c0_g1_i18	35.7624	46.1072	19.3671	18.7872	0	0
TRINITY_DN10103_c0_g1_i19	0	0	0	0	0	1.79301
TRINITY_DN10103_c0_g1_i2	0	2.14452	0	0	767.698	0
TRINITY_DN10103_c0_g1_i22	17.3979	92.2144	27.3417	66.6944	775.695	10.7581
TRINITY_DN10103_c0_g1_i6	29.9631	0	30.7594	0	0	0
TRINITY_DN10103_c1_g1_i1	4.83275	4.28904	6.83543	10.3329	5.33124	19.7231
TRINITY_DN10103_c1_g1_i4	7.7324	3.21678	5.69619	9.39358	8.8854	8.06855
TRINITY_DN101040_c0_g1_i1	0	0	0	2.81807	0	0
TRINITY_DN101041_c0_g1_i1	0.96655	2.14452	2.27848	0.939358	0	0
TRINITY_DN101042_c0_g1_i1	0.96655	2.14452	0	0	0	0
TRINITY_DN101043_c0_g1_i1	0	4.28904	0	0	0	0
TRINITY_DN101047_c0_g1_i1	0	0	0	0	0	0.896506
TRINITY_DN10104_c0_g1_i1	26.0969	28.951	17.0886	11.2723	13.3281	20.6196
TRINITY_DN101053_c0_g1_i1	0	0	0	0.939358	0	2.68952
TRINITY_DN101054_c0_g1_i1	0	7.50582	2.27848	0	0	0
TRINITY_DN10105_c0_g1_i3	111.153	102.937	76.329	114.602	110.179	103.098
TRINITY_DN101060_c0_g1_i1	0	2.14452	1.13924	0	0	0
TRINITY_DN101061_c0_g1_i1	0	0	0	0	1.77708	2.68952
TRINITY_DN101062_c0_g1_i1	1.9331	0	0	0	0	0
TRINITY_DN101064_c0_g1_i1	0	0	0	0	4.4427	0.896506
TRINITY_DN101065_c0_g1_i1	1.9331	0	0	0	0	0
TRINITY_DN101068_c0_g1_i1	0	0	0	0.939358	1.77708	0
TRINITY_DN101069_c0_g1_i1	1.9331	0	0	0	0	0
TRINITY_DN10106_c0_g1_i1	0.96655	1.07226	1.13924	1.87872	2.66562	3.58602
TRINITY_DN101071_c0_g1_i1	0	0	0	1.87872	0	0.896506
TRINITY_DN101073_c0_g1_i1	0	0	0	0	0	1.79301
TRINITY_DN101075_c0_g1_i1	0.96655	0	0	0	0	0
TRINITY_DN101077_c0_g1_i1	0.96655	0	0	0	0	0
TRINITY_DN10107_c0_g1_i2	80.2237	86.8531	276.835	72.3306	153.717	71.7205
TRINITY_DN10107_c0_g1_i7	26.0969	17.1562	72.9113	14.0904	32.876	14.3441
TRINITY_DN10107_c0_g1_i8	0	3.21678	0	0.939358	1.77708	0
TRINITY_DN101080_c0_g1_i1	0.96655	1.07226	0	0	0	0
TRINITY_DN101082_c0_g1_i1	0.96655	0	3.41772	0	0	0
TRINITY_DN101083_c0_g1_i1	0	0	0	1.87872	0.88854	0.896506
TRINITY_DN101085_c0_g1_i1	0	0	0	0	2.66562	0
TRINITY_DN101087_c0_g1_i1	0.96655	0	0	1.87872	0	0
TRINITY_DN101089_c0_g1_i1	2.89965	0	0	1.87872	0.88854	0
TRINITY_DN10108_c0_g1_i4	286.099	276.643	283.67	218.87	199.033	298.536
TRINITY_DN101091_c0_g1_i1	0	0	4.55696	0	0	0
TRINITY_DN101093_c0_g1_i1	0	0	0	0	0	0.896506
TRINITY_DN101094_c0_g1_i1	0	0	0	0.939358	0	0.896506
TRINITY_DN101098_c0_g1_i1	1.9331	1.07226	1.13924	0	0.88854	0.896506
TRINITY_DN101099_c0_g1_i1	0	0	0	0	1.77708	0
TRINITY_DN10109_c0_g1_i1	3.8662	8.57808	2.27848	28.1807	31.0989	41.2393
TRINITY_DN1010_c0_g1_i10	2332.29	895.337	1465.06	3110.21	4565.32	6057.69
TRINITY_DN1010_c0_g1_i11	10.6321	26.8065	167.468	83.6029	115.51	28.6882
TRINITY_DN1010_c0_g1_i12	356.657	468.578	992.277	487.527	1425.22	1269.45
TRINITY_DN1010_c0_g1_i19	155.615	285.221	982.024	250.809	1763.75	603.349
TRINITY_DN1010_c0_g1_i23	628.258	399.953	403.291	309.049	1310.6	2774.69
TRINITY_DN1010_c0_g1_i25	88.9226	205.874	330.379	92.9964	683.287	279.71
TRINITY_DN1010_c0_g1_i30	1.9331	2.14452	0	2.81807	7.99686	5.37904
TRINITY_DN1010_c0_g1_i32	431.081	671.235	1555.06	502.556	2494.13	1246.14
TRINITY_DN1010_c0_g1_i33	57.993	227.319	473.923	141.843	588.213	312.881
TRINITY_DN1010_c0_g1_i34	1131.83	2729.97	6874.17	1752.84	10292	3638.02
TRINITY_DN1010_c0_g1_i38	42.5282	171.562	255.189	239.536	260.342	268.055
TRINITY_DN1010_c0_g1_i5	54.1268	96.5034	1041.26	2476.15	403.397	162.268
TRINITY_DN1010_c0_g1_i6	1270.05	2393.29	4608.22	2401.94	7467.29	4357.02
TRINITY_DN1010_c0_g2_i1	1836.45	1064.75	1725.95	2422.6	3707.88	6168.86
TRINITY_DN1010_c3_g1_i1	1.9331	0	0	2.81807	0.88854	4.48253
TRINITY_DN1010_c7_g1_i1	11.5986	17.1562	37.5949	6.57551	51.5353	24.2057
TRINITY_DN1010_c8_g1_i1	1479.79	852.447	1109.62	2162.4	2301.32	3548.37
TRINITY_DN101100_c0_g1_i1	0	0	0	0	1.77708	1.79301
TRINITY_DN101101_c0_g1_i1	0.96655	0	1.13924	2.81807	0	0
TRINITY_DN101102_c0_g1_i1	2.89965	0	0	0	0	0
TRINITY_DN101106_c0_g1_i1	0.96655	0	0	0	0	0.896506
TRINITY_DN101108_c0_g1_i1	0	0	0	0.939358	0.88854	0
TRINITY_DN101109_c0_g1_i1	0	0	0	0	2.66562	0
TRINITY_DN10110_c0_g1_i2	6.76585	20.3729	43.2911	18.7872	14.2166	22.4126
TRINITY_DN101110_c0_g1_i1	0	0	0	0	2.66562	0.896506
TRINITY_DN101111_c0_g1_i1	0	0	1.13924	0	0	1.79301
TRINITY_DN101112_c0_g1_i1	0	0	1.13924	0	0.88854	0
TRINITY_DN101113_c0_g1_i1	0	1.07226	0	0	0	0
TRINITY_DN101115_c0_g1_i1	0.96655	0	0	0.939358	0	0.896506
TRINITY_DN101116_c0_g1_i1	0	0	0	0.939358	2.66562	0
TRINITY_DN101117_c0_g1_i1	0.96655	0	0	0.939358	0	0
TRINITY_DN101119_c0_g1_i1	0	0	2.27848	0	0	0
TRINITY_DN10111_c0_g1_i1	176.879	173.706	157.215	144.661	170.6	187.37
TRINITY_DN10111_c0_g1_i2	4.83275	0	3.41772	0	8.8854	0
TRINITY_DN10111_c0_g2_i1	0.96655	0	1.13924	2.81807	0	0
TRINITY_DN101121_c0_g1_i1	0	0	0	0.939358	0	0
TRINITY_DN101123_c0_g1_i1	0	0	2.27848	0	0	0
TRINITY_DN101126_c0_g1_i1	0	0	0	0.939358	0.88854	1.79301
TRINITY_DN101127_c0_g1_i1	0	0	4.55696	0	0	0
TRINITY_DN10112_c0_g1_i1	325.727	276.643	461.392	427.408	368.744	361.292
TRINITY_DN10112_c0_g1_i3	93.7554	162.984	138.987	159.691	188.37	129.993
TRINITY_DN10112_c0_g2_i1	1.9331	3.21678	2.27848	1.87872	1.77708	3.58602
TRINITY_DN10112_c0_g3_i1	81.1902	55.7575	88.8606	78.9061	59.5322	61.8589
TRINITY_DN10112_c0_g3_i2	7.7324	16.0839	5.69619	11.2723	12.4396	14.3441
TRINITY_DN10112_c0_g4_i1	0.96655	0	2.27848	1.87872	5.33124	3.58602
TRINITY_DN101130_c0_g1_i1	0	1.07226	1.13924	0	0	0
TRINITY_DN101131_c0_g1_i1	0.96655	0	0	0	0	0
TRINITY_DN101133_c0_g1_i1	1.9331	0	1.13924	0	0	1.79301
TRINITY_DN101134_c0_g1_i1	8.69895	0	0	0	0	0
TRINITY_DN101135_c0_g1_i1	0	0	0	0	0.88854	0
TRINITY_DN101136_c0_g1_i1	0	0	1.13924	0	1.77708	0.896506
TRINITY_DN101138_c0_g1_i1	2.89965	1.07226	0	0	0	0
TRINITY_DN101140_c0_g1_i1	0	0	0	0	0	7.17205
TRINITY_DN101143_c0_g1_i1	0	0	1.13924	0	0	0
TRINITY_DN101144_c0_g1_i1	1.9331	0	0	0	0.88854	0
TRINITY_DN101145_c0_g1_i1	0	0	0	0	0	1.79301
TRINITY_DN101147_c0_g1_i1	0.96655	1.07226	0	0	0	0
TRINITY_DN101148_c0_g1_i1	1.9331	0	0	0.939358	0	0
TRINITY_DN10114_c0_g1_i3	2.89965	27.8788	9.11391	7.51486	0	2.68952
TRINITY_DN10114_c0_g1_i4	56.0599	114.732	92.2783	68.5731	54.2009	52.8939
TRINITY_DN10114_c0_g1_i7	57.993	84.7086	51.2657	46.0285	35.5416	22.4126
TRINITY_DN10114_c0_g2_i1	23.1972	34.3123	10.2531	26.302	31.0989	20.6196
TRINITY_DN10114_c1_g1_i1	0	1.07226	0	0	0	0
TRINITY_DN10114_c3_g1_i3	4.83275	2.14452	4.55696	7.51486	1.77708	8.06855
TRINITY_DN101150_c0_g1_i1	0	0	0	0	0.88854	0.896506
TRINITY_DN101153_c0_g1_i1	2.89965	0	0	0	0	0
TRINITY_DN101155_c0_g1_i1	0	0	0	0.939358	4.4427	0.896506
TRINITY_DN101157_c0_g1_i1	0	0	1.13924	0.939358	0	0
TRINITY_DN101158_c0_g1_i1	0.96655	0	2.27848	1.87872	0	0
TRINITY_DN10115_c0_g1_i12	61.8592	112.587	0	38.5137	85.2998	0
TRINITY_DN10115_c0_g1_i4	5.7993	31.0955	0	0	0	0
TRINITY_DN10115_c0_g1_i7	4.83275	5.3613	4.55696	5.63615	15.1052	69.031
TRINITY_DN10115_c0_g1_i8	335.393	261.632	248.354	230.143	260.342	220.54
TRINITY_DN10115_c1_g1_i1	0	1.07226	0	0	0	0
TRINITY_DN101163_c0_g1_i1	0	0	0	0	2.66562	0
TRINITY_DN101164_c0_g1_i1	0	0	0	0	0.88854	1.79301
TRINITY_DN101167_c0_g1_i1	0	0	2.27848	0	0	0
TRINITY_DN10116_c1_g1_i1	51.2272	32.1678	126.456	60.1189	76.4144	54.6869
TRINITY_DN10116_c2_g1_i1	10.6321	6.43356	12.5316	3.75743	0.88854	2.68952
TRINITY_DN101171_c0_g1_i1	1.9331	0	0	0	0	0
TRINITY_DN101172_c0_g1_i1	0	0	0	0	0.88854	0
TRINITY_DN101175_c0_g1_i1	0.96655	2.14452	0	0	0	0
TRINITY_DN101178_c0_g1_i1	0	0	1.13924	0	0	0
TRINITY_DN101179_c0_g1_i1	0	0	1.13924	0	0	0
TRINITY_DN101180_c0_g1_i1	1.9331	0	0	0	0	0
TRINITY_DN101181_c0_g1_i1	0	1.07226	1.13924	0	0	0
TRINITY_DN101182_c0_g1_i1	0	1.07226	0	0	0	1.79301
TRINITY_DN101184_c0_g1_i1	0.96655	1.07226	0	0	0	0
TRINITY_DN101185_c0_g1_i1	0.96655	0	0	0	0	0
TRINITY_DN101186_c0_g1_i1	0	2.14452	1.13924	0	0	0
TRINITY_DN101187_c0_g1_i1	0	2.14452	0	0	0	0
TRINITY_DN101188_c0_g1_i1	0	2.14452	0	0	0	0
TRINITY_DN101189_c0_g1_i1	1.9331	0	0	0	0	0
TRINITY_DN10118_c0_g1_i1	1.9331	4.28904	6.83543	3.75743	1.77708	3.58602
TRINITY_DN10118_c0_g2_i1	5.7993	1.07226	1.13924	0.939358	1.77708	1.79301
TRINITY_DN10118_c1_g1_i1	0	0	3.41772	2.81807	6.21978	4.48253
TRINITY_DN101193_c0_g1_i1	0	0	0	0	2.66562	0
TRINITY_DN101194_c0_g1_i1	1.9331	2.14452	0	0	0	0
TRINITY_DN101195_c0_g1_i1	0	1.07226	1.13924	0	0.88854	0
TRINITY_DN101197_c0_g1_i1	0	2.14452	1.13924	0	0	0
TRINITY_DN101198_c0_g1_i1	0	1.07226	1.13924	0	0	0.896506
TRINITY_DN10119_c0_g1_i1	0	0	0	12.2117	23.9906	0
TRINITY_DN10119_c0_g1_i3	15.4648	0	4.55696	6.57551	35.5416	0
TRINITY_DN10119_c1_g1_i1	19.331	0	3.41772	1.87872	27.5447	0
TRINITY_DN10119_c2_g1_i1	0	0	0	0.939358	0	0
TRINITY_DN10119_c3_g1_i1	0	0	0	0	0.88854	0
TRINITY_DN1011_c0_g1_i2	54.1268	66.4801	33.0379	5.63615	9.77394	8.06855
TRINITY_DN1011_c0_g1_i4	87.9561	105.082	67.2151	28.1807	22.2135	23.3092
TRINITY_DN101201_c0_g1_i1	0	0	0	0	0	2.68952
TRINITY_DN101203_c0_g1_i1	0	0	0	0	2.66562	0
TRINITY_DN101206_c0_g1_i1	0.96655	0	1.13924	0	0	0
TRINITY_DN101208_c0_g1_i1	0	0	0	0	1.77708	0
TRINITY_DN10120_c0_g1_i1	0.96655	0	0	4.69679	0	0
TRINITY_DN101210_c0_g1_i1	0.96655	1.07226	1.13924	0	0	0
TRINITY_DN101213_c0_g1_i1	0	0	2.27848	0	0.88854	0
TRINITY_DN101218_c0_g1_i1	0	0	0	0	0.88854	0.896506
TRINITY_DN10121_c0_g1_i1	70.5582	55.7575	45.5696	80.7848	78.1915	51.1008
TRINITY_DN101221_c0_g1_i1	0	0	0	0	1.77708	0
TRINITY_DN101224_c0_g1_i1	0	0	1.13924	0	0	0
TRINITY_DN101225_c0_g1_i1	0	0	0	0	1.77708	0
TRINITY_DN101226_c0_g1_i1	0	0	0	0	0	1.79301
TRINITY_DN101229_c0_g1_i1	0.96655	2.14452	0	0	0	0
TRINITY_DN10122_c0_g1_i1	29.9631	19.3007	15.9493	22.5446	7.10832	14.3441
TRINITY_DN10122_c0_g1_i2	0	3.21678	0	0	1.77708	0
TRINITY_DN10122_c0_g1_i5	13.5317	9.65034	2.27848	5.63615	6.21978	10.7581
TRINITY_DN10122_c0_g2_i1	0	1.07226	0	0	0.88854	0
TRINITY_DN101230_c0_g1_i1	0	0	0	0	1.77708	0
TRINITY_DN101231_c0_g1_i1	0	0	0	0.939358	0	0
TRINITY_DN10123_c0_g1_i1	7.7324	0	0	15.9691	2.66562	6.27554
TRINITY_DN10123_c0_g1_i11	10.6321	0	0	15.9691	15.1052	1.79301
TRINITY_DN10123_c0_g1_i16	27.0634	27.8788	22.7848	23.4839	21.325	35.8602
TRINITY_DN10123_c0_g1_i17	17.3979	17.1562	6.83543	10.3329	33.7645	0
TRINITY_DN10123_c0_g1_i18	8.69895	3.21678	3.41772	4.69679	0	8.06855
TRINITY_DN10123_c1_g1_i1	0.96655	0	0	2.81807	0	0.896506
TRINITY_DN101240_c0_g1_i1	0.96655	0	1.13924	0	0	0
TRINITY_DN101242_c0_g1_i1	0	0	0	0	0.88854	0.896506
TRINITY_DN101243_c0_g1_i1	0	1.07226	0	0	0	0
TRINITY_DN101244_c0_g1_i1	0.96655	0	2.27848	0	0	0
TRINITY_DN101248_c0_g1_i1	1.9331	0	0	0	0	0
TRINITY_DN101249_c0_g1_i1	0	0	0	1.87872	0	0
TRINITY_DN10124_c0_g1_i2	9.6655	10.7226	7.97467	16.9084	2.66562	25.9987
TRINITY_DN10124_c0_g2_i1	307.363	394.592	337.215	312.806	265.673	319.156
TRINITY_DN10124_c0_g3_i1	198.143	224.102	221.012	236.718	209.695	230.402
TRINITY_DN10124_c0_g3_i2	5.7993	8.57808	2.27848	10.3329	12.4396	7.17205
TRINITY_DN101254_c0_g1_i1	0	0	0	0.939358	0	1.79301
TRINITY_DN101256_c0_g1_i1	0	0	0	0.939358	0.88854	0
TRINITY_DN101259_c0_g1_i1	2.89965	0	0	0	0	0
TRINITY_DN10125_c0_g1_i4	14.4983	31.0955	14.8101	6.57551	3.55416	21.5161
TRINITY_DN10125_c0_g1_i6	12.5652	38.6014	6.83543	0	0	31.3777
TRINITY_DN10125_c0_g2_i2	22.2307	10.7226	22.7848	24.4233	108.402	32.2742
TRINITY_DN10125_c0_g2_i4	11.5986	19.3007	7.97467	0	5.33124	28.6882
TRINITY_DN10125_c0_g3_i2	40.5951	125.454	15.9493	9.39358	12.4396	79.789
TRINITY_DN101260_c0_g1_i1	0	0	0	0.939358	0	0
TRINITY_DN101261_c0_g1_i1	1.9331	0	0	0	0	0.896506
TRINITY_DN101263_c0_g1_i1	5.7993	1.07226	0	0.939358	2.66562	0
TRINITY_DN101268_c0_g1_i1	0	26.8065	0	1.87872	0	0
TRINITY_DN10126_c0_g1_i11	2.89965	10.7226	21.6455	36.635	33.7645	37.6533
TRINITY_DN10126_c0_g1_i12	397.252	236.97	701.771	1259.68	904.534	1348.35
TRINITY_DN10126_c0_g1_i15	1.9331	3.21678	7.97467	14.0904	1.77708	24.2057
TRINITY_DN10126_c0_g1_i16	3.8662	3.21678	14.8101	43.2105	13.3281	34.9637
TRINITY_DN10126_c0_g1_i2	0	0	11.3924	0	10.6625	23.3092
TRINITY_DN10126_c0_g1_i5	29.9631	7.50582	31.8987	65.7551	56.8665	82.4786
TRINITY_DN10126_c0_g1_i8	207.808	106.154	388.48	666.944	654.854	712.722
TRINITY_DN10126_c0_g1_i9	128.551	120.093	228.987	369.168	80.8571	183.784
TRINITY_DN101274_c0_g1_i1	1.9331	6.43356	6.83543	0	0	0
TRINITY_DN101278_c0_g1_i1	0	7.50582	1.13924	1.87872	0.88854	0
TRINITY_DN101279_c0_g1_i1	1.9331	1.07226	1.13924	0.939358	0	0.896506
TRINITY_DN10127_c0_g1_i16	3.8662	0	0	0.939358	0	0
TRINITY_DN10127_c0_g1_i18	11.5986	32.1678	9.11391	23.4839	4.4427	7.17205
TRINITY_DN10127_c0_g1_i4	6.76585	6.43356	3.41772	8.45422	4.4427	6.27554
TRINITY_DN10127_c0_g1_i5	14.4983	13.9394	10.2531	9.39358	0	2.68952
TRINITY_DN10127_c0_g1_i6	1.9331	11.7949	1.13924	1.87872	0.88854	3.58602
TRINITY_DN101284_c0_g1_i1	1.9331	3.21678	1.13924	0	0	0
TRINITY_DN101287_c0_g1_i1	0	0	0	2.81807	0.88854	3.58602
TRINITY_DN101288_c0_g1_i1	29.9631	0	0	0	0	0
TRINITY_DN10128_c0_g1_i1	1.9331	12.8671	11.3924	8.45422	3.55416	10.7581
TRINITY_DN10128_c0_g2_i1	3.8662	7.50582	6.83543	4.69679	0	10.7581
TRINITY_DN101290_c0_g1_i1	0	0	0	0	0.88854	0
TRINITY_DN101292_c0_g1_i1	0	0	0	0	8.8854	1.79301
TRINITY_DN101295_c0_g1_i1	0.96655	0	1.13924	0	0	0
TRINITY_DN101297_c0_g1_i1	1.9331	0	2.27848	0	0.88854	0
TRINITY_DN10129_c0_g1_i1	6.76585	5.3613	4.55696	0.939358	8.8854	7.17205
TRINITY_DN10129_c0_g1_i2	0	0	11.3924	0	0	0
TRINITY_DN1012_c0_g1_i4	312.196	297.016	298.481	146.54	424.722	225.92
TRINITY_DN1012_c0_g1_i5	1039.04	1107.64	1116.45	1316.98	972.951	1401.24
TRINITY_DN1012_c0_g1_i6	68.6251	161.911	99.1138	107.087	153.717	131.786
TRINITY_DN1012_c0_g1_i7	248.403	295.944	308.734	209.477	302.104	335.293
TRINITY_DN1012_c0_g1_i9	391.453	303.45	357.721	348.502	354.527	438.391
TRINITY_DN1012_c0_g2_i1	484.242	486.806	494.43	304.352	376.741	383.705
TRINITY_DN1012_c0_g2_i2	8.69895	5.3613	10.2531	10.3329	4.4427	5.37904
TRINITY_DN101300_c0_g1_i1	0	4.28904	0	0	0	0
TRINITY_DN101301_c0_g1_i1	0	0	0	0	4.4427	0
TRINITY_DN101302_c0_g1_i1	0	2.14452	0	1.87872	7.10832	0
TRINITY_DN101303_c0_g1_i1	0.96655	0	0	0	0.88854	0
TRINITY_DN101305_c0_g1_i2	0	0	0	11.2723	23.9906	17.0336
TRINITY_DN101308_c0_g1_i1	88.9226	72.9137	76.329	89.239	40.8728	54.6869
TRINITY_DN101309_c0_g1_i1	0	0	0	1.87872	3.55416	0.896506
TRINITY_DN101310_c0_g1_i1	0.96655	4.28904	1.13924	0	0	0
TRINITY_DN101311_c0_g1_i1	2.89965	0	0	1.87872	1.77708	4.48253
TRINITY_DN101314_c0_g1_i1	0	0	0	0	0	0.896506
TRINITY_DN101315_c0_g1_i1	0	0	0	14.0904	47.9812	24.2057
TRINITY_DN101316_c0_g1_i1	0	0	0	0	7.99686	0.896506
TRINITY_DN101317_c0_g1_i1	0.96655	3.21678	0	0	0	0
TRINITY_DN101318_c0_g1_i1	1.9331	1.07226	2.27848	6.57551	1.77708	0.896506
TRINITY_DN101319_c0_g1_i1	17.3979	49.324	77.4682	0	0	0
TRINITY_DN101320_c0_g1_i1	11.5986	36.4569	27.3417	0	0	0
TRINITY_DN101321_c0_g1_i1	3.8662	1.07226	4.55696	0	1.77708	0
TRINITY_DN101323_c0_g1_i1	1.9331	1.07226	5.69619	0	0	0
TRINITY_DN101324_c0_g1_i1	1.9331	1.07226	1.13924	0	0	0
TRINITY_DN101325_c0_g1_i1	4.83275	11.7949	28.481	14.0904	48.8697	17.0336
TRINITY_DN101327_c0_g1_i1	0	0	0	0	3.55416	2.68952
TRINITY_DN10132_c0_g1_i4	686.251	777.389	1013.92	1013.57	799.686	940.435
TRINITY_DN101331_c0_g1_i1	2.89965	5.3613	3.41772	6.57551	8.8854	9.86157
TRINITY_DN101332_c0_g1_i1	0.96655	0	0	1.87872	0.88854	0.896506
TRINITY_DN101333_c0_g1_i1	0	0	1.13924	2.81807	0	0
TRINITY_DN101334_c0_g1_i1	0	0	0	0	3.55416	0
TRINITY_DN101336_c0_g1_i1	0.96655	0	1.13924	1.87872	1.77708	0
TRINITY_DN10133_c0_g1_i4	41.5617	38.6014	55.8227	73.2699	57.7551	47.5148
TRINITY_DN101340_c0_g1_i1	0	0	0	0	3.55416	1.79301
TRINITY_DN101341_c0_g1_i1	5.7993	0	0	0	0	0
TRINITY_DN101346_c0_g1_i1	0.96655	2.14452	2.27848	0	0	0
TRINITY_DN101348_c0_g1_i1	1.9331	0	2.27848	0	0	0
TRINITY_DN101349_c0_g1_i1	1.9331	3.21678	4.55696	0	0	0
TRINITY_DN10134_c0_g1_i1	41.5617	46.1072	21.6455	15.9691	0	26.8952
TRINITY_DN10134_c0_g1_i2	0	5.3613	3.41772	0.939358	1.77708	0
TRINITY_DN10134_c0_g1_i6	0	2.14452	6.83543	2.81807	0	0
TRINITY_DN10134_c0_g1_i7	15.4648	16.0839	12.5316	9.39358	0	8.96506
TRINITY_DN10134_c0_g2_i1	2.89965	3.21678	4.55696	0.939358	0	1.79301
TRINITY_DN10134_c0_g2_i2	3.8662	0	1.13924	1.87872	3.55416	0
TRINITY_DN101351_c0_g1_i1	99.5547	56.8298	5.69619	0	0	0
TRINITY_DN101352_c0_g1_i1	0	0	0	0	1.77708	0
TRINITY_DN101353_c0_g1_i1	0	0	1.13924	0.939358	0.88854	0
TRINITY_DN101356_c0_g1_i1	4.83275	4.28904	0	0	0	1.79301
TRINITY_DN101358_c0_g1_i1	0	0	0	2.81807	2.66562	1.79301
TRINITY_DN10135_c0_g1_i1	10.6321	2.14452	4.55696	2.81807	8.8854	10.7581
TRINITY_DN10135_c0_g1_i2	143.049	110.443	137.848	183.175	218.581	193.645
TRINITY_DN10135_c0_g1_i3	8.69895	12.8671	15.9493	21.6052	36.4301	15.2406
TRINITY_DN10135_c0_g1_i4	4.83275	2.14452	1.13924	4.69679	1.77708	6.27554
TRINITY_DN101360_c0_g1_i1	0	0	0	3.75743	12.4396	5.37904
TRINITY_DN101361_c0_g1_i1	0.96655	1.07226	1.13924	4.69679	0.88854	0.896506
TRINITY_DN101363_c0_g1_i1	3.8662	1.07226	3.41772	3.75743	1.77708	1.79301
TRINITY_DN101364_c0_g1_i1	2.89965	1.07226	0	0	0	0.896506
TRINITY_DN101365_c0_g1_i1	4.83275	0	5.69619	0	0	0
TRINITY_DN101366_c0_g1_i1	0	3.21678	0	0	0	0
TRINITY_DN101367_c0_g1_i1	0.96655	2.14452	0	0	0	0
TRINITY_DN101368_c0_g1_i1	1.9331	0	0	0	0	0.896506
TRINITY_DN101369_c0_g1_i1	0.96655	2.14452	0	0.939358	0	0
TRINITY_DN101371_c0_g1_i1	1.9331	9.65034	3.41772	0	0	0
TRINITY_DN101372_c0_g1_i1	0	0	0	0	5.33124	0
TRINITY_DN101373_c0_g1_i1	3.8662	3.21678	2.27848	0	0	0
TRINITY_DN101374_c0_g1_i1	1.9331	2.14452	4.55696	0	0	0
TRINITY_DN101375_c0_g1_i1	0	0	0	2.81807	12.4396	5.37904
TRINITY_DN101377_c0_g1_i1	6.76585	18.2284	20.5063	0	0	0
TRINITY_DN101379_c0_g1_i1	0	3.21678	3.41772	0	0	0
TRINITY_DN10137_c0_g1_i1	2.89965	2.14452	4.55696	4.69679	4.4427	1.79301
TRINITY_DN10137_c1_g1_i11	30.9296	27.8788	48.9873	70.4518	23.9906	28.6882
TRINITY_DN10137_c1_g1_i13	155.615	298.088	193.671	327.836	182.151	77.0995
TRINITY_DN10137_c1_g1_i3	0	2.14452	6.83543	23.4839	3.55416	12.5511
TRINITY_DN101381_c0_g1_i1	0	0	0	0.939358	0	1.79301
TRINITY_DN101383_c0_g1_i1	0	0	0	0	0	2.68952
TRINITY_DN101384_c0_g1_i1	6.76585	17.1562	11.3924	0	0	0
TRINITY_DN101387_c0_g1_i1	2.89965	1.07226	0	0	0	0
TRINITY_DN101388_c0_g1_i1	4.83275	1.07226	0	0	0	0
TRINITY_DN101389_c0_g1_i1	0	3.21678	0	0	0	0
TRINITY_DN101391_c0_g1_i1	0	0	0	1.87872	7.99686	0
TRINITY_DN101392_c0_g1_i1	29.9631	56.8298	45.5696	0	0	0
TRINITY_DN101393_c0_g1_i1	0	0	1.13924	0	0.88854	0
TRINITY_DN101398_c0_g1_i1	19.331	17.1562	5.69619	8.45422	13.3281	11.6546
TRINITY_DN101399_c0_g1_i1	0	1.07226	0	1.87872	0.88854	0
TRINITY_DN10139_c0_g1_i2	6.76585	13.9394	4.55696	23.4839	0.88854	9.86157
TRINITY_DN10139_c0_g2_i1	0.96655	2.14452	2.27848	2.81807	5.33124	3.58602
TRINITY_DN1013_c0_g1_i2	63.7923	76.1305	27.3417	310.927	114.622	181.991
TRINITY_DN101400_c0_g1_i1	9.6655	52.5408	33.0379	0	0	0
TRINITY_DN101402_c0_g1_i1	0	0	0	0	0.88854	0.896506
TRINITY_DN101403_c0_g1_i1	7.7324	3.21678	1.13924	0	0	0
TRINITY_DN101404_c0_g1_i1	0.96655	0	0	0	0	0
TRINITY_DN101409_c0_g1_i1	101.488	102.937	123.038	75.1486	71.0832	64.5484
TRINITY_DN10140_c0_g1_i1	145.949	136.177	183.417	323.139	127.95	190.956
TRINITY_DN101411_c0_g1_i1	0	0	0	0.939358	6.21978	4.48253
TRINITY_DN101414_c0_g1_i1	516.138	230.536	218.734	267.717	0	0
TRINITY_DN101416_c0_g1_i1	2.89965	1.07226	0	0	0	0
TRINITY_DN101417_c0_g1_i1	0	0	0	3.75743	1.77708	0
TRINITY_DN101418_c0_g1_i1	4.83275	9.65034	4.55696	0	0	0
TRINITY_DN10141_c0_g1_i1	3.8662	4.28904	0	3.75743	5.33124	3.58602
TRINITY_DN101421_c0_g1_i1	1.9331	3.21678	0	0	0	0
TRINITY_DN101424_c0_g1_i1	0	1.07226	2.27848	0	0	0
TRINITY_DN101426_c0_g1_i1	0	1.07226	0	0	0	0.896506
TRINITY_DN101427_c0_g1_i1	5.7993	0	0	0	0	0
TRINITY_DN10142_c0_g1_i1	6.76585	2.14452	0	12.2117	4.4427	20.6196
TRINITY_DN101430_c0_g1_i1	6.76585	15.0116	0	1.87872	0	0
TRINITY_DN101431_c0_g1_i1	0	0	1.13924	0	0	0.896506
TRINITY_DN101432_c0_g1_i2	0	0	0	13.151	64.8634	16.1371
TRINITY_DN101433_c0_g1_i1	0.96655	1.07226	0	0	0.88854	1.79301
TRINITY_DN101436_c0_g1_i1	0.96655	2.14452	0	0	0	0
TRINITY_DN101439_c0_g1_i1	0.96655	2.14452	2.27848	0	0	0
TRINITY_DN10143_c0_g1_i12	30.9296	43.9627	35.3164	17.8478	29.3218	15.2406
TRINITY_DN10143_c0_g1_i13	0	6.43356	4.55696	1.87872	25.7677	2.68952
TRINITY_DN10143_c0_g1_i3	5.7993	4.28904	6.83543	0.939358	0.88854	8.96506
TRINITY_DN101440_c0_g1_i1	4.83275	8.57808	29.6202	6.57551	0.88854	12.5511
TRINITY_DN101441_c0_g1_i1	0	0	0	0	2.66562	0.896506
TRINITY_DN101442_c0_g1_i1	0.96655	5.3613	0	0	0	0
TRINITY_DN101443_c0_g1_i1	1.9331	0	0	0.939358	0	0
TRINITY_DN101448_c0_g1_i1	0	2.14452	1.13924	0	0	0
TRINITY_DN10144_c0_g1_i1	0	0	2.27848	2.81807	0.88854	0.896506
TRINITY_DN10144_c0_g2_i2	0	0	2.27848	2.81807	0	0
TRINITY_DN101450_c0_g1_i1	0	0	0	4.69679	2.66562	14.3441
TRINITY_DN101451_c0_g1_i1	1.9331	5.3613	0	0	0	0
TRINITY_DN101452_c0_g1_i1	5.7993	4.28904	0	0	0	0
TRINITY_DN101455_c0_g1_i1	0	0	2.27848	0	0	0
TRINITY_DN101456_c0_g1_i1	0	1.07226	0	0.939358	0.88854	5.37904
TRINITY_DN101457_c0_g1_i1	0	2.14452	1.13924	0	0	0
TRINITY_DN101458_c0_g1_i1	0	2.14452	1.13924	0	0	0
TRINITY_DN10145_c0_g1_i1	56.0599	79.3473	58.1012	108.026	36.4301	74.41
TRINITY_DN10145_c0_g1_i13	16.4314	31.0955	23.924	48.8466	16.8823	13.4476
TRINITY_DN10145_c0_g1_i2	17.3979	47.1795	31.8987	41.3317	26.6562	15.2406
TRINITY_DN101460_c0_g1_i1	0	0	0	1.87872	0	0
TRINITY_DN101461_c0_g1_i1	17.3979	79.3473	55.8227	15.0297	67.529	24.2057
TRINITY_DN101462_c0_g1_i1	0.96655	0	1.13924	0	0	1.79301
TRINITY_DN101464_c0_g1_i1	0	0	0	0.939358	0	0.896506
TRINITY_DN101466_c0_g1_i1	0	0	0	1.87872	0.88854	0
TRINITY_DN101469_c0_g1_i1	0.96655	3.21678	0	0.939358	5.33124	8.06855
TRINITY_DN101471_c0_g1_i1	0	0	0	0.939358	0	5.37904
TRINITY_DN101473_c0_g1_i1	52.1937	92.2144	95.6961	0	0	0
TRINITY_DN101475_c0_g1_i1	19.331	21.4452	17.0886	0	0	0
TRINITY_DN101476_c0_g1_i1	7.7324	31.0955	22.7848	0	0	0
TRINITY_DN101479_c0_g1_i1	0	0	0	0.939358	6.21978	0
TRINITY_DN10147_c0_g1_i1	38.662	19.3007	25.0633	9.39358	6.21978	9.86157
TRINITY_DN10147_c0_g1_i3	154.648	200.513	140.126	27.2414	52.4238	138.062
TRINITY_DN101480_c0_g1_i1	0	0	0	0	0	3.58602
TRINITY_DN101485_c0_g1_i1	6.76585	0	0	0	0	0
TRINITY_DN101486_c0_g1_i1	1.9331	2.14452	0	0	0	0
TRINITY_DN101488_c0_g1_i1	0	0	0	0.939358	3.55416	0
TRINITY_DN10148_c0_g1_i1	39.6286	64.3356	59.2404	0	0	0
TRINITY_DN10148_c0_g2_i1	19.331	11.7949	2.27848	0	0	0
TRINITY_DN10148_c0_g3_i1	15.4648	16.0839	1.13924	0	0	0
TRINITY_DN101490_c0_g1_i1	2.89965	1.07226	2.27848	0	0	0
TRINITY_DN101491_c0_g1_i1	9.6655	7.50582	1.13924	5.63615	6.21978	0.896506
TRINITY_DN101492_c0_g1_i1	0	0	0	0	7.10832	0.896506
TRINITY_DN101494_c0_g1_i1	2.89965	2.14452	0	1.87872	5.33124	7.17205
TRINITY_DN101496_c0_g1_i1	14.4983	17.1562	20.5063	11.2723	9.77394	10.7581
TRINITY_DN101498_c0_g1_i1	12.5652	33.2401	11.3924	27.2414	7.99686	11.6546
TRINITY_DN10149_c0_g2_i3	0	0	0	42.2711	181.262	69.031
TRINITY_DN1014_c0_g2_i1	6.76585	7.50582	3.41772	4.69679	0	14.3441
TRINITY_DN1014_c0_g3_i2	4.83275	4.28904	2.27848	1.87872	1.77708	0.896506
TRINITY_DN1014_c0_g3_i3	713.314	604.755	887.467	419.893	207.03	700.171
TRINITY_DN1014_c0_g4_i1	1013.91	1178.41	1236.07	1227.74	1211.97	1002.29
TRINITY_DN1014_c0_g4_i2	144.983	151.189	240.379	96.7539	86.1884	85.1681
TRINITY_DN1014_c0_g4_i3	0	0	0	0	0	2.68952
TRINITY_DN1014_c0_g6_i1	0	0	1.13924	0	0	0
TRINITY_DN1014_c1_g1_i1	11.5986	11.7949	5.69619	9.39358	2.66562	8.96506
TRINITY_DN1014_c1_g1_i2	756.809	562.937	684.683	588.038	545.563	702.861
TRINITY_DN1014_c1_g2_i1	18.3645	15.0116	10.2531	4.69679	5.33124	10.7581
TRINITY_DN101501_c0_g1_i1	0	0	0	0	7.10832	0.896506
TRINITY_DN101503_c1_g1_i1	0	0	0	2.81807	0	0
TRINITY_DN101507_c0_g1_i1	109.22	105.082	107.088	43.2105	42.6499	43.0323
TRINITY_DN10150_c0_g1_i3	4897.51	4281.54	5396.57	2608.6	2444.37	2648.28
TRINITY_DN101511_c0_g1_i1	0.96655	8.57808	4.55696	11.2723	3.55416	4.48253
TRINITY_DN101513_c0_g1_i1	4.83275	5.3613	0	0	0	0
TRINITY_DN101515_c0_g1_i1	0.96655	0	0	0	0	0
TRINITY_DN101516_c0_g1_i1	16.4314	8.57808	0	0	0	0
TRINITY_DN101517_c0_g1_i1	0	0	1.13924	0	0.88854	0
TRINITY_DN101518_c0_g1_i1	0	0	0	3.75743	27.5447	6.27554
TRINITY_DN101519_c0_g1_i1	0	0	0	0	5.33124	1.79301
TRINITY_DN10151_c0_g1_i1	462.011	477.156	348.607	489.405	589.102	585.418
TRINITY_DN101523_c0_g1_i1	4.83275	7.50582	9.11391	11.2723	2.66562	0.896506
TRINITY_DN101526_c0_g1_i1	0	0	0	0	1.77708	0
TRINITY_DN101527_c0_g1_i1	6.76585	2.14452	2.27848	6.57551	2.66562	2.68952
TRINITY_DN101528_c0_g1_i1	0.96655	0	1.13924	0	2.66562	0
TRINITY_DN101529_c0_g1_i1	0	0	0	0.939358	7.99686	2.68952
TRINITY_DN10152_c0_g1_i1	158.514	271.282	326.962	354.138	271.893	377.429
TRINITY_DN10152_c0_g1_i2	26.0969	13.9394	22.7848	23.4839	6.21978	7.17205
TRINITY_DN101531_c0_g1_i1	4.83275	0	6.83543	0	0	0
TRINITY_DN101532_c0_g1_i1	0	0	0	1.87872	0.88854	0.896506
TRINITY_DN101534_c0_g1_i1	3.8662	5.3613	5.69619	3.75743	6.21978	5.37904
TRINITY_DN101536_c0_g1_i1	13.5317	8.57808	0	0	0	0
TRINITY_DN101537_c0_g1_i1	3.8662	0	0	0	1.77708	2.68952
TRINITY_DN101538_c0_g1_i1	201.042	0	0	0	0	0
TRINITY_DN101539_c0_g1_i1	0	1.07226	0	0	0	0.896506
TRINITY_DN10153_c0_g1_i1	5.7993	9.65034	3.41772	4.69679	7.99686	1.79301
TRINITY_DN101542_c0_g1_i1	23.1972	43.9627	52.405	0	0	0
TRINITY_DN101544_c0_g1_i1	0	2.14452	2.27848	0	0	0.896506
TRINITY_DN101546_c0_g1_i1	0	0	0	0	2.66562	0
TRINITY_DN101547_c0_g1_i1	0	3.21678	0	0	0	0
TRINITY_DN101548_c0_g1_i1	0	3.21678	0	11.2723	4.4427	0
TRINITY_DN101548_c0_g1_i2	8.69895	15.0116	9.11391	7.51486	7.10832	23.3092
TRINITY_DN101549_c0_g1_i1	3.8662	0	0	0	0	0
TRINITY_DN10154_c0_g1_i1	16.4314	15.0116	18.2278	20.6659	24.8791	25.1022
TRINITY_DN10154_c0_g1_i3	0.96655	0	0	0	8.8854	0
TRINITY_DN101550_c0_g1_i1	0	0	0	0.939358	1.77708	1.79301
TRINITY_DN101551_c0_g1_i1	0	5.3613	0	0	0	0
TRINITY_DN101552_c0_g1_i2	0	0	0	22.5446	55.978	20.6196
TRINITY_DN101553_c0_g1_i1	6.76585	0	0	0	0	0
TRINITY_DN101555_c0_g1_i1	0.96655	0	1.13924	1.87872	0	0
TRINITY_DN101556_c0_g1_i1	0	0	0	0	3.55416	0.896506
TRINITY_DN101558_c0_g1_i1	1.9331	0	0	0.939358	0	0
TRINITY_DN10155_c0_g1_i1	604.094	685.174	609.493	697.943	845.89	599.763
TRINITY_DN10155_c1_g1_i1	0.96655	2.14452	1.13924	0.939358	1.77708	5.37904
TRINITY_DN101560_c0_g1_i1	0	0	0	1.87872	0	0
TRINITY_DN101561_c0_g1_i1	0	0	0	0.939358	2.66562	0.896506
TRINITY_DN101563_c0_g1_i1	0	6.43356	4.55696	0	7.10832	5.37904
TRINITY_DN101565_c0_g1_i1	0	0	0	0.939358	8.8854	0.896506
TRINITY_DN101566_c0_g1_i1	5.7993	8.57808	5.69619	6.57551	0	8.06855
TRINITY_DN101567_c0_g1_i1	0.96655	1.07226	1.13924	0.939358	1.77708	0.896506
TRINITY_DN10156_c0_g1_i1	11.5986	11.7949	0	32.8775	47.9812	41.2393
TRINITY_DN10156_c0_g1_i2	0	0	2.27848	11.2723	5.33124	13.4476
TRINITY_DN10156_c0_g1_i3	182.678	101.865	76.329	390.773	647.746	170.336
TRINITY_DN101574_c0_g1_i1	0	0	0	0.939358	1.77708	0
TRINITY_DN101575_c0_g1_i1	0.96655	0	1.13924	0	0	0
TRINITY_DN101576_c0_g1_i1	13.5317	48.2517	37.5949	0	0	0
TRINITY_DN101577_c0_g1_i1	0	6.43356	0	0.939358	0	3.58602
TRINITY_DN101578_c0_g1_i1	0	6.43356	4.55696	0	0	0
TRINITY_DN10157_c0_g1_i3	383.72	363.496	347.468	323.139	305.658	318.26
TRINITY_DN101581_c0_g1_i1	0	0	0	3.75743	0.88854	4.48253
TRINITY_DN101582_c0_g1_i1	5.7993	3.21678	1.13924	2.81807	6.21978	0.896506
TRINITY_DN101585_c0_g1_i1	0.96655	0	0	0.939358	0	0.896506
TRINITY_DN101586_c0_g1_i1	0	0	0	4.69679	0.88854	0
TRINITY_DN101587_c0_g1_i1	0	0	3.41772	0	0	0
TRINITY_DN101588_c0_g1_i1	1.9331	1.07226	0	0	0.88854	1.79301
TRINITY_DN10158_c0_g1_i1	66.692	172.634	221.012	53.5434	71.9717	55.5834
TRINITY_DN101591_c0_g1_i1	0	4.28904	26.2025	0	0	20.6196
TRINITY_DN101592_c0_g1_i1	3.8662	0	1.13924	0	0.88854	0
TRINITY_DN101593_c0_g1_i1	0.96655	0	0	0.939358	0.88854	0.896506
TRINITY_DN101595_c0_g1_i1	0	0	0	1.87872	12.4396	11.6546
TRINITY_DN101596_c0_g1_i1	2.89965	12.8671	1.13924	5.63615	3.55416	0
TRINITY_DN101597_c0_g1_i1	0	0	0	0	1.77708	0.896506
TRINITY_DN101598_c0_g1_i1	4.83275	11.7949	0	0.939358	0	2.68952
TRINITY_DN10159_c0_g1_i1	24.1638	51.4685	71.772	33.8169	27.5447	50.2043
TRINITY_DN10159_c0_g1_i8	467.81	483.589	419.24	153.115	125.284	105.788
TRINITY_DN1015_c0_g1_i1	112.12	155.478	159.493	64.8157	79.9686	117.442
TRINITY_DN1015_c0_g1_i4	199.109	314.172	281.392	283.686	239.906	220.54
TRINITY_DN1015_c0_g2_i11	4.83275	6.43356	39.8734	9.39358	21.325	30.4812
TRINITY_DN1015_c0_g2_i15	212.641	174.778	243.797	265.838	216.804	226.816
TRINITY_DN1015_c0_g2_i2	16.4314	50.3962	53.5442	0	75.5259	10.7581
TRINITY_DN1015_c0_g2_i7	20.2976	49.324	0	20.6659	39.0958	12.5511
TRINITY_DN1015_c1_g1_i1	81.1902	46.1072	129.873	67.6338	83.5227	60.0659
TRINITY_DN1015_c1_g1_i2	75.3909	54.6853	75.1898	46.9679	87.0769	77.0995
TRINITY_DN1015_c1_g1_i4	30.9296	7.50582	7.97467	81.7241	7.10832	2.68952
TRINITY_DN101602_c0_g1_i1	2.89965	13.9394	5.69619	0	0	0
TRINITY_DN101604_c0_g1_i1	0.96655	6.43356	3.41772	0	0	0
TRINITY_DN101606_c0_g1_i1	0.96655	1.07226	0	0	0	0
TRINITY_DN101607_c0_g1_i1	13.5317	2.14452	1.13924	6.57551	0.88854	5.37904
TRINITY_DN101609_c0_g1_i1	1.9331	1.07226	2.27848	0	2.66562	0.896506
TRINITY_DN10160_c0_g1_i10	16.4314	46.1072	56.9619	24.4233	59.5322	4.48253
TRINITY_DN10160_c0_g1_i12	23.1972	13.9394	28.481	17.8478	0	14.3441
TRINITY_DN10160_c0_g2_i1	4.83275	7.50582	2.27848	6.57551	0.88854	0
TRINITY_DN101610_c0_g1_i1	3.8662	0	0	0	0	0
TRINITY_DN101611_c0_g1_i1	31.8962	27.8788	20.5063	21.6052	34.6531	22.4126
TRINITY_DN101612_c0_g1_i1	2.89965	1.07226	0	0	1.77708	0
TRINITY_DN101612_c1_g1_i1	0	0	0	0.939358	0	12.5511
TRINITY_DN101613_c0_g1_i1	0	1.07226	0	1.87872	1.77708	0
TRINITY_DN101614_c0_g1_i1	265.801	2319.3	7597.58	254.566	2752.7	286.882
TRINITY_DN101617_c0_g1_i1	0	0	0	0	1.77708	0.896506
TRINITY_DN101619_c0_g1_i1	0	0	3.41772	0.939358	0	1.79301
TRINITY_DN10161_c0_g2_i1	25.1303	25.7342	25.0633	26.302	24.8791	30.4812
TRINITY_DN10161_c0_g2_i5	9.6655	0	12.5316	4.69679	0	1.79301
TRINITY_DN10161_c0_g3_i1	21.2641	0	47.848	43.2105	58.6436	0
TRINITY_DN10161_c0_g3_i4	50.2606	31.0955	4.55696	0	18.6593	73.5135
TRINITY_DN10161_c0_g3_i6	0	0	0	27.2414	0	0
TRINITY_DN10161_c0_g5_i1	0.96655	3.21678	1.13924	1.87872	2.66562	0
TRINITY_DN10161_c0_g5_i3	7.7324	0	0	2.81807	0.88854	4.48253
TRINITY_DN10161_c0_g8_i1	1.9331	9.65034	2.27848	2.81807	11.551	14.3441
TRINITY_DN101624_c0_g1_i8	153.681	122.238	143.544	71.3912	71.9717	60.0659
TRINITY_DN101625_c0_g1_i1	0.96655	8.57808	0	0	0	0
TRINITY_DN101626_c0_g1_i1	4.83275	3.21678	4.55696	0	0	0
TRINITY_DN101628_c0_g1_i1	0	0	0	10.3329	21.325	2.68952
TRINITY_DN101629_c0_g1_i1	3.8662	2.14452	5.69619	0	3.55416	1.79301
TRINITY_DN10162_c0_g1_i9	256.136	230.536	187.974	238.597	407.84	450.943
TRINITY_DN10162_c1_g1_i1	0	1.07226	0	0	1113.34	0
TRINITY_DN10162_c2_g1_i10	1676	1734.92	1758.98	1533.97	1543.39	1503.44
TRINITY_DN10162_c2_g1_i11	1.9331	2.14452	9.11391	0	0	0
TRINITY_DN10162_c2_g1_i5	5.7993	19.3007	4.55696	26.302	19.5479	31.3777
TRINITY_DN10162_c3_g1_i1	232.939	270.21	277.974	328.775	367.855	311.984
TRINITY_DN101631_c0_g1_i1	1.9331	0	0	2.81807	3.55416	0
TRINITY_DN101633_c0_g1_i1	3.8662	15.0116	10.2531	0	0	0
TRINITY_DN101634_c0_g1_i1	0	0	0	0	0	1.79301
TRINITY_DN101635_c0_g1_i1	12.5652	8.57808	1.13924	0	0	0
TRINITY_DN101636_c0_g1_i1	1.9331	1.07226	3.41772	0	0	0.896506
TRINITY_DN101639_c0_g1_i1	4.83275	0	0	0	0	0
TRINITY_DN10163_c0_g1_i2	7.7324	26.8065	12.5316	10.3329	12.4396	13.4476
TRINITY_DN10163_c0_g1_i3	186.544	132.96	194.81	90.1784	98.6279	126.407
TRINITY_DN10163_c0_g1_i4	16.4314	17.1562	15.9493	0	8.8854	8.96506
TRINITY_DN10163_c0_g1_i6	14.4983	36.4569	27.3417	19.7265	25.7677	22.4126
TRINITY_DN101640_c0_g1_i1	0	0	0	0	1.77708	0
TRINITY_DN101644_c0_g1_i1	1.9331	0	1.13924	0	0.88854	5.37904
TRINITY_DN101645_c0_g1_i1	0	1.07226	0	0	3.55416	4.48253
TRINITY_DN101646_c0_g1_i1	1.9331	9.65034	5.69619	0	0	0
TRINITY_DN101647_c0_g1_i1	0	0	0	0	0.88854	0.896506
TRINITY_DN101648_c0_g1_i1	2.89965	15.0116	11.3924	0	0	0
TRINITY_DN10164_c0_g1_i15	119.852	131.888	74.0505	96.7539	101.294	103.995
TRINITY_DN101652_c0_g1_i6	38.662	33.2401	28.481	44.1498	38.2072	51.1008
TRINITY_DN101653_c0_g1_i1	4.83275	2.14452	0	0	0	0
TRINITY_DN101655_c0_g1_i1	0	1.07226	2.27848	0	0	0.896506
TRINITY_DN101657_c0_g1_i1	0	0	0	0.939358	4.4427	0.896506
TRINITY_DN101659_c0_g1_i1	0	0	0	0	5.33124	0.896506
TRINITY_DN10165_c0_g1_i1	467.81	607.972	604.936	677.277	442.493	511.008
TRINITY_DN10165_c1_g1_i1	918.223	1043.31	746.201	1321.68	1001.38	1053.39
TRINITY_DN10165_c2_g1_i1	0	1.07226	1.13924	0	0	1.79301
TRINITY_DN101661_c0_g1_i1	4.83275	0	0	0	0	0
TRINITY_DN101665_c0_g1_i1	1.9331	2.14452	1.13924	0	0	0
TRINITY_DN101666_c0_g1_i1	0	0	0	1.87872	5.33124	0
TRINITY_DN101668_c0_g1_i1	0	2.14452	0	0	0	0.896506
TRINITY_DN101669_c0_g1_i1	0	0	0	0	4.4427	0
TRINITY_DN10166_c0_g1_i3	194.277	335.617	357.721	319.382	250.568	463.494
TRINITY_DN101670_c0_g1_i1	1.9331	7.50582	5.69619	0	0	0
TRINITY_DN101671_c0_g1_i1	4.83275	8.57808	4.55696	2.81807	12.4396	5.37904
TRINITY_DN101673_c0_g1_i1	3.8662	0	0	0	0	0
TRINITY_DN101675_c0_g1_i1	0	0	0	0	1.77708	0
TRINITY_DN101677_c0_g1_i1	22.2307	30.0233	51.2657	0	0	0
TRINITY_DN101678_c0_g1_i1	0	0	0	0	1.77708	0.896506
TRINITY_DN101679_c0_g1_i1	0	0	0	0.939358	1.77708	0
TRINITY_DN10167_c0_g1_i13	109.22	18.2284	71.772	118.359	16.8823	300.33
TRINITY_DN10167_c0_g1_i22	34.7958	137.249	224.43	38.5137	97.7394	32.2742
TRINITY_DN10167_c0_g1_i40	65.7254	31.0955	60.3797	70.4518	14.2166	192.749
TRINITY_DN10167_c2_g1_i1	2.89965	10.7226	1.13924	0	1.77708	0.896506
TRINITY_DN101680_c0_g1_i1	0	0	0	0	1.77708	0.896506
TRINITY_DN101681_c0_g1_i1	0	0	2.27848	1.87872	0	0.896506
TRINITY_DN101683_c0_g1_i1	744.244	0	0	0	0	0
TRINITY_DN101685_c0_g1_i1	5.7993	1.07226	0	0	0	0
TRINITY_DN10168_c0_g1_i2	226.173	314.172	218.734	253.627	189.259	242.953
TRINITY_DN10168_c0_g1_i4	12.5652	6.43356	10.2531	9.39358	2.66562	8.06855
TRINITY_DN10168_c0_g1_i6	12.5652	4.28904	5.69619	0	21.325	25.9987
TRINITY_DN101691_c0_g1_i1	3.8662	1.07226	2.27848	0	0	0
TRINITY_DN101692_c0_g1_i1	0.96655	2.14452	0	1.87872	0.88854	2.68952
TRINITY_DN101693_c0_g1_i1	0	0	1.13924	0	0.88854	0
TRINITY_DN101694_c0_g1_i1	11.5986	34.3123	28.481	0	0	0
TRINITY_DN101696_c0_g1_i1	7.7324	15.0116	15.9493	0	0	0
TRINITY_DN101697_c0_g1_i1	0	0	3.41772	2.81807	2.66562	0.896506
TRINITY_DN10169_c0_g2_i1	5.7993	4.28904	1.13924	0	0	0
TRINITY_DN10169_c0_g3_i1	5.7993	0	0	0	0	0
TRINITY_DN1016_c0_g1_i11	470.71	629.417	724.556	958.145	1358.58	1209.39
TRINITY_DN1016_c1_g1_i1	0.96655	0	0	0	0	0.896506
TRINITY_DN1016_c1_g1_i14	93.7554	36.4569	55.8227	65.7551	93.2967	34.9637
TRINITY_DN1016_c1_g1_i19	0	61.1188	51.2657	0	0	3.58602
TRINITY_DN1016_c1_g1_i20	0	8.57808	2.27848	0	5.33124	0
TRINITY_DN1016_c1_g1_i7	0	38.6014	0	0	14.2166	0
TRINITY_DN1016_c2_g1_i4	185.578	145.827	148.101	125.874	180.374	159.578
TRINITY_DN101702_c0_g1_i1	0	1.07226	0	3.75743	0	8.96506
TRINITY_DN101703_c0_g1_i1	3.8662	0	0	0	0	0
TRINITY_DN101705_c0_g1_i1	0	2.14452	0	0	1.77708	1.79301
TRINITY_DN101706_c0_g1_i1	0.96655	9.65034	1.13924	0	0	0
TRINITY_DN101707_c0_g1_i1	0	0	3.41772	0	0	0
TRINITY_DN10170_c0_g1_i1	3.8662	1.07226	0	1.87872	0	1.79301
TRINITY_DN10170_c0_g1_i3	3.8662	5.3613	1.13924	1.87872	4.4427	37.6533
TRINITY_DN101710_c0_g1_i1	6.76585	3.21678	3.41772	3.75743	1.77708	2.68952
TRINITY_DN101711_c0_g1_i1	0	0	0	2.81807	3.55416	1.79301
TRINITY_DN101713_c0_g1_i1	0	4.28904	0	0	0	0
TRINITY_DN101714_c0_g1_i1	0.96655	0	1.13924	0	0	0.896506
TRINITY_DN101715_c0_g1_i1	1.9331	0	0	0	1.77708	0
TRINITY_DN101719_c0_g1_i1	0.96655	1.07226	1.13924	2.81807	0	0
TRINITY_DN10171_c0_g1_i2	5.7993	1.07226	1.13924	5.63615	0.88854	2.68952
TRINITY_DN10171_c0_g1_i3	28.03	23.5897	27.3417	11.2723	23.9906	37.6533
TRINITY_DN10171_c0_g2_i1	7.7324	12.8671	17.0886	0.939358	14.2166	30.4812
TRINITY_DN10171_c0_g2_i2	5.7993	6.43356	1.13924	1.87872	4.4427	8.96506
TRINITY_DN10171_c1_g1_i2	28.03	2.14452	12.5316	10.3329	16.8823	8.96506
TRINITY_DN101720_c0_g1_i1	0	0	0	2.81807	0.88854	0
TRINITY_DN101722_c0_g1_i1	0	0	0	0	3.55416	1.79301
TRINITY_DN101724_c0_g1_i1	5.7993	0	4.55696	10.3329	6.21978	2.68952
TRINITY_DN101725_c0_g1_i1	0	0	0	0	1.77708	0
TRINITY_DN101726_c0_g1_i1	2.89965	0	4.55696	0.939358	0	0.896506
TRINITY_DN101728_c0_g1_i1	11.5986	2.14452	5.69619	4.69679	7.99686	2.68952
TRINITY_DN101729_c0_g1_i1	0	0	0	0	1.77708	0.896506
TRINITY_DN10172_c1_g1_i1	17.3979	10.7226	0	0	0	0
TRINITY_DN101730_c0_g1_i1	0.96655	0	0	1.87872	4.4427	0
TRINITY_DN101732_c0_g1_i1	0	0	0	0	10.6625	0.896506
TRINITY_DN101735_c0_g1_i1	0	0	0	0.939358	0	1.79301
TRINITY_DN101736_c0_g1_i1	1.9331	3.21678	4.55696	0	0	0
TRINITY_DN101739_c0_g1_i1	0.96655	0	0	0	0	0.896506
TRINITY_DN10173_c0_g1_i1	0	19.3007	29.6202	24.4233	38.2072	100.409
TRINITY_DN10173_c0_g1_i11	417.55	389.23	292.784	1103.75	1270.61	711.826
TRINITY_DN10173_c0_g1_i3	28.9965	20.3729	10.2531	8.45422	53.3124	84.2716
TRINITY_DN10173_c0_g2_i11	74.4244	64.3356	59.2404	185.054	298.549	127.304
TRINITY_DN10173_c0_g2_i16	0	24.662	11.3924	0	61.3092	0
TRINITY_DN10173_c0_g2_i2	42.5282	19.3007	15.9493	68.5731	42.6499	108.477
TRINITY_DN10173_c1_g1_i2	0	2.14452	0	0	2.66562	0
TRINITY_DN10173_c1_g2_i1	0	0	0	0	3.55416	0
TRINITY_DN101740_c0_g1_i1	0	3.21678	1.13924	0	0	0.896506
TRINITY_DN101745_c0_g1_i1	0.96655	1.07226	0	0	0	0
TRINITY_DN101746_c0_g1_i1	0.96655	0	1.13924	0	0	0
TRINITY_DN101747_c0_g1_i1	0.96655	0	1.13924	0	0.88854	0.896506
TRINITY_DN101749_c0_g1_i1	3.8662	23.5897	12.5316	17.8478	9.77394	9.86157
TRINITY_DN10174_c0_g1_i1	184.611	201.585	161.772	162.509	172.377	221.437
TRINITY_DN101751_c0_g1_i1	0.96655	0	2.27848	0	0	0
TRINITY_DN101754_c0_g1_i1	1.9331	3.21678	0	0	0	0
TRINITY_DN101756_c0_g1_i1	1.9331	1.07226	0	0	0	0
TRINITY_DN101757_c0_g1_i1	0	0	3.41772	0	1.77708	2.68952
TRINITY_DN101758_c0_g1_i1	0	0	0	0	0	13.4476
TRINITY_DN101759_c0_g1_i1	0.96655	0	0	0	0	0.896506
TRINITY_DN10175_c0_g1_i1	9.6655	27.8788	69.4936	61.0583	45.3155	31.3777
TRINITY_DN10175_c1_g1_i2	233.905	342.051	277.974	244.233	334.091	395.359
TRINITY_DN10175_c2_g1_i1	17.3979	0	3.41772	2.81807	0	0
TRINITY_DN10175_c2_g1_i2	0	4.28904	4.55696	1.87872	7.10832	7.17205
TRINITY_DN10175_c3_g1_i2	6.76585	1.07226	6.83543	11.2723	4.4427	0.896506
TRINITY_DN10175_c4_g1_i1	7.7324	7.50582	11.3924	12.2117	9.77394	1.79301
TRINITY_DN101760_c0_g1_i1	0	0	1.13924	0	0.88854	0
TRINITY_DN101761_c0_g1_i1	0	0	0	0	1.77708	0.896506
TRINITY_DN101762_c0_g1_i1	0	12.8671	12.5316	1.87872	4.4427	13.4476
TRINITY_DN101766_c0_g1_i1	0.96655	0	0	0	1.77708	0.896506
TRINITY_DN101769_c0_g1_i1	0	0	0	1.87872	4.4427	0
TRINITY_DN10176_c0_g1_i1	32.8627	34.3123	17.0886	3.75743	17.7708	10.7581
TRINITY_DN10176_c0_g1_i3	7.7324	2.14452	2.27848	4.69679	3.55416	5.37904
TRINITY_DN10176_c0_g1_i6	0.96655	0	10.2531	22.5446	0	0
TRINITY_DN10176_c0_g1_i7	1.9331	3.21678	0	10.3329	0	0
TRINITY_DN10176_c0_g2_i1	0.96655	0	0	0.939358	0.88854	1.79301
TRINITY_DN10176_c1_g1_i1	0	1.07226	6.83543	0	0	27.7917
TRINITY_DN10176_c2_g1_i1	0	0	3.41772	0	0.88854	1.79301
TRINITY_DN10176_c3_g1_i1	0	0	0	0	0	0.896506
TRINITY_DN101770_c0_g1_i1	7.7324	3.21678	0	0	0	0
TRINITY_DN101773_c0_g1_i1	4.83275	3.21678	5.69619	3.75743	0.88854	1.79301
TRINITY_DN101775_c0_g1_i1	1.9331	5.3613	5.69619	0	0	0
TRINITY_DN101776_c0_g1_i1	0	7.50582	3.41772	0	0	0
TRINITY_DN101777_c0_g1_i1	0	0	0	2.81807	6.21978	1.79301
TRINITY_DN101778_c0_g1_i1	0.96655	1.07226	2.27848	0	0	0
TRINITY_DN101779_c0_g1_i1	8.69895	5.3613	29.6202	0	38.2072	22.4126
TRINITY_DN10177_c0_g1_i1	6.76585	10.7226	0	0	0	0
TRINITY_DN10177_c0_g1_i4	12.5652	19.3007	11.3924	6.57551	1.77708	6.27554
TRINITY_DN101780_c0_g1_i1	0	0	0	0.939358	0	4.48253
TRINITY_DN101782_c0_g1_i1	5.7993	0	0	0	0	0
TRINITY_DN101783_c0_g1_i1	0.96655	1.07226	3.41772	2.81807	1.77708	3.58602
TRINITY_DN101785_c0_g1_i1	0	0	0	9.39358	9.77394	1.79301
TRINITY_DN101786_c0_g1_i1	6.76585	0	0	0	0	0
TRINITY_DN101787_c0_g1_i1	67.6585	24.662	0	0	0	0
TRINITY_DN101788_c0_g1_i1	0	0	0	1.87872	7.99686	0
TRINITY_DN101789_c0_g1_i1	0.96655	0	5.69619	0	2.66562	0
TRINITY_DN10178_c0_g1_i1	60.8927	11.7949	11.3924	6.57551	136.835	2.68952
TRINITY_DN101792_c0_g1_i1	0	1.07226	4.55696	0	0	0
TRINITY_DN101793_c0_g1_i1	4.83275	11.7949	12.5316	0	0	0
TRINITY_DN101794_c0_g1_i1	0.96655	1.07226	2.27848	1.87872	0	0
TRINITY_DN101795_c0_g1_i1	81.1902	132.96	115.063	96.7539	134.17	120.132
TRINITY_DN101796_c0_g1_i1	0	0	0	0	1.77708	0
TRINITY_DN1017_c0_g1_i10	94.7219	77.2027	77.4682	57.3008	127.061	115.649
TRINITY_DN1017_c0_g1_i12	1186.92	1747.78	1566.45	1717.15	1097.35	1008.57
TRINITY_DN1017_c0_g2_i1	1271.98	1577.29	1244.05	1380.86	1115.12	1181.59
TRINITY_DN101800_c0_g1_i1	3.8662	3.21678	4.55696	0.939358	0	2.68952
TRINITY_DN101801_c0_g1_i1	5.7993	0	0	0	0	0
TRINITY_DN101803_c0_g1_i1	0.96655	2.14452	0	3.75743	0	0
TRINITY_DN101804_c0_g1_i1	0	0	0	38.5137	119.953	159.578
TRINITY_DN101807_c0_g1_i1	0.96655	2.14452	1.13924	0.939358	3.55416	0
TRINITY_DN101808_c0_g1_i1	0	0	0	2.81807	3.55416	0.896506
TRINITY_DN101809_c0_g1_i2	8.69895	10.7226	7.97467	6.57551	6.21978	11.6546
TRINITY_DN10180_c0_g1_i4	56.0599	47.1795	72.9113	38.5137	9.77394	7.17205
TRINITY_DN10180_c0_g1_i5	52.1937	22.5175	36.4556	78.9061	7.10832	78.8925
TRINITY_DN10180_c0_g1_i7	3.8662	10.7226	0	0	2.66562	0
TRINITY_DN101811_c0_g1_i1	1.9331	1.07226	0	0	0	0
TRINITY_DN101813_c0_g1_i1	0.96655	0	1.13924	0	0	0
TRINITY_DN101814_c0_g1_i1	0	0	0	0	6.21978	1.79301
TRINITY_DN101818_c0_g1_i1	0	0	0	1.87872	2.66562	16.1371
TRINITY_DN10181_c0_g1_i1	0	0	0	11.2723	0	8.96506
TRINITY_DN10181_c0_g1_i3	0	0	0	13.151	55.978	10.7581
TRINITY_DN101820_c0_g1_i1	0	0	0	0	1.77708	0
TRINITY_DN101822_c0_g1_i1	0.96655	0	0	1.87872	1.77708	0
TRINITY_DN101823_c0_g1_i1	9.6655	1.07226	5.69619	4.69679	0.88854	1.79301
TRINITY_DN101825_c0_g1_i1	8.69895	4.28904	6.83543	9.39358	8.8854	15.2406
TRINITY_DN101826_c0_g1_i1	0	1.07226	0	0.939358	2.66562	0.896506
TRINITY_DN101827_c0_g1_i2	5.7993	2.14452	1.13924	0	2.66562	0.896506
TRINITY_DN101828_c0_g1_i1	0.96655	4.28904	1.13924	0	0	0
TRINITY_DN101829_c0_g1_i1	0	0	0	0	11.551	0
TRINITY_DN10182_c0_g1_i10	92.7888	58.9743	19.3671	35.6956	55.978	30.4812
TRINITY_DN10182_c0_g1_i11	15.4648	25.7342	18.2278	28.1807	28.4333	11.6546
TRINITY_DN10182_c0_g1_i14	34.7958	27.8788	39.8734	28.1807	46.2041	30.4812
TRINITY_DN10182_c0_g1_i15	23.1972	30.0233	58.1012	34.7562	26.6562	23.3092
TRINITY_DN10182_c0_g1_i2	6.76585	3.21678	7.97467	3.75743	1.77708	3.58602
TRINITY_DN10182_c0_g1_i4	60.8927	83.6363	71.772	166.266	173.265	299.433
TRINITY_DN101832_c0_g1_i1	4.83275	2.14452	1.13924	1.87872	0	0.896506
TRINITY_DN101834_c0_g1_i1	0	3.21678	0	0	0	0
TRINITY_DN101836_c0_g1_i1	0	0	0	0.939358	5.33124	5.37904
TRINITY_DN10183_c0_g1_i5	105.354	134.033	94.5568	136.207	120.841	122.821
TRINITY_DN10183_c0_g2_i1	0.96655	2.14452	0	0	3.55416	0
TRINITY_DN10183_c1_g1_i1	0	2.14452	3.41772	2.81807	0	0
TRINITY_DN10183_c1_g1_i2	0	0	1.13924	0	0	0
TRINITY_DN101843_c0_g1_i1	17.3979	51.4685	36.4556	0	0	0
TRINITY_DN101847_c0_g1_i1	0	0	1.13924	0	3.55416	0
TRINITY_DN101849_c0_g1_i1	1.9331	0	1.13924	0.939358	0.88854	2.68952
TRINITY_DN10184_c0_g2_i2	7.7324	3.21678	1.13924	0	5.33124	0
TRINITY_DN10184_c0_g2_i4	2.89965	0	3.41772	7.51486	1.77708	0.896506
TRINITY_DN10184_c0_g2_i5	36.7289	57.9021	68.3543	8.45422	26.6562	34.9637
TRINITY_DN10184_c0_g2_i6	0.96655	0	2.27848	0	0.88854	0
TRINITY_DN10184_c0_g3_i1	4.83275	3.21678	1.13924	5.63615	0	2.68952
TRINITY_DN101851_c0_g1_i1	0	1.07226	1.13924	0	0	0.896506
TRINITY_DN101852_c0_g1_i1	0.96655	3.21678	0	5.63615	0	0
TRINITY_DN101854_c0_g1_i1	21.2641	18.2284	18.2278	22.5446	27.5447	15.2406
TRINITY_DN101855_c0_g1_i1	4.83275	4.28904	2.27848	0	0	0
TRINITY_DN101856_c0_g1_i1	6.76585	16.0839	14.8101	0	0	0
TRINITY_DN10185_c0_g1_i1	33.8293	17.1562	15.9493	31.9382	88.854	85.1681
TRINITY_DN101861_c0_g1_i1	0	0	0	1.87872	2.66562	2.68952
TRINITY_DN101863_c0_g1_i1	4.83275	2.14452	5.69619	3.75743	2.66562	0
TRINITY_DN101865_c0_g1_i1	1.9331	3.21678	0	0	0	0
TRINITY_DN101868_c0_g1_i1	0.96655	3.21678	2.27848	0	0	0
TRINITY_DN101871_c0_g1_i1	0	0	0	0	14.2166	5.37904
TRINITY_DN101872_c0_g1_i1	0	0	0	0.939358	3.55416	0.896506
TRINITY_DN101873_c0_g1_i1	1.9331	0	0	0	0	0
TRINITY_DN101874_c0_g1_i1	2.89965	6.43356	9.11391	0	0	0
TRINITY_DN101875_c0_g1_i1	1.9331	0	3.41772	0.939358	0	1.79301
TRINITY_DN101877_c0_g1_i2	1.9331	3.21678	1.13924	4.69679	5.33124	0.896506
TRINITY_DN10187_c0_g2_i2	147.882	154.405	152.658	128.692	62.1978	132.683
TRINITY_DN10187_c0_g2_i3	32.8627	35.3846	9.11391	3.75743	16.8823	2.68952
TRINITY_DN10187_c0_g3_i1	7.7324	1.07226	0	0	0	0
TRINITY_DN101884_c0_g1_i1	0	0	0	0.939358	3.55416	0.896506
TRINITY_DN101886_c0_g1_i1	1.9331	3.21678	4.55696	0	0	0
TRINITY_DN101888_c0_g1_i1	3.8662	0	0	0	0	0
TRINITY_DN10188_c0_g1_i1	13.5317	1.07226	0	6.57551	3.55416	1.79301
TRINITY_DN101890_c0_g1_i1	0	0	0	0.939358	3.55416	0.896506
TRINITY_DN101892_c0_g1_i1	0	0	0	0	2.66562	0
TRINITY_DN101897_c0_g1_i1	0	0	0	1.87872	5.33124	0
TRINITY_DN101899_c0_g1_i1	3.8662	3.21678	0	4.69679	7.10832	2.68952
TRINITY_DN10189_c0_g1_i2	7.7324	1.07226	4.55696	28.1807	5.33124	26.8952
TRINITY_DN1018_c0_g1_i16	27.0634	37.5291	84.3037	329.715	288.775	129.993
TRINITY_DN1018_c0_g1_i23	515.171	367.785	495.569	634.067	675.29	236.678
TRINITY_DN1018_c0_g1_i25	255.169	242.331	337.215	688.549	474.48	120.132
TRINITY_DN1018_c0_g1_i26	390.486	257.342	317.848	466.861	392.735	202.61
TRINITY_DN1018_c0_g1_i27	230.039	129.743	298.481	304.352	492.251	266.262
TRINITY_DN1018_c0_g1_i4	59.9261	33.2401	29.6202	87.3603	87.0769	30.4812
TRINITY_DN1018_c0_g2_i2	0.96655	3.21678	6.83543	26.302	5.33124	9.86157
TRINITY_DN1018_c2_g1_i1	67.6585	65.4079	92.2783	54.4828	72.8603	69.9275
TRINITY_DN101900_c0_g1_i1	0	2.14452	1.13924	10.3329	0.88854	0.896506
TRINITY_DN101902_c0_g1_i1	0	1.07226	2.27848	0.939358	0.88854	0
TRINITY_DN101905_c0_g1_i1	16.4314	15.0116	0	0	0	0
TRINITY_DN101907_c0_g1_i1	3.8662	7.50582	9.11391	3.75743	2.66562	0.896506
TRINITY_DN101908_c0_g1_i1	0	0	0	4.69679	7.99686	3.58602
TRINITY_DN101909_c0_g1_i1	1.9331	0	10.2531	2.81807	2.66562	0
TRINITY_DN10190_c0_g1_i4	5.7993	2.14452	3.41772	2.81807	11.551	3.58602
TRINITY_DN10190_c0_g1_i5	67.6585	65.4079	78.6075	64.8157	94.1852	71.7205
TRINITY_DN101912_c0_g1_i1	2.89965	2.14452	0	0	0	0.896506
TRINITY_DN101914_c0_g1_i1	3.8662	0	0	0	0	0
TRINITY_DN101915_c0_g1_i1	0.96655	1.07226	1.13924	2.81807	1.77708	0.896506
TRINITY_DN101916_c0_g1_i1	0	0	0	0	4.4427	2.68952
TRINITY_DN101917_c0_g1_i1	0	0	0	1.87872	31.0989	10.7581
TRINITY_DN101918_c0_g1_i1	0	0	0	0	0	8.06855
TRINITY_DN10191_c0_g1_i2	6.76585	17.1562	3.41772	0	0.88854	0
TRINITY_DN10191_c0_g1_i4	1.9331	0	0	0	0	0
TRINITY_DN10191_c0_g1_i5	5.7993	2.14452	0	9.39358	2.66562	0
TRINITY_DN101921_c0_g1_i1	0	0	0	2.81807	1.77708	1.79301
TRINITY_DN101923_c0_g1_i1	1.9331	0	0	0	2.66562	0.896506
TRINITY_DN101924_c0_g1_i1	0	0	0	0	1.77708	0.896506
TRINITY_DN101925_c0_g1_i1	0.96655	0	1.13924	0	1.77708	0
TRINITY_DN101928_c0_g1_i1	1.9331	4.28904	11.3924	0	0	0
TRINITY_DN10192_c0_g1_i2	3.8662	0	3.41772	0	0	2.68952
TRINITY_DN10192_c0_g1_i3	4.83275	18.2284	12.5316	10.3329	0.88854	4.48253
TRINITY_DN10192_c0_g1_i4	11.5986	0	4.55696	0.939358	0	2.68952
TRINITY_DN101930_c0_g1_i1	0.96655	0	2.27848	2.81807	0	1.79301
TRINITY_DN101931_c0_g1_i1	0.96655	0	1.13924	0	0	0.896506
TRINITY_DN101932_c0_g1_i1	0.96655	6.43356	1.13924	2.81807	0	0
TRINITY_DN101933_c0_g1_i1	0	0	0	0	3.55416	0
TRINITY_DN101937_c0_g1_i1	0	0	0	0	3.55416	0.896506
TRINITY_DN101938_c0_g1_i2	1.9331	0	1.13924	1.87872	2.66562	0
TRINITY_DN101939_c0_g1_i1	0	3.21678	5.69619	0	0	0
TRINITY_DN10193_c0_g1_i3	2.89965	5.3613	2.27848	6.57551	0	13.4476
TRINITY_DN10193_c0_g1_i6	0	0	0	9.39358	9.77394	0
TRINITY_DN10193_c0_g1_i7	3.8662	7.50582	1.13924	1.87872	0.88854	63.6519
TRINITY_DN10193_c0_g1_i8	12.5652	46.1072	17.0886	19.7265	55.0895	10.7581
TRINITY_DN10193_c0_g2_i1	1.9331	0	2.27848	1.87872	1.77708	36.7567
TRINITY_DN10193_c0_g3_i1	6.76585	3.21678	2.27848	1.87872	9.77394	8.96506
TRINITY_DN10193_c0_g3_i2	0.96655	0	0	0	0	0.896506
TRINITY_DN10193_c0_g4_i1	20.2976	3.21678	13.6709	10.3329	21.325	21.5161
TRINITY_DN101940_c0_g1_i1	0	0	0	1.87872	7.10832	1.79301
TRINITY_DN101946_c0_g1_i1	0	2.14452	0	0.939358	0	0
TRINITY_DN101947_c0_g1_i1	1.9331	1.07226	2.27848	0.939358	0.88854	1.79301
TRINITY_DN101948_c0_g1_i1	0	6.43356	2.27848	0	0	0
TRINITY_DN10194_c0_g1_i11	59.9261	8.57808	108.228	20.6659	43.5385	8.96506
TRINITY_DN10194_c0_g1_i5	1.9331	0	0	0.939358	0	0.896506
TRINITY_DN10194_c0_g1_i6	1.9331	0	5.69619	0	0	0
TRINITY_DN101950_c0_g1_i1	0.96655	2.14452	9.11391	0	1.77708	0.896506
TRINITY_DN101951_c0_g1_i1	0	0	0	0	13.3281	0
TRINITY_DN101952_c0_g1_i1	6.76585	0	0	0	0	0
TRINITY_DN101953_c0_g1_i1	2.89965	2.14452	3.41772	0	0	1.79301
TRINITY_DN101954_c0_g1_i1	1.9331	4.28904	4.55696	0	2.66562	1.79301
TRINITY_DN101956_c0_g1_i1	1.9331	0	2.27848	0	0	0
TRINITY_DN101958_c0_g1_i1	0.96655	1.07226	1.13924	0	0	0
TRINITY_DN10195_c0_g1_i1	12.5652	17.1562	20.5063	2.81807	0	7.17205
TRINITY_DN10195_c0_g1_i3	216.507	147.972	195.949	0	5.33124	28.6882
TRINITY_DN10195_c0_g1_i5	10.6321	7.50582	4.55696	1.87872	1.77708	5.37904
TRINITY_DN101960_c0_g1_i1	92.7888	201.585	150.38	73.2699	47.9812	34.0672
TRINITY_DN101961_c0_g1_i1	0	1.07226	0	0	0	0
TRINITY_DN101962_c0_g1_i1	0.96655	0	2.27848	0	0.88854	0.896506
TRINITY_DN101963_c0_g1_i1	0	2.14452	3.41772	0	0	0
TRINITY_DN101964_c0_g1_i1	2.89965	1.07226	4.55696	5.63615	1.77708	5.37904
TRINITY_DN101966_c0_g1_i1	0	0	0	0.939358	4.4427	3.58602
TRINITY_DN101967_c0_g1_i1	8.69895	32.1678	33.0379	0	0	0
TRINITY_DN101968_c0_g1_i1	0	0	0	20.6659	106.625	21.5161
TRINITY_DN10196_c0_g1_i2	560.599	555.431	559.366	704.518	605.096	594.383
TRINITY_DN101971_c0_g1_i1	0	3.21678	0	0.939358	0.88854	1.79301
TRINITY_DN101972_c0_g1_i1	0	0	1.13924	0	0	3.58602
TRINITY_DN101974_c0_g1_i1	0	2.14452	3.41772	0	0.88854	0.896506
TRINITY_DN101975_c0_g1_i1	5.7993	0	0	0	0	2.68952
TRINITY_DN101977_c0_g1_i1	14.4983	65.4079	80.886	0	0	0
TRINITY_DN101978_c0_g1_i1	1.9331	5.3613	14.8101	0	0	0
TRINITY_DN10197_c0_g1_i1	638.89	637.995	761.012	844.483	980.059	807.752
TRINITY_DN10197_c0_g1_i10	15.4648	22.5175	26.2025	24.4233	23.102	25.1022
TRINITY_DN101980_c0_g1_i1	0	0	0	1.87872	5.33124	2.68952
TRINITY_DN101981_c0_g1_i1	1.9331	0	0	0	0	0
TRINITY_DN101982_c0_g1_i1	0.96655	1.07226	0	0	0	0
TRINITY_DN101985_c0_g1_i1	1.9331	0	0	0	0	0
TRINITY_DN101989_c0_g1_i1	4.83275	2.14452	0	0	0	0
TRINITY_DN10198_c0_g1_i1	880.527	410.676	475.063	224.507	372.298	314.674
TRINITY_DN101991_c0_g1_i1	0	0	0	0	1.77708	0.896506
TRINITY_DN101992_c0_g1_i1	0	0	0	0	4.4427	3.58602
TRINITY_DN101993_c0_g1_i1	0	0	7.97467	0.939358	0	0
TRINITY_DN101994_c0_g1_i1	3.8662	8.57808	4.55696	0	0	0
TRINITY_DN101995_c0_g1_i1	7.7324	1.07226	7.97467	0	0.88854	0
TRINITY_DN101997_c0_g1_i1	0	0	0	0.939358	0.88854	2.68952
TRINITY_DN101999_c0_g1_i1	0.96655	1.07226	4.55696	1.87872	0.88854	0.896506
TRINITY_DN1019_c0_g1_i6	6757.15	4535.66	5679.11	3492.53	3084.12	4947.82
TRINITY_DN101_c0_g1_i1	10.6321	11.7949	0	12.2117	0	30.4812
TRINITY_DN101_c0_g1_i11	0	35.3846	0	0	33.7645	12.5511
TRINITY_DN101_c0_g1_i13	2224.03	3059.16	2393.54	3056.67	2273.77	2356.02
TRINITY_DN101_c0_g1_i2	1986.26	2780.37	2114.43	2819.95	1931.69	2468.98
TRINITY_DN101_c0_g1_i3	0	0	13.6709	0	10.6625	0
TRINITY_DN101_c1_g1_i3	32.8627	45.0349	20.5063	24.4233	27.5447	5.37904
TRINITY_DN101_c2_g1_i1	3.8662	10.7226	6.83543	4.69679	7.10832	3.58602
TRINITY_DN102000_c0_g1_i1	1.9331	3.21678	0	0	0	0
TRINITY_DN102001_c0_g1_i1	0	0	0	0	3.55416	0
TRINITY_DN102004_c0_g1_i1	138.217	422.471	414.683	0	0	0
TRINITY_DN102005_c0_g1_i1	0	0	0	0	2.66562	1.79301
TRINITY_DN102006_c0_g1_i1	9.6655	2.14452	12.5316	0	0	0
TRINITY_DN102009_c0_g1_i1	4.83275	4.28904	0	0	1.77708	0
TRINITY_DN102010_c0_g1_i1	3.8662	3.21678	0	0	0	0
TRINITY_DN102011_c0_g1_i1	2.89965	0	1.13924	0.939358	0	2.68952
TRINITY_DN102012_c0_g1_i1	0	0	0	0.939358	0	2.68952
TRINITY_DN102013_c0_g1_i1	0	0	0	0	7.10832	0
TRINITY_DN102016_c0_g1_i1	24.1638	49.324	22.7848	19.7265	31.9874	25.1022
TRINITY_DN102017_c0_g1_i1	0	1.07226	12.5316	0	0	0
TRINITY_DN102019_c0_g1_i1	0	0	0	0.939358	3.55416	0.896506
TRINITY_DN10201_c0_g1_i5	123.718	120.093	112.785	79.8454	130.615	146.13
TRINITY_DN102020_c0_g1_i1	0	0	0	5.63615	28.4333	15.2406
TRINITY_DN102021_c0_g1_i1	0	0	1.13924	0	0	16.1371
TRINITY_DN102024_c0_g1_i1	0	0	0	2.81807	0.88854	0.896506
TRINITY_DN102025_c0_g1_i1	0	0	0	0	6.21978	0.896506
TRINITY_DN102026_c0_g1_i1	0.96655	2.14452	2.27848	0	0	0
TRINITY_DN102027_c0_g1_i1	0	0	2.27848	0	0	0
TRINITY_DN102029_c0_g1_i1	0	1.07226	0	0	0	6.27554
TRINITY_DN10202_c0_g1_i1	1.9331	1.07226	0	1.87872	1.77708	5.37904
TRINITY_DN10202_c0_g2_i1	2.89965	7.50582	1.13924	1.87872	4.4427	5.37904
TRINITY_DN10202_c0_g3_i1	1.9331	0	0	4.69679	0.88854	0.896506
TRINITY_DN10202_c1_g1_i1	0	0	2.27848	1.87872	2.66562	0.896506
TRINITY_DN10202_c3_g1_i1	0	0	1.13924	0	0	0.896506
TRINITY_DN10202_c5_g1_i1	0.96655	0	0	0	0	0
TRINITY_DN102031_c0_g1_i1	0	2.14452	0	0	1.77708	0
TRINITY_DN102032_c0_g1_i1	62.8258	99.7202	75.1898	77.0274	69.3061	86.9611
TRINITY_DN102033_c0_g1_i1	0.96655	0	1.13924	0.939358	1.77708	0
TRINITY_DN102034_c0_g1_i1	0	0	0	0	0	3.58602
TRINITY_DN102035_c0_g1_i1	1.9331	1.07226	0	0.939358	1.77708	0
TRINITY_DN102036_c0_g1_i1	5.7993	0	7.97467	5.63615	5.33124	4.48253
TRINITY_DN102037_c0_g1_i1	0	0	2.27848	2.81807	0.88854	0.896506
TRINITY_DN102038_c0_g1_i1	0	0	0	0	3.55416	0
TRINITY_DN102039_c0_g1_i1	0	0	0	1.87872	0	0.896506
TRINITY_DN10203_c0_g1_i1	10.6321	8.57808	43.2911	5.63615	12.4396	9.86157
TRINITY_DN10203_c0_g1_i2	11.5986	15.0116	10.2531	12.2117	26.6562	28.6882
TRINITY_DN10203_c0_g1_i3	28.9965	45.0349	99.1138	34.7562	60.4207	34.9637
TRINITY_DN10203_c0_g1_i5	2.89965	4.28904	0	10.3329	7.10832	9.86157
TRINITY_DN10203_c0_g1_i7	1.9331	6.43356	2.27848	6.57551	8.8854	5.37904
TRINITY_DN102042_c0_g1_i1	0.96655	0	1.13924	0.939358	2.66562	3.58602
TRINITY_DN102043_c0_g1_i1	0	1.07226	9.11391	0	0	0
TRINITY_DN102044_c0_g1_i1	0.96655	4.28904	4.55696	0	0	0
TRINITY_DN102045_c0_g1_i1	0	0	0	8.45422	11.551	14.3441
TRINITY_DN102046_c0_g1_i1	1.9331	5.3613	7.97467	0	0	0
TRINITY_DN102048_c0_g1_i1	0	0	9.11391	0	0	0
TRINITY_DN10204_c0_g1_i1	0	15.0116	0	0	12.4396	48.4113
TRINITY_DN10204_c0_g1_i2	178.812	144.755	104.81	129.631	143.055	151.51
TRINITY_DN10204_c0_g1_i4	20.2976	6.43356	13.6709	19.7265	15.1052	18.8266
TRINITY_DN10204_c0_g1_i6	0	0	0	11.2723	15.9937	8.06855
TRINITY_DN10204_c1_g1_i6	13.5317	31.0955	37.5949	0	0	0
TRINITY_DN10204_c2_g1_i1	0	0	0	0	0	1.79301
TRINITY_DN102050_c0_g1_i1	1.9331	4.28904	1.13924	0.939358	0	5.37904
TRINITY_DN102054_c0_g1_i2	36.7289	64.3356	113.924	0	0	0
TRINITY_DN102055_c0_g1_i1	0	2.14452	1.13924	0.939358	0.88854	0
TRINITY_DN102057_c0_g1_i1	0	0	0	0	0.88854	0
TRINITY_DN102059_c0_g1_i1	0	0	2.27848	0	0.88854	0
TRINITY_DN10205_c0_g1_i2	529.67	377.436	519.493	270.535	232.797	341.569
TRINITY_DN10205_c0_g1_i4	178.812	358.135	164.05	251.748	320.763	219.644
TRINITY_DN102060_c0_g1_i1	7.7324	16.0839	9.11391	10.3329	9.77394	2.68952
TRINITY_DN102062_c0_g1_i1	2.89965	0	0	0	0	0
TRINITY_DN102063_c0_g1_i1	38.662	21.4452	1.13924	0	0	0
TRINITY_DN102064_c0_g1_i1	0	0	4.55696	0	2.66562	0
TRINITY_DN102066_c0_g1_i1	0	0	1.13924	0.939358	0.88854	0
TRINITY_DN102067_c0_g1_i1	0	2.14452	1.13924	0	0	0
TRINITY_DN102068_c0_g1_i1	3.8662	1.07226	0	0	0	0
TRINITY_DN102069_c0_g1_i1	0	0	1.13924	0	0	1.79301
TRINITY_DN10206_c0_g1_i2	363.423	292.727	304.177	412.378	395.4	329.914
TRINITY_DN10206_c0_g1_i5	188.477	210.163	288.227	356.956	338.534	398.049
TRINITY_DN102070_c0_g1_i1	6.76585	3.21678	5.69619	0	1.77708	2.68952
TRINITY_DN102071_c0_g1_i1	0	0	0	0	0	0.896506
TRINITY_DN102077_c0_g1_i1	0	0	0	0.939358	5.33124	0.896506
TRINITY_DN10207_c0_g1_i2	3.8662	21.4452	0	0	0	13.4476
TRINITY_DN10207_c0_g1_i4	0.96655	4.28904	6.83543	6.57551	0.88854	7.17205
TRINITY_DN10207_c0_g1_i5	1793.92	2072.68	2367.34	1958.56	1723.77	2653.66
TRINITY_DN10207_c1_g1_i1	1.9331	5.3613	3.41772	1.87872	3.55416	4.48253
TRINITY_DN102080_c0_g1_i1	34.7958	56.8298	69.4936	0	0	0
TRINITY_DN102081_c0_g1_i1	2.89965	6.43356	3.41772	0	0	0
TRINITY_DN102082_c0_g1_i1	0.96655	0	0	2.81807	0	0
TRINITY_DN102084_c0_g1_i1	2.89965	0	0	0	0	1.79301
TRINITY_DN102086_c0_g1_i1	0	0	0	0.939358	0	2.68952
TRINITY_DN102087_c0_g1_i1	0	0	0	0.939358	2.66562	0
TRINITY_DN102089_c0_g1_i1	2.89965	4.28904	11.3924	5.63615	5.33124	2.68952
TRINITY_DN10208_c0_g1_i1	0.96655	34.3123	78.6075	1.87872	44.427	3.58602
TRINITY_DN10208_c0_g1_i3	474.576	478.228	399.873	376.683	368.744	336.19
TRINITY_DN10208_c0_g1_i6	15.4648	26.8065	3.41772	30.9988	6.21978	43.9288
TRINITY_DN10208_c0_g1_i8	276.433	287.366	250.633	138.086	295.884	174.819
TRINITY_DN10208_c2_g1_i1	0	0	0	0.939358	0	0
TRINITY_DN102090_c0_g1_i1	0	0	0	0.939358	0.88854	1.79301
TRINITY_DN102091_c0_g1_i1	0	21.4452	5.69619	0	0	0
TRINITY_DN102095_c0_g1_i1	1.9331	5.3613	0	0	0	0
TRINITY_DN102096_c0_g1_i1	0	0	3.41772	0.939358	2.66562	0
TRINITY_DN102097_c0_g1_i1	0	0	0	0	23.9906	0
TRINITY_DN10209_c0_g1_i14	22.2307	17.1562	23.924	30.0595	23.102	8.06855
[truncated: 176,072 more rows]

## Sheet: Sheet 2
Normalized count matrix of C5
GeneID	SRR5851297	SRR5851298	SRR5851299	SRR5851300	SRR5851304	SRR5851305
LOC104879287	184.22	266.685	226.632	151	180.106	197.822
LOC100259472	15.2539	9.30297	5.54451	10.3424	8.83955	11.2749
LOC100257674	1070.12	998.519	1180.98	1612.39	879.535	1288.41
LOC104879282	323.852	425.869	422.769	275.109	301.65	397.695
LOC100254292	3617.52	3720.15	3714.13	3370.6	3538.03	2944.79
LOC100254361	1.17338	7.23564	13.8613	4.13698	1.10494	6.14992
LOC100855079	0	0	0.693064	0	0	0
AP1	1.17338	0	0	1.03424	0	0
LOC100232936	0	1.03366	0	0	0	1.02499
TRNAI-AAU	0	0	0.693064	0	0	0
LOC100266436	29.3344	96.1307	270.295	112.733	35.3582	119.923
LOC100245772	42.2416	64.0871	115.742	95.1505	40.8829	124.023
LOC100261225	0	0	1.38613	1.03424	0	1.02499
LOC100268093	42.2416	35.1445	53.3659	27.9246	34.2533	67.6491
LOC100256140	735.708	1021.26	1140.09	1366.24	782.3	924.538
LOC100262943	0	1.03366	0	4.13698	0	2.04997
LOC100250986	511.593	586.087	492.076	530.567	559.101	540.168
LOC100252672	644.184	623.299	587.025	508.848	635.343	581.167
LOC100247573	1633.34	1573.24	1389.59	827.396	1449.69	1096.74
LOC100245849	457.617	1116.36	1539.99	2107.79	538.108	1237.16
LOC100242441	106.777	127.141	182.969	253.39	86.1856	157.848
LOC100259261	425.936	432.071	499.006	340.266	362.422	419.219
LOC100267868	1493.71	1436.79	1381.28	1516.2	1496.09	1511.85
LOC100249034	26.9877	0	2.07919	4.13698	29.8335	3.07496
LOC104879402	1.17338	3.10099	4.15839	5.17122	3.31483	4.09995
LOC100257592	647.705	740.103	711.777	491.266	773.461	631.392
LOC100262720	578.475	517.865	523.957	825.327	745.837	693.916
LOC100266204	880.033	794.887	738.113	843.944	994.449	870.213
LOC100250757	427.11	283.224	311.879	304.068	699.429	269.571
LOC100245623	246.409	567.481	837.915	1437.6	321.539	1145.93
LOC100854554	2293.95	1461.6	2483.25	3991.15	1953.54	2911.99
LOC100854459	38.7215	52.7168	70.6926	112.733	68.5065	97.3737
LOC100262794	797.897	764.911	652.866	554.355	781.195	775.915
LOC100257668	1227.35	1066.74	602.966	397.15	1249.69	640.617
LOC100252537	1298.93	1246.6	1538.6	1366.24	1303.83	1245.36
LOC100854391	50.4552	171.588	356.928	128.246	76.2411	199.872
LOC100247428	417.723	369.018	383.958	359.917	423.193	363.87
LOC100242289	470.525	560.245	440.096	509.883	501.644	453.044
TRNAG-CCC	1.17338	0	0	0	0	0
LOC100264579	57.4955	67.1881	83.8608	47.5753	65.1917	76.874
LOC100259407	75.0962	71.3228	94.2567	65.1574	81.7658	73.799
LOC100252466	566.742	284.257	422.076	625.718	571.256	456.119
LOC100247350	1608.7	2066.29	2308.6	2421.17	1571.23	1729.15
LOC100254284	960.996	927.196	432.472	167.548	1028.7	261.372
LOC100242217	1470.24	2276.13	2081.27	1563.78	1514.88	1674.83
LOC100249185	941.049	1007.82	936.33	959.779	1036.44	871.238
LOC100264496	624.237	171.588	179.504	100.322	1067.38	85.0739
LOC100259322	928.142	478.586	75.544	101.356	910.474	112.749
LOC100853084	411.856	437.24	320.889	350.609	358.002	363.87
LOC100254211	440.017	581.952	705.539	908.067	612.139	610.892
LOC100244013	273.397	211.901	180.89	121.007	272.921	176.298
LOC100243945	1454.99	1361.33	1109.6	831.533	1257.43	935.813
LOC100261141	1742.47	1951.56	1480.39	1572.05	1871.77	1536.45
LOC100256055	1104.15	733.901	342.374	160.308	1068.48	362.845
LOC100249104	7.04027	5.16832	10.396	4.13698	6.62966	9.22488
LOC100266271	1146.39	1054.34	938.409	862.56	1318.2	911.213
LOC100261061	5442.13	2913.9	4868.08	8825.21	3402.12	5242.81
LOC100250913	1361.12	1256.93	1404.84	1440.7	1387.81	1506.73
LOC100245765	8.21365	8.26931	17.3266	8.27396	3.31483	10.2499
LOC100262937	1792.92	2902.53	1762.46	1689.96	1982.27	1916.72
LOC100257811	3015.58	1531.89	583.56	185.13	3344.66	539.143
LOC100252667	26.9877	42.3802	40.1977	37.2328	17.6791	48.1744
LOC100247567	624.237	505.461	864.944	657.78	1060.75	409.995
BG1	52.802	48.5822	76.2371	77.5683	109.389	53.2993
LOC100264718	553.834	528.202	526.729	539.876	533.688	504.293
LOC109122935	908.194	839.335	661.876	702.252	878.43	795.389
LOC100245694	2135.55	1358.23	1912.86	2617.67	2035.31	2122.75
LOC100259545	2079.23	2134.51	2268.4	2940.36	2072.87	2539.92
LOC100268012	0	0	0.693064	2.06849	0	0
LOC100254131	0	1.03366	2.77226	15.5137	1.10494	5.12493
LOC100249028	103.257	294.594	331.285	403.355	58.562	429.469
LOC100262861	14555.8	6567.9	9038.25	11459.4	5558.97	23446.6
MIR398A	9.38702	47.5485	9.00983	5.17122	14.3643	2.04997
LOC100252601	6509.9	6231.96	2802.06	2126.41	7066.11	4013.85
LOC100247494	2049.89	2061.12	2413.25	3118.25	2112.65	2677.26
LOC100266199	3733.69	2901.49	2036.92	1431.39	3532.5	2528.64
LOC100260996	55.1488	27.9089	42.97	35.1643	38.673	29.7246
LOC100255915	138.459	121.972	116.435	96.1848	104.97	75.849
LOC104879181	1052.52	1406.82	815.044	781.889	1098.31	856.889
LOC100267935	187.74	157.117	150.395	79.6368	186.735	97.3737
LOC100262788	2941.66	2307.14	1427.02	739.485	3004.34	1655.35
LOC100242357	519.806	462.047	480.987	383.705	590.04	438.694
LOC100257664	21.1208	25.8416	20.0989	19.6506	20.9939	38.9495
LOC100252530	3.52013	9.30297	5.54451	15.5137	6.62966	4.09995
LOC100264573	19.9474	29.9762	15.2474	28.9588	20.9939	24.5997
LOC100244008	28.1611	49.6158	161.484	219.26	29.8335	95.3237
LOC109123387	14.0805	25.8416	28.4156	35.1643	16.5742	21.5247
LOC109123391	10.5604	20.6733	19.4058	22.7534	16.5742	17.4248
LOC100261136	31.6812	31.0099	17.3266	34.1301	30.9384	19.4747
LOC100256051	187.74	179.857	200.296	242.013	184.526	210.122
LOC109123055	824.885	778.348	740.193	960.813	807.714	929.663
LOC100252664	7438.04	6600.97	5850.16	8545.96	5932.44	6195.02
LOC100247562	985.637	1188.71	1109.6	1244.2	996.659	1228.96
LOC100853109	161.926	183.992	183.662	178.924	145.853	143.498
LOC100264713	2832.53	2777.45	2226.12	1255.57	2606.56	2085.85
LOC100264641	340.28	285.291	261.978	191.335	335.903	202.947
LOC100259539	539.754	449.643	444.947	359.917	582.305	438.694
LOC100259464	1758.89	1086.38	6798.27	9018.61	2955.72	5017.31
LOC104877428	32.8546	37.2119	56.1382	64.1232	28.7285	48.1744
LOC100249022	224.115	207.766	248.81	219.26	182.316	167.073
LOC100254353	2878.3	1542.23	2255.92	3339.58	2864.01	1902.37
LOC100243868	409.509	438.273	359.007	462.307	420.984	293.146
LOC100249255	422.416	622.265	1994.64	3518.5	462.971	1954.65
LOC100266192	477.565	726.665	528.808	475.753	462.971	509.418
LOC100260989	1.17338	0	0	0	0	0
LOC100262784	0	1.03366	0	0	0	0
LOC100244086	743.922	574.717	570.392	529.533	878.43	622.167
LOC100266425	1464.38	1567.03	1441.57	1689.96	1532.56	1647.15
LOC100261218	386.041	393.826	456.729	412.664	416.564	425.369
LOC100256132	371.961	418.634	347.225	292.691	407.724	301.346
LOC100250979	8.21365	24.8079	31.1879	22.7534	5.52472	45.0994
LOC109121469	213.555	69.2554	45.7422	15.5137	277.341	66.6241
LOC100247417	1205.06	636.737	1417.32	1796.48	1481.73	1364.26
LOC100242282	8.21365	43.4139	92.1775	72.3971	6.62966	85.0739
LOC100264569	0	0	1.38613	2.06849	0	3.07496
LOC100259396	0	9.30297	4.15839	2.06849	1.10494	0
LOC100245839	968.037	425.869	225.939	248.219	590.04	200.897
LOC100254274	14.0805	14.4713	11.089	11.3767	13.2593	15.3748
LOC100855197	1.17338	0	0.693064	1.03424	0	0
LOC100855161	52.802	76.4911	72.0787	61.0204	65.1917	65.5991
LOC100266338	1912.61	1641.46	3069.58	6410.25	1788.9	4221.92
LOC100855130	29.3344	36.1782	27.7226	19.6506	41.9879	29.7246
LOC100261132	69.2293	88.895	79.7024	47.5753	90.6054	68.6741
LOC100855064	136.112	182.958	138.613	127.212	155.797	152.723
LOC100268160	1.17338	1.03366	0	0	0	1.02499
LOC100256047	714.587	893.085	1235.04	1353.83	765.726	1503.66
LOC100250903	125.551	134.376	110.197	82.7396	138.118	117.873
LOC100854962	14.0805	19.6396	21.485	12.4109	29.8335	23.5747
LOC100245755	1323.57	1249.7	1106.82	989.772	1327.04	1079.31
LOC100262925	1755.37	1585.64	1424.25	1267.98	1724.82	1350.93
LOC100247555	2926.4	2497.33	2762.55	3213.4	2690.54	2823.84
LOC100242423	11922.7	10904.1	12107.1	14239.5	10356.6	10637.3
LOC100264706	2482.87	3277.75	4111.95	5652.15	2894.95	3966.7
LOC100257583	221.768	242.911	300.097	305.102	236.458	291.096
LOC100252459	1321.22	1318.95	1333.46	1672.37	1448.58	1299.68
LOC100249015	0	0	0.693064	2.06849	0	2.04997
LOC100247342	3996.53	4337.25	4660.86	5144.33	4318.12	3923.65
LOC104879377	2.34676	1.03366	1.38613	1.03424	1.10494	0
LOC104879376	2.34676	2.06733	2.07919	1.03424	3.31483	1.02499
LOC104879102	2.34676	5.16832	12.4752	4.13698	7.73461	15.3748
LOC100260982	96.217	149.881	309.107	528.499	132.593	233.697
LOC100255903	1433.87	1313.79	1369.49	1363.13	1411.01	1194.11
LOC100250738	585.516	615.03	607.817	795.334	487.28	701.091
LOC100242206	1209.75	828.998	738.113	509.883	1390.02	800.514
LOC100245605	1323.57	668.78	616.134	456.102	1443.06	699.041
LOC100264488	1247.3	1493.64	1038.9	821.19	1493.88	782.065
LOC100267922	1227.35	1316.89	1367.42	1237.99	1287.26	1044.46
LOC100262776	435.323	436.206	286.929	238.911	467.391	310.571
LOC100259316	1428	1171.14	1088.8	886.348	1403.28	1138.76
LOC104879053	589.036	236.709	276.533	287.52	637.552	286.996
LOC100257653	716.934	769.045	791.479	536.773	636.448	616.017
LOC100254202	784.99	783.517	685.441	714.663	838.652	758.49
LOC100249093	1452.64	1222.82	1136.63	948.402	1333.67	1026.01
LOC100252517	95.0436	143.679	93.5637	98.2532	117.124	70.7241
LOC100243937	5695.58	5561.11	4389.87	6201.33	5661.73	8670.36
LOC100249170	1335.3	1147.37	756.133	612.273	1446.37	897.888
LOC100244000	11.7338	42.3802	125.445	385.773	19.889	158.873
LOC100261052	5794.14	6130.66	5719.86	5563.2	6743.47	5636.4
LOC100255965	3184.55	3323.23	3692.65	4880.6	3062.9	3796.55
LOC100250897	237.022	233.608	186.434	84.8081	207.729	104.549
MIR167A	31.6812	39.2792	20.0989	16.5479	24.3088	22.5497
LOC100250825	2538.02	2345.38	1668.9	1359	2743.58	2019.22
LOC100245750	2.34676	8.26931	2.77226	5.17122	7.73461	6.14992
LOC100245685	19.9474	12.404	2.77226	14.4794	29.8335	9.22488
LOC100268002	1093.59	1421.29	2324.54	4793.72	967.931	1819.35
LOC100854972	99.7371	70.2891	67.2272	107.561	76.2411	89.1738
LOC100854077	18.774	73.3901	119.9	41.3698	9.94449	56.3743
LOC100268073	1050.17	787.651	840.687	1057	1009.92	793.34
LOC104879015	376.654	1579.44	3083.44	5920.02	454.132	1989.5
LOC100262851	3131.75	3862.8	3315.62	3210.3	2816.5	2590.14
LOC100257798	3557.68	1794.44	862.865	570.903	4535.79	1608.2
LOC104879009	1626.3	1142.2	448.413	400.253	2159.06	599.617
LOC104879367	0	1.03366	0.693064	2.06849	0	1.02499
LOC104879364	1.17338	0	0	2.06849	0	0
LOC100252595	233.502	354.546	295.245	228.568	218.779	200.897
LOC100247487	285.131	289.426	252.968	176.856	269.606	198.847
LOC100242352	7672.72	7861.01	8650.13	10012.5	7660.57	8783.11
LOC100254406	212.381	293.56	298.018	337.164	318.224	238.822
LOC100249303	721.627	868.277	704.846	709.492	1009.92	628.317
LOC104878994	547.967	518.899	485.838	389.91	714.899	291.096
LOC104878992	443.537	428.97	453.264	344.403	457.447	376.17
LOC100259458	725.148	712.194	714.549	507.814	718.213	601.667
LOC100266180	607.81	618.131	503.165	533.67	664.071	508.393
LOC100853809	221.768	213.968	172.573	147.897	213.254	172.198
LOC100255898	3023.79	3092.72	3240.08	4106.99	3027.55	3561.83
LOC100250730	573.782	452.744	434.551	531.602	588.935	519.668
TRNAA-AGC	0	0	0.693064	1.03424	0	1.02499
LOC100254346	5785.93	6355.99	4161.85	2877.27	6335.75	4366.44
LOC100245596	2858.35	2842.57	3325.32	3954.95	2645.24	2929.41
LOC100267914	4.69351	0	16.6335	15.5137	2.20989	14.3498
LOC100262769	8512.86	6704.34	6533.52	5970.69	9051.7	5592.33
LOC100257645	1105.32	1017.12	1176.82	1179.04	1192.23	1139.78
GS	140781	87048.9	37392.9	33024.5	141999	43040.2
LOC100252512	3301.89	3052.41	3030.77	3313.72	3045.22	3133.38
LOC100247403	321.506	373.152	319.503	375.431	375.681	383.345
LOC100242270	1.17338	0	4.15839	28.9588	0	6.14992
LOC100264553	0	0	1.38613	4.13698	0	0
LOC100244078	51.6286	10.3366	110.197	299.931	86.1856	28.6996
LOC100254261	1303.62	1469.87	1705.63	1883.36	1392.23	1622.55
LOC100249161	7143.52	7026.84	6287.48	5689.38	6683.8	6028.97
LOC100266326	0	0	0	1.03424	0	0
LOC104878978	0	2.06733	2.77226	5.17122	1.10494	2.04997
LOC100256033	723.974	822.796	558.61	641.232	760.201	747.215
LOC104878977	37.5481	220.17	265.444	320.616	26.5186	152.723
LOC100266416	407.162	1677.64	6040.75	15256.1	158.007	4388.99
LOC100261208	898.807	1082.25	840.687	1053.9	776.775	564.768
LOC100268066	858.913	1063.64	1199.69	1110.78	893.899	1243.31
LOC104878974	4.69351	4.13465	77.6232	85.8423	6.62966	65.5991
LOC104878973	96.217	34.1109	119.9	118.938	76.2411	179.373
LOC104878972	0	0	37.4255	38.2671	0	13.3248
LOC104878969	8.21365	0	0.693064	0	1.10494	0
LOC104878965	1.17338	0	5.54451	7.23971	0	2.04997
LOC104878959	288.651	7.23564	252.968	537.807	419.879	344.395
LOC100260974	928.142	906.523	535.739	506.78	1201.07	478.669
LOC100267908	28.1611	20.6733	15.9405	13.4452	37.5681	13.3248
LOC104878955	15.2539	20.6733	36.7324	64.1232	18.784	43.0494
LOC100247397	926.969	848.637	1239.2	1641.35	879.535	878.413
LOC104879359	22.2942	16.5386	38.8116	82.7396	16.5742	28.6996
LOC100264548	430.63	180.891	313.265	406.458	340.323	387.445
LOC100256123	616.023	769.045	3115.32	10181.1	386.73	3393.73
LOC100259373	1709.61	2229.61	2377.21	1936.11	1612.11	1767.08
LOC100254256	9.38702	19.6396	118.514	32.0616	8.83955	107.624
LOC100250970	495.165	433.105	302.176	286.486	544.737	467.394
LOC100245828	502.206	103.366	96.3359	492.3	535.898	221.397
LOC100249158	596.076	297.695	697.223	1984.72	626.503	915.313
LOC100243987	78.6163	64.0871	45.0492	61.0204	120.439	50.2243
LOC104879353	3.52013	1.03366	2.07919	0	7.73461	2.04997
LOC104879344	1.17338	0	5.54451	4.13698	1.10494	12.2998
LOC100247541	98.5637	72.3564	267.523	415.766	49.7225	690.841
LOC109123563	2.34676	0	1.38613	1.03424	2.20989	3.07496
LOC104878923	37.5481	6.20198	26.3364	31.0273	13.2593	61.4992
LOC104878924	21.1208	7.23564	40.8908	53.7807	8.83955	86.0989
LOC109122425	37.5481	14.4713	86.633	114.801	15.4692	188.598
LOC100263000	21.1208	6.20198	49.2076	77.5683	4.41977	113.773
LOC104878916	11.7338	5.16832	0.693064	3.10273	2.20989	1.02499
LOC104878915	3.52013	17.5723	3.46532	5.17122	46.4076	19.4747
LOC100257577	11356	4641.15	2215.03	1478.97	12820.7	7015.01
LOC100255890	63.3624	70.2891	334.057	788.094	68.5065	503.268
LOC109123524	0	0	0	1.03424	1.10494	1.02499
LOC100247335	8025.9	8334.43	7771.33	9058.95	7027.44	11371.2
LOC100250719	3.52013	22.7406	13.8613	5.17122	9.94449	21.5247
LOC100267904	398.948	737.002	671.579	714.663	489.49	719.54
LOC100262757	107.951	23.7743	84.5538	70.3286	51.9324	84.0489
LOC100247391	5.86689	10.3366	6.93064	12.4109	8.83955	14.3498
LOC100242259	2582.6	2460.12	3115.32	4731.67	2377.84	3472.65
LOC100242198	4310.99	4624.61	4448.09	5124.68	4408.73	4987.58
LOC100264541	5.86689	5.16832	4.15839	4.13698	6.62966	7.17491
LOC100264480	1.17338	14.4713	31.1879	8.27396	7.73461	6.14992
LOC100259365	912.888	791.786	722.173	715.697	897.214	669.316
LOC100259307	25252.3	20758	10118.7	8603.88	26094.3	14113
LOC100254250	280.437	358.681	326.433	270.972	258.557	282.896
LOC100249149	227.635	201.564	179.504	179.959	148.062	192.697
LOC100852498	5.86689	4.13465	9.00983	7.23971	3.31483	4.09995
LOC104878841	1.17338	2.06733	21.485	21.7191	1.10494	20.4997
LOC100254193	2445.32	2363.99	2300.97	2546.31	2419.83	2427.17
LOC100261106	1.17338	1.03366	1.38613	0	1.10494	1.02499
LOC109123558	1.17338	0	0.693064	3.10273	0	1.02499
LOC100256020	16.4273	33.0772	114.356	21.7191	14.3643	107.624
LOC100250878	52.802	180.891	682.668	978.395	79.5559	877.388
LOC100249082	70.4027	208.8	623.065	869.8	140.328	496.093
LAR1	341.453	247.046	2066.72	3137.9	286.18	2251.9
LOC100245730	1453.82	1413.02	1711.87	2150.19	1211.02	1691.23
LOC100266255	1315.36	1385.11	1099.2	935.991	1390.02	1096.74
LOC100261046	106.777	58.9188	49.9006	16.5479	51.9324	43.0494
LOC100255959	12707.7	7595.36	3161.07	2801.77	11045	8306.49
LOC100250816	0	0	16.6335	100.322	1.10494	21.5247
LOC100245676	1276.64	101.299	128.91	56.8835	1250.8	92.2488
LOC100267996	1023.19	687.386	623.065	569.869	1265.16	466.369
LOC100262843	7232.7	2155.19	3647.6	3735.69	7130.2	4792.84
LOC100262904	3639.82	3388.35	2256.62	1225.58	3547.97	2319.54
LOC100257779	596.076	65.1208	139.306	73.4314	1325.93	299.296
LOC100252639	3.52013	0	0	0	3.31483	0
LOC100257723	542.101	596.424	1399.3	2067.46	734.788	1934.15
LOC100247534	2530.98	1823.38	1107.52	894.622	2519.27	1668.68
LOC100252587	1514.83	2320.57	1578.8	1398.3	1319.3	1308.91
LOC100259509	3684.41	3811.12	3980.27	4537.23	3511.51	4426.92
LOC100247480	283.957	164.352	180.197	118.938	251.927	116.848
LOC100242343	830.752	945.802	616.134	528.499	843.072	516.593
LOC100264625	5412.79	5348.17	6596.59	9155.13	6030.78	6733.14
LOC100259452	34.028	55.8178	100.494	50.678	64.0867	74.824
LOC100254337	356.707	402.095	484.452	562.629	358.002	548.368
LOC100249239	19.9474	22.7406	54.7521	81.7053	19.889	48.1744
LOC100853290	0	2.06733	1.38613	0	2.20989	1.02499
LOC100853244	0	0	0	0	0	1.02499
LOC100261259	125.551	46.5148	74.1579	128.246	111.599	128.123
LOC100244069	2380.78	2493.2	2549.78	2940.36	2433.09	2734.66
LOC100250710	4212.43	3608.52	3094.53	3388.19	5387.71	3561.83
LOC100245583	2.34676	12.404	15.9405	0	1.10494	1.02499
LOC109122160	21.1208	23.7743	13.8613	3.10273	29.8335	17.4248
LOC100262750	508.073	549.909	263.364	147.897	607.719	259.322
LOC100257629	7.04027	10.3366	16.6335	9.3082	4.41977	6.14992
LOC100252495	899.981	1910.21	1898.3	1834.75	345.847	934.788
LOC104878794	659.438	549.909	507.323	700.184	643.077	636.517
LOC100247382	2601.38	2833.27	3861.75	5692.48	2208.78	4207.57
LOC100266408	152.539	94.0634	562.075	532.636	110.494	248.047
LOC100242253	2318.59	1181.48	2440.97	4067.68	2272.87	2764.39
LOC100261197	1575.85	1389.24	1279.4	1182.14	1977.85	1170.53
LOC100256114	224.115	204.665	230.79	419.903	203.31	325.946
LOC100250961	4531.59	2165.52	1070.09	588.485	5281.63	1777.33
LOC100245820	7396.97	7517.83	6956.98	7920.25	7946.75	7519.3
LOC100268142	2777.39	1563.93	2363.35	3666.4	2083.92	3545.43
LOC104878782	1.17338	0	1.38613	0	0	2.04997
LOC100249140	892.941	201.564	174.652	345.438	966.826	376.17
LOC100243974	1914.95	1184.58	793.559	1058.03	2140.28	1263.81
LOC100262991	1006.76	1310.68	1055.54	368.191	1110.47	570.917
LOC100256010	1329.44	1639.39	1359.1	1216.27	1503.83	1102.89
LOC100257863	0	6.20198	27.0295	37.2328	2.20989	14.3498
LOC100252441	2.34676	2.06733	0	0	2.20989	0
LOC100247323	120.858	33.0772	237.721	257.527	43.0928	284.946
LOC100242187	1205.06	1445.06	1403.46	1165.59	1156.88	999.362
LOC100264474	14147.4	7966.44	6679.75	4587.91	11621.8	5354.53
TRNAY-GUA	1.17338	0	0.693064	0	2.20989	0
LOC100259299	0	1.03366	4.15839	25.8561	0	9.22488
LOC100254184	0	0	4.85145	5.17122	0	2.04997
LOC100249076	122.031	46.5148	85.94	43.4383	108.284	102.499
LOC100243921	569.088	501.327	443.561	274.075	559.101	385.395
LOC104878581	1.17338	0	0.693064	1.03424	0	0
LOC100266248	2488.73	1990.84	1403.46	2306.37	2325.91	2152.47
LOC100268043	5650.99	5068.05	2594.83	1125.26	5978.85	2100.2
LOC100852814	0	1.03366	0	0	0	0
LOC100261039	971.557	735.968	851.083	944.265	792.245	803.589
LOC100255956	475.218	792.82	1388.21	1486.21	468.496	1057.79
LOC100257772	375.481	329.739	318.81	235.808	361.317	269.571
LOC100247527	2.34676	0	2.77226	2.06849	0	1.02499
LOC104878345	0	5.16832	38.8116	151	2.20989	99.4237
LOC100244058	56.3221	181.925	2508.2	7367.96	36.4631	4129.67
LOC100266396	278.091	577.818	2393.84	3449.21	297.23	1007.56
LOC100249069	863.606	1224.89	970.983	751.896	1357.98	1675.85
LOC100257853	343.8	475.485	417.225	410.595	361.317	476.619
LOC100268132	397.775	305.964	356.928	407.492	406.619	454.069
LOC100252432	146.672	150.915	173.959	192.37	196.68	162.973
LOC100250950	315.639	252.214	282.077	269.938	354.687	426.394
LOC100264677	3.52013	12.404	7.62371	3.10273	15.4692	9.22488
LOC100259502	1.17338	3.10099	12.4752	52.7465	0	19.4747
LOC100245668	1772.97	1241.43	1017.42	1212.13	1480.62	1288.41
LOC104877974	3.52013	25.8416	34.6532	9.3082	12.1544	19.4747
LOC100244117	417.723	256.348	286.236	317.513	325.958	475.594
LOC100266460	0	3.10099	3.46532	1.03424	0	2.04997
LOC104877915	0	2.06733	2.77226	1.03424	1.10494	0
LOC100245810	39.8948	89.9287	131.682	113.767	29.8335	161.948
LOC100252578	2904.11	2192.4	2276.02	2775.91	2493.86	2185.27
LOC100261252	30.5078	55.8178	99.1082	106.527	26.5186	78.924
LOC100255880	2534.5	3074.11	3735.62	5673.87	5075.01	4291.62
LOC100247470	1141.7	1119.46	1032.67	1131.46	1146.93	1063.94
LOC100250702	0	1.03366	4.85145	10.3424	1.10494	7.17491
LOC100245576	159.579	188.127	1216.33	3394.39	109.389	1315.06
LOC100267893	21.1208	69.2554	194.058	193.404	18.784	122.998
LOC100262743	1.17338	3.10099	20.0989	18.6164	0	22.5497
LOC100257622	5.86689	12.404	9.7029	6.20547	5.52472	9.22488
LOC100247375	210.035	123.006	160.098	227.534	209.939	168.098
LOC100242244	165.446	163.319	582.174	823.259	134.803	478.669
LOC100264527	971.557	784.55	961.28	1049.76	921.523	1019.86
LOC100256104	10.5604	9.30297	18.0197	8.27396	15.4692	13.3248
LOC100266298	571.435	592.289	961.973	1295.91	479.546	721.59
LOC100261088	515.113	447.576	169.108	89.9793	516.009	194.747
LOC100256001	2154.32	2227.54	2059.79	2398.41	2148.01	2116.6
LOC100250861	3.52013	1.03366	11.7821	25.8561	1.10494	6.14992
LOC100249231	3240.87	3301.52	2269.79	2099.52	3709.3	3211.28
LOC100243915	63.3624	854.839	1634.94	719.834	41.9879	1315.06
LOC100247313	4.69351	40.3129	44.3561	26.8904	2.20989	28.6996
LOC100264619	1251.99	1227.99	1061.08	903.93	1121.52	991.162
LOC100262836	246.409	356.614	444.254	304.068	281.761	353.62
LOC100252628	14.0805	10.3366	2.77226	2.06849	22.0989	2.04997
LOC100247521	810.804	1101.88	1120.68	1503.79	793.35	1201.28
LOC100257715	1145.22	1225.92	1303.65	1425.19	1078.43	1310.96
LOC100250808	6472.35	6464.53	7587.67	11762.5	5370.03	8065.62
LOC100254175	472.871	277.022	282.077	298.897	433.138	238.822
LOC100242178	2112.08	744.238	742.272	802.574	1907.13	842.539
LOC100259291	1566.46	1351	1065.93	998.046	1131.46	1421.66
LOC104882357	4.69351	9.30297	4.85145	1.03424	2.20989	10.2499
LOC104882344	22.2942	11.3703	9.7029	7.23971	24.3088	17.4248
LOC100266454	665.305	708.059	2253.15	6323.37	746.942	3118.01
LOC104882333	1.17338	2.06733	15.9405	74.4656	1.10494	48.1744
LOC100264466	375.481	316.301	313.265	426.109	320.434	363.87
LOC100256160	262.837	260.483	307.721	275.109	285.075	316.721
LOC100242335	10.5604	3.10099	23.5642	41.3698	13.2593	27.6746
LOC109122376	815.498	580.919	707.619	1030.11	647.497	1368.36
LOC100267887	29.3344	58.9188	43.663	16.5479	26.5186	58.4242
LOC100257616	2922.88	1516.38	2330.08	2155.37	3409.86	2207.82
LOC100262985	2364.36	1681.77	1399.99	1396.23	2570.1	2275.47
LOC100252483	1350.56	746.305	839.301	919.443	1029.81	1086.49
LOC100254326	598.423	591.255	618.213	704.321	665.176	721.59
LOC104882088	28.1611	21.7069	36.7324	17.5822	30.9384	27.6746
LOC100267988	4251.15	6190.61	8207.27	10596.9	3877.25	6654.21
LOC100264518	2068.67	2096.27	1657.12	2042.63	1924.81	1865.48
LOC100261188	802.59	985.081	1263.46	1843.02	750.257	1541.58
LOC100259342	0	3.10099	6.23758	12.4109	1.10494	7.17491
LOC100254230	171.313	200.531	261.978	290.623	171.266	172.198
LOC100249124	30.5078	36.1782	34.6532	29.9931	27.6236	40.9995
LOC100259443	6981.6	4843.75	4274.13	3427.49	7244.01	5935.7
LOC100243961	1011.45	926.162	973.062	859.457	1046.38	1006.54
LOC100266292	14.0805	15.5049	9.7029	17.5822	6.62966	27.6746
LOC100255994	648.878	489.956	850.39	892.553	741.417	1240.23
LOC100250856	73.9228	25.8416	16.6335	5.17122	45.3027	22.5497
LOC100266239	141.979	156.083	230.097	277.178	135.908	232.672
LOC100261031	7021.49	7755.57	6491.24	6344.06	7963.33	5653.83
LOC100255949	2970.99	2092.13	1737.51	1551.37	3586.65	2645.49
LOC100250797	1968.93	1904.01	2499.19	4677.89	1969.01	2824.86
LOC100245656	5709.66	5814.36	5586.1	6892.21	4949.04	5428.33
LOC100257758	437.67	442.408	443.561	365.088	375.681	425.369
LOC100267979	5.86689	2.06733	4.15839	1.03424	5.52472	3.07496
LOC100262828	1731.91	676.016	1519.2	1599.98	1331.46	1360.16
LOC100252620	173.66	172.622	205.147	320.616	162.427	220.372
LOC100854345	0	0	0	1.03424	0	0
LOC104881607	1.17338	1.03366	3.46532	4.13698	0	6.14992
LOC100259487	195.954	277.022	508.016	602.965	156.902	705.191
LOC100257705	620.717	632.602	720.787	697.081	643.077	688.791
LOC100252568	931.662	620.198	359.7	494.369	1033.12	658.041
LOC100254373	347.32	693.588	1447.12	2290.85	229.828	1389.88
LOC100247460	3149.35	2233.75	2444.44	3139.97	2713.74	3680.73
LOC100249273	640.664	731.834	914.845	978.395	685.065	958.362
LOC100242324	2913.5	1600.11	1923.25	2437.71	619.873	4173.74
LOC104881294	18.774	40.3129	231.483	732.245	7.73461	207.047
LOC100264613	13655.8	12667.5	8156.67	7587.22	13698	11245.1
LOC100259436	186.567	174.689	964.745	2772.81	139.223	876.363
LOC100245565	380.174	351.445	403.363	613.307	377.891	360.795
LOC100267882	49.2819	25.8416	63.7619	168.582	49.7225	40.9995
LOC100254317	1884.44	2226.51	934.944	728.108	2491.65	1267.91
LOC100249220	24.6409	12.404	4.15839	3.10273	35.3582	6.14992
LOC100244049	1278.98	724.598	724.252	612.273	1283.94	525.818
LOC100854142	30.5078	27.9089	29.1087	16.5479	39.778	40.9995
LOC100266384	34.028	10.3366	17.3266	10.3424	22.0989	8.19989
LOC100854116	44.5884	48.5822	43.663	21.7191	49.7225	69.6991
MYBC2-L1	1044.31	2390.86	1602.36	1500.69	1184.5	2112.5
LOC100264511	231.155	269.786	819.202	678.464	194.47	366.945
LOC100256093	26.9877	5.16832	145.543	171.685	33.1483	80.9739
LOC100259334	3027.31	3267.41	3930.37	4264.19	2626.45	3722.75
LOC100250945	1152.26	1294.15	1117.22	1060.1	1175.66	1078.29
LOC104881043	821.365	643.972	684.747	897.724	699.429	1151.06
LOC100245798	539.754	524.067	591.184	638.129	559.101	594.492
LOC100261077	416.549	130.242	185.741	621.581	384.52	233.697
LOC100255988	1172.2	649.14	977.914	901.861	841.967	1313.01
LOC104880977	268.704	162.285	121.979	98.2532	220.989	170.148
LOC100245710	398.948	488.923	534.353	429.212	516.009	408.97
LOC100268124	720.454	808.325	932.864	1038.38	1391.12	1216.66
LOC100257750	103.257	138.511	349.997	497.472	66.2966	313.646
LOC100252614	1172.2	1103.95	1293.26	1533.78	1108.26	1404.23
LOC100262974	766.216	796.954	510.788	370.26	848.597	545.293
LOC100247506	100.91	80.6257	148.316	119.972	100.55	98.3987
LOC100257846	347.32	172.622	187.127	107.561	206.624	120.948
LOC100252699	502.206	668.78	719.401	532.636	398.885	710.316
LOC100247306	644.184	1592.87	1142.17	1175.94	734.788	898.913
LOC100261233	1403.36	1491.58	1282.17	1661	1384.49	1767.08
LOC100242169	1572.33	1611.48	1638.4	1755.11	1607.69	1565.15
LOC100256148	4098.61	838.301	415.839	219.26	3362.34	507.368
LOC100264459	131.418	141.612	151.088	68.2601	162.427	109.674
LOC100259280	705.2	712.194	936.33	2021.95	707.164	1265.86
LOC100254163	804.937	801.089	1058.31	1303.15	970.141	1123.39
LOC100250994	5.86689	6.20198	9.7029	22.7534	4.41977	4.09995
LOC100249059	572.608	334.907	433.858	494.369	328.168	529.918
LOC100267876	120.858	106.467	106.732	76.5341	100.55	80.9739
LOC100257599	1531.26	1438.86	987.617	792.231	1645.26	1138.76
LOC100252471	293.344	49.6158	40.1977	17.5822	313.804	14.3498
LOC100266230	881.207	29.9762	13.1682	4.13698	793.35	19.4747
LOC100267971	0	0	0.693064	1.03424	0	0
LOC100254219	26.9877	6.20198	6.93064	0	14.3643	11.2749
LOC100853085	97.3904	7.23564	1.38613	0	13.2593	0
LOC100262819	227.635	88.895	68.6134	5.17122	152.482	55.3493
LOC100257695	32.8546	13.4376	0.693064	1.03424	23.2038	1.02499
LOC100243950	7262.04	2964.55	1486.62	910.135	7449.53	2874.06
LOC100266279	2.34676	4.13465	7.62371	2.06849	2.20989	2.04997
LOC100252560	2244.67	1505.01	1084.65	867.731	1745.81	1433.96
LOC100247453	1927.86	2027.01	3992.74	7260.4	2405.46	4216.79
LOC100232937	1405.71	1537.06	1192.76	1127.33	1578.96	1710.7
LOC100261070	106.777	67.1881	72.0787	44.4725	81.7658	73.799
LOC100264607	2376.09	2273.03	2695.33	3450.24	2534.74	2452.79
LOC100259429	1632.17	1155.64	438.71	185.13	1698.3	584.242
LOC100255981	3737.21	3766.67	2388.3	1755.11	3448.53	2369.77
LOC100250842	978.597	586.087	420.69	234.774	1259.64	547.343
LOC104879326	1.17338	1.03366	0	2.06849	0	1.02499
LOC100254309	3266.68	3625.06	3621.95	4715.12	3555.71	4073.3
LOC100268019	644.184	833.133	1227.42	1215.24	556.892	1063.94
LOC100249212	814.324	640.871	662.569	869.8	739.207	696.991
LOC100244042	506.899	662.578	811.578	858.423	647.497	1060.86
LOC100266376	9613.48	12130	8603.01	9449.89	9017.45	8466.39
LOC104880150	458.791	222.238	367.324	882.211	639.762	871.238
LOC100252606	149.019	16.5386	16.6335	13.4452	216.569	32.7996
LOC100261170	1349.38	1348.93	1246.82	1397.26	1458.53	1376.56
LOC100247498	10.5604	35.1445	67.9203	66.1917	12.1544	49.1993
LOC100264648	4.69351	10.3366	4.15839	12.4109	7.73461	15.3748
LOC100853103	7.04027	28.9426	27.0295	27.9246	7.73461	11.2749
LOC100249261	0	0	2.77226	20.6849	0	5.12493
LOC109122503	0	0	0	1.03424	0	1.02499
LOC100266435	0	2.06733	15.2474	84.8081	0	14.3498
LOC100256086	259.317	117.838	60.2966	49.6437	218.779	83.0239
LOC100852986	117.338	160.218	216.929	234.774	130.383	139.398
LOC100250939	8885.99	3387.31	4509.77	5764.88	7357.82	8369.01
LOC100245790	61.0156	135.41	273.76	225.465	61.8768	223.447
LOC100268116	425.936	533.37	724.252	877.039	436.453	757.465
LOC100256139	309.772	555.077	383.265	318.547	375.681	225.497
LOC100262719	4460.01	3680.87	3966.41	4667.55	3628.63	4662.66
LOC100262965	22742.4	11088.1	8270.34	9669.15	29772.7	12103
LOC100257839	1415.09	727.699	992.468	1393.13	1005.5	1173.61
LOC100247349	671.172	386.59	720.787	980.464	415.459	948.112
LOC100252692	901.154	1019.19	1241.97	1559.64	1033.12	1172.58
LOC100247591	19.9474	67.1881	751.975	1766.49	17.6791	944.013
LOC100242160	126.725	83.7267	238.414	258.561	153.587	406.92
LOC100264453	2496.95	2266.82	2074.34	2014.71	2614.3	1795.78
LOC100259272	968.037	2413.6	4595.71	6555.04	841.967	6292.39
LOC100264495	347.32	280.123	550.293	488.163	245.297	385.395
LOC100254156	366.094	144.713	1461.67	3035.51	197.785	2824.86
LOC109122513	41.0682	62.0198	135.841	381.636	50.8274	268.546
LOC100249103	1061.91	1017.12	742.965	538.841	1099.42	853.814
LOC100249051	1548.86	1912.28	1304.35	1244.2	1730.34	1366.31
LOC100243898	2500.47	3042.07	5186.89	6705.01	2626.45	4820.51
LOC100243944	1631	1884.37	1899	2457.37	1699.4	1863.43
LOC100266270	85.6566	124.04	130.296	101.356	106.075	119.923
LOC104879668	1910.26	2080.76	2440.97	2416	2019.84	2115.57
LOC100261060	320.332	354.546	307.027	291.657	345.847	347.47
LOC100266222	3678.54	1839.92	1625.24	1109.74	3055.17	1310.96
LOC100261017	16.4273	12.404	13.8613	20.6849	4.41977	10.2499
LOC100255972	6001.83	5207.6	2748.69	3349.92	5662.84	4284.44
LOC100255936	69.2293	43.4139	22.8711	17.5822	75.1362	29.7246
LOC100250832	3543.6	3333.56	3732.84	4272.46	3767.86	3620.25
LOC100852609	843.659	836.234	672.272	528.499	818.763	493.018
LOC100245641	811.977	895.152	1097.12	914.272	1008.81	856.889
LOC100268011	4.69351	17.5723	33.2671	77.5683	8.83955	55.3493
LOC100262811	1287.2	1515.35	1528.21	2117.1	917.103	1902.37
LOC100264640	17.6007	47.5485	58.2174	44.4725	26.5186	48.1744
LOC100259463	319.159	341.109	313.265	265.801	264.082	341.32
LOC100265597	50.4552	41.3465	77.6232	55.8492	61.8768	104.549
LOC100249254	159.579	194.329	313.958	323.719	155.797	356.695
LOC100257690	2092.13	1340.66	1498.4	1706.5	2654.07	1711.73
LOC100261217	457.617	1469.87	2757.01	3420.25	549.157	2006.92
LOC100252552	6771.56	4777.59	5848.77	7182.83	6259.51	5923.4
LOC100245838	4661.83	2588.29	1906.62	1901.98	3901.56	2658.81
LOC100247446	84.4832	112.669	175.345	205.815	152.482	144.523
LOC100262710	45.7617	35.1445	20.0989	17.5822	27.6236	18.4498
LOC100242311	647.705	777.315	793.559	618.478	721.528	609.867
LOC100264600	2197.74	2442.55	2318.99	3038.61	2497.17	2640.37
LOC100257582	0	1.03366	2.07919	0	1.10494	1.02499
LOC100252458	485.778	289.426	446.333	381.636	267.396	426.394
LOC100247341	82.1365	41.3465	110.197	100.322	76.2411	102.499
LOC100242205	565.568	640.871	800.489	1092.16	548.052	675.466
LOC100264487	843.659	492.024	711.084	1217.31	798.874	1067.01
LOC100855035	10.5604	17.5723	15.9405	26.8904	7.73461	23.5747
LOC100254201	3049.61	2991.42	3461.16	4105.95	2694.96	3311.73
LOC100259425	1437.39	1495.71	1288.41	1302.11	1650.79	1322.23
LOC100852659	484.605	340.075	1993.95	6173.41	174.581	3121.08
LOC100249092	3720.78	2130.38	2538.69	2219.49	3430.85	1840.88
LOC100254304	1600.49	1149.43	736.727	496.437	2098.29	443.819
LOC100249205	1233.22	735.968	415.839	280.28	1683.93	447.919
LOC100245684	2844.27	1785.14	2477.01	2978.62	2283.92	3004.24
LOC100268001	3.52013	3.10099	0.693064	3.10273	1.10494	6.14992
LOC100244034	18.774	139.545	182.969	92.0478	8.83955	97.3737
LOC100266368	23189.5	14113.6	9291.22	7381.4	22567.4	11768.9
LOC100257728	2469.96	1453.33	1305.04	1113.88	3035.28	1757.85
LOC100252594	1550.03	788.685	1490.78	1806.83	1297.2	1428.83
LOC100256078	238.196	227.406	149.702	170.65	208.834	134.273
LOC100261163	147.846	110.602	324.354	663.985	191.155	617.042
LOC100250931	1730.73	1434.72	2452.75	2975.52	1746.92	2318.52
LOC100247486	1.17338	3.10099	0	5.17122	0	1.02499
LOC100242351	9.38702	2.06733	9.00983	5.17122	15.4692	6.14992
LOC100264632	5428.05	3257.07	1892.07	1212.13	7849.52	774.89
LOC100245785	1345.86	1650.76	1488.01	1279.36	1608.8	1200.26
LOC100259457	9.38702	33.0772	80.3954	38.2671	9.94449	52.2743
LOC100249246	3.52013	3.10099	11.7821	27.9246	1.10494	9.22488
LOC100233138	762.696	1544.29	1270.39	1203.86	760.201	917.363
LOC100244077	1.17338	2.06733	11.7821	1.03424	2.20989	6.14992
LOC100262958	276.917	162.285	261.285	256.493	234.248	254.197
LOC100261207	226.462	326.638	663.262	480.924	250.822	470.469
LOC100257833	0	0	0.693064	2.06849	0	0
LOC100252687	12.9072	72.3564	355.542	404.39	58.562	298.271
LOC100250969	0	0	0.693064	0	0	0
LOC100247586	1378.72	2216.17	5658.87	10925.8	832.023	7885.22
LOC100242453	106.777	575.75	3393.24	4988.16	113.809	4661.64
LOC100264447	1049	1537.06	747.816	681.567	1201.07	643.691
LOC100268152	49.2819	73.3901	45.0492	23.7876	53.0373	28.6996
LOC100233130	154.886	107.501	64.455	75.4999	174.581	106.599
LOC100254148	0	0	1.38613	0	0	0
LOC100249044	6424.24	7643.94	6862.72	7830.27	7646.21	6736.21
SOS1	1358.77	1033.66	1192.76	1255.57	1300.52	1329.41
LOC100257576	1990.05	3688.11	2235.83	2069.52	2283.92	2515.32
LOC100247334	4.69351	1.03366	17.3266	40.3355	0	15.3748
LOC100242197	32.8546	89.9287	160.098	117.904	28.7285	173.223
LOC100264479	42.2416	211.901	462.274	125.144	29.8335	378.22
LOC100266215	218.248	466.182	2729.29	2997.24	285.075	3727.88
LOC100261008	28.1611	90.9624	682.668	381.636	15.4692	659.066
LOC100255930	2730.45	3584.74	5831.44	8237.76	2686.12	4998.86
LOC100250769	2608.42	2536.61	2786.12	2915.54	2721.48	2532.74
LOC104880115	2.34676	6.20198	22.1781	39.3013	9.94449	11.2749
LOC104879985	5.86689	1.03366	0.693064	4.13698	1.10494	4.09995
LOC104879296	3.52013	0	0	1.03424	5.52472	0
LOC100245635	896.461	797.988	710.391	617.444	1002.18	681.616
LOC100854272	10.5604	35.1445	27.7226	28.9588	22.0989	24.5997
LOC100262842	10.5604	13.4376	94.9498	180.993	11.0494	73.799
LOC100267955	748.615	810.392	679.203	693.978	822.078	698.016
LOC100257722	0	0	4.15839	11.3767	0	16.3998
LOC104879555	39.8948	40.3129	41.5839	64.1232	33.1483	33.8246
LOC104879537	0	0	1.38613	2.06849	1.10494	0
LOC100244068	7.04027	2.06733	0	0	3.31483	0
LOC100257681	1230.87	1124.63	979.3	739.485	1216.54	931.713
LOC104879533	382.521	369.018	410.987	457.136	377.891	421.269
LOC100261196	35.2013	58.9188	40.8908	18.6164	56.3521	23.5747
LOC100252545	23553.2	13815.9	6676.98	3891.86	26905.4	8859.98
LOC100256113	3501.36	2779.52	3091.76	3149.27	3698.25	3225.63
LOC100247438	2932.27	3641.6	6213.32	9851.18	2613.19	5817.82
LOC100242302	19.9474	8.26931	6.23758	0	2.20989	5.12493
LOC100264594	1613.39	1560.83	1661.97	1267.98	1605.48	1373.48
LOC100268141	1936.07	1861.63	2399.39	2631.12	1587.8	2296.99
LOC100259418	1131.14	1159.77	1396.52	1578.26	1141.41	1131.59
LOC100257862	592.556	618.131	547.521	229.602	612.139	322.871
LOC100252440	1944.29	1643.52	1752.07	1569.98	2028.68	1584.63
LOC100247322	712.24	850.705	703.46	626.752	771.251	910.188
LOC100242186	1.17338	0	0.693064	0	0	0
LOC100264473	5.86689	13.4376	13.1682	19.6506	2.20989	14.3498
LOC100254296	519.806	582.986	611.976	509.883	614.349	416.144
LOC100254183	28.1611	17.5723	54.7521	66.1917	12.1544	40.9995
LOC100249075	57.4955	230.507	160.791	95.1505	48.6175	144.523
LOC104879512	232.329	212.935	209.998	140.657	232.038	168.098
LOC100266247	34.028	77.5247	48.5145	37.2328	19.889	42.0244
LOC100261038	31.6812	94.0634	327.126	155.137	26.5186	188.598
LOC100255955	12.9072	76.4911	92.8706	53.7807	26.5186	47.1494
LOC100250807	49.2819	144.713	4.85145	0	79.5559	2.04997
LOC100249199	5130.01	6077.94	4362.15	3505.06	4754.57	3597.7
LOC100244027	384.868	419.667	652.173	556.424	453.027	581.167
LOC100245667	1071.29	1012.99	1054.84	1159.39	984.505	1118.26
LOC100267987	1967.75	1650.76	1185.83	1848.2	1949.12	875.338
LOC100266362	2613.11	3132	3563.04	4920.94	2687.22	3116.98
LOC104877321	1134.66	580.919	99.8012	31.0273	1683.93	85.0739
LOC109123413	2.34676	1.03366	0	0	2.20989	3.07496
LOC100261157	123.205	46.5148	208.612	248.219	167.951	152.723
LOC100256069	37.5481	138.511	329.206	503.677	76.2411	371.045
LOC100250924	119.685	97.1643	205.147	220.294	176.791	183.473
LOC100245779	30.5078	81.6594	122.672	193.404	62.9818	148.623
LOC100268099	1091.24	1154.6	1144.94	1331.07	1309.36	1434.98
LOC100261187	184.22	278.055	319.503	297.862	215.464	214.222
LOC100262951	2031.12	1987.73	2948.99	4298.32	2245.25	3213.33
LOC100256103	1122.92	1072.94	1158.11	920.478	1129.25	1055.74
LOC100250949	39.8948	56.8515	54.059	49.6437	54.1422	43.0494
LOC100257824	1174.55	1566	1545.53	1506.89	1182.29	1070.09
LOC100245809	1217.97	1306.55	1323.06	1085.96	1164.61	1004.49
LOC100262984	1409.23	1536.02	1565.63	1609.28	1328.14	1751.7
LOC100252679	423.589	372.119	331.285	168.582	545.842	266.496
LOC100247579	524.5	582.986	503.165	395.081	498.33	409.995
LOC100252431	468.178	179.857	258.513	547.115	275.131	596.542
LOC100242447	4477.61	3569.24	3922.05	5921.05	4610.93	3927.75
LOC109122650	21.1208	19.6396	18.0197	55.8492	27.6236	23.5747
LOC100264440	144.325	151.948	155.939	93.082	166.846	101.474
LOC100259265	41.0682	41.3465	79.7024	41.3698	13.2593	57.3992
LOC100264465	42.2416	47.5485	128.217	109.63	41.9879	98.3987
LOC100254174	2178.96	597.457	300.79	111.698	2270.66	191.672
LOC100249068	2677.65	2437.38	1789.49	1707.54	2740.26	1808.08
LOC100243914	280.437	156.083	311.879	636.06	196.68	417.169
LOC100852957	384.868	220.17	471.284	576.074	255.242	971.687
LOC104879549	1.17338	1.03366	2.07919	7.23971	0	3.07496
LOC109122656	232.329	51.6832	381.185	836.704	69.6115	688.791
LOC100254142	4282.83	2010.47	1941.27	2666.28	3545.76	2248.82
LOC100267978	674.692	596.424	829.598	586.417	776.775	646.766
LOC100246465	459.964	255.315	226.632	158.239	436.453	238.822
LOC104879705	22.2942	22.7406	27.0295	20.6849	27.6236	26.6496
LOC104879707	5.86689	4.13465	3.46532	6.20547	2.20989	2.04997
LOC100250014	0	0	0.693064	1.03424	0	0
LOC100246568	46824.8	40042	23548.9	21180.3	47073.9	27455.3
LOC100255169	1.17338	0	0.693064	0	0	0
LOC100260250	2384.3	998.519	462.274	570.903	2581.15	394.62
LOC104879692	70.4027	27.9089	28.4156	26.8904	41.9879	27.6746
LOC100253407	181.874	170.554	463.66	382.671	109.389	247.022
LOC100241439	92.6969	51.6832	115.049	82.7396	68.5065	105.574
LOC100246556	232.329	270.82	286.236	171.685	238.668	192.697
LOC100251695	2521.59	1026.43	1738.21	1667.2	1278.42	2391.29
LOC100256830	8.21365	7.23564	5.54451	11.3767	5.52472	10.2499
LOC104879673	0	0	2.07919	3.10273	0	0
LOC100246480	0	0	4.85145	4.13698	0	6.14992
LOC100249925	451.75	485.822	408.215	221.328	507.169	279.821
LOC100256748	1202.71	1217.66	686.827	412.664	1477.31	630.367
LOC100251624	1.17338	2.06733	69.9995	187.198	2.20989	75.849
LOC100255189	2303.34	2296.8	6488.47	11467.7	3198.81	3775.03
LOC100265371	1115.88	1242.46	1182.37	1155.25	1187.81	1088.54
LOC100244799	555.008	458.946	555.838	764.307	563.521	663.166
LOC104879715	0	0	0	0	1.10494	0
LOC100248190	35.2013	24.8079	35.3463	41.3698	24.3088	57.3992
LOC104879659	0	1.03366	2.07919	1.03424	0	1.02499
LOC100258462	1.17338	1.03366	0	0	2.20989	0
LOC104879657	3048.44	2059.06	298.018	130.315	2598.83	481.744
LOC100267114	1175.72	1310.68	1232.96	1121.12	1177.87	1113.14
LOC100248199	124.378	150.915	236.335	279.246	102.76	194.747
LOC100249934	679.386	696.689	604.352	649.506	686.17	643.691
LOC100263616	1420.96	1452.3	1226.03	1010.46	1335.88	1054.71
LOC109122670	84.4832	56.8515	54.059	39.3013	54.1422	47.1494
LOC100263605	55.1488	67.1881	244.652	138.589	19.889	261.372
LOC100241353	3.52013	0	4.15839	1.03424	4.41977	1.02499
LOC100253421	1169.86	742.17	648.015	450.931	1040.86	709.291
LOC109123419	4.69351	3.10099	6.23758	6.20547	2.20989	6.14992
LOC100246470	1248.47	1097.75	706.926	454.033	2113.76	589.367
LOC100263708	1965.41	2027.01	1942.66	2328.08	2012.1	2254.97
LOC100243082	7032.05	7269.75	6744.9	7410.36	7358.92	5930.57
LOC100255079	16903.7	16482.8	11563.8	13360.4	16948.7	13979.8
LOC100260266	173284	156937	150648	186488	215127	208555
LOC100267199	333.239	335.941	383.958	495.403	383.415	491.993
LOC100258468	1113.54	1046.07	1736.82	2394.28	1380.07	1729.15
LOC100244891	463.484	505.461	663.956	708.458	572.361	633.442
LOC100244715	110.298	195.362	236.335	419.903	96.1301	238.822
LOC104879711	41.0682	40.3129	160.098	327.856	14.3643	166.048
LOC104879710	1217.97	1017.12	3189.48	5208.46	915.998	3661.25
LOC100852822	3308.93	2674.09	9555.28	15929.4	2538.06	10327.8
LOC100854095	58.6689	54.7841	70.6926	62.0547	48.6175	76.874
LOC100852797	437.67	2150.02	2008.5	2671.45	183.421	2295.97
LOC109122684	3422.74	3072.05	2230.28	1915.42	3102.68	3522.88
LOC100854022	15.2539	15.5049	16.6335	17.5822	19.889	24.5997
LOC104879596	15.2539	55.8178	55.4451	35.1643	5.52472	36.8995
LOC104879709	0	0	0.693064	0	0	0
LOC100853983	26.9877	10.3366	13.8613	13.4452	13.2593	20.4997
LOC100853947	606.636	568.515	715.935	748.793	611.034	795.389
LOC100853911	1.17338	1.03366	2.07919	9.3082	2.20989	2.04997
LOC100852765	492.819	1479.17	5341.45	12628.1	503.854	5322.75
LOC100853867	2.34676	1.03366	2.77226	5.17122	0	2.04997
LOC100852726	183.047	107.501	806.034	4542.4	72.9263	1751.7
LOC100852697	478.738	458.946	644.55	700.184	414.354	692.891
LOC100852632	7834.64	5313.03	2714.04	2345.67	6932.42	2473.29
LOC100852592	0	0	0	1.03424	0	0
LOC100852555	13285	9885.95	6196.69	2723.17	12595.3	5748.12
LOC100244793	72.7494	83.7267	45.7422	16.5479	51.9324	18.4498
LOC100260168	29.3344	24.8079	24.9503	18.6164	24.3088	24.5997
LOC100241347	0	0	10.396	0	1.10494	1.02499
LOC100251707	463.484	506.495	539.204	473.684	474.021	379.245
LOC109123348	0	0	0	1.03424	1.10494	0
LOC100265381	1669.72	1841.99	1632.17	1514.13	1586.7	1376.56
LOC100248300	7.04027	1.03366	4.85145	4.13698	3.31483	5.12493
LOC100251619	1.17338	0	1.38613	4.13698	0	0
LOC100258559	61.0156	45.4812	126.831	20.6849	118.229	61.4992
LOC104879567	0	8.26931	6.23758	1.03424	1.10494	5.12493
LOC100243170	43.415	33.0772	24.2572	25.8561	54.1422	45.0994
LOC100855323	249.929	271.853	257.127	315.445	290.6	289.046
LOC100263706	0	0	0	0	0	1.02499
LOC104879556	0	0	0	1.03424	0	0
LOC100241449	0	0	0.693064	0	0	1.02499
LOC100854886	0	0	0	0	1.10494	0
LOC104880039	0	1.03366	0	0	1.10494	0
LOC104880037	0	0	0	1.03424	0	0
LOC100254651	0	0	0	0	1.10494	0
LOC100260333	46.9351	59.9525	135.841	34.1301	30.9384	59.4492
LOC100260455	1568.81	1568.07	1790.88	2032.29	1633.11	1653.3
LOC104880034	999.718	978.879	588.412	432.314	1047.49	724.665
LOC104880029	0	0	0	1.03424	0	0
LOC100267261	445.884	316.301	146.93	99.2875	448.607	281.871
LOC100241600	664.132	708.059	718.015	833.601	587.83	740.04
LOC100263874	8617.29	10446.2	7077.57	9275.11	8778.78	8952.23
LOC100258715	432.976	286.325	381.878	437.485	460.762	366.945
LOC100250206	1841.03	1960.86	1695.24	2040.56	2023.15	2015.12
LOC100248463	9.38702	1.03366	7.62371	21.7191	5.52472	12.2998
LOC100243339	384.868	413.465	641.084	1967.13	316.014	723.64
LOC100260439	0	0	0	1.03424	0	0
LOC100245071	761.522	392.792	731.876	610.204	303.86	145.548
LOC100267386	1945.46	3784.24	41150	95431.8	2719.27	41992.7
LOC100262218	3287.8	3826.62	3606.71	4918.87	3467.31	3875.47
LOC100257112	5188.68	4380.66	3682.94	3535.05	5524.72	4152.22
LOC100267371	8.21365	11.3703	11.7821	9.3082	4.41977	6.14992
LOC100262202	150.192	166.42	217.622	213.054	145.853	186.548
LOC100251981	1835.16	1434.72	1465.83	1480	1792.22	1413.46
LOC100257092	1168.68	1495.71	1369.49	1360.03	1151.35	1152.08
LOC100251966	876.513	693.588	1450.58	2577.34	702.744	1195.13
LOC100246842	5439.78	4227.68	9935.77	16654.4	4942.41	10976.6
LOC104879994	1.17338	5.16832	15.9405	28.9588	2.20989	7.17491
LOC100253470	17.6007	31.0099	69.3064	33.0958	39.778	32.7996
LOC100241508	2999.15	3317.03	3495.82	4112.16	3072.85	3235.88
LOC100243227	2349.1	3388.35	2456.22	2534.93	2271.76	1964.9
LOC100263777	127.898	174.689	221.781	93.082	97.235	114.798
LOC100265542	1871.54	2000.14	2325.23	2249.48	1890.56	1938.25
LOC100258629	167.793	104.4	117.821	89.9793	143.643	52.2743
LOC100244951	854.219	1231.09	710.391	368.191	577.886	383.345
LOC109122732	83.3098	100.265	56.8313	39.3013	130.383	77.899
LOC100253564	2.34676	2.06733	4.15839	3.10273	0	4.09995
LOC100260433	1.17338	8.26931	2.77226	3.10273	4.41977	0
LOC100267362	23.4676	1.03366	0	0	9.94449	0
LOC100253486	78.6163	64.0871	71.3856	53.7807	58.562	131.198
LOC100262193	0	0	0.693064	0	0	0
LOC100248371	557.354	548.875	714.549	759.136	427.613	715.441
LOC104879964	722.801	46.5148	13.1682	12.4109	468.496	7.17491
LOC100243241	31.6812	20.6733	18.0197	0	12.1544	9.22488
LOC100251958	7.04027	5.16832	39.5047	19.6506	7.73461	33.8246
LOC100246822	995.024	849.671	648.015	456.102	1071.8	802.564
LOC100258814	2034.64	1303.45	1045.14	731.211	1860.73	904.038
LOC100265557	9.38702	6.20198	12.4752	5.17122	2.20989	1.02499
LOC100260341	41.0682	21.7069	141.385	47.5753	26.5186	100.449
LOC100253463	1808.18	1359.27	977.914	663.985	1767.91	979.887
LOC100248348	413.029	410.364	239.8	204.78	471.811	295.196
LOC100260319	329.719	328.705	264.751	101.356	318.224	279.821
LOC104879959	138.459	179.857	144.85	117.904	138.118	117.873
LOC100255243	610.156	561.279	462.274	446.794	615.454	499.168
LOC100250082	1352.9	1160.8	1031.97	669.156	1265.16	1016.79
LOC100255261	1498.4	1069.84	309.8	178.924	1581.17	561.693
LOC100251854	66.8825	43.4139	42.2769	14.4794	53.0373	33.8246
LOC100250100	1010.28	566.447	393.66	130.315	1371.24	634.467
LOC100244964	228.809	377.287	535.046	347.506	229.828	333.121
LOC100267269	910.541	960.273	812.271	830.498	850.807	790.265
LOC100246722	4418.94	3994.07	4059.97	4968.51	4171.16	4644.21
LOC109123557	0	1.03366	1.38613	0	1.10494	5.12493
LOC100241586	660.612	197.43	163.563	130.315	381.206	172.198
LOC100263860	504.552	241.877	315.344	204.78	716.003	372.07
LOC100262106	2663.57	656.376	2057.01	3109.97	2610.98	3504.43
LOC100258705	1.17338	0	5.54451	8.27396	3.31483	8.19989
LOC100256999	5485.54	4764.15	3352.35	3325.1	3471.73	3064.71
LOC100854597	105.604	191.228	300.097	299.931	132.593	177.323
LOC100243328	479.912	563.346	566.927	465.41	469.601	559.643
LOC100260428	9795.36	2170.69	2079.19	1061.13	8903.64	1563.1
LOC100255347	136.112	105.434	462.274	1459.32	201.1	787.19
LOC100262187	24.6409	23.7743	90.0983	224.431	26.5186	139.398
LOC100251867	4814.37	5296.49	6699.85	8819	4985.51	6110.97
LOC100251950	450.577	441.374	437.324	353.712	433.138	435.619
LOC100263979	328.546	183.992	126.831	108.596	268.501	73.799
LOC104879926	62.189	23.7743	52.6729	59.9862	47.5126	58.4242
LOC100258808	2274.01	1055.37	1174.05	1040.45	1798.85	875.338
LOC100246738	53.9754	29.9762	145.543	98.2532	37.5681	161.948
LOC100241606	6234.16	1338.59	1802.66	1568.95	5905.92	1239.21
LOC100263880	2264.62	2390.86	3292.06	3873.25	2753.52	2776.69
LOC109123218	1.17338	0	0.693064	1.03424	0	3.07496
LOC100253458	2936.96	2255.45	2142.26	1769.59	3409.86	3452.15
LOC100243213	6080.44	6357.03	7713.8	11336.4	5347.93	7819.62
LOC100260313	15.2539	55.8178	84.5538	55.8492	22.0989	46.1244
LOC100258721	2116.77	647.073	1465.14	2186.39	1315.99	1124.41
LOC100255235	469.351	680.15	465.046	210.986	520.428	304.421
LOC100253576	1504.27	1914.34	2175.53	2180.19	1720.4	1385.78
LOC109122941	11.7338	24.8079	8.31677	13.4452	8.83955	10.2499
LOC100262086	498.686	446.543	650.094	733.279	470.706	513.518
LOC100248470	617.197	574.717	633.461	626.752	622.083	587.317
LOC100256981	2796.16	3031.73	3023.84	4139.05	2709.32	3047.28
LOC100854096	139.632	124.04	284.849	225.465	185.631	549.393
LOC100241580	122.031	159.184	153.167	114.801	103.865	158.873
LOC100263854	677.039	505.461	322.968	376.465	569.046	363.87
TRNAA-UGC	0	0	0.693064	0	0	0
LOC100243345	1629.82	1555.66	1071.48	947.368	1633.11	1285.33
LOC100265665	375.481	350.412	266.137	127.212	374.576	167.073
LOC100855041	10.5604	24.8079	20.0989	15.5137	25.4137	11.2749
LOC100260447	254.623	287.358	854.548	2187.43	314.909	788.215
LOC104879912	7.04027	9.30297	28.4156	64.1232	6.62966	40.9995
LOC100243321	0	0	0.693064	0	0	0
LOC100260423	49.2819	125.073	175.345	245.116	92.8153	136.323
LOC100255341	93.8702	72.3564	106.732	55.8492	67.4016	88.1488
LOC100250172	271.05	246.012	227.325	212.02	255.242	190.647
LOC100255369	678.212	692.554	437.324	412.664	616.559	561.693
LOC100245038	2173.1	1405.78	923.855	625.718	2466.23	1048.56
TRNAG-GCC	1.17338	0	0	0	0	0
LOC100250199	0	0	0.693064	0	0	0
LOC100245065	8003.61	10511.3	10954.6	10841	8413.04	10906.9
LOC100267378	35.2013	21.7069	42.2769	28.9588	61.8768	34.8495
LOC100262208	605.463	871.378	1088.11	1254.54	512.694	854.839
LOC104879884	18.774	13.4376	14.5543	34.1301	13.2593	11.2749
LOC100241694	24.6409	43.4139	99.8012	118.938	35.3582	136.323
LOC100263972	0	0	2.07919	6.20547	1.10494	2.04997
LOC100257102	2107.39	1377.87	2323.84	4540.33	1238.64	3465.48
LOC100253661	227.635	137.477	163.563	93.082	233.143	138.373
LOC100251972	410.682	808.325	465.046	423.006	563.521	460.219
LOC100246832	4220.64	11639	5683.82	7335.9	4688.28	6765.94
LOC100248339	1963.06	2196.53	1953.05	1901.98	1953.54	2155.55
LOC100265525	590.209	919.96	1238.51	1656.86	555.787	760.54
LOC100250071	635.971	99.2317	82.4746	40.3355	475.126	124.023
LOC100251843	1559.42	1509.15	1316.82	1454.15	1174.56	1747.6
LOC100246710	309.772	350.412	414.452	387.842	328.168	333.121
LOC100853274	350.84	620.198	386.037	375.431	507.169	405.895
LOC100853229	302.731	325.604	308.414	213.054	338.113	236.772
LOC100241577	400.122	1619.75	783.856	732.245	342.533	863.039
LOC100853141	267.53	219.137	222.474	153.068	265.186	206.022
LOC100258696	441.19	654.309	1424.25	1040.45	541.422	639.592
LOC100253553	8.21365	10.3366	11.089	5.17122	9.94449	20.4997
LOC100260420	7353.56	5572.48	8353.5	10834.7	8071.61	9574.4
LOC100255337	880.033	946.835	864.944	801.54	922.628	767.715
LOC100263771	2498.12	2559.35	2878.99	3046.88	3136.94	2773.61
LOC100258620	4968.08	5442.24	5501.54	5964.49	4599.88	5718.4
LOC100253479	16920.1	11387.9	15749.9	18762.2	16411.7	14864.4
LOC100248362	6210.69	7301.8	6542.53	7866.46	7002.03	6549.66
LOC100267346	10555.7	8412.98	12096	16324.5	14175.3	15136
LOC100262177	0	0	1.38613	11.3767	0	4.09995
LOC100257069	0	0	0	5.17122	0	2.04997
LOC100251939	1.17338	1.03366	56.1382	54.815	1.10494	29.7246
LOC100246806	3158.73	3015.2	2656.52	3174.1	3177.82	2687.51
LOC100258796	2629.54	2526.27	1550.38	1343.48	1977.85	2097.12
LOC100253653	1398.67	1408.88	1237.12	1143.87	1588.91	1390.91
LOC100262076	3219.75	1403.71	2903.25	5627.33	1677.3	2515.32
LOC100243233	88.0033	71.3228	84.5538	126.178	78.451	87.1238
LOC100256969	38.7215	31.0099	38.8116	49.6437	29.8335	36.8995
UBC2	3941.38	3900.01	3303.14	3619.86	4371.16	3340.43
LOC100245028	222.942	142.646	157.326	100.322	173.476	136.323
LOC100267340	654.745	740.103	725.638	562.629	788.93	529.918
LOC109123576	1.17338	0	0	0	0	0
LOC104880051	1.17338	0	0	0	0	0
LOC100248182	1789.4	1546.36	1447.12	1251.44	1981.16	1389.88
LOC109123422	388.388	293.56	281.384	459.205	296.125	368.995
LOC100253317	5421.01	3758.4	4386.4	5330.5	3705.98	5410.9
LOC100258453	734.535	673.948	871.182	983.567	566.836	860.989
LOC100246639	123.205	73.3901	151.088	144.794	96.1301	174.248
LOC100263597	2678.82	2520.07	1511.57	1058.03	2752.41	2025.37
LOC100241332	249.929	109.568	177.424	41.3698	268.501	31.7746
VVSUC12	5213.32	3094.79	2564.34	3085.15	3724.77	2943.76
SUC12	1403.36	1515.35	1248.21	1313.49	1311.57	1262.78
LOC100256731	100.91	76.4911	67.9203	39.3013	114.914	69.6991
LOC100244863	258.143	275.988	370.789	247.184	270.711	198.847
LOC100249995	2485.21	1817.18	4732.94	8455.98	1766.8	4754.91
LOC100262017	864.779	855.873	1896.22	2805.91	1177.87	2421.02
LOC100267189	1998.26	1952.59	1779.1	1517.24	2224.25	1508.78
LOC100244878	133.765	130.242	134.454	63.0889	95.0252	78.924
LOC100255149	192.434	200.531	167.028	110.664	156.902	128.123
LOC100250008	187.74	294.594	390.195	522.294	159.112	387.445
LOC100255163	418.896	893.085	1442.96	885.313	246.402	1201.28
LOC100260247	584.342	242.911	166.335	105.493	501.644	219.347
LOC100256809	596.076	652.241	456.036	447.828	535.898	452.019
TRNAM-CAU	0	0	0	0	0	1.02499
LOC100265464	2046.37	2021.85	2176.91	2715.93	1909.34	2301.09
LOC100255046	220.595	243.945	197.523	127.212	214.359	180.398
LOC100243155	240.542	316.301	251.582	186.164	338.113	210.122
LOC100853470	34.028	163.319	85.94	29.9931	80.6609	42.0244
LOC100248279	1092.41	1182.51	1145.64	1072.51	996.659	1101.86
LOC100248173	71.576	63.0535	45.7422	36.1986	60.7719	37.9245
LOC100253403	1571.15	1726.22	1404.84	2078.83	1736.97	1699.43
LOC104879773	647.705	200.531	66.5342	22.7534	669.596	65.5991
LOC100258541	1323.57	1240.4	2939.98	2373.59	871.801	2022.3
LOC100251779	2528.63	2613.1	1655.73	1183.18	2941.36	2100.2
LOC100256910	0	0	0	0	0	1.02499
LOC100255154	2.34676	3.10099	0	2.06849	3.31483	1.02499
LOC100260235	0	5.16832	0.693064	6.20547	0	0
LOC100265455	0	0	0.693064	0	0	1.02499
LOC100263691	2.34676	81.6594	58.2174	80.6711	3.31483	54.3243
LOC100241433	2352.62	2401.2	2610.08	2117.1	2582.25	2067.4
LOC100263683	1631	1940.19	1108.21	1057	953.566	1211.53
LOC100241425	363.747	372.119	393.66	379.568	295.02	395.645
LOC100251688	3795.88	2316.44	1727.12	1258.68	4787.72	1944.4
LOC104879762	133.765	146.78	151.088	99.2875	124.859	109.674
LOC100256824	5309.53	2399.13	5102.34	5643.87	3892.72	6559.91
LOC100246544	8.21365	10.3366	35.3463	13.4452	8.83955	18.4498
LOC100267103	46014	31230.1	19087	13756.5	52232.9	31518.3
LOC100244785	2547.4	2946.97	3103.54	3724.31	2048.57	3327.11
LOC100256814	46.9351	18.6059	26.3364	55.8492	33.1483	38.9495
LOC100261911	606.636	353.513	356.235	251.321	522.638	249.072
LOC100249919	158.406	275.988	360.393	292.691	113.809	218.322
LOC100244775	388.388	478.586	512.174	400.253	388.94	370.02
LOC100255065	1972.45	1199.05	853.162	1070.44	2085.03	1226.91
LOC100255052	611.33	326.638	180.89	106.527	512.694	185.523
LOC104880046	1.17338	0	0	0	0	0
LOC100265355	565.568	641.905	676.431	1016.66	912.683	963.487
LOC100248178	25.8143	134.376	251.582	435.417	27.6236	215.247
LOC100253313	3.52013	0	0	1.03424	5.52472	0
LOC100258450	21.1208	33.0772	29.1087	10.3424	18.784	20.4997
LOC100260158	161.926	1069.84	860.093	194.438	245.297	121.973
LOC100263593	1054.87	863.109	799.796	591.588	910.474	839.464
LOC100256916	518.633	403.129	327.126	233.739	555.787	378.22
LOC100265365	5088.94	4738.31	4452.24	4477.24	5353.45	4349.02
LOC100262011	239.369	262.55	240.493	192.37	328.168	220.372
MIR169F	0	0	0	0	0	1.02499
LOC100243071	1412.75	1597.01	716.628	402.321	1765.7	677.516
LOC100248185	59.8423	63.0535	140.692	130.315	135.908	170.148
LOC100258457	0	3.10099	25.6434	42.404	0	9.22488
LOC104879728	2088.61	5931.16	9738.25	12071.7	2334.75	8729.81
LOC100260241	3977.75	5354.38	5854.31	7483.79	4028.62	5694.82
LOC100263601	1016.15	1205.25	1159.5	1112.85	971.245	1184.88
LOC100241338	7361.77	3322.19	2225.43	1271.09	7718.03	3444.98
LOC100263686	310.945	243.945	198.909	171.685	280.656	282.896
LOC100264317	535.06	555.077	764.45	488.163	665.176	844.589
LOC100254024	1127.62	1264.17	875.34	881.176	1108.26	1097.76
LOC100248804	104.431	93.0297	90.7914	51.7122	87.2905	67.6491
LOC104880099	1.17338	1.03366	0.693064	1.03424	1.10494	0
LOC100264433	5.86689	3.10099	7.62371	10.3424	6.62966	4.09995
LOC100259152	2066.32	1938.12	2074.34	1812	1964.59	1821.4
LOC100264328	3555.33	3023.46	3626.81	3948.75	3240.8	3511.6
LOC109122917	0	0	0	0	0	1.02499
LOC100242045	2554.44	2554.18	2816.61	3004.48	2478.39	2512.24
LOC100250632	422.416	499.259	609.203	766.375	436.453	530.943
LOC100247184	1127.62	1132.89	1007.02	870.834	1144.72	972.712
LOC100243771	1818.74	1691.07	1219.1	725.005	1870.67	1364.26
LOC100254017	0	0	0	0	0	2.04997
LOC100252303	1237.91	1190.78	1250.29	1288.67	1367.92	1324.28
LOC109123039	18.774	8.26931	8.31677	15.5137	12.1544	9.22488
LOC100255708	2189.52	983.014	215.543	179.959	1645.26	278.796
LOC100257438	2.34676	0	5.54451	19.6506	0	1.02499
LOC100262561	3.52013	4.13465	0	3.10273	3.31483	2.04997
LOC109123573	0	0	0.693064	0	0	0
LOC100256507	244.063	56.8515	95.6429	47.5753	162.427	87.1238
LOC100251363	1393.97	808.325	1334.15	1405.54	529.268	1243.31
LOC104880135	5.86689	4.13465	21.485	22.7534	13.2593	14.3498
LOC100249622	62.189	39.2792	268.909	561.595	25.4137	732.865
LOC109122924	45.7617	65.1208	53.3659	51.7122	68.5065	49.1993
LOC100258232	89.1767	90.9624	193.365	136.52	72.9263	129.148
LOC100253105	103.257	89.9287	99.8012	64.1232	69.6115	89.1738
LOC100254655	15.2539	2.06733	11.089	8.27396	9.94449	15.3748
LOC100266712	147.846	123.006	117.821	86.8765	133.698	108.649
LOC100263367	0	0	0	0	1.10494	0
LOC100258240	299.211	715.295	263.364	138.589	459.657	121.973
LOC100265119	210.035	180.891	153.167	129.281	230.933	157.848
LOC100253113	84.4832	48.5822	140.692	262.698	130.383	165.023
LOC100246122	691.12	664.645	584.253	490.232	655.232	536.068
LOC100258143	980.944	1130.83	1015.34	956.676	996.659	1121.34
LOC100247891	280.437	292.527	740.886	821.19	271.816	529.918
LOC100242747	556.181	413.465	283.463	205.815	501.644	285.971
LOC100265035	584.342	616.063	563.461	444.725	551.367	515.568
LOC100247983	2310.38	2309.2	2695.33	4599.29	2480.6	2610.64
LOC100249617	2.34676	3.10099	38.1185	5.17122	0	15.3748
LOC100256494	348.493	278.055	295.245	324.753	253.032	258.297
LOC109122937	2.34676	1.03366	2.77226	4.13698	2.20989	3.07496
LOC104880156	232.329	252.214	225.939	225.465	208.834	255.222
LOC100251346	149.019	188.127	156.633	161.342	144.748	169.123
LOC100242683	0	0	31.881	10.3424	0	7.17491
LOC100264968	22114.7	22484.2	13923.7	7329.69	18883.5	12788.8
LOC100263361	1301.28	1217.66	981.379	855.32	1251.9	906.088
LOC100258226	354.36	224.305	170.494	183.061	192.26	142.473
LOC100253093	22.2942	10.3366	12.4752	7.23971	12.1544	8.19989
LOC100242829	106.777	89.9287	67.2272	38.2671	69.6115	49.1993
LOC100265116	526.847	513.731	426.928	334.061	509.379	429.469
LOC100254648	1466.72	874.479	497.62	340.266	1627.58	669.316
LOC100241089	517.46	509.596	449.799	407.492	399.99	376.17
LOC100251252	4826.1	3357.34	1325.83	820.156	5218.65	2303.14
LOC100258132	22.2942	65.1208	66.5342	18.6164	29.8335	23.5747
LOC100253004	3438	2586.23	1114.45	663.985	3892.72	1837.8
LOC100259768	5577.06	2404.3	2133.25	2130.54	2604.35	4324.42
LOC100265025	1.17338	3.10099	2.07919	0	1.10494	2.04997
SAMDC	10192	14801	17728.6	28377.6	10899.2	16216.3
TRNAH-GUG	0	0	0	0	0	1.02499
LOC100249555	1768.28	2492.16	1846.32	1473.8	1911.55	2007.95
LOC100244393	177.18	219.137	223.167	270.972	184.526	179.373
LOC100266775	397.775	653.275	693.757	532.636	407.724	508.393
LOC100251337	1.17338	1.03366	6.23758	11.3767	2.20989	7.17491
LOC100266718	201.821	324.57	377.72	431.28	238.668	348.495
LOC100261517	32.8546	41.3465	206.533	217.191	25.4137	140.423
LOC100256430	448.23	486.855	559.996	532.636	454.132	531.968
LOC100251278	1653.29	1647.66	1445.04	1502.76	1585.59	1468.81
LOC104880653	58.6689	57.8851	6.23758	0	67.4016	10.2499
LOC104880654	1.17338	0	2.07919	5.17122	1.10494	2.04997
LOC100246134	4531.59	4699.03	8693.8	13023.2	4897.11	6688.04
LOC104880187	1.17338	0	0	0	0	0
LOC100241027	792.03	597.457	310.493	169.616	760.201	375.145
LOC104880656	0	0	0	1.03424	0	0
LOC104880195	160.753	183.992	167.722	166.513	163.532	157.848
LOC100249684	867.126	964.408	917.617	1059.07	806.609	774.89
LOC100244373	1354.08	1458.5	927.32	648.471	1465.16	1244.33
LOC100263292	855.392	735.968	2133.25	6359.57	1686.14	2316.47
LOC100258158	572.608	331.806	762.371	266.835	725.948	417.169
LOC100253025	213.555	215.002	158.019	155.137	255.242	216.272
LOC100247903	2745.7	2174.83	1427.71	1288.67	2815.4	1967.97
LOC100247878	1379.89	1541.19	1375.04	1361.07	1391.12	1448.31
LOC100242760	2344.41	1324.12	1648.11	2278.44	3070.64	1982.32
LOC100854034	985.637	801.089	756.133	734.314	875.115	772.84
LOC100254801	3.52013	2.06733	4.85145	5.17122	0	1.02499
LOC104880663	0	0	0	1.03424	0	0
LOC100266696	2201.26	1458.5	1774.94	1890.6	1791.11	1653.3
LOC100259859	9.38702	4.13465	5.54451	10.3424	18.784	3.07496
LOC100249627	970.383	1015.06	1091.58	1230.75	961.301	1235.11
LOC104880207	0	0	1.38613	6.20547	0	2.04997
LOC100247873	4221.81	2578.99	2948.99	5721.44	3156.82	4711.86
LOC100254722	1269.59	1306.55	1221.18	1514.13	1307.15	1464.71
LOC100249600	698.16	691.521	737.42	884.279	734.788	674.441
LOC100244449	472.871	406.23	318.116	256.493	643.077	355.67
LOC100261572	840.139	738.036	769.301	715.697	835.337	719.54
LOC100266692	7.04027	1.03366	0	1.03424	6.62966	0
LOC109122984	8.21365	12.404	15.9405	14.4794	3.31483	23.5747
LOC100261483	1907.91	1668.33	1323.75	1271.09	1911.55	1567.2
LOC104880233	251.103	233.608	282.77	325.787	276.236	260.347
LOC100854674	12.9072	23.7743	31.1879	23.7876	22.0989	20.4997
LOC100855399	34.028	23.7743	27.0295	37.2328	53.0373	33.8246
LOC100240999	36.3747	70.2891	67.2272	83.7738	43.0928	84.0489
LOC100263256	302.731	631.568	1041.68	2438.75	324.853	789.24
LOC100254716	767.389	632.602	972.369	1444.84	759.096	906.088
LOC100249597	1097.11	817.628	1258.6	1455.18	1058.54	1167.46
LOC104880245	56.3221	38.2455	29.8018	29.9931	47.5126	27.6746
LOC100266794	322.679	284.257	386.037	445.759	321.539	428.444
LOC100251322	233.502	261.517	277.226	208.917	236.458	196.797
LOC104880250	4490.52	3305.65	3949.77	5545.62	3912.61	4725.19
LOC100241074	379.001	360.748	372.869	350.609	354.687	289.046
LOC104880255	171.313	159.184	164.949	160.308	150.272	175.273
LOC100854940	340.28	389.691	433.858	410.595	381.206	352.595
LOC100852583	1596.97	1774.8	1694.54	1451.05	1738.08	1162.33
LOC100265010	71.576	80.6257	230.79	502.643	43.0928	378.22
LOC100248212	1026.71	1282.78	1876.82	2598.02	419.879	1791.68
LOC100243095	1160.47	1253.83	1045.14	1491.38	640.867	1354.01
LOC100251075	158.406	55.8178	26.3364	14.4794	71.8213	28.6996
LOC109123022	1.17338	0	0	0	0	1.02499
LOC100249479	546.794	385.556	99.1082	73.4314	565.731	115.823
LOC100256233	1490.19	906.523	479.6	335.095	1467.37	703.141
LOC109123027	0	1.03366	0	0	0	0
LOC100264755	0	0	0.693064	1.03424	0	0
LOC100247600	1.17338	0	0	3.10273	1.10494	1.02499
LOC100252708	1.17338	0	1.38613	1.03424	2.20989	0
LOC104880686	0	0	2.07919	1.03424	2.20989	2.04997
LOC100259700	0	0	0	7.23971	0	0
LOC100263220	0	15.5049	29.1087	15.5137	0	4.09995
LOC100264885	0	0	0	1.03424	0	0
LOC100242603	918.755	2681.32	2842.26	1616.52	1034.23	1749.65
LOC100266640	0	0	0	0	2.20989	0
LOC100247740	1249.65	1096.72	996.626	931.854	1268.48	910.188
LOC100240845	18.774	20.6733	24.9503	7.23971	34.2533	17.4248
LOC100252853	2283.39	2183.1	2448.6	2633.19	2119.28	2706.99
LOC100257993	3258.47	2451.85	1955.13	2134.68	3603.22	2732.61
LOC100251079	1959.54	1997.04	1399.99	1159.39	2080.61	1776.3
LOC100264763	1803.48	1357.2	871.182	656.745	1828.68	1176.68
LOC100263129	190.087	253.247	189.9	166.513	198.89	184.498
LOC100247607	760.349	759.742	748.509	754.999	630.923	755.415
LOC100252714	1939.59	1309.65	694.45	397.15	1767.91	946.062
LOC100257864	2381.96	2003.24	1842.16	2330.15	2493.86	1998.72
LOC100263223	49.2819	48.5822	76.2371	67.2259	68.5065	86.0989
LOC100240870	326.199	472.384	988.31	956.676	356.897	932.738
LOC100240962	884.727	944.768	1025.74	1062.17	990.03	915.313
LOC100245965	48.1085	162.285	166.335	221.328	55.2472	117.873
LOC100246057	498.686	530.269	559.996	625.718	469.601	792.315
LOC100251196	35.2013	23.7743	91.4845	29.9931	15.4692	53.2993
LOC100251099	524.5	344.21	486.531	771.546	405.514	562.718
LOC100256348	2.34676	6.20198	11.7821	21.7191	7.73461	14.3498
LOC100256260	6039.38	5171.42	3285.12	2134.68	6500.38	4210.64
LOC100261354	856.566	1449.2	2240.68	2032.29	543.632	703.141
TRNAV-AAC	0	1.03366	0.693064	0	0	0
LOC104880695	0	0	0	1.03424	0	0
LOC100257978	7.04027	9.30297	18.0197	84.8081	18.784	115.823
LOC100266558	37.5481	28.9426	99.1082	236.842	69.6115	216.272
LOC100245943	1366.99	1128.76	1267.61	1456.22	1324.83	1494.43
LOC100251085	249.929	205.699	208.612	210.986	277.341	199.872
LOC100244217	1909.09	1942.25	2210.18	2382.9	1909.34	2256
LOC100266542	1557.07	1848.19	1402.76	2189.5	1459.63	1830.63
LOC100244197	2770.35	2766.08	1816.52	1344.52	2654.07	2040.75
LOC100254469	2642.45	2159.32	1737.51	1345.55	2752.41	1963.87
LOC100249383	1259.03	1682.8	1594.74	1863.71	1469.58	1619.48
LOC100254488	28.1611	32.0436	78.3163	43.4383	24.3088	76.874
LOC100259590	907.021	1383.04	596.035	817.053	1576.75	4273.17
LOC100259604	7.04027	5.16832	99.1082	226.5	6.62966	80.9739
LOC100264789	222.942	566.447	7077.57	14441.2	254.137	5131.08
LOC100264769	383.695	387.624	358.314	341.301	309.384	308.521
LOC100242500	6340.93	4336.22	2090.97	1418.98	8030.73	2579.89
LOC100257870	32.8546	21.7069	6.93064	19.6506	20.9939	7.17491
LOC100247632	0	1.03366	0.693064	1.03424	0	1.02499
LOC100240965	594.903	694.622	600.887	681.567	605.509	559.643
LOC100246062	5307.19	5582.81	6150.94	7672.03	5318.09	7150.31
LOC100853782	2.34676	6.20198	9.7029	21.7191	3.31483	7.17491
LOC100251202	484.605	503.394	498.313	499.54	511.589	467.394
LOC100252740	219.422	225.339	772.074	1626.87	215.464	910.188
LOC100256355	17.6007	23.7743	46.4353	36.1986	15.4692	47.1494
LOC100261441	892.941	986.115	1052.76	1066.31	904.949	1037.29
LOC100244315	2210.64	2025.98	2416.71	2798.67	2191.1	2112.5
LOC100249470	386.041	483.754	361.78	342.335	488.385	345.42
LOC109123561	0	0	0	0	1.10494	1.02499
LOC100264875	39.8948	42.3802	25.6434	24.8219	32.0434	27.6746
LOC100247728	0	1.03366	0	0	0	0
LOC104880699	2.34676	5.16832	8.31677	15.5137	12.1544	5.12493
LOC100257887	253.45	344.21	433.858	270.972	245.297	320.821
LOC100252841	22.2942	40.3129	118.514	248.219	30.9384	232.672
LOC100257984	64.5358	85.794	85.2469	57.9177	78.451	79.9489
LOC100240857	5.86689	3.10099	6.23758	2.06849	4.41977	3.07496
LOC104880458	58.6689	26.8752	55.4451	34.1301	56.3521	57.3992
LOC100261340	25.8143	29.9762	31.1879	41.3698	18.784	30.7496
LOC100266547	174.833	123.006	76.2371	89.9793	265.186	71.7491
LOC100244202	1025.53	624.333	1177.52	1460.35	1071.8	1165.41
LOC100263023	1649.77	2098.34	1918.4	1772.7	1508.25	1778.35
LOC100240759	106.777	123.006	251.582	389.91	129.278	215.247
LOC100245855	720.454	688.42	612.669	628.821	660.756	718.515
LOC100249369	1.17338	0	6.23758	5.17122	1.10494	6.14992
LOC100254476	522.153	780.416	879.498	911.17	544.737	608.842
LOC100251219	202.994	250.146	208.612	194.438	234.248	257.272
LOC104880480	0	0	1.38613	0	0	0
LOC100259595	0	0	1.38613	0	0	0
LOC100854173	77.4429	80.6257	54.7521	61.0204	76.2411	88.1488
LOC109123058	24.6409	12.404	13.8613	9.3082	17.6791	13.3248
LOC100252727	65.7092	55.8178	147.623	142.726	49.7225	134.273
LOC100257876	1.17338	0	0.693064	5.17122	0	2.04997
LOC100256374	1102.98	877.58	672.965	789.129	886.165	730.815
LOC100261458	5070.17	6508.98	5308.18	5061.59	5047.38	4822.56
LOC100263011	580.822	213.968	236.335	138.589	553.577	229.597
LOC100261447	3913.22	3904.15	4044.72	4626.18	3966.75	4250.62
LOC100266653	11.7338	3.10099	38.1185	40.3355	5.52472	43.0494
LOC100266664	5.86689	5.16832	22.8711	41.3698	1.10494	20.4997
LOC100244321	0	0	10.396	7.23971	1.10494	6.14992
LOC100254585	1.17338	6.20198	29.8018	33.0958	0	22.5497
LOC100249487	0	2.06733	2.77226	14.4794	1.10494	4.09995
LOC100263123	1.17338	0	11.7821	3.10273	0	5.12493
LOC100240864	2.34676	0	8.31677	9.3082	0	7.17491
LOC100256255	0	0	6.23758	3.10273	0	5.12493
LOC100254597	337.933	475.485	335.443	318.547	366.841	300.321
LOC100254483	5.86689	14.4713	66.5342	58.9519	3.31483	78.924
LOC100259600	3.52013	1.03366	1.38613	1.03424	2.20989	3.07496
LOC109123101	1.17338	1.03366	0.693064	1.03424	1.10494	3.07496
LOC100251213	4.69351	81.6594	8.31677	13.4452	4.41977	11.2749
LOC104880714	5.86689	19.6396	2.77226	4.13698	1.10494	2.04997
LOC109123108	2.34676	1.03366	0	0	0	0
LOC100854888	4.69351	17.5723	2.07919	9.3082	0	0
LOC109123112	14.0805	11.3703	13.8613	16.5479	2.20989	12.2998
LOC104880513	0	2.06733	0.693064	1.03424	0	0
LOC104880515	0	2.06733	2.77226	5.17122	4.41977	2.04997
LOC100855198	4.69351	48.5822	2.77226	10.3424	3.31483	4.09995
LOC100855337	2.34676	0	1.38613	1.03424	0	4.09995
LOC104880521	38.7215	71.3228	52.6729	38.2671	25.4137	34.8495
LOC100242071	56.3221	212.935	51.2868	76.5341	15.4692	20.4997
LOC109123118	19.9474	34.1109	9.00983	5.17122	4.41977	2.04997
LOC109123485	0	1.03366	0.693064	0	0	0
LOC104880525	3.52013	2.06733	2.07919	6.20547	1.10494	3.07496
LOC100266020	5.86689	3.10099	2.07919	5.17122	1.10494	5.12493
LOC100259196	18.774	31.0099	24.9503	16.5479	14.3643	9.22488
LOC100241971	10.5604	16.5386	10.396	6.20547	1.10494	3.07496
LOC100264375	1733.08	1964.99	1560.09	1497.59	1648.58	1336.58
LOC100242090	1384.59	1322.06	1061.08	860.492	1301.62	1167.46
LOC100267636	2130.85	3150.61	1792.26	1858.54	3794.38	1319.16
LOC100247229	876.513	952.004	630.688	512.985	940.307	802.564
LOC100252350	657.092	743.204	757.519	830.498	788.93	734.915
LOC100257483	1247.3	1209.39	1207.32	1038.38	1289.47	1072.14
LOC100262608	1596.97	1603.21	1621.77	1336.24	1888.35	1538.5
LOC100267769	1278.98	1497.78	1083.26	1084.92	1455.21	1082.39
LOC100260931	789.683	884.816	673.658	600.896	809.924	782.065
LOC100266135	153.713	125.073	158.712	101.356	114.914	97.3737
LOC109123498	9.38702	24.8079	2.77226	3.10273	1.10494	1.02499
LOC100243815	1.17338	13.4376	3.46532	4.13698	0	1.02499
LOC104880550	65.7092	103.366	77.6232	65.1574	77.3461	63.5492
LOC100245452	0	0	9.00983	3.10273	5.52472	2.04997
LOC100250579	1.17338	0	2.07919	8.27396	1.10494	1.02499
FAOMT	2.34676	3.10099	27.0295	26.8904	1.10494	11.2749
LOC100259084	36.3747	48.5822	23.5642	15.5137	36.4631	11.2749
LOC100264256	24.6409	46.5148	231.483	78.6026	11.0494	124.023
LOC104880571	1.17338	1.03366	2.07919	2.06849	4.41977	3.07496
LOC100247115	12.9072	9.30297	15.2474	10.3424	3.31483	10.2499
LOC100257370	51.6286	66.1544	118.514	32.0616	58.562	34.8495
LOC100262484	4127.94	4157.39	3520.77	3209.26	3480.57	3457.28
LOC100255760	1887.96	1964.99	1711.87	1746.84	1997.74	1598.98
LOC100266036	83377.9	48565.6	26021.8	16713.4	81445.4	38204.3
LOC100260936	794.377	1002.65	893.36	1199.72	906.054	1363.23
LOC100852520	1740.12	1313.79	1131.77	2435.65	2023.15	2266.25
LOC100243727	456.444	496.158	401.977	406.458	545.842	430.494
LOC100248862	2616.63	1448.16	1127.62	971.156	3085	1485.21
LOC100243822	43.415	29.9762	62.3758	65.1574	47.5126	25.6247
LOC100253955	279.264	405.196	584.946	728.108	353.582	554.518
LOC100259092	212.381	74.4238	56.8313	33.0958	239.773	66.6241
LOC100248968	197.127	209.834	206.533	190.301	199.995	186.548
LOC100264264	2358.49	2813.63	2543.55	3255.8	2743.58	3003.21
LOC100254075	295.691	234.642	158.019	125.144	224.304	178.348
LOC100264367	0	0	0.693064	2.06849	0	0
LOC100242085	1619.26	2165.52	2362.66	2573.2	1807.69	2230.37
LOC100247222	1063.08	692.554	533.659	597.793	1199.97	595.517
LOC100241985	623.064	1276.57	1656.42	2505.97	691.695	1345.81
LOC104877364	1070.12	1173.21	1117.91	1152.15	1098.31	1022.94
LOC100257476	158.406	167.453	161.484	176.856	162.427	157.848
LOC109123214	10.5604	10.3366	13.1682	7.23971	12.1544	18.4498
LOC100247122	7134.14	6607.18	7810.14	10658.9	8041.78	10514.3
TRNAS-UGA	0	0	0	1.03424	0	0
LOC100252245	3263.16	3165.08	3572.05	4213.51	3443	3366.06
LOC100245446	55.1488	80.6257	98.4151	137.555	93.9202	85.0739
LOC100250573	35.2013	24.8079	15.2474	12.4109	30.9384	21.5247
LOC100257379	1205.06	1263.14	1102.67	1050.79	1385.6	960.412
LOC100260828	3534.21	2954.21	2156.12	2425.3	3714.82	2221.15
LOC100262494	292.171	352.479	130.989	97.219	362.422	106.599
LOC100852958	70.4027	99.2317	103.267	49.6437	64.0867	51.2493
LOC100852987	127.898	179.857	71.3856	151	116.019	91.2238
LOC100243721	3118.84	2379.49	2617.01	3387.15	3451.84	3777.08
FLC	581.995	274.954	429.007	396.116	809.924	311.596
MADS4	0	1.03366	3.46532	1.03424	1.10494	3.07496
LOC100243827	23.4676	26.8752	890.588	2022.98	27.6236	515.568
LOC100248973	1967.75	2098.34	2114.54	1921.63	1962.38	1709.68
LOC100254080	508.073	2002.21	6713.71	10265.9	748.047	4927.11
LOC100259208	916.408	1300.35	3724.53	5479.43	935.887	3502.38
LOC109121405	262.837	223.271	172.573	134.452	249.717	191.672
LOC100266157	72.7494	47.5485	62.3758	36.1986	55.2472	34.8495
LOC100243839	192.434	172.622	147.623	103.424	226.513	130.173
LOC100254092	647.705	1206.28	1413.16	1981.61	837.547	2066.37
LOC100248988	3.52013	2.06733	6.93064	56.8835	5.52472	24.5997
LOC100853551	7.04027	9.30297	7.62371	11.3767	4.41977	5.12493
LOC109123223	18.774	20.6733	18.0197	21.7191	12.1544	16.3998
LOC104880754	0	0	1.38613	0	0	1.02499
LOC100266054	474.045	344.21	634.154	728.108	417.669	444.844
LOC100259104	2021.73	1373.74	937.023	896.69	2064.03	1155.16
LOC100253968	2884.16	2729.9	1527.51	732.245	3424.22	1342.73
LOC100243734	1391.63	1102.92	1290.49	1920.59	1064.06	1268.93
LOC100260846	1002.06	915.826	803.954	548.15	1070.69	487.894
LOC100255776	0	26.8752	136.534	70.3286	3.31483	136.323
LOC100260840	1179.24	1102.92	873.261	618.478	1253.01	1244.33
LOC104880782	510.419	386.59	453.264	355.78	444.187	339.271
LOC100245461	935.182	980.946	574.55	490.232	1035.33	661.116
LOC100267777	502.206	511.663	504.551	405.424	529.268	424.344
LOC100250592	7272.6	7128.14	4861.15	5458.74	7258.37	6280.09
LOC100257492	56.3221	58.9188	42.2769	49.6437	50.8274	48.1744
LOC100245467	22194.4	14787.6	8998.05	6886	27481.1	15759.2
LOC100253975	680.559	633.636	713.163	1092.16	950.252	991.162
LOC100267681	4796.77	809.358	1147.02	1940.24	3356.82	844.589
LOC100245367	151.366	39.2792	84.5538	169.616	187.84	225.497
LOC100854734	0	1.03366	89.4053	380.602	1.10494	108.649
LOC100250497	403.642	324.57	338.215	520.225	540.317	261.372
LOC100248997	2068.67	3255.01	2104.84	1205.93	2334.75	1372.46
LOC100255676	591.382	534.404	331.978	204.78	687.275	256.247
LOC100254102	4231.2	4994.66	4520.86	5888.99	4212.05	4733.39
LOC100260747	235.849	235.675	420.69	870.834	267.396	258.297
LOC100259218	0	0	0.693064	1.03424	0	0
LOC100265957	455.271	597.457	496.234	517.122	496.12	402.82
LOC100854260	347.32	202.598	196.83	232.705	381.206	307.496
LOC109123509	1.17338	0	0	0	0	0
LOC104880815	11.7338	5.16832	6.93064	13.4452	14.3643	10.2499
LOC100245472	3.52013	0	4.85145	2.06849	4.41977	0
LOC100250599	9.38702	11.3703	31.881	29.9931	5.52472	8.19989
LOC100255784	0	0	4.15839	0	0	3.07496
LOC100253980	183.047	133.343	133.761	85.8423	193.365	132.223
LOC100254113	4877.73	2873.58	3348.19	4301.42	2794.4	4004.62
LOC100243643	1.17338	1.03366	4.85145	8.27396	1.10494	6.14992
LOC100249010	1106.5	1361.33	1120.68	1406.57	1362.4	1111.09
LOC100259233	4125.6	2742.31	6002.63	10214.2	6153.43	10003.9
LOC100264285	523.327	477.552	391.581	318.547	641.972	339.271
LOC100247145	116.164	160.218	125.445	109.63	131.488	122.998
LOC100264409	6994.51	6621.65	6833.61	9568.83	8669.39	5662.03
LOC100254108	1334.13	1100.85	1512.96	2407.72	1103.84	2587.07
LOC100259228	152.539	87.8614	65.148	24.8219	197.785	36.8995
LOC100264403	3.52013	20.6733	0.693064	5.17122	3.31483	1.02499
LOC100242118	1259.03	592.289	482.373	324.753	1710.45	713.391
LOC100247251	1747.16	932.364	602.966	520.225	2157.95	702.116
MIR169Y	10.5604	5.16832	1.38613	1.03424	2.20989	0
LOC100242123	840.139	967.509	868.409	1190.42	965.721	795.389
LOC100247256	10.5604	27.9089	92.1775	62.0547	23.2038	103.524
LOC100250606	161.926	221.204	442.868	688.807	169.056	441.769
LOC100255789	1.17338	18.6059	24.2572	4.13698	2.20989	10.2499
LOC100257506	112.644	330.772	246.038	358.883	127.069	360.795
LOC100252378	1485.5	1620.78	1183.06	1124.22	1288.36	1017.81
LOC100262641	664.132	65.1208	609.897	2082.97	795.559	961.437
LOC100253986	241.716	186.059	182.969	113.767	199.995	155.798
LOC104880861	23.4676	14.4713	67.9203	59.9862	18.784	61.4992
LOC100242008	299.211	424.836	264.057	245.116	327.063	342.345
LOC100855410	1.17338	2.06733	2.07919	4.13698	0	0
LOC104880871	77.4429	104.4	230.79	116.87	100.55	186.548
LOC100259206	2610.77	2209.97	2501.96	2482.19	2403.25	2278.54
LOC104880872	349.667	449.643	246.731	226.5	355.792	207.047
LOC100267783	753.309	908.59	698.609	821.19	792.245	819.989
LOC100248984	321.506	186.059	129.603	73.4314	230.933	133.248
LOC100243837	5.86689	32.0436	43.663	53.7807	7.73461	52.2743
LOC100260954	2550.92	2779.52	3473.64	4524.82	2829.76	3549.53
LOC100262625	1066.6	1242.46	887.122	771.546	1279.52	874.313
LOC100255660	895.287	1144.27	1046.53	1043.55	964.616	1015.76
LOC100250476	756.829	1096.72	3278.19	4168.01	930.363	2452.79
LOC100245345	3714.91	2608.97	2235.83	2504.94	4392.15	2884.31
LOC100267660	285.131	467.216	451.185	352.677	404.409	323.896
LOC100262502	841.312	661.544	483.759	528.499	981.19	642.666
LOC100257494	3956.63	4247.32	4047.5	5113.31	4427.51	3596.68
LOC100252364	1823.43	1833.72	1947.51	1785.11	2050.78	2817.69
LOC100852698	421.243	427.937	594.649	442.657	427.613	547.343
LOC100247241	7569.46	6441.79	10789.6	15521.9	8185.42	9166.45
LOC100257384	1799.96	1508.11	1083.95	734.314	1729.24	1169.51
LOC100242104	191.261	271.853	859.4	673.293	258.557	644.716
LOC100264392	1081.85	1033.66	846.924	913.238	1079.53	988.087
LOC109123556	10.5604	8.26931	9.00983	11.3767	16.5742	14.3498
LOC104880995	4.69351	6.20198	8.31677	12.4109	9.94449	22.5497
LOC100259213	19907.5	8681.74	4001.06	2488.39	25128.6	6822.31
LOC100247128	914.061	804.19	634.154	615.376	890.585	675.466
LOC100241990	631.277	621.232	364.552	277.178	677.33	421.269
LOC100254097	598.423	425.869	332.671	210.986	718.213	331.071
LOC100259097	2180.14	2429.11	2838.1	3560.9	2385.57	2596.29
LOC100248869	2.34676	0	0	0	7.73461	0
LOC100248991	4660.66	5313.03	4313.63	3798.78	5646.26	4133.77
LOC100243843	1331.78	1368.57	1033.36	1037.35	1852.99	1454.46
LOC100243730	2833.71	1282.78	1307.12	1317.63	1207.7	2248.82
LOC100266041	1.17338	0	0.693064	0	0	0
LOC100255765	41.0682	97.1643	264.057	136.52	35.3582	213.197
LOC104880947	131.418	103.366	76.9301	87.9108	121.544	133.248
LOC100245456	63.3624	112.669	16.6335	22.7534	70.7164	36.8995
LOC100267772	1.17338	3.10099	2.77226	2.06849	0	1.02499
LOC100266163	198.301	108.535	395.047	170.65	199.995	241.897
LOC100260960	8636.06	9946.94	10271.2	10523.4	9138.99	8051.27
LOC100255664	51.6286	65.1208	504.551	940.128	64.0867	358.745
LOC100250485	468.178	519.933	526.036	554.355	580.095	476.619
LOC100262614	97.3904	49.6158	198.216	252.356	99.4449	247.022
LOC100232906	205.341	329.739	552.372	113.767	133.698	391.545
LOC100267666	102.084	109.568	92.8706	98.2532	120.439	109.674
LOC100264381	5351.78	3317.03	3315.62	2485.29	3780.01	1993.6
LOC100262509	1545.34	1380.97	1146.33	962.882	1773.43	1087.51
LOC100259202	5.86689	10.3366	47.8214	23.7876	1.10494	11.2749
LOC100257389	194.781	42.3802	33.9601	10.3424	169.056	26.6496
LOC100252252	428.283	563.346	477.521	407.492	461.866	479.694
LOC100247134	1056.04	1122.56	978.607	1012.53	1121.52	894.813
LOC100241995	1066.6	1218.69	1144.94	1062.17	1339.19	1123.39
LOC100264276	2479.35	2203.77	2004.34	1875.09	2428.67	1930.05
LOC100266149	1631	1506.05	1799.89	1843.02	1464.05	1490.33
LOC100260946	3948.42	4208.04	4188.88	5056.42	3647.42	4112.25
LOC100255874	3028.49	3578.54	3694.03	3130.66	2818.71	3683.8
LOC100254602	56.3221	60.9861	80.3954	73.4314	82.8708	86.0989
LOC100246511	1528.91	1818.21	1714.64	2031.26	1488.36	1614.35
WRKY2	579.649	573.683	613.362	685.704	588.935	529.918
LOC109121875	8.21365	12.404	11.089	11.3767	3.31483	16.3998
LOC100265788	857.739	830.032	564.847	411.629	867.381	583.217
LOC100247979	907.021	999.552	935.637	841.875	829.813	1008.59
LOC100261607	4963.39	2617.24	3997.59	3716.04	3925.86	4379.77
LOC100245153	492.819	692.554	805.341	1233.85	572.361	715.441
LOC104881044	0	0	0.693064	2.06849	1.10494	1.02499
LOC100259474	524.5	388.657	449.106	353.712	464.076	396.67
LOC100251690	0	0	0	1.03424	0	0
LOC100244786	1153.43	1458.5	1546.92	1850.26	941.412	1237.16
LOC100854621	1.17338	6.20198	44.3561	154.102	2.20989	45.0994
LOC100241435	181.874	180.891	131.682	232.705	202.205	177.323
LOC100254640	2694.08	2023.91	2481.86	6301.65	1875.09	4699.56
LOC100248355	1051.35	1410.95	1455.43	1831.65	876.22	1671.75
LOC100245040	141.979	132.309	128.217	125.144	121.544	64.5741
LOC100253472	1849.24	1499.85	1180.98	887.382	1486.15	1399.11
LOC100258615	1770.63	863.109	625.837	420.938	2029.78	524.793
LOC100263989	2234.11	2546.95	2060.48	2374.63	2549.11	2404.62
LOC100241708	5317.75	5740.97	5916.69	7579.98	5502.62	5716.35
LOC100250174	2136.72	1830.62	1680.68	1955.76	1870.67	1764
LOC104881088	8.21365	11.3703	7.62371	9.3082	4.41977	6.14992
LOC100246828	1917.3	1998.07	1948.9	1846.13	2100.5	1904.42
LOC100251967	138.459	166.42	336.136	443.691	139.223	399.745
LOC100257094	109.124	230.507	211.385	121.007	162.427	94.2988
LOC104881089	7401.67	6298.11	6083.02	6812.57	7369.97	7809.37
LOC100258700	1439.73	696.689	467.125	230.637	1572.33	458.169
LOC100262204	10836.1	12632.4	7069.95	7867.5	12943.3	12886.1
LOC100267372	152.539	310.099	212.078	109.63	101.655	75.849
LOC104881090	405.989	426.903	378.413	310.273	309.384	319.796
LOC100251848	3.52013	4.13465	13.1682	9.3082	0	3.07496
LOC100854417	303.905	250.146	348.611	273.041	230.933	288.021
BCH1	36.3747	33.0772	754.747	1711.67	38.673	1151.06
LOC100250191	88.0033	14.4713	36.7324	6.20547	35.3582	25.6247
LOC100255362	61.0156	47.5485	128.91	114.801	81.7658	93.2738
LOC100260441	1334.13	1272.44	1624.54	1536.89	1346.93	1473.93
LOC100265661	350.84	799.022	2980.87	5081.24	226.513	2230.37
LOC104881105	161.926	143.679	146.237	84.8081	96.1301	97.3737
LOC100243340	2508.68	2585.19	2476.32	2054.01	2994.4	2353.37
LOC100244939	3.52013	1.03366	4.15839	0	0	1.02499
LOC100248464	447.057	76.4911	103.267	117.904	386.73	232.672
LOC100253570	4306.3	2603.8	1900.38	1761.32	4111.5	1572.33
LOC100258716	339.106	482.721	505.937	1044.59	295.02	616.017
LOC100263876	98.5637	18.6059	90.7914	727.074	67.4016	411.02
LOC100250076	4278.14	3149.57	2215.03	1911.28	4347.95	2950.94
LOC100241601	342.626	452.744	345.839	393.013	300.545	385.395
LOC100246733	2189.52	1901.94	2183.15	2198.8	2282.81	2022.3
LOC104881111	3.52013	2.06733	6.23758	5.17122	1.10494	6.14992
LOC100251862	89.1767	34.1109	103.267	292.691	65.1917	114.798
LOC100255237	1.17338	2.06733	6.93064	6.20547	1.10494	7.17491
LOC100260315	1154.6	1056.4	1083.26	1098.37	1114.89	915.313
LOC100265531	0	1.03366	0	0	0	0
LOC100243215	2324.46	2158.29	1872.66	2510.11	2401.04	2564.52
LOC100256994	6211.86	3879.34	4432.84	4660.31	4859.54	6073.04
LOC100248343	1593.45	1831.65	1637.71	2080.9	1769.01	1787.58
LOC100253460	7.04027	7.23564	41.5839	95.1505	11.0494	33.8246
LOC100262101	498.686	634.669	1265.54	1690.99	394.465	1607.18
LOC104881120	11.7338	7.23564	12.4752	8.27396	19.889	12.2998
LOC104881121	2.34676	1.03366	0.693064	1.03424	1.10494	2.04997
LOC100241699	195.954	117.838	63.0688	62.0547	198.89	88.1488
LOC100246818	14.0805	56.8515	27.0295	43.4383	20.9939	32.7996
LOC100251951	17.6007	58.9188	148.316	104.459	23.2038	101.474
LOC100257079	3.52013	1.03366	11.7821	1.03424	0	6.14992
LOC100267356	0	0	0	0	0	1.02499
LOC100245045	32.8546	25.8416	24.2572	23.7876	38.673	31.7746
LOC100250178	84.4832	107.501	92.8706	80.6711	79.5559	99.4237
LOC100255348	97.3904	79.5921	67.9203	69.2944	101.655	75.849
LOC104881131	84.4832	54.7841	70.6926	94.1163	82.8708	65.5991
LOC100267262	3645.69	5046.34	4444.62	5024.36	4104.87	3168.23
LOC100244958	50.4552	16.5386	54.7521	79.6368	62.9818	23.5747
LOC100250094	2181.31	1638.36	1469.3	1428.29	2482.81	1896.22
LOC100260429	10.5604	19.6396	4.15839	6.20547	7.73461	3.07496
TRNAG-UCC	4.69351	2.06733	1.38613	2.06849	1.10494	5.12493
LOC100265650	1753.03	1706.58	1539.99	1542.06	2013.21	1330.43
LOC100243329	865.953	345.244	264.057	173.753	1658.52	1138.76
LOC100255255	10052.3	8918.45	7693.01	9141.69	9111.37	11260.5
LOC100248452	2922.88	2417.74	1374.35	894.622	2872.85	1930.05
LOC100253560	0	0	2.07919	0	0	2.04997
LOC100260335	2.34676	6.20198	52.6729	24.8219	1.10494	43.0494
LOC100265552	0	1.03366	3.46532	8.27396	1.10494	4.09995
LOC100243235	1.17338	1.03366	46.4353	17.5822	1.10494	10.2499
LOC100263862	295.691	451.711	516.333	494.369	490.595	313.646
LOC100248364	8.21365	7.23564	4.85145	7.23971	14.3643	8.19989
LOC100253481	28.1611	29.9762	37.4255	21.7191	29.8335	31.7746
LOC109121643	234.676	389.691	289.701	284.417	238.668	258.297
LOC100258622	525.673	617.097	638.312	787.06	522.638	636.517
LOC100854951	192.434	159.184	117.821	65.1574	146.958	92.2488
LOC100262093	37.5481	15.5049	6.93064	4.13698	50.8274	11.2749
LOC104881174	1747.16	2077.66	2603.84	3167.89	1931.44	3187.71
LOC109121387	248.756	296.661	383.265	478.855	261.872	433.569
LOC100241717	7767.76	5540.43	4857.69	5406	9383.18	6015.65
LOC100244944	75.0962	36.1782	19.4058	17.5822	86.1856	17.4248
LOC104881200	2.34676	8.26931	4.85145	8.27396	3.31483	4.09995
LOC100255244	90.3501	34.1109	45.0492	31.0273	59.667	47.1494
LOC100260321	1161.64	365.917	362.473	343.369	679.54	563.743
LOC100265535	640.664	47.5485	62.3758	43.4383	322.644	137.348
LOC100243221	232.329	32.0436	76.9301	34.1301	211.044	62.5242
LOC100246834	1386.93	1560.83	1756.92	1489.31	1245.27	1321.21
LOC100251974	371.961	340.075	374.948	475.753	376.786	306.471
LOC100257104	713.414	282.19	937.716	1832.68	490.595	1239.21
LOC100248350	117.338	142.646	90.7914	84.8081	90.6054	65.5991
LOC100258609	258.143	105.434	196.137	59.9862	371.261	107.624
LOC100262210	9446.87	7691.49	7854.5	8056.77	9178.77	10363.6
LOC100263984	180.7	195.362	72.7717	41.3698	350.267	52.2743
LOC104881234	2488.73	3925.85	2068.8	1747.87	1818.74	1236.13
LOC100251959	82.1365	62.0198	71.3856	99.2875	62.9818	59.4492
LOC100257085	3838.12	3378.01	2486.71	2570.1	3526.98	2890.46
LOC104881244	9.38702	1.03366	10.396	5.17122	1.10494	13.3248
LOC104881245	3.52013	6.20198	19.4058	17.5822	6.62966	18.4498
LOC100255371	1415.09	1472.97	1467.91	1632.04	1434.22	1464.71
LOC100255355	4055.19	3270.51	2963.54	3920.82	3262.9	3632.55
LOC100260448	4406.03	3893.81	3723.83	4351.07	4911.47	4291.62
LOC100243335	1113.54	818.661	1003.56	931.854	1144.72	877.388
LOC100265666	745.095	613.996	603.659	447.828	775.67	461.244
LOC100243346	28.1611	34.1109	146.237	47.5753	24.3088	75.849
LOC100248471	613.677	620.198	955.736	988.738	675.121	803.589
LOC104881257	187.74	139.545	250.889	417.835	99.4449	475.594
LOC109121674	2132.03	59.9525	354.156	258.561	738.102	647.791
LOC100263869	488.125	592.289	652.173	511.951	565.731	517.618
LOC100241597	834.272	737.002	1569.79	1628.94	1066.27	2385.14
LOC100246730	1352.9	1359.27	756.826	477.821	1413.22	1075.21
LOC100253577	1119.4	344.21	880.885	978.395	1025.39	1244.33
LOC100251859	100.91	68.2218	71.3856	107.561	71.8213	84.0489
MIR477B	1.17338	0	0	0	1.10494	0
LOC100258722	37.5481	25.8416	15.9405	5.17122	28.7285	9.22488
LOC104881268	14928.9	12381.2	19482	39483.3	12396.4	22304.7
LOC100250089	1314.18	980.946	544.748	203.746	1609.9	221.397
LOC100852686	5582.93	5286.15	4179.87	3265.11	5680.52	4599.11
LOC100260326	26.9877	35.1445	40.8908	21.7191	33.1483	28.6996
LOC100265543	213.555	140.578	125.445	50.678	240.878	89.1738
LOC100254757	1855.11	2059.06	1402.76	1215.24	1724.82	1381.68
LOC100259874	405.989	531.303	1276.62	586.417	456.342	687.766
LOC100251367	0	0	1.38613	7.23971	0	1.02499
LOC100261612	357.88	514.764	620.292	641.232	322.644	512.493
LOC100265062	9579.46	9184.1	10452.8	15078.3	10313.5	12918.9
LOC100266802	1442.08	1409.92	1329.3	1363.13	1437.53	1281.23
LOC100244486	5094.81	1010.92	1729.89	1960.93	2136.96	2370.79
LOC100242771	748.615	875.513	703.46	736.382	702.744	799.489
LOC100247918	92.6969	90.9624	48.5145	39.3013	71.8213	66.6241
LOC100259868	256.97	290.459	258.513	226.5	251.927	183.473
LOC100253040	3866.28	2989.35	1714.64	1168.7	4467.29	2836.14
LOC100265054	2635.41	2505.6	2252.46	2820.39	2489.44	2864.84
LOC100263310	3155.21	3314.96	2181.07	1945.41	3391.07	2082.77
LOC100241044	15835.9	12300.6	14148.2	20796.6	11101.4	28296.8
LOC100246151	2709.33	2575.89	1550.38	1225.58	3110.42	2043.82
LOC100253033	2.34676	0	3.46532	7.23971	0	4.09995
LOC104881918	1.17338	0	1.38613	0	5.52472	2.04997
LOC100251292	59.8423	141.612	328.512	591.588	72.9263	289.046
LOC100256446	3486.11	4753.82	3680.86	3373.71	3723.66	3113.91
LOC100261533	1668.54	2559.35	1912.86	2735.58	1733.66	2539.92
LOC100266730	551.488	557.144	317.423	338.198	639.762	341.32
LOC100244412	24.6409	26.8752	40.8908	9.3082	39.778	21.5247
LOC100249570	395.428	308.032	224.553	232.705	424.298	273.671
LOC100244404	4.69351	22.7406	18.0197	20.6849	3.31483	11.2749
CBL05	5.86689	6.20198	7.62371	11.3767	3.31483	7.17491
CBL08	139.632	206.733	163.563	132.383	104.97	116.848
LOC100254675	1182.76	912.725	899.597	898.759	1029.81	853.814
LOC100233084	551.488	693.588	734.648	684.67	657.441	624.217
LOC100259778	227.635	139.545	155.246	147.897	192.26	165.023
LOC100264977	262.837	197.43	198.909	283.383	265.186	260.347
LOC100264984	1045.48	780.416	470.591	374.397	1163.51	859.964
LOC100242702	635.971	805.224	589.798	616.41	584.515	546.318
LOC100247840	3049.61	4164.63	1061.77	1145.94	3750.18	1969
LOC100252953	40172.9	30889	31288.4	48358.2	24943	46829.6
LOC100242694	4.69351	3.10099	81.0885	54.815	3.31483	65.5991
LOC100247833	1091.24	454.812	346.532	276.143	1212.12	295.196
LOC100253121	1918.47	2324.71	8387.46	12816.4	1622.06	8089.19
LOC100853540	0	0	0.693064	1.03424	0	0
LOC100258251	9.38702	9.30297	15.2474	16.5479	8.83955	12.2998
LOC100241114	61.0156	46.5148	189.9	321.65	58.562	337.221
LOC100251370	7.04027	4.13465	6.93064	3.10273	11.0494	2.04997
LOC100256514	181.874	231.541	338.908	380.602	215.464	322.871
LOC100244488	1.17338	11.3703	132.375	426.109	5.52472	130.173
LOC100259871	10.5604	0	0	0	7.73461	2.04997
LOC100267402	1.17338	1.03366	7.62371	8.27396	3.31483	3.07496
LOC100262236	0	10.3366	440.096	1643.41	2.20989	444.844
LOC104881925	0	0	0	1.03424	0	0
LOC100247913	1.17338	1.03366	5.54451	1.03424	0	2.04997
LOC100258169	56.3221	13.4376	15.9405	44.4725	70.7164	30.7496
LOC100263304	2.34676	1.03366	6.23758	5.17122	6.62966	7.17491
LOC100241038	1.17338	1.03366	7.62371	6.20547	2.20989	5.12493
LOC100246145	1.17338	19.6396	878.805	3400.6	1.10494	747.215
LOC109124189	2.34676	0	0	0	0	0
LOC100261528	44.5884	62.0198	61.6827	75.4999	77.3461	46.1244
LOC100266728	102.084	139.545	159.405	133.418	129.278	95.3237
LOC100244408	3773.58	3485.51	2109.69	1279.36	4395.47	2370.79
LOC100258086	3287.8	3475.18	2522.06	2770.74	3268.42	2564.52
LOC100249566	4436.54	2085.93	400.591	227.534	4534.69	491.993
LOC104881368	59.8423	115.77	130.989	110.664	56.3521	131.198
LOC100259783	84.4832	110.602	97.029	115.835	90.6054	89.1738
LOC100263398	2703.46	1693.14	1295.34	1265.92	3436.37	1541.58
LOC100241122	0	0	4.15839	33.0958	4.41977	14.3498
LOC100246244	2405.42	2141.75	2473.55	2942.43	2251.88	2365.67
LOC104881927	0	0	0	5.17122	0	0
LOC109121686	45.7617	45.4812	49.2076	38.2671	55.2472	25.6247
LOC100258256	4348.54	4559.49	3359.28	2739.71	4533.58	3354.78
LOC100854404	156.059	139.545	133.068	128.246	138.118	101.474
LOC100251379	4523.37	6056.23	6849.55	9619.51	5466.16	6636.79
LOC100263393	3686.75	3815.25	3674.63	3961.16	3434.16	3894.95
LOC100256523	2474.65	2838.44	2596.91	2452.19	2559.05	2129.92
LOC100246241	266.357	472.384	650.094	680.533	236.458	439.719
LOC104881387	24.6409	7.23564	1.38613	1.03424	27.6236	3.07496
LOC100261623	188.914	29.9762	27.0295	7.23971	225.409	21.5247
LOC100251375	483.432	396.927	302.176	225.465	474.021	259.322
LOC100261618	2.34676	0	0	0	2.20989	0
LOC100249640	1087.72	724.598	931.478	1402.44	672.911	1140.81
LOC100266812	858.913	647.073	1095.73	1399.33	809.924	1321.21
LOC100244495	597.249	565.414	481.68	438.52	675.121	452.019
LOC100249644	829.578	746.305	904.449	826.361	928.153	924.538
LOC100247886	215.902	267.719	326.433	184.096	316.014	190.647
LOC100253009	3.52013	0	3.46532	1.03424	0	1.02499
LOC100258139	662.958	820.729	597.421	591.588	716.003	721.59
LOC100263375	2764.48	2967.65	3527.7	4688.23	3012.08	3490.08
LOC100263274	0	0	0	1.03424	0	0
LOC100246117	1374.03	1537.06	1343.85	1534.82	1499.41	1494.43
LOC100241103	317.985	377.287	462.967	429.212	411.039	329.021
LOC100251260	350.84	690.487	1375.73	3345.78	657.441	1219.73
LOC100256414	1493.71	1645.59	1422.17	1424.15	1551.34	1367.33
LOC100246223	227.635	107.501	83.1677	39.3013	217.674	66.6241
LOC100251359	430.63	547.841	530.887	413.698	488.385	440.744
LOC100256504	1884.44	2032.18	2338.4	2165.71	1972.32	1873.68
LOC100261603	1340	1617.68	1502.56	1430.36	1256.32	1252.53
LOC100244479	2147.28	1954.66	1623.16	1005.29	2125.91	1654.33
LOC100266795	456.444	691.521	829.598	891.519	419.879	855.864
LOC100249628	3862.76	4207.01	4162.54	4908.52	3644.1	4151.2
LOC100266707	116.164	79.5921	805.341	1967.13	53.0373	875.338
VVYS1	5787.1	5794.72	10536.7	8610.09	5239.64	6225.77
LOC100259860	381.348	287.358	485.838	380.602	439.768	270.596
LOC100232876	1408.05	1652.83	1587.12	1729.26	1459.63	1313.01
LOC100265048	4504.6	5067.02	5629.76	6574.69	4613.14	5683.55
LOC100242761	26.9877	32.0436	171.88	99.2875	36.4631	105.574
LOC100249542	1398.67	945.802	986.923	763.273	1654.1	1024.99
LOC100253026	1889.14	3597.15	8180.93	14938.6	3415.38	11529
LOC100258159	2180.14	956.138	430.393	188.233	2188.89	1297.63
LOC100263293	1227.35	1331.36	986.923	1338.31	1313.78	1101.86
LOC100241028	502.206	415.533	594.649	684.67	406.619	1059.84
MIR166E	0	4.13465	2.07919	3.10273	2.20989	7.17491
LOC100246135	52.802	1.03366	24.2572	15.5137	64.0867	27.6746
LOC100251279	52.802	9.30297	42.97	36.1986	82.8708	36.8995
LOC100256431	5816.43	3540.3	998.012	576.074	5655.1	1552.85
LOC100232903	7.04027	3.10099	147.623	1737.53	14.3643	249.072
LOC100266719	2357.32	2315.41	2387.61	3388.19	2151.33	2250.87
LOC100253094	18.774	20.6733	42.97	74.4656	16.5742	40.9995
LOC100258227	56.3221	20.6733	15.9405	14.4794	47.5126	34.8495
LOC100263362	0	0	0	1.03424	0	0
LOC100241093	2.34676	9.30297	18.0197	5.17122	6.62966	13.3248
LOC100244394	0	3.10099	49.2076	10.3424	2.20989	28.6996
LOC100246209	11.7338	27.9089	42.2769	14.4794	13.2593	28.6996
LOC104881495	28.1611	25.8416	37.4255	42.404	34.2533	42.0244
LOC100256495	59.8423	34.1109	18.0197	11.3767	100.55	20.4997
LOC100261591	1090.07	1260.04	1282.86	1223.51	1023.18	971.687
LOC100244469	5480.85	4771.39	4754.42	6359.57	5319.2	5876.25
LOC100259769	3982.44	3815.25	4230.46	5548.72	3752.39	4341.84
LOC100254667	1307.14	1909.18	1840.09	1456.22	1532.56	1616.4
LOC100249556	4497.56	4061.26	3958.09	3428.52	4725.84	3680.73
LOC100264969	69322	60757.7	21134.3	29362.2	66639.2	15280.5
LOC100242684	639.491	518.899	1147.02	2393.24	740.312	1242.28
LOC100247984	9436.3	8731.35	5405.21	5961.39	9761.07	7304.05
LOC100253114	179.527	298.729	383.958	415.766	272.921	179.373
LOC100242748	48.1085	237.743	37.4255	72.3971	40.8829	36.8995
LOC100258241	555.008	533.37	666.035	555.389	674.016	522.743
LOC100263381	221.768	250.146	517.026	651.574	300.545	693.916
LOC104881535	8.21365	2.06733	17.3266	18.6164	5.52472	17.4248
LOC100263279	1952.5	2481.83	2339.78	1194.55	2241.93	1981.3
LOC100241107	930.489	576.784	953.656	1138.7	876.22	907.113
LOC100232921	78.6163	291.493	1336.23	2816.25	67.4016	1689.18
LOC100246227	425.936	44.4475	1202.47	4012.87	98.34	2697.76
LOC100251364	475.218	154.016	670.193	1995.06	361.317	1345.81
LOC100256417	2.34676	1.03366	0.693064	4.13698	1.10494	2.04997
LOC100256508	1183.94	1304.48	1101.97	951.505	1247.48	842.539
LOC100266710	884.727	719.43	1330.68	2382.9	1064.06	1529.28
LOC100261608	488.125	347.311	295.245	430.246	651.917	998.337
LOC100249546	0	3.10099	22.1781	29.9931	1.10494	18.4498
LOC104877280	3851.03	2567.62	4065.51	6060.67	2481.7	5403.73
LOC100266798	110.298	109.568	184.355	124.109	144.748	107.624
LOC100854506	0	1.03366	0	2.06849	0	0
LOC100265120	1214.45	1185.61	1049.99	1031.14	1157.98	1049.59
LOC100242834	117.338	56.8515	25.6434	8.27396	60.7719	29.7246
LOC109124087	0	0	1.38613	0	0	0
LOC100253102	472.871	455.845	397.126	264.767	471.811	317.746
LOC100244482	389.561	282.19	439.403	352.677	345.847	440.744
LOC100241097	49.2819	12.404	32.574	9.3082	38.673	71.7491
LOC100246214	59.8423	38.2455	32.574	28.9588	98.34	107.624
LOC100260287	919.928	453.778	362.473	383.705	1095	1019.86
LOC100249633	3381.68	4142.92	3312.85	4020.11	3207.65	3754.53
LOC104881936	18.774	28.9426	99.1082	81.7053	18.784	293.146
LOC100265040	15.2539	19.6396	40.8908	6.20547	20.9939	37.9245
LOC100254752	45.7617	197.43	458.809	316.479	38.673	329.021
LOC100242751	2.34676	25.8416	58.2174	34.1301	2.20989	29.7246
LOC100259865	1749.51	1846.12	1650.19	1527.58	1856.31	1484.18
LOC100247896	5384.63	4178.07	5494.61	7659.62	5783.28	6114.04
LOC100253017	124.378	164.352	349.304	213.054	92.8153	252.147
LOC100258149	628.931	628.467	640.391	688.807	532.583	569.892
LOC100265051	235.849	454.812	763.757	1364.17	259.662	848.689
LOC100263283	32860.4	27760.1	25718.9	27876	29040.1	27186.7
LOC100241023	1697.88	1980.5	3030.77	5533.21	1738.08	3802.7
LOC100854918	1680.28	612.962	991.775	1824.41	1605.48	1234.08
LOC100242765	4028.21	2860.15	2448.6	2020.91	4262.87	2329.79
LOC100247907	65.7092	55.8178	30.4948	26.8904	86.1856	23.5747
LOC100246127	7.04027	11.3703	26.3364	29.9931	3.31483	28.6996
LOC104881939	0	0	0	1.03424	0	0
LOC100263296	2932.27	3096.85	3276.11	3148.24	3033.07	3075.98
LOC100253030	2603.73	1479.17	873.261	585.382	3199.92	1326.33
PIP1%3B3	26963	25776.5	29891.2	28525.5	38097.4	28420.8
LOC100241031	5179.29	4996.73	5503.62	6400.94	5707.03	5926.47
LOC104881633	335.586	371.085	459.502	398.184	444.187	323.896
LOC100242838	1129.96	1263.14	1384.74	887.382	1102.73	1243.31
LOC100247977	784.99	771.113	1174.74	1146.98	618.768	721.59
LOC100246139	1802.31	1330.32	1236.43	998.046	1983.37	1377.58
LOC109121740	68.0559	64.0871	70.6926	67.2259	80.6609	92.2488
LOC100258234	309.772	106.467	307.721	266.835	460.762	259.322
LOC100263372	245.236	243.945	244.652	220.294	310.489	263.422
LOC100251282	1608.7	1500.88	1611.37	1604.11	1877.3	1797.83
LOC100256435	312.119	648.107	713.163	618.478	328.168	666.241
LOC100853340	1688.49	1191.81	614.055	340.266	2136.96	714.416
LOC109121741	23.4676	59.9525	164.256	144.794	24.3088	167.073
LOC100251356	2918.19	3245.7	3355.12	4539.3	2598.83	3874.45
LOC100261521	3733.69	3447.27	6868.27	11585.6	3754.6	8763.63
LOC100266723	4267.58	4769.32	12899.3	18885.3	4048.51	12668.8
LOC100244399	5391.67	1167.01	602.273	768.444	7097.05	428.444
LOC100256502	1052.52	1248.67	1763.85	1926.8	1163.51	1532.35
LOC100261599	3604.62	3116.49	3667.7	4691.33	3309.31	3659.2
LOC100266792	240.542	193.295	185.048	99.2875	181.211	187.573
LOC104881659	17.6007	9.30297	13.1682	41.3698	17.6791	24.5997
LOC100249560	949.263	1277.61	1022.27	876.005	1057.43	879.438
LOC100254672	71.576	60.9861	126.138	227.534	64.0867	134.273
LOC100259774	12620.9	16214	21879.3	27058.9	13576.4	15968.3
LOC104881945	0	0	2.07919	2.06849	0	0
LOC100264973	0	15.5049	21.485	4.13698	0	14.3498
LOC100242689	2136.72	1729.32	1501.18	1421.05	2508.22	1869.58
LOC100259857	295.691	301.83	264.751	257.527	290.6	291.096
LOC100265045	83.3098	78.5584	173.266	230.637	70.7164	228.572
LOC100242756	39.8948	18.6059	26.3364	17.5822	32.0434	25.6247
LOC100253117	532.714	578.851	1472.76	3969.43	504.959	1892.12
LOC100247899	386.041	356.614	304.948	303.034	437.558	413.07
LOC100247828	258.143	204.665	523.957	202.712	218.779	401.795
LOC100258154	1239.09	1173.21	1143.56	1081.82	1349.14	1118.26
LOC100258246	1247.3	1405.78	1498.4	1004.25	1250.8	1347.86
LOC100263289	63.3624	60.9861	49.9006	70.3286	50.8274	62.5242
LOC100246131	14.0805	2.06733	11.7821	12.4109	14.3643	7.17491
LOC100251273	9.38702	1.03366	4.15839	9.3082	16.5742	1.02499
LOC100256427	1.17338	0	0	0	1.10494	0
LOC100261513	245.236	183.992	378.413	179.959	234.248	274.696
LOC100263385	17.6007	21.7069	48.5145	18.6164	20.9939	38.9495
LOC100241111	1884.44	1438.86	1861.57	2359.11	1964.59	2296.99
LOC104881671	64.5358	50.6495	40.8908	22.7534	36.4631	42.0244
LOC109123773	80.9631	70.2891	53.3659	40.3355	60.7719	76.874
LOC104881672	32.8546	20.6733	28.4156	20.6849	24.3088	35.8745
LOC104881675	52.802	49.6158	47.8214	66.1917	43.0928	92.2488
LOC100259920	786.163	660.511	714.549	763.273	736.997	753.365
LOC100244522	364.921	308.032	155.939	101.356	432.033	209.097
LOC104881679	62.189	52.7168	49.2076	47.5753	47.5126	42.0244
LOC100254793	671.172	522	497.62	490.232	721.528	530.943
LOC104881682	48.1085	84.7604	89.4053	95.1505	70.7164	85.0739
LOC100265107	220.595	176.756	413.066	533.67	199.995	374.12
LOC100265091	6180.18	6039.69	5194.52	4261.09	5982.16	5386.3
LOC100242820	1.17338	0	0	0	0	0
LOC109121805	3.52013	2.06733	4.85145	0	0	4.09995
LOC100247949	23.4676	40.3129	76.9301	32.0616	14.3643	48.1744
LOC100253084	381.348	428.97	453.264	478.855	371.261	480.719
LOC100263341	160.753	207.766	140.692	146.863	162.427	141.448
LOC100251323	3863.93	4107.78	3443.14	4199.03	3835.26	3738.13
LOC100256474	72.7494	100.265	144.85	138.589	39.778	84.0489
LOC100261568	569.088	691.521	737.42	776.718	683.96	786.165
LOC100258216	12.9072	6.20198	11.7821	16.5479	15.4692	5.12493
LOC100266763	272.224	296.661	286.236	355.78	264.082	298.271
LOC100263354	1795.27	2177.93	2539.39	3531.95	1925.92	2963.24
LOC100244444	337.933	252.214	464.353	718.8	173.476	679.566
LOC100254717	776.776	235.675	259.899	173.753	531.478	444.844
LOC100241085	3761.85	1078.11	2099.98	3241.32	1267.37	3510.58
LOC100246202	314.465	361.782	351.384	254.424	285.075	347.47
LOC100251339	2711.68	2639.98	2685.62	3717.08	2809.87	2816.66
LOC100259829	834.272	782.483	882.964	997.012	676.226	1005.51
LOC100265013	1330.61	743.204	746.43	885.313	1469.58	838.439
LOC109121832	18.774	12.404	13.1682	20.6849	15.4692	14.3498
LOC100256486	1072.47	880.681	864.944	1775.8	1071.8	1092.64
LOC100261582	357.88	519.933	634.154	793.266	247.507	783.09
LOC100252990	2330.33	1899.87	1810.28	1311.42	2255.19	1756.83
LOC100258122	490.472	489.956	1129	1661	455.237	999.362
LOC100266776	70.4027	78.5584	687.52	1462.42	71.8213	1111.09
LOC100263258	129.072	315.267	406.829	515.054	99.4449	353.62
LOC100244461	1002.06	479.62	562.768	928.752	1522.61	613.967
LOC100249610	407.162	301.83	762.371	1564.81	798.874	990.137
LOC100254732	313.292	165.386	209.998	378.534	538.108	268.546
LOC100259841	848.352	436.206	331.285	565.732	1354.66	456.119
LOC100246096	982.117	7667.71	5105.11	5998.62	1569.02	1253.56
TL1	340.28	3130.97	5587.48	17375.3	187.84	4349.02
LOC100263272	1525.39	1716.91	11083.5	31868.2	2634.19	11717.6
LOC100258133	481.085	407.263	866.33	1280.39	375.681	843.564
LOC100244525	158.406	221.204	46.4353	25.8561	102.76	74.824
LOC100249676	0	0	2.77226	7.23971	0	1.02499
LOC100241013	2378.44	1286.91	887.815	797.403	2271.76	1278.16
LOC100254797	168.966	89.9287	128.217	236.842	170.161	147.598
LOC100246112	809.631	695.655	813.657	708.458	844.177	739.015
LOC100251254	3156.39	3148.54	2698.1	2995.17	3521.46	2697.76
LOC100265094	578.475	78.5584	242.572	712.595	151.377	663.166
LOC100854513	141.979	65.1208	87.3261	79.6368	83.9757	88.1488
LOC100247951	788.51	49.6158	173.266	50.678	67.4016	184.498
LOC100253072	666.479	105.434	448.413	251.321	85.0807	621.142
LOC104881793	62.189	102.333	164.256	172.719	83.9757	185.523
LOC104881794	52.802	14.4713	38.8116	22.7534	33.1483	137.348
LOC100256411	2729.28	822.796	773.46	688.807	1961.27	989.112
LOC100261574	1071.29	1091.55	981.379	963.916	1104.94	897.888
LOC100266765	0	1.03366	0.693064	0	0	0
LOC100244451	1721.35	912.725	442.868	347.506	1095	468.419
LOC100254724	736.881	656.376	478.907	421.972	874.01	489.944
LOC100261500	3996.53	2329.88	5094.72	14539.4	4702.64	5318.65
LOC100266705	103.257	90.9624	65.8411	68.2601	92.8153	19.4747
MIR399I	0	0	0	1.03424	0	1.02499
LOC100259834	12422.6	14199.4	13423.3	18350.6	12898	14368.3
LOC100265017	608.983	472.384	377.72	346.472	480.65	225.497
LOC100244379	6001.83	3514.45	3981.65	4533.09	9403.07	4020
LOC100249539	1255.51	1269.34	634.154	837.738	1557.97	786.165
LOC100247874	19.9474	44.4475	29.8018	66.1917	35.3582	19.4747
LOC100254814	4403.69	4533.65	2938.59	2883.47	5514.77	2305.19
LOC100252995	127.898	264.618	695.836	925.649	140.328	382.32
LOC100259923	3893.27	3474.14	2757.7	3009.65	4073.93	3340.43
LOC100263264	1643.9	1687.97	1445.73	1835.78	1585.59	1354.01
LOC100246102	503.379	594.356	770.687	723.971	691.695	761.565
LOC100265112	1463.2	7894.09	17743.8	26492.2	4412.04	28273.2
LOC100256403	386.041	356.614	314.651	257.527	454.132	291.096
LOC100261490	0	6.20198	14.5543	19.6506	1.10494	20.4997
LOC100266697	3.52013	2.06733	6.93064	6.20547	4.41977	4.09995
LOC100242824	19692.8	11479.9	5936.79	5263.27	18886.8	10583
LDOX	1622.78	6197.84	20672.7	36148.9	2472.86	10473.3
LOC100253090	34.028	415.533	2382.06	3704.66	143.643	2845.36
LOC100247964	540.927	523.034	323.661	283.383	639.762	349.52
LOC100254803	850.699	932.364	887.815	818.087	969.036	936.838
LOC100265102	675.866	553.01	591.184	657.78	617.664	652.916
LOC109121849	125.551	171.588	122.672	151	146.958	109.674
LOC100242816	4.69351	3.10099	4.85145	7.23971	4.41977	3.07496
LOC100263349	0	0	0.693064	4.13698	0	2.04997
LOC100263358	828.405	729.766	335.443	341.301	497.225	401.795
LOC100241091	625.41	1339.63	1734.74	2441.85	632.028	2353.37
LOC100855232	3253.78	7963.34	9330.72	14272.6	2992.19	12970.2
LOC109124258	72.7494	137.477	250.889	281.315	78.451	425.369
GFH2	921.102	2356.75	3956.01	5288.09	1372.34	6782.34
LOC109121852	0	1.03366	1.38613	1.03424	0	1.02499
LOC100256489	966.863	1145.3	1320.29	1258.68	991.134	1162.33
LOC100261588	2.34676	2.06733	1.38613	0	0	1.02499
LOC100266779	484.605	578.851	507.323	245.116	704.954	327.996
LOC109124259	0	0	0	0	1.10494	0
LOC100244459	137.285	44.4475	45.0492	57.9177	111.599	67.6491
LOC100259839	1.17338	0	0.693064	0	0	2.04997
LOC100242735	152.539	302.863	268.216	194.438	152.482	238.822
LOC100244464	802.59	1173.21	944.647	851.183	1017.65	866.114
LOC100258130	2419.51	1364.44	1688.3	1911.28	1783.38	1624.6
LOC104881874	513.94	486.855	381.185	357.849	499.435	406.92
LOC100254735	1288.37	1075.01	718.708	469.547	1294.99	788.215
LOC100259845	983.291	998.519	1124.84	1297.98	853.017	1236.13
LOC100246107	295.691	146.78	213.464	182.027	291.705	219.347
LOC109121857	201.821	121.972	159.405	140.657	163.532	130.173
LOC100852756	107.951	116.804	139.306	183.061	109.389	175.273
LOC100852786	73.9228	40.3129	53.3659	49.6437	81.7658	67.6491
LOC100265031	3.52013	7.23564	42.97	38.2671	4.41977	15.3748
LOC100251249	17.6007	16.5386	61.6827	156.171	25.4137	77.899
LOC104881905	79.7897	101.299	98.4151	83.7738	77.3461	93.2738
LOC100242743	440.017	335.941	604.352	1010.46	258.557	695.966
LOC100244375	1133.48	1517.42	1207.32	1068.37	1053.01	1457.53
LOC100256891	3170.47	3010.03	2407.01	1777.87	3272.84	2601.42
LOC100263663	213.555	181.925	213.464	237.876	237.563	228.572
LOC100258514	465.831	557.144	530.887	459.205	560.206	420.244
LOC100253377	16.4273	35.1445	9.7029	10.3424	23.2038	8.19989
LOC100260606	28.1611	15.5049	17.3266	17.5822	24.3088	22.5497
LOC100265823	103.257	78.5584	171.88	247.184	66.2966	165.023
LOC100243038	555.008	493.057	377.72	273.041	523.743	604.742
LOC100253287	357.88	138.511	262.671	78.6026	285.075	149.648
LOC100260132	578.475	388.657	437.324	352.677	571.256	427.419
LOC104881987	28.1611	37.2119	18.0197	17.5822	24.3088	16.3998
LOC100243132	12985.8	11691.8	10696.1	12477.1	11443.9	12546.9
LOC100265433	4319.2	2774.35	1632.86	1203.86	4477.23	2052.02
LOC100249883	413.029	216.036	822.667	1735.46	288.39	880.463
LOC104882013	471.698	426.903	571.085	413.698	340.323	376.17
LOC100244756	69.2293	97.1643	226.632	121.007	83.9757	118.898
LOC109124359	0	3.10099	0.693064	3.10273	0	0
LOC100232874	1225.01	1293.11	1194.84	1317.63	1514.88	1086.49
LOC104882022	3.52013	3.10099	2.07919	11.3767	1.10494	14.3498
LOC100249980	1329.44	1608.38	1704.24	1762.35	1411.01	1656.38
LOC100261883	267.53	304.931	268.909	281.315	261.872	290.071
LOC100854222	31.6812	29.9762	31.1879	33.0958	53.0373	16.3998
LOC100255700	1787.05	1097.75	1248.21	1292.81	2066.24	1671.75
LOC100242025	3.52013	5.16832	35.3463	31.0273	1.10494	51.2493
LOC109124140	0	0	13.1682	4.13698	0	9.22488
LOC100250522	5900.92	3889.67	2849.19	1938.17	6057.3	3985.15
LOC104882043	3204.49	2676.15	2727.21	3006.55	3098.26	3296.36
LOC100267708	39.8948	15.5049	22.1781	31.0273	67.4016	28.6996
LOC100262548	1199.19	473.418	1004.25	308.205	709.374	703.141
LOC100241232	417.723	260.483	1238.51	2399.45	598.879	2457.92
LOC100257422	651.225	514.764	496.927	381.636	665.176	560.668
LOC100852434	15.2539	21.7069	48.5145	122.041	29.8335	45.0994
LOC100854486	97.3904	73.3901	62.3758	46.541	100.55	43.0494
LOC100854507	343.8	259.449	324.354	274.075	334.798	256.247
LOC100852507	0	0	0.693064	0	0	0
LOC100852547	28.1611	43.4139	27.0295	34.1301	14.3643	28.6996
LOC100852585	41.0682	43.4139	42.2769	23.7876	29.8335	35.8745
LOC100255688	379.001	403.129	338.908	342.335	381.206	336.196
LOC100852661	167.793	78.5584	79.7024	42.404	259.662	76.874
LOC100257409	83.3098	65.1208	181.583	105.493	174.581	54.3243
LOC100259139	276.917	198.463	249.503	262.698	322.644	259.322
LOC100253994	117.338	126.107	137.92	89.9793	131.488	73.799
LOC100252278	112.644	101.299	85.94	49.6437	110.494	70.7241
LOC100259122	181.874	163.319	282.077	529.533	145.853	1453.43
LOC100257513	434.15	5725.46	3245.62	1386.92	896.109	139.398
LOC100262648	0	0	4.15839	1.03424	0	0
LOC100267804	1751.85	4584.3	1194.15	66.1917	1366.82	230.622
LOC100245490	2352.62	2458.05	2344.64	2161.57	2289.44	2023.32
LOC100250615	185.394	174.689	435.937	624.684	187.84	810.764
LOC100255799	262.837	258.416	289.008	325.787	264.082	314.671
LOC100855013	1.17338	0	0.693064	2.06849	0	1.02499
LOC100260865	2932.27	3680.87	2912.95	3238.22	2783.35	3246.13
LOC100252271	5254.39	2910.8	2670.38	3946.68	6039.62	3667.4
LOC100262529	1287.2	730.8	538.511	582.28	1123.73	659.066
LOC100255681	638.318	599.525	477.521	554.355	576.781	501.218
LOC104877275	847.179	944.768	837.915	961.848	865.171	964.512
LOC100266073	0	2.06733	2.07919	7.23971	0	1.02499
LOC100243757	69.2293	160.218	210.692	224.431	20.9939	109.674
LOC100248906	1.17338	6.20198	22.8711	25.8561	1.10494	7.17491
LOC100253999	7.04027	11.3703	31.1879	9.3082	2.20989	9.22488
LOC100260753	10.5604	44.4475	90.7914	61.0204	7.73461	69.6991
LOC100852959	688.773	207.766	257.127	138.589	501.644	187.573
LOC100265964	350.84	258.416	173.266	155.137	435.348	226.522
LOC100243649	262.837	325.604	284.849	312.342	343.637	321.846
LOC100259128	1189.81	1078.11	832.37	612.273	1140.3	909.163
LOC104882149	18.774	23.7743	27.7226	40.3355	32.0434	28.6996
LOC100855263	8.21365	16.5386	13.8613	13.4452	8.83955	3.07496
LOC100259241	25.8143	38.2455	192.672	354.746	17.6791	175.273
LOC100242021	2283.39	1817.18	1611.37	1865.78	2286.13	1712.75
LOC104882152	1579.37	1826.48	1481.08	2021.95	1771.22	1788.6
LOC104882170	1.17338	4.13465	11.089	12.4109	0	13.3248
LOC100249424	1287.2	1957.76	3056.41	3623.99	1392.23	3500.33
LOC100853058	383.695	352.479	301.483	255.458	401.095	236.772
LOC104882174	2.34676	4.13465	8.31677	2.06849	4.41977	7.17491
LOC100256037	21.1208	4.13465	2.77226	2.06849	19.889	6.14992
LOC109124263	0	0	0	0	0	1.02499
LOC100853434	12.9072	21.7069	19.4058	17.5822	25.4137	14.3498
LOC104882175	1.17338	0	1.38613	1.03424	0	0
LOC100853134	55.1488	47.5485	89.4053	61.0204	71.8213	114.798
LOC104882180	12.9072	3.10099	0.693064	2.06849	5.52472	7.17491
LOC109124264	1.17338	0	0	1.03424	0	1.02499
LOC100853220	177.18	150.915	325.74	386.807	238.668	420.244
LOC100248732	25.8143	70.2891	161.484	210.986	13.2593	134.273
LOC100243594	1934.9	3164.04	2611.47	4083.2	1152.46	3312.76
LOC100243294	792.03	651.208	724.945	1099.4	607.719	963.487
CBL01	15.2539	10.3366	19.4058	37.2328	13.2593	21.5247
LOC100853585	75.0962	87.8614	113.663	124.109	77.3461	106.599
LOC104882473	31.6812	74.4238	86.633	71.3629	50.8274	67.6491
LOC100248998	332.066	311.133	273.76	268.904	304.964	279.821
LOC100257446	212.381	253.247	230.79	255.458	204.415	219.347
LOC100855043	110.298	131.275	89.4053	89.9793	102.76	115.823
LOC100855014	63.3624	75.4574	74.1579	66.1917	66.2966	68.6741
LOC100262569	4885.95	4283.5	3978.88	4361.41	5636.32	4507.89
LOC100854975	1359.94	1438.86	2001.57	2170.88	1559.08	2307.24
LOC100254103	1932.55	2010.47	2142.95	2025.05	2399.94	2169.9
LOC100267731	4.69351	9.30297	43.663	18.6164	7.73461	12.2998
LOC100259220	90.3501	155.049	205.147	114.801	93.9202	110.699
LOC100264398	10180.2	5468.08	9297.46	9866.69	6722.48	9289.45
LOC100242112	336.759	335.941	281.384	205.815	337.008	235.747
LOC100247246	50031.7	51681.1	57039.9	56901	50663.9	50038.8
LOC100252369	4130.29	3417.29	2745.92	2554.58	4608.72	2783.86
LOC100260794	5926.73	8097.72	7101.83	10699.3	5586.6	7721.22
LOC100257499	2052.24	1076.04	793.559	654.677	2404.36	1180.78
LOC100265998	1152.26	1488.48	1507.41	1386.92	1641.95	1477.01
LOC100243688	516.286	386.59	345.146	376.465	457.447	383.345
LOC100262630	7073.12	4530.55	3787.6	4550.68	6983.24	4328.52
LOC100248824	30.5078	11.3703	20.7919	21.7191	39.778	26.6496
LOC109123705	43.415	25.8416	27.7226	15.5137	48.6175	26.6496
LOC100267786	143.152	149.881	275.84	257.527	172.371	339.271
LOC100255836	312.119	71.3228	93.5637	52.7465	890.585	236.772
LOC100260905	2669.43	375.22	518.412	430.246	6963.35	2230.37
LOC100245473	63.3624	10.3366	27.0295	25.8561	95.0252	35.8745
LOC100266107	226.462	180.891	167.722	167.548	291.705	197.822
LOC100248938	436.497	174.689	137.227	100.322	561.311	155.798
LOC100254039	591.382	513.731	320.196	199.609	511.589	217.297
LOC104882453	23.4676	21.7069	22.1781	22.7534	57.4571	29.7246
LOC100264343	5744.86	5793.68	5845.3	7422.77	5654	6418.47
LOC109124194	0	0	0	1.03424	0	0
LOC100250600	0	3.10099	4.85145	17.5822	0	4.09995
LOC104882452	2.34676	27.9089	23.5642	17.5822	2.20989	9.22488
LOC100255785	733.361	733.901	624.451	827.396	669.596	749.265
LOC100257452	290.998	394.859	293.166	324.753	371.261	382.32
LOC100260851	1483.15	411.398	1069.4	772.581	1710.45	1114.16
LOC100262575	96.217	47.5485	133.068	135.486	87.2905	51.2493
LOC100267737	2918.19	1548.43	2246.91	1862.67	2163.48	353.62
LOC100245417	4394.3	4568.79	4494.52	4873.36	5007.6	3823.2
LOC100250547	1189.81	1529.82	1190.68	984.601	1451.9	748.24
LOC100266059	3974.23	3118.56	3183.94	2138.82	3956.8	2191.42
LOC100243743	221.768	331.806	213.464	154.102	156.902	144.523
LOC100248887	359.054	437.24	479.6	440.588	423.193	378.22
LOC100253981	391.908	471.35	406.136	335.095	480.65	402.82
LOC100259116	465.831	470.317	482.373	524.362	445.292	407.945
LOC100255727	246.409	266.685	243.266	239.945	274.026	225.497
LOC100260800	0	0	0	1.03424	2.20989	1.02499
LOC100266004	7.04027	6.20198	0	1.03424	4.41977	2.04997
LOC104882432	37.5481	27.9089	22.1781	15.5137	20.9939	15.3748
LOC100264287	0	1.03366	3.46532	6.20547	1.10494	12.2998
LOC104882430	4.69351	4.13465	1.38613	0	1.10494	2.04997
LOC104882427	3.52013	1.03366	2.07919	2.06849	2.20989	1.02499
LOC100242004	1768.28	1623.88	1944.74	2231.9	1763.49	1876.75
LOC109123733	3.52013	4.13465	5.54451	3.10273	4.41977	5.12493
LOC100247087	792.03	202.598	1413.85	1085.96	904.949	427.419
LOC100247147	934.009	714.261	689.599	502.643	827.603	699.041
LOC100252262	1456.16	1300.35	1848.4	2788.32	1745.81	1873.68
LOC104882412	80.9631	42.3802	78.3163	105.493	55.2472	101.474
LOC109123739	1.17338	3.10099	2.07919	3.10273	0	5.12493
LOC109123738	2.34676	11.3703	6.23758	11.3767	1.10494	8.19989
LOC100262694	105.604	15.5049	659.797	2401.52	106.075	809.739
LOC100267844	409.509	246.012	326.433	239.945	300.545	253.172
LOC100245538	1740.12	1732.42	1724.34	1981.61	1725.92	1934.15
LOC100250662	4433.02	4294.87	4189.57	4968.51	4332.48	4624.74
LOC100262516	8.21365	31.0099	180.197	299.931	6.62966	69.6991
LOC100267676	107.951	21.7069	55.4451	73.4314	13.2593	95.3237
LOC100245362	560.875	555.077	508.016	431.28	615.454	472.519
LOC100250494	2539.19	2654.45	2917.8	2856.58	2662.91	2322.62
LOC100255670	1557.07	1730.35	2011.27	2179.15	1687.25	1694.3
LOC100260742	869.473	1082.25	1006.33	1014.59	765.726	900.963
LOC100265951	0	0	0.693064	2.06849	0	0
LOC100242061	2095.65	2085.93	1194.15	850.149	2278.39	1326.33
LOC104882366	4.69351	3.10099	2.77226	1.03424	2.20989	2.04997
LOC100243854	83.3098	48.5822	20.0989	4.13698	95.0252	9.22488
LOC100247200	786.163	916.859	739.5	745.69	950.252	659.066
LOC100257457	1675.58	2923.2	3249.09	3528.84	1871.77	2902.76
LOC100249004	842.485	1056.4	1212.86	1368.31	1090.58	1072.14
LOC100245421	271.05	200.531	203.761	482.992	236.458	238.822
LOC100250549	1675.58	1583.57	933.558	434.383	1713.77	1183.86
LOC100255731	1091.24	6207.15	1258.6	660.882	1366.82	1444.21
LOC100260803	1336.48	1339.63	1065.24	750.862	1548.03	1004.49
LOC100259066	5717.87	4447.85	4059.28	3129.62	5831.89	4734.41
LOC100264235	214.728	218.103	211.385	187.198	274.026	156.823
LOC100254109	612.503	493.057	417.225	369.225	533.688	360.795
LOC100259229	12596.2	9499.36	2975.32	1545.16	11986.4	3687.9
LOC100241958	1505.44	1059.5	1650.19	2577.34	1170.14	1771.18
LOC100264404	68.0559	57.8851	50.5937	16.5479	90.6054	19.4747
LOC100252219	329.719	309.065	187.127	265.801	811.029	324.921
LOC100257566	4260.54	2905.63	1396.52	1131.46	4373.37	1791.68
LOC100242119	1920.82	1921.58	1553.85	1480	2365.68	1949.52
PALM1	15.2539	6.20198	15.2474	6.20547	26.5186	11.2749
LOC100252374	1681.45	1643.52	1678.6	1850.26	1628.69	1579.5
LOC100247252	14396.2	13817	9405.57	8681.45	14565.4	10926.4
LOC100243800	1737.77	1390.28	5204.91	13491.7	1960.17	5379.13
LOC100257503	2106.21	2075.6	957.122	582.28	3234.17	1048.56
LOC100262636	2.34676	4.13465	6.93064	4.13698	2.20989	1.02499
LOC100267793	12.9072	8.26931	18.0197	28.9588	4.41977	5.12493
[truncated: 22,091 more rows]
