# Supplementary material for: A systems biology framework integrating cross-species transcriptomics and PPI networks for Xylella fastidiosa resistance gene identification
Source: BMC Plant Biol. 2025 Aug 11;25:1062. doi: 10.1186/s12870-025-07102-8 (PMC12337395; doi:10.1186/s12870-025-07102-8)
Supplement: Supplementary file 10 — Supplementary Material 10. [file 12870_2025_7102_MOESM10_ESM.xlsx]

## Sheet: Sheet 1
List of unique genes in each comparison
SL No.	C1 TAIR ID	C2 TAIR ID	C3 TAIR ID	C4 TAIR ID	C5 TAIR ID
1	AT1G01090	AT1G03060	AT1G01200	AT1G01040	AT1G01610
2	AT1G01710	AT1G05470	AT1G04110	AT1G02730	AT1G02010
3	AT1G02145	AT1G06690	AT1G04560	AT1G03560	AT1G02020
4	AT1G03520	AT1G08420	AT1G04850	AT1G04080	AT1G02110
5	AT1G04410	AT1G08750	AT1G07040	AT1G09010	AT1G02150
6	AT1G04910	AT1G10385	AT1G07050	AT1G09090	AT1G02850
7	AT1G05350	AT1G12000	AT1G07090	AT1G09160	AT1G03100
8	AT1G05590	AT1G12840	AT1G07400	AT1G10740	AT1G03160
9	AT1G05620	AT1G14020	AT1G07720	AT1G11600	AT1G03220
10	AT1G05840	AT1G15060	AT1G09575	AT1G13560	AT1G03390
11	AT1G06290	AT1G19880	AT1G10370	AT1G14000	AT1G04010
12	AT1G06730	AT1G20080	AT1G10550	AT1G15510	AT1G04210
13	AT1G07360	AT1G20930	AT1G10630	AT1G16180	AT1G04970
14	AT1G08410	AT1G20960	AT1G11475	AT1G18470	AT1G05230
15	AT1G08470	AT1G21410	AT1G11530	AT1G20510	AT1G05310
16	AT1G08510	AT1G21780	AT1G12460	AT1G21450	AT1G05500
17	AT1G08620	AT1G22020	AT1G13245	AT1G23190	AT1G06490
18	AT1G09430	AT1G24340	AT1G13280	AT1G29050	AT1G06750
19	AT1G09620	AT1G24490	AT1G13710	AT1G29690	AT1G06890
20	AT1G09770	AT1G26500	AT1G14700	AT1G31800	AT1G06950
21	AT1G09840	AT1G27340	AT1G14720	AT1G31930	AT1G07110
22	AT1G09960	AT1G28520	AT1G15550	AT1G44900	AT1G08070
23	AT1G10490	AT1G30410	AT1G17455	AT1G48030	AT1G08190
24	AT1G10580	AT1G31740	AT1G18210	AT1G48520	AT1G08860
25	AT1G10700	AT1G34210	AT1G18660	AT1G48600	AT1G09850
26	AT1G10840	AT1G38131	AT1G19110	AT1G49380	AT1G10210
27	AT1G10850	AT1G45150	AT1G22170	AT1G50450	AT1G10270
28	AT1G11660	AT1G49670	AT1G23000	AT1G53430	AT1G10520
29	AT1G12230	AT1G50410	AT1G24020	AT1G53570	AT1G11170
30	AT1G12430	AT1G53140	AT1G27290	AT1G53590	AT1G11290
31	AT1G13860	AT1G55180	AT1G28220	AT1G53750	AT1G14030
32	AT1G14650	AT1G55610	AT1G28330	AT1G54100	AT1G14520
33	AT1G16280	AT1G60710	AT1G28680	AT1G55490	AT1G15170
34	AT1G16350	AT1G62050	AT1G29930	AT1G57590	AT1G16300
35	AT1G17370	AT1G67370	AT1G30880	AT1G57720	AT1G16720
36	AT1G17720	AT1G68540	AT1G31170	AT1G64950	AT1G16970
37	AT1G17870	AT1G69040	AT1G31230	AT1G67560	AT1G17220
38	AT1G18040	AT1G70730	AT1G32170	AT1G67900	AT1G17650
39	AT1G20550	AT1G71810	AT1G33055	AT1G68750	AT1G17890
40	AT1G21080	AT1G72550	AT1G33811	AT1G69450	AT1G18560
41	AT1G21400	AT1G73430	AT1G35180	AT1G71240	AT1G19250
42	AT1G21980	AT1G73680	AT1G35910	AT1G74210	AT1G19430
43	AT1G22150	AT1G73980	AT1G42480	AT1G74800	AT1G19850
44	AT1G22460	AT1G75330	AT1G45688	AT1G75020	AT1G20160
45	AT1G23030	AT1G76850	AT1G49430	AT1G76900	AT1G20650
46	AT1G23820	AT1G77590	AT1G49975	AT1G79560	AT1G22380
47	AT1G24120	AT1G77610	AT1G50670	AT1G80030	AT1G22400
48	AT1G25280	AT1G78130	AT1G51060	AT2G01460	AT1G22410
49	AT1G25350	AT1G78980	AT1G52245	AT2G02800	AT1G23010
50	AT1G26170	AT1G80070	AT1G52920	AT2G04350	AT1G23180
51	AT1G26520	AT1G80560	AT1G53035	AT2G04560	AT1G24540
52	AT1G29150	AT2G01210	AT1G54210	AT2G04740	AT1G24610
53	AT1G29940	AT2G05070	AT1G56220	AT2G06510	AT1G26120
54	AT1G30000	AT2G13680	AT1G56300	AT2G16570	AT1G26190
55	AT1G30440	AT2G20990	AT1G60500	AT2G17290	AT1G26230
56	AT1G30460	AT2G21190	AT1G62740	AT2G19560	AT1G27680
57	AT1G30470	AT2G21390	AT1G63460	AT2G21340	AT1G27980
58	AT1G30510	AT2G21480	AT1G65520	AT2G21710	AT1G28240
59	AT1G30960	AT2G21790	AT1G67340	AT2G22310	AT1G29200
60	AT1G31770	AT2G22780	AT1G68220	AT2G22740	AT1G29820
61	AT1G31910	AT2G23150	AT1G68660	AT2G24300	AT1G30080
62	AT1G31970	AT2G25220	AT1G69490	AT2G26600	AT1G30220
63	AT1G32930	AT2G26140	AT1G72820	AT2G27600	AT1G31070
64	AT1G42440	AT2G26930	AT1G75250	AT2G27680	AT1G31190
65	AT1G44820	AT2G27900	AT1G75380	AT2G28000	AT1G31480
66	AT1G47056	AT2G28630	AT1G75580	AT2G28290	AT1G31650
67	AT1G47128	AT2G28930	AT1G75750	AT2G28390	AT1G31690
68	AT1G47550	AT2G30800	AT1G76080	AT2G31170	AT1G32500
69	AT1G48050	AT2G32010	AT1G76560	AT2G32290	AT1G32780
70	AT1G49040	AT2G33670	AT1G77700	AT2G34640	AT1G33110
71	AT1G49820	AT2G34680	AT1G77760	AT2G35710	AT1G33250
72	AT1G50500	AT2G35800	AT1G78380	AT2G35920	AT1G33430
73	AT1G50920	AT2G36190	AT1G79480	AT2G36390	AT1G34550
74	AT1G52640	AT2G37310	AT1G80170	AT2G39800	AT1G34580
75	AT1G53390	AT2G39200	AT2G03350	AT2G40370	AT1G36160
76	AT1G53840	AT2G39220	AT2G04240	AT2G42160	AT1G43190
77	AT1G54220	AT2G41670	AT2G04570	AT2G44760	AT1G45160
78	AT1G55150	AT2G42005	AT2G04690	AT2G44830	AT1G47240
79	AT1G55320	AT2G43790	AT2G04780	AT2G48110	AT1G48090
80	AT1G55350	AT2G44020	AT2G06925	AT3G01120	AT1G48270
81	AT1G55620	AT2G44160	AT2G14620	AT3G02130	AT1G48420
82	AT1G55840	AT2G47330	AT2G15220	AT3G03250	AT1G48850
83	AT1G55880	AT3G01930	AT2G16230	AT3G03910	AT1G48930
84	AT1G56310	AT3G02110	AT2G17230	AT3G05350	AT1G49730
85	AT1G57820	AT3G02230	AT2G18400	AT3G05630	AT1G49960
86	AT1G58060	AT3G02280	AT2G18890	AT3G05640	AT1G50940
87	AT1G59610	AT3G03780	AT2G19900	AT3G06500	AT1G51310
88	AT1G59760	AT3G03960	AT2G20470	AT3G08760	AT1G51610
89	AT1G59900	AT3G05530	AT2G21250	AT3G09410	AT1G51680
90	AT1G60030	AT3G07890	AT2G21660	AT3G10370	AT1G52190
91	AT1G60160	AT3G10350	AT2G22240	AT3G11170	AT1G52510
92	AT1G60560	AT3G10980	AT2G22560	AT3G11320	AT1G53270
93	AT1G61890	AT3G13770	AT2G23090	AT3G11710	AT1G53280
94	AT1G62340	AT3G13870	AT2G23910	AT3G13600	AT1G53440
95	AT1G63660	AT3G14370	AT2G24940	AT3G16785	AT1G54560
96	AT1G63680	AT3G14830	AT2G25605	AT3G16830	AT1G54570
97	AT1G63690	AT3G16910	AT2G25950	AT3G19830	AT1G55020
98	AT1G64110	AT3G18480	AT2G28660	AT3G20630	AT1G55360
99	AT1G64530	AT3G20330	AT2G29590	AT3G20660	AT1G55510
100	AT1G65440	AT3G21820	AT2G30160	AT3G21420	AT1G55850
101	AT1G65950	AT3G23750	AT2G30860	AT3G21630	AT1G55930
102	AT1G67300	AT3G26950	AT2G32150	AT3G27170	AT1G56000
103	AT1G67580	AT3G27120	AT2G32650	AT3G44110	AT1G56180
104	AT1G70330	AT3G27540	AT2G34060	AT3G46100	AT1G58030
105	AT1G71040	AT3G42950	AT2G34620	AT3G48830	AT1G60680
106	AT1G71270	AT3G44330	AT2G36690	AT3G54460	AT1G60940
107	AT1G71840	AT3G46520	AT2G36830	AT3G55320	AT1G60990
108	AT1G71900	AT3G46920	AT2G37130	AT3G55760	AT1G61010
109	AT1G72160	AT3G48150	AT2G37710	AT3G56140	AT1G61290
110	AT1G72340	AT3G48520	AT2G37870	AT3G58970	AT1G62430
111	AT1G72470	AT3G51800	AT2G40080	AT3G60750	AT1G62440
112	AT1G72680	AT3G51830	AT2G41380	AT3G62130	AT1G62620
113	AT1G72710	AT3G53580	AT2G41480	AT3G62700	AT1G63000
114	AT1G72960	AT3G54220	AT2G42670	AT4G01010	AT1G64430
115	AT1G72990	AT3G56440	AT2G43780	AT4G01870	AT1G64600
116	AT1G73660	AT3G56840	AT2G43810	AT4G02330	AT1G65450
117	AT1G73670	AT3G58640	AT2G44360	AT4G02500	AT1G65840
118	AT1G73720	AT3G63090	AT2G44740	AT4G02990	AT1G66430
119	AT1G74920	AT3G63220	AT2G45470	AT4G03550	AT1G66950
120	AT1G75780	AT4G00290	AT2G46330	AT4G04960	AT1G67480
121	AT1G75820	AT4G02050	AT2G47240	AT4G12070	AT1G67840
122	AT1G75850	AT4G02480	AT2G47460	AT4G14350	AT1G68400
123	AT1G77130	AT4G04910	AT3G02040	AT4G15090	AT1G68470
124	AT1G77405	AT4G11350	AT3G02570	AT4G15900	AT1G68820
125	AT1G77740	AT4G14500	AT3G03920	AT4G16760	AT1G68830
126	AT1G79020	AT4G18050	AT3G03990	AT4G19450	AT1G69670
127	AT1G79230	AT4G18905	AT3G04720	AT4G21520	AT1G69870
128	AT1G79340	AT4G19120	AT3G05880	AT4G23940	AT1G69910
129	AT1G79380	AT4G19860	AT3G06035	AT4G25120	AT1G70300
130	AT1G79420	AT4G22130	AT3G06130	AT4G25160	AT1G70530
131	AT1G79550	AT4G24550	AT3G06610	AT4G25440	AT1G70550
132	AT1G79600	AT4G24780	AT3G06890	AT4G25730	AT1G70580
133	AT1G79860	AT4G29720	AT3G07090	AT4G29010	AT1G71020
134	AT1G79930	AT4G31390	AT3G07510	AT4G31170	AT1G71090
135	AT1G79940	AT4G31750	AT3G07880	AT4G35250	AT1G71460
136	AT1G80280	AT4G32830	AT3G07940	AT4G36210	AT1G72280
137	AT1G80410	AT4G33490	AT3G09085	AT4G39620	AT1G72330
138	AT1G80460	AT4G33680	AT3G10185	AT4G39640	AT1G73060
139	AT2G01600	AT4G35740	AT3G10950	AT5G01010	AT1G73360
140	AT2G03530	AT4G36940	AT3G11950	AT5G01330	AT1G73390
141	AT2G03590	AT4G36960	AT3G12500	AT5G01850	AT1G73480
142	AT2G03620	AT5G08020	AT3G13230	AT5G01920	AT1G73590
143	AT2G04305	AT5G08740	AT3G14430	AT5G02100	AT1G73600
144	AT2G05170	AT5G09400	AT3G14850	AT5G02290	AT1G73710
145	AT2G05320	AT5G10170	AT3G15260	AT5G04870	AT1G74320
146	AT2G06990	AT5G10560	AT3G15580	AT5G04970	AT1G74640
147	AT2G07180	AT5G12040	AT3G15840	AT5G05780	AT1G75200
148	AT2G12400	AT5G15250	AT3G16120	AT5G07360	AT1G75710
149	AT2G13650	AT5G18620	AT3G16640	AT5G10240	AT1G76050
150	AT2G16090	AT5G19640	AT3G17790	AT5G12480	AT1G76140
151	AT2G16370	AT5G19820	AT3G17930	AT5G13160	AT1G76250
152	AT2G16405	AT5G20520	AT3G17980	AT5G13280	AT1G76730
153	AT2G16440	AT5G20730	AT3G20060	AT5G14230	AT1G76990
154	AT2G16920	AT5G23720	AT3G21150	AT5G14390	AT1G77000
155	AT2G17420	AT5G27740	AT3G22142	AT5G14640	AT1G77020
156	AT2G17500	AT5G27930	AT3G22210	AT5G14940	AT1G77110
157	AT2G17820	AT5G35200	AT3G22740	AT5G16210	AT1G77210
158	AT2G18330	AT5G35730	AT3G22840	AT5G16300	AT1G77220
159	AT2G19860	AT5G37020	AT3G23490	AT5G16880	AT1G78770
160	AT2G20050	AT5G37510	AT3G23600	AT5G19620	AT1G78830
161	AT2G20650	AT5G40540	AT3G23830	AT5G20280	AT1G79080
162	AT2G21470	AT5G41330	AT3G24100	AT5G20350	AT1G79440
163	AT2G21520	AT5G41610	AT3G24420	AT5G20620	AT1G79710
164	AT2G21540	AT5G42240	AT3G25250	AT5G22110	AT1G80310
165	AT2G21630	AT5G42270	AT3G25570	AT5G24240	AT1G80380
166	AT2G22010	AT5G44240	AT3G26060	AT5G25100	AT1G80480
167	AT2G23140	AT5G46240	AT3G29240	AT5G26030	AT1G80530
168	AT2G23460	AT5G46280	AT3G30180	AT5G35970	AT1G80600
169	AT2G25270	AT5G47810	AT3G32930	AT5G40890	AT1G80660
170	AT2G26280	AT5G48450	AT3G44380	AT5G41370	AT1G80770
171	AT2G26870	AT5G48970	AT3G45310	AT5G41460	AT1G80950
172	AT2G26900	AT5G49610	AT3G45970	AT5G45110	AT2G01140
173	AT2G28100	AT5G50300	AT3G45980	AT5G49830	AT2G01170
174	AT2G28800	AT5G52800	AT3G47160	AT5G51050	AT2G01320
175	AT2G29650	AT5G54800	AT3G47370	AT5G51300	AT2G01480
176	AT2G29690	AT5G55070	AT3G49690	AT5G52910	AT2G01690
177	AT2G30050	AT5G58160	AT3G49750	AT5G53130	AT2G01910
178	AT2G30880	AT5G58960	AT3G50260	AT5G54960	AT2G02010
179	AT2G31060	AT5G61580	AT3G50845	AT5G56030	AT2G02220
180	AT2G31240	AT5G63770	AT3G50930	AT5G56900	AT2G02400
181	AT2G31810	AT5G63930	AT3G51030	AT5G58430	AT2G02980
182	AT2G31820	AT5G64500	AT3G51880	AT5G58440	AT2G04160
183	AT2G32000	AT5G64840	AT3G52105	AT5G62190	AT2G04280
184	AT2G32810	AT5G65780	AT3G53630	AT5G64580	AT2G05710
185	AT2G33630	AT5G66240	AT3G53750	AT5G66200	AT2G07680
186	AT2G33840	AT5G66760	AT3G53990	AT5G66210	AT2G07734
187	AT2G34040		AT3G54390	AT5G66280	AT2G13100
188	AT2G34250		AT3G55120	AT5G66750	AT2G13810
189	AT2G34500		AT3G55240	ATCG00120	AT2G14520
190	AT2G34590		AT3G56710		AT2G17930
191	AT2G34630		AT3G57240		AT2G18710
192	AT2G35020		AT3G57550		AT2G18730
193	AT2G36850		AT3G58120		AT2G18750
194	AT2G36970		AT3G58170		AT2G18940
195	AT2G37050		AT3G59540		AT2G20770
196	AT2G37570		AT3G61060		AT2G20860
197	AT2G38110		AT3G61110		AT2G21280
198	AT2G38280		AT3G61260		AT2G21370
199	AT2G38770		AT3G61580		AT2G22120
200	AT2G39350		AT3G61620		AT2G22650
201	AT2G39940		AT3G62950		AT2G22730
202	AT2G40690		AT3G63060		AT2G23060
203	AT2G40730		AT3G63088		AT2G23420
204	AT2G40890		AT4G04330		AT2G23890
205	AT2G41500		AT4G04830		AT2G24170
206	AT2G41560		AT4G08950		AT2G24270
207	AT2G41740		AT4G10270		AT2G24820
208	AT2G42600		AT4G11280		AT2G25050
209	AT2G42790		AT4G11640		AT2G26080
210	AT2G43400		AT4G11650		AT2G26570
211	AT2G43850		AT4G13180		AT2G26710
212	AT2G44280		AT4G13240		AT2G26800
213	AT2G44900		AT4G14540		AT2G27190
214	AT2G44980		AT4G14940		AT2G27210
215	AT2G45030		AT4G16520		AT2G27610
216	AT2G45500		AT4G17900		AT2G29050
217	AT2G45540		AT4G18570		AT2G29990
218	AT2G45770		AT4G18760		AT2G30520
219	AT2G46290		AT4G19010		AT2G31320
220	AT2G46660		AT4G21580		AT2G31800
221	AT2G47000		AT4G23500		AT2G31880
222	AT2G47160		AT4G24140		AT2G33680
223	AT2G47420		AT4G24610		AT2G35060
224	AT2G47970		AT4G24990		AT2G35720
225	AT3G01040		AT4G25810		AT2G35770
226	AT3G01380		AT4G27030		AT2G36250
227	AT3G01720		AT4G27130		AT2G36310
228	AT3G02420		AT4G27450		AT2G36810
229	AT3G04610		AT4G27670		AT2G36870
230	AT3G05060		AT4G28100		AT2G37290
231	AT3G05320		AT4G28250		AT2G37840
232	AT3G05580		AT4G28530		AT2G38060
233	AT3G05840		AT4G28720		AT2G38330
234	AT3G05940		AT4G28780		AT2G38400
235	AT3G06550		AT4G29230		AT2G38510
236	AT3G06720		AT4G30080		AT2G38620
237	AT3G07790		AT4G30610		AT2G39450
238	AT3G08550		AT4G31330		AT2G39570
239	AT3G08840		AT4G32940		AT2G39670
240	AT3G09550		AT4G35000		AT2G40840
241	AT3G09720		AT4G35190		AT2G40860
242	AT3G09830		AT4G35750		AT2G42490
243	AT3G09880		AT4G35770		AT2G42920
244	AT3G09920		AT4G37450		AT2G45290
245	AT3G10530		AT4G38660		AT2G45340
246	AT3G10600		AT4G39010		AT2G46420
247	AT3G11670		AT4G39090		AT2G46620
248	AT3G13682		AT5G01520		AT2G46920
249	AT3G13930		AT5G02160		AT2G47020
250	AT3G15460		AT5G02790		AT2G47600
251	AT3G16340		AT5G04070		AT2G47830
252	AT3G16560		AT5G05340		AT2G47850
253	AT3G16620		AT5G05360		AT2G48060
254	AT3G16630		AT5G06720		AT3G01060
255	AT3G16950		AT5G06860		AT3G01180
256	AT3G17770		AT5G08180		AT3G01400
257	AT3G17970		AT5G08290		AT3G01420
258	AT3G18520		AT5G09250		AT3G01480
259	AT3G18600		AT5G09830		AT3G01910
260	AT3G19120		AT5G10860		AT3G02065
261	AT3G19300		AT5G10980		AT3G02720
262	AT3G19340		AT5G16340		AT3G02875
263	AT3G19490		AT5G16740		AT3G03520
264	AT3G19760		AT5G19040		AT3G03680
265	AT3G19820		AT5G19140		AT3G04480
266	AT3G19960		AT5G19860		AT3G05510
267	AT3G20050		AT5G20150		AT3G05850
268	AT3G20300		AT5G20660		AT3G06030
269	AT3G20500		AT5G22920		AT3G06080
270	AT3G20560		AT5G23940		AT3G06350
271	AT3G20650		AT5G24318		AT3G06483
272	AT3G20810		AT5G24490		AT3G06560
273	AT3G21110		AT5G25880		AT3G06670
274	AT3G23990		AT5G27280		AT3G07130
275	AT3G24000		AT5G27320		AT3G07320
276	AT3G24180		AT5G37660		AT3G08010
277	AT3G24200		AT5G38710		AT3G08960
278	AT3G25230		AT5G39380		AT3G09580
279	AT3G25560		AT5G40150		AT3G09780
280	AT3G25840		AT5G40370		AT3G10050
281	AT3G26370		AT5G40670		AT3G10410
282	AT3G26700		AT5G40960		AT3G11760
283	AT3G27000		AT5G42340		AT3G11920
284	AT3G27440		AT5G46030		AT3G11945
285	AT3G27580		AT5G46530		AT3G12080
286	AT3G28730		AT5G47390		AT3G12290
287	AT3G28760		AT5G47650		AT3G13000
288	AT3G44600		AT5G49330		AT3G13050
289	AT3G44820		AT5G49800		AT3G13330
290	AT3G46980		AT5G50210		AT3G13490
291	AT3G47040		AT5G52190		AT3G13860
292	AT3G47990		AT5G54390		AT3G14075
293	AT3G48170		AT5G54580		AT3G14410
294	AT3G48260		AT5G55190		AT3G14570
295	AT3G49050		AT5G55730		AT3G15410
296	AT3G51370		AT5G56890		AT3G15470
297	AT3G52850		AT5G58070		AT3G15880
298	AT3G52880		AT5G58480		AT3G16260
299	AT3G53570		AT5G58770		AT3G16290
300	AT3G53760		AT5G58800		AT3G16810
301	AT3G54010		AT5G58920		AT3G17240
302	AT3G54250		AT5G59070		AT3G17410
303	AT3G54470		AT5G59845		AT3G17650
304	AT3G54670		AT5G60900		AT3G18020
305	AT3G55010		AT5G61640		AT3G18110
306	AT3G55260		AT5G61670		AT3G18390
307	AT3G55360		AT5G63420		AT3G19620
308	AT3G56120		AT5G63500		AT3G19720
309	AT3G56150		AT5G64140		AT3G19770
310	AT3G57050		AT5G65360		AT3G20020
311	AT3G57150		AT5G65730		AT3G20790
312	AT3G57300		AT5G66330		AT3G21360
313	AT3G57650		AT5G66600		AT3G21640
314	AT3G58610		AT5G67200		AT3G22150
315	AT3G60830		AT5G67400		AT3G22440
316	AT3G61710		ATCG00180		AT3G22960
317	AT3G62360		ATCG00270		AT3G23020
318	AT3G63130		ATCG00280		AT3G23150
319	AT3G66658		ATCG00690		AT3G23510
320	AT4G00630		ATCG00700		AT3G23530
321	AT4G00660		ATCG00800		AT3G23580
322	AT4G03080				AT3G23670
323	AT4G07410				AT3G23790
324	AT4G08540				AT3G23940
325	AT4G09730				AT3G24320
326	AT4G10180				AT3G24460
327	AT4G10790				AT3G25410
328	AT4G10840				AT3G25660
329	AT4G11810				AT3G25900
330	AT4G12130				AT3G26570
331	AT4G12400				AT3G27020
332	AT4G13360				AT3G27390
333	AT4G14230				AT3G27470
334	AT4G14570				AT3G27925
335	AT4G15530				AT3G28700
336	AT4G15850				AT3G28960
337	AT4G16340				AT3G29090
338	AT4G17150				AT3G29230
339	AT4G17230				AT3G30380
340	AT4G19006				AT3G42170
341	AT4G20980				AT3G42640
342	AT4G21060				AT3G42660
343	AT4G21470				AT3G43210
344	AT4G21660				AT3G43860
345	AT4G21800				AT3G44680
346	AT4G22350				AT3G45140
347	AT4G22910				AT3G45290
348	AT4G23460				AT3G45620
349	AT4G23650				AT3G45890
350	AT4G24160				AT3G46790
351	AT4G27585				AT3G47930
352	AT4G27650				AT3G47950
353	AT4G27940				AT3G48110
354	AT4G29510				AT3G48500
355	AT4G29840				AT3G48950
356	AT4G30310				AT3G49350
357	AT4G30360				AT3G49640
358	AT4G30700				AT3G49950
359	AT4G30810				AT3G50390
360	AT4G31180				AT3G50820
361	AT4G33070				AT3G51470
362	AT4G33520				AT3G52200
363	AT4G34110				AT3G52490
364	AT4G34320				AT3G52940
365	AT4G34460				AT3G53150
366	AT4G34910				AT3G53360
367	AT4G35260				AT3G53480
368	AT4G35300				AT3G54700
369	AT4G35310				AT3G54870
370	AT4G35870				AT3G55070
371	AT4G36490				AT3G55090
372	AT4G36670				AT3G55400
373	AT4G39910				AT3G55550
374	AT5G01310				AT3G55800
375	AT5G01620				AT3G56630
376	AT5G03570				AT3G56960
377	AT5G03795				AT3G57060
378	AT5G04160				AT3G57330
379	AT5G04310				AT3G57610
380	AT5G04770				AT3G57620
381	AT5G05200				AT3G58040
382	AT5G05920				AT3G58140
383	AT5G06830				AT3G58490
384	AT5G07350				AT3G58750
385	AT5G07590				AT3G59010
386	AT5G07710				AT3G59030
387	AT5G07740				AT3G59040
388	AT5G08500				AT3G59420
389	AT5G08580				AT3G59850
390	AT5G09420				AT3G61080
391	AT5G09810				AT3G61320
392	AT5G09900				AT3G61610
393	AT5G10200				AT3G62110
394	AT5G10930				AT3G62770
395	AT5G11880				AT3G62890
396	AT5G12370				AT3G62910
397	AT5G13010				AT3G63250
398	AT5G13520				AT3G63470
399	AT5G13530				AT4G00230
400	AT5G13700				AT4G00350
401	AT5G13840				AT4G01037
402	AT5G14050				AT4G01040
403	AT5G14170				AT4G01220
404	AT5G14220				AT4G01240
405	AT5G14570				AT4G01690
406	AT5G14720				AT4G01730
407	AT5G15550				AT4G01810
408	AT5G15640				AT4G02680
409	AT5G16715				AT4G02820
410	AT5G17020				AT4G02900
411	AT5G17310				AT4G03100
412	AT5G17410				AT4G03230
413	AT5G17440				AT4G03390
414	AT5G17620				AT4G04720
415	AT5G18410				AT4G04850
416	AT5G19160				AT4G04880
417	AT5G19330				AT4G04920
418	AT5G19350				AT4G04930
419	AT5G19390				AT4G06599
420	AT5G19740				AT4G09140
421	AT5G20490				AT4G09160
422	AT5G20840				AT4G09670
423	AT5G21040				AT4G09810
424	AT5G21222				AT4G10260
425	AT5G23050				AT4G11160
426	AT5G23190				AT4G11570
427	AT5G24340				AT4G13400
428	AT5G25220				AT4G13420
429	AT5G25250				AT4G13430
430	AT5G25400				AT4G14605
431	AT5G25900				AT4G14950
432	AT5G27410				AT4G15240
433	AT5G27640				AT4G15480
434	AT5G28740				AT4G15840
435	AT5G36170				AT4G16600
436	AT5G37340				AT4G16745
437	AT5G37690				AT4G17260
438	AT5G37710				AT4G17370
439	AT5G38460				AT4G17380
440	AT5G38530				AT4G17550
441	AT5G40200				AT4G17740
442	AT5G40760				AT4G18130
443	AT5G40850				AT4G18240
444	AT5G41940				AT4G19160
445	AT5G42090				AT4G19880
446	AT5G42740				AT4G20270
447	AT5G43400				AT4G21160
448	AT5G43920				AT4G21705
449	AT5G44070				AT4G21770
450	AT5G44635				AT4G22590
451	AT5G45300				AT4G22730
452	AT5G47040				AT4G22790
453	AT5G47770				AT4G23895
454	AT5G48060				AT4G23980
455	AT5G48370				AT4G24040
456	AT5G48570				AT4G25450
457	AT5G48800				AT4G25960
458	AT5G49160				AT4G26510
459	AT5G49960				AT4G27070
460	AT5G49970				AT4G27480
461	AT5G50640				AT4G27760
462	AT5G51460				AT4G27800
463	AT5G51970				AT4G28080
464	AT5G52820				AT4G28220
465	AT5G53000				AT4G28706
466	AT5G53180				AT4G29060
467	AT5G53450				AT4G29140
468	AT5G54130				AT4G29380
469	AT5G54830				AT4G29890
470	AT5G55120				AT4G30060
471	AT5G55180				AT4G30825
472	AT5G56680				AT4G31120
473	AT5G56730				AT4G31210
474	AT5G56750				AT4G31350
475	AT5G57020				AT4G31540
476	AT5G57190				AT4G31600
477	AT5G57690				AT4G31850
478	AT5G57940				AT4G32060
479	AT5G58230				AT4G32180
480	AT5G59160				AT4G32300
481	AT5G59210				AT4G32700
482	AT5G60620				AT4G33080
483	AT5G60640				AT4G33090
484	AT5G60710				AT4G33760
485	AT5G60940				AT4G33950
486	AT5G63710				AT4G33990
487	AT5G63870				AT4G35360
488	AT5G63890				AT4G36250
489	AT5G63970				AT4G36810
490	AT5G63980				AT4G36945
491	AT5G64630				AT4G37040
492	AT5G65750				AT4G37990
493	AT5G65820				AT4G38430
494	AT5G66420				AT4G38640
495	AT5G67630				AT4G39110
496					AT4G39980
497					AT5G01960
498					AT5G02250
499					AT5G03070
500					AT5G03730
501					AT5G03770
502					AT5G04050
503					AT5G04220
504					AT5G04710
505					AT5G04885
506					AT5G06120
507					AT5G06839
508					AT5G07090
509					AT5G07440
510					AT5G07800
511					AT5G08100
512					AT5G08280
513					AT5G08415
514					AT5G08560
515					AT5G08720
516					AT5G09660
517					AT5G09790
518					AT5G09890
519					AT5G09950
520					AT5G10080
521					AT5G10190
522					AT5G10470
523					AT5G10820
524					AT5G11330
525					AT5G11490
526					AT5G13260
527					AT5G13400
528					AT5G13420
529					AT5G13640
530					AT5G14120
531					AT5G14210
532					AT5G14460
533					AT5G14480
534					AT5G14500
535					AT5G14580
536					AT5G15010
537					AT5G15450
538					AT5G16810
539					AT5G17530
540					AT5G18520
541					AT5G18590
542					AT5G18840
543					AT5G18980
544					AT5G19420
545					AT5G19550
546					AT5G19600
547					AT5G19760
548					AT5G19850
549					AT5G20040
550					AT5G20080
551					AT5G20380
552					AT5G20990
553					AT5G21060
554					AT5G21080
555					AT5G22030
556					AT5G22300
557					AT5G22620
558					AT5G22640
559					AT5G23120
560					AT5G23690
561					AT5G23810
562					AT5G24020
563					AT5G24300
564					AT5G24750
565					AT5G24910
566					AT5G26250
567					AT5G26570
568					AT5G26670
569					AT5G27030
570					AT5G27950
571					AT5G28910
572					AT5G32470
573					AT5G35170
574					AT5G35630
575					AT5G35700
576					AT5G35790
577					AT5G36210
578					AT5G37850
579					AT5G38220
580					AT5G39040
581					AT5G39400
582					AT5G39840
583					AT5G39940
584					AT5G40610
585					AT5G40770
586					AT5G40820
587					AT5G41760
588					AT5G41800
589					AT5G42130
590					AT5G42310
591					AT5G42480
592					AT5G42620
593					AT5G42830
594					AT5G43745
595					AT5G44230
596					AT5G45780
597					AT5G45820
598					AT5G45900
599					AT5G45930
600					AT5G46110
601					AT5G46570
602					AT5G47020
603					AT5G47500
604					AT5G47540
605					AT5G48470
606					AT5G48960
607					AT5G49030
608					AT5G49130
609					AT5G49555
610					AT5G49630
611					AT5G49740
612					AT5G49950
613					AT5G50330
614					AT5G51690
615					AT5G51830
616					AT5G52920
617					AT5G53860
618					AT5G54190
619					AT5G54630
620					AT5G55250
621					AT5G55280
622					AT5G55580
623					AT5G55700
624					AT5G56040
625					AT5G56090
626					AT5G56300
627					AT5G57030
628					AT5G57655
629					AT5G57930
630					AT5G57960
631					AT5G58490
632					AT5G59250
633					AT5G59960
634					AT5G60760
635					AT5G60770
636					AT5G60870
637					AT5G60930
638					AT5G61790
639					AT5G62220
640					AT5G62310
641					AT5G63180
642					AT5G63290
643					AT5G63380
644					AT5G63390
645					AT5G63570
646					AT5G63800
647					AT5G64050
648					AT5G64550
649					AT5G64813
650					AT5G64860
651					AT5G64940
652					AT5G65110
653					AT5G65280
654					AT5G65760
655					AT5G66150
656					AT5G66460
657					AT5G66560
658					AT5G66730
659					AT5G66770
660					AT5G67030
661					AT5G67100

## Sheet: Sheet 2
Expression level parameters and TAIR mapping parameters of common genes found in Olea europaea (Leccino)
GeneID	baseMean	log2FoldChange	lfcSE	stat	pvalue	padj	Regulation	TAIRID	%Identiication	evalue	bitscore	Similarity Label
GWHGEUUU047148.1	1972.52	0.504968	0.206107	-2.45003	0.0142845	0.0491588	Up	AT1G23870	69.902	0	1164	nearly identical
GWHGEUUU006748.1	519.142	-1.82996	0.44161	4.14385	3.42e-05	0.00032737	Down	AT1G76160	79.963	0	898	highly similar
GWHGEUUU009118.1	216.535	2.23629	0.475147	-4.70651	2.52e-06	3.48e-05	Up	AT1G78950	76.285	0	1236	nearly identical
GWHGEUUU061244.1	607.641	-2.85917	0.374206	7.64063	2.16e-14	1.71e-12	Down	AT2G05920	70.509	0	1093	nearly identical
GWHGEUUU026078.1	1028.96	-2.02213	0.292296	6.9181	4.58e-12	2.42e-10	Down	AT2G26640	81.925	0	891	highly similar
GWHGEUUU034249.1	1033.78	0.861957	0.199853	-4.31295	1.61e-05	0.000173252	Up	AT2G33150	88.053	0	811	highly similar
GWHGEUUU008991.1	511.301	0.883677	0.304326	-2.90372	0.00368757	0.0167902	Up	AT2G36380	70.939	0	2172	nearly identical
GWHGEUUU064750.1	281.949	3.77061	1.21446	-3.10476	0.00190433	0.00973646	Up	AT2G39210	70.123	0	822	highly similar
GWHGEUUU015478.1	5458.69	-1.26537	0.161691	7.82583	5.04e-15	4.5e-13	Down	AT2G44500	67.093	0	714	highly similar
GWHGEUUU006983.1	311.927	1.08915	0.38304	-2.84342	0.00446315	0.0195744	Up	AT3G19270	69.178	0	637	highly similar
GWHGEUUU004934.1	76.1987	-2.06489	0.417767	4.94269	7.71e-07	1.23e-05	Down	AT3G21690	70.105	0	670	highly similar
GWHGEUUU008615.1	37.3604	2.54567	0.525576	-4.84357	1.28e-06	1.92e-05	Up	AT3G63380	68.096	0	1350	nearly identical
GWHGEUUU043915.1	679.884	-0.639915	0.218697	2.92604	0.00343308	0.0158347	Down	AT4G24220	72.494	0	604	highly similar
GWHGEUUU005706.1	12945.2	-1.32324	0.242661	5.45304	4.95e-08	1.08e-06	Down	AT4G37640	82.104	0	1713	nearly identical
GWHGEUUU028683.1	475.635	0.791084	0.235117	-3.36463	0.000766456	0.00454339	Up	AT5G04040	73.691	0	1238	nearly identical
GWHGEUUU043169.1	78.3958	1.2323	0.404835	-3.04395	0.00233495	0.0115424	Up	AT5G09220	73.684	0	738	highly similar
GWHGEUUU030154.1	393.881	-1.31167	0.304637	4.30567	1.66e-05	0.000177865	Down	AT5G42650	64.299	0	694	highly similar
GWHGEUUU029437.1	168.562	-1.54388	0.286049	5.39725	6.77e-08	1.42e-06	Down	AT5G46290	84.342	0	828	highly similar

## Sheet: Sheet 3
Expression level parameters and TAIR mapping parameters of common genes found in Olea europaea (Ogliarola salentina)
GeneID	baseMean	log2FoldChange	lfcSE	stat	pvalue	padj	Regulation	TAIRID	%Identiication	evalue	bitscore	Similarity Label
GWHGEUUU047148.1	2667.98	1.80013	0.353405	-5.09367	3.51e-07	9.03e-06	Up	AT1G23870	69.902	0	1164	nearly identical
GWHGEUUU001451.1	799.282	-1.9863	0.669271	2.96786	0.00299881	0.018691	Down	AT1G76160	81.319	0	923	highly similar
GWHGEUUU009115.1	80.7885	-1.63243	0.54737	2.98231	0.00286084	0.018053	Down	AT1G78950	63.136	0	906	highly similar
GWHGEUUU061244.1	778.116	-3.3654	0.500108	6.72935	1.7e-11	1.11e-09	Down	AT2G05920	70.509	0	1093	nearly identical
GWHGEUUU026078.1	804.288	-2.18507	0.407056	5.36798	7.96e-08	2.43e-06	Down	AT2G26640	81.925	0	891	highly similar
GWHGEUUU020666.1	1260.22	1.05044	0.346795	-3.02898	0.00245378	0.0159692	Up	AT2G33150	88.194	0	771	highly similar
GWHGEUUU064692.1	20.7259	2.75304	0.86256	-3.19171	0.00141435	0.0102994	Up	AT2G36380	68.989	0	2135	nearly identical
GWHGEUUU064750.1	256.013	3.82567	0.850951	-4.49575	6.93e-06	0.000124456	Up	AT2G39210	70.123	0	822	highly similar
GWHGEUUU015478.1	5515.98	-3.01351	0.435719	6.91619	4.64e-12	3.3e-10	Down	AT2G44500	67.093	0	714	highly similar
GWHGEUUU006983.1	257.629	-1.16252	0.375626	3.09489	0.00196884	0.0134542	Down	AT3G19270	69.178	0	637	highly similar
GWHGEUUU004934.1	89.6537	-4.59764	0.631175	7.28425	3.23e-13	2.83e-11	Down	AT3G21690	70.105	0	670	highly similar
GWHGEUUU008615.1	164.031	4.50013	0.839082	-5.36316	8.18e-08	2.49e-06	Up	AT3G63380	68.096	0	1350	nearly identical
GWHGEUUU014139.1	3348.66	1.32769	0.40034	-3.31641	0.000911815	0.00726499	Up	AT4G24220	67.857	0	563	highly similar
GWHGEUUU005706.1	13770.5	-1.70905	0.223411	7.64978	2.01e-14	2.26e-12	Down	AT4G37640	82.104	0	1713	nearly identical
GWHGEUUU028683.1	586.538	0.838808	0.262812	-3.19167	0.00141454	0.0102994	Up	AT5G04040	73.691	0	1238	nearly identical
GWHGEUUU006000.1	80.4782	-2.81202	0.796543	3.53028	0.000415125	0.00384855	Down	AT5G09220	74.848	0	781	highly similar
GWHGEUUU001637.1	409.561	-1.12944	0.281015	4.01913	5.84e-05	0.00075618	Down	AT5G42650	66.525	0	676	highly similar
GWHGEUUU029437.1	164.229	-1.73584	0.502478	3.45456	0.000551187	0.00483193	Down	AT5G46290	84.342	0	828	highly similar

## Sheet: Sheet 4
Expression level parameters and TAIR mapping parameters of common genes found in Prunus dulcis
GeneID	baseMean	log2FoldChange	lfcSE	stat	pvalue	padj	Regulation	TAIRID	%Identiication	evalue	bitscore	Similarity Label
LOC117628838	277.306	1.00476	0.237007	-4.23937	2.24e-05	0.000692949	up	AT1G23870	71.724	0	1333	nearly identical
LOC117628840	1467.1	-0.806282	0.185632	4.34344	1.4e-05	0.000483029	Down	AT1G76160	81.365	0	924	highly similar
LOC117622046	66.0689	1.12392	0.354818	-3.1676	0.00153704	0.020543	up	AT1G78950	78.667	0	1006	nearly identical
LOC117634081	6755.59	-1.19241	0.178659	6.6742	2.49e-11	4.92e-09	Down	AT2G05920	72.63	0	1147	nearly identical
LOC117635008	1170.22	-0.500264	0.12638	3.95841	7.55e-05	0.0019492	Down	AT2G26640	86.117	0	915	highly similar
LOC117638728	799.312	-0.565381	0.195625	2.89013	0.00385085	0.0408346	Down	AT2G33150	76.445	0	729	highly similar
LOC117632913	10982.3	0.625732	0.10897	-5.74225	9.34e-09	8.88e-07	up	AT2G36380	69.574	0	2141	nearly identical
LOC117618341	38.8554	1.40527	0.408705	-3.43836	0.000585256	0.0098923	up	AT2G39210	61.36	0	709	highly similar
LOC117618729	253.885	-0.73295	0.205766	3.56205	0.000367975	0.00696131	Down	AT2G44500	72.872	0	815	highly similar
LOC117637122	914.049	-0.751929	0.127947	5.87687	4.18e-09	4.63e-07	Down	AT3G19270	71.459	0	711	highly similar
LOC117624695	4347.6	1.08412	0.146184	-7.41614	1.21e-13	4.22e-11	up	AT3G21690	70.577	0	706	highly similar
LOC117636590	246.596	-0.627821	0.192218	3.26619	0.00109006	0.0158313	Down	AT3G63380	72.564	0	1341	nearly identical
LOC117636548	651.467	0.827895	0.158379	-5.22731	1.72e-07	1.13e-05	up	AT4G24220	66.667	0	558	highly similar
LOC117630023	73.1814	-0.962447	0.288869	3.33177	0.000862942	0.0132903	Down	AT4G37640	83.563	0	1750	nearly identical
LOC117634052	610.019	0.881937	0.138256	-6.37903	1.78e-10	2.83e-08	up	AT5G04040	75.765	0	1261	nearly identical
LOC117634202	176.808	0.888152	0.203297	-4.36874	1.25e-05	0.000438048	up	AT5G09220	75.359	0	789	highly similar
LOC117615051	548.963	-0.604183	0.126632	4.77119	1.83e-06	8.68e-05	Down	AT5G42650	69.697	0	716	highly similar
LOC117627872	70.7561	-0.912334	0.311852	2.92553	0.00343869	0.0377739	Down	AT5G46290	78.802	0	719	highly similar

## Sheet: Sheet 5
Expression level parameters and TAIR mapping parameters of common genes found in Medicago sativa
GeneID	baseMean	log2FoldChange	lfcSE	stat	pvalue	padj	Regulation	TAIRID	%Identiication	evalue	bitscore	Similarity Label
TRINITY_DN6581_c0_g1_i1	2566.37	1.6913	0.173872	-9.72732	2.31e-22	6.81e-19	Up	AT1G23870	74.51	0	1351	nearly identical
TRINITY_DN453_c0_g1_i4	809.31	1.94715	0.461927	-4.21528	2.49e-05	0.000747583	Up	AT1G76160	75.422	0	862	highly similar
TRINITY_DN9695_c0_g1_i6	152.053	-1.69113	0.432808	3.90734	9.33e-05	0.00218315	Down	AT1G78950	68.991	0	1144	nearly identical
TRINITY_DN4777_c0_g1_i1	837.936	-0.770395	0.260407	2.95843	0.00309208	0.0337073	Down	AT2G05920	67.55	0	981	highly similar
TRINITY_DN3088_c0_g1_i1	1661.68	1.52596	0.218668	-6.97842	2.99e-12	8.69e-10	Up	AT2G26640	82.48	0	896	highly similar
TRINITY_DN159_c0_g1_i11	127.244	2.60734	0.500113	-5.2135	1.85e-07	1.24e-05	Up	AT2G33150	74.818	0	599	highly similar
TRINITY_DN7550_c0_g2_i5	509.716	-0.850558	0.288456	2.94865	0.00319163	0.0345224	Down	AT2G36380	68.608	0	2004	nearly identical
TRINITY_DN4814_c1_g2_i1	76.2499	1.61406	0.499749	-3.22974	0.00123901	0.0167988	Up	AT2G39210	71.233	0	837	highly similar
TRINITY_DN613_c0_g1_i4	141.343	2.59533	0.647894	-4.0058	6.18e-05	0.00156262	Up	AT2G44500	64.89	0	672	highly similar
TRINITY_DN6670_c0_g1_i1	517.777	-1.87879	0.39043	4.81212	1.49e-06	7.13e-05	Down	AT3G19270	66.067	0	593	highly similar
TRINITY_DN812_c0_g2_i2	1020.12	-1.26548	0.371896	3.40279	0.00066702	0.010415	Down	AT3G21690	76.971	0	662	highly similar
TRINITY_DN756_c0_g1_i1	184.187	1.95978	0.545659	-3.59158	0.000328684	0.00595952	Up	AT3G63380	69.706	0	1321	nearly identical
TRINITY_DN1350_c0_g1_i6	711.011	-0.80996	0.261722	3.09474	0.00196986	0.0240073	Down	AT4G24220	73.913	0	592	highly similar
TRINITY_DN594_c0_g1_i20	18426.1	1.82212	0.295246	-6.17153	6.76e-10	9.56e-08	Up	AT4G37640	82.365	0	1701	nearly identical
TRINITY_DN2882_c0_g1_i4	1024.86	1.50853	0.52716	-2.86162	0.00421482	0.0423312	Up	AT5G04040	74.609	0	1073	nearly identical
TRINITY_DN8941_c0_g1_i3	881.77	0.544964	0.188069	-2.89769	0.00375925	0.0388731	Up	AT5G09220	65.639	0	643	highly similar
TRINITY_DN1551_c0_g1_i7	3277.87	1.18779	0.278141	-4.27046	1.95e-05	0.000611829	Up	AT5G42650	61.554	0	642	highly similar
TRINITY_DN362_c0_g2_i2	257.954	-0.689843	0.241833	2.85256	0.00433686	0.0432272	Down	AT5G46290	82.463	0	803	highly similar

## Sheet: Sheet 6
Expression level parameters and TAIR mapping parameters of Vitis vinifera
GeneID	baseMean	log2FoldChange	lfcSE	stat	pvalue	padj	Regulation	TAIRID	%Identiication	evalue	bitscore	Similarity Label
LOC100251811	3578.84	1.94241	0.296343	-6.55462	5.58e-11	2.3e-09	Up	AT1G23870	72.664	0	1345	nearly identical
LOC100252389	1159.72	1.3233	0.337346	-3.92269	8.76e-05	0.000679302	Up	AT1G76160	82.156	0	913	highly similar
LOC100249623	28.8907	-1.25298	0.452972	2.76614	0.00567243	0.0212474	Down	AT1G78950	74.734	0	1196	nearly identical
LOC100264662	3883.56	1.75104	0.18464	-9.48349	2.46e-21	5.63e-19	Up	AT2G05920	71.41	0	1120	nearly identical
LOC100266256	8984.92	1.00492	0.329183	-3.05276	0.00226749	0.0100902	Up	AT2G26640	83.101	0	900	highly similar
LOC100247651	16176.5	1.36552	0.197178	-6.92534	4.35e-12	2.34e-10	Up	AT2G33150	87.446	0	825	highly similar
LOC100245341	35.3376	-1.58752	0.618629	2.56618	0.0102824	0.0341944	Down	AT2G36380	69.589	0	2138	nearly identical
LOC100266758	3396.18	-1.29558	0.332968	3.89102	9.98e-05	0.00075816	Down	AT2G39210	73.601	0	865	highly similar
LOC100264773	2410.99	1.71437	0.369492	-4.63979	3.49e-06	4.27e-05	Up	AT2G44500	72.993	0	808	highly similar
LOC100246968	1241.63	-1.09499	0.441705	2.479	0.0131751	0.041478	Down	AT3G19270	71.734	0	719	highly similar
LOC100262309	736.919	-0.91405	0.348273	2.62452	0.00867701	0.0298034	Down	AT3G21690	73.904	0	734	highly similar
LOC100259561	3206.18	2.58586	0.458109	-5.64464	1.66e-08	3.99e-07	Up	AT3G63380	70.69	0	1416	nearly identical
LOC100264565	1810.48	3.46518	0.559635	-6.19187	5.95e-10	1.95e-08	Up	AT4G24220	68.205	0	568	highly similar
LOC100247373	3061.42	0.555869	0.230673	-2.40978	0.0159623	0.048319	Up	AT4G37640	82.793	0	1727	nearly identical
LOC100258980	8353.47	2.23848	0.296401	-7.55221	4.28e-14	3.31e-12	Up	AT5G04040	74.877	0	1249	nearly identical
LOC100262657	12992.1	1.60034	0.357797	-4.47276	7.72e-06	8.47e-05	Up	AT5G09220	78.316	0	784	highly similar
LOC100267750	20963.7	2.89087	0.570852	-5.06414	4.1e-07	6.59e-06	Up	AT5G42650	65.643	0	701	highly similar
LOC100258842	1329.79	-0.645021	0.213353	3.02325	0.00250075	0.0108812	Down	AT5G46290	82.911	0	811	highly similar
