# Supplementary material for: A systems biology framework integrating cross-species transcriptomics and PPI networks for Xylella fastidiosa resistance gene identification
Source: BMC Plant Biol. 2025 Aug 11;25:1062. doi: 10.1186/s12870-025-07102-8 (PMC12337395; doi:10.1186/s12870-025-07102-8)
Supplement: Supplementary file 11 — Supplementary Material 11. [file 12870_2025_7102_MOESM11_ESM.xlsx]

## Sheet: Sheet 1
Up-regulated biological processes (BP) details
Category	Term	Count	%	PValue	Genes	Fold Enrichment	Bonferroni	Benjamini	FDR
GOTERM_BP_DIRECT	GO:0009414~response to water deprivation	112	2.98906	1.13895e-15	AT1G12110, AT2G39800, AT3G06010, AT2G33700, AT4G02380, AT1G30100, AT3G23830, AT3G12490, AT5G58430, AT1G27320, AT2G05620, AT1G75080, AT1G80600, AT4G34890, AT5G42380, AT2G14610, AT2G17840, AT5G63460, AT4G31390, AT2G01830, AT2G21660, AT3G14440, AT1G07660, AT5G40010, AT4G24190, AT5G66880, AT2G32150, AT5G65790, AT1G12610, AT5G06530, AT2G37170, AT2G47800, AT1G02205, AT4G17615, AT1G75380, AT1G04580, AT4…	2.16834	2.77112e-12	2.84282e-12	2.7426e-12
GOTERM_BP_DIRECT	GO:0016310~phosphorylation	281	7.49933	3.37907e-15	AT4G04720, AT5G14180, AT4G04960, AT3G24240, AT5G65530, AT1G16670, AT1G34300, AT2G20900, AT1G34420, AT1G67580, AT5G10930, AT5G37850, AT3G50530, AT3G55550, AT1G07150, AT3G25560, AT5G66850, AT5G26030, AT3G59110, AT3G59350, AT2G02800, AT1G74320, AT4G35230, AT2G21660, AT5G13530, AT2G17290, AT2G01950, AT1G51660, AT1G20140, AT4G28706, AT4G30340, AT1G54130, AT5G03730, AT5G58560, AT1G06730, AT3G06030, AT2…	1.56704	8.31335e-12	4.21708e-12	4.0684e-12
GOTERM_BP_DIRECT	GO:0009409~response to cold	108	2.88231	1.16784e-14	AT1G63940, AT1G61520, AT2G05070, AT3G26420, AT1G09340, AT1G16670, AT4G02380, AT3G54050, AT1G71960, AT3G23830, AT2G37220, AT5G54590, AT3G12490, AT5G54470, AT1G27320, AT1G50460, AT1G79440, AT3G50260, AT3G08720, AT4G20380, AT1G32070, AT1G14140, AT2G17840, AT3G22330, AT1G71730, AT5G06290, AT5G24090, AT4G10030, AT3G11170, AT2G21660, AT4G37930, AT5G59010, AT4G17100, AT1G32060, AT4G20270, AT5G40010, AT4…	2.13492	2.90967e-11	9.7164e-12	9.37383e-12
GOTERM_BP_DIRECT	GO:0009408~response to heat	72	1.92154	2.67261e-14	AT1G11660, AT1G13440, AT3G06010, AT3G09440, AT3G23990, AT1G71960, AT5G09590, AT2G38470, AT1G50500, AT2G38750, AT5G10010, AT5G59720, AT1G74310, AT4G17230, AT5G58070, AT1G79440, AT5G55160, AT3G08720, AT3G04120, AT4G04950, AT5G42020, AT4G02450, AT1G09090, AT3G18520, AT3G44110, AT1G79930, AT4G29040, AT3G12580, AT5G47910, AT4G26850, AT1G15520, AT4G24190, AT3G25230, AT5G22060, AT4G21320, AT1G48050, AT3…	2.56325	6.67839e-11	1.66771e-11	1.60891e-11
GOTERM_BP_DIRECT	GO:0009611~response to wounding	75	2.0016	3.58122e-13	AT5G18860, AT1G09340, AT5G42650, AT5G14780, AT1G32640, AT4G02380, AT1G73500, AT1G12950, AT5G49160, AT4G02260, AT2G14580, AT2G20340, AT3G61060, AT2G42490, AT3G48520, AT2G02990, AT4G32551, AT1G76690, AT2G46370, AT1G80840, AT2G27690, AT2G06050, AT3G48360, AT4G39980, AT3G54420, AT4G24220, AT3G24550, AT4G15090, AT5G40440, AT3G21240, AT2G33150, AT4G22880, AT5G24090, AT5G13930, AT3G45640, AT2G39260, AT3…	2.39737	8.93962e-10	1.49071e-10	1.43815e-10
GOTERM_BP_DIRECT	GO:0009651~response to salt stress	114	3.04243	3.58343e-13	AT2G39800, AT3G06010, AT2G33700, AT1G10170, AT2G28190, AT1G28380, AT1G73500, AT3G23830, AT4G19810, AT1G27320, AT1G50460, AT3G08720, AT3G27460, AT2G17840, AT5G46180, AT1G71730, AT3G23940, AT5G24090, AT1G44170, AT2G21660, AT3G44110, AT4G10310, AT2G01430, AT2G26430, AT5G59010, AT5G19330, AT5G14040, AT5G40010, AT4G24190, AT4G08500, AT5G66880, AT1G12610, AT5G35410, AT4G17615, AT3G07370, AT4G34710, AT5…	1.99149	8.94516e-10	1.49071e-10	1.43815e-10
GOTERM_BP_DIRECT	GO:0009737~response to abscisic acid	118	3.14919	2.36473e-12	AT2G39800, AT1G32080, AT2G33700, AT1G09340, AT1G32640, AT4G02380, AT1G71960, AT3G58490, AT3G02850, AT2G37220, AT5G08450, AT2G42490, AT4G19810, AT4G38970, AT3G55830, AT3G09770, AT2G17840, AT1G18100, AT5G47390, AT5G63460, AT4G22200, AT1G44170, AT5G13530, AT3G11050, AT5G59010, AT5G58560, AT5G56140, AT5G19330, AT3G28580, AT5G51300, AT1G55020, AT5G40010, AT5G49620, AT4G21120, AT5G66880, AT2G32150, AT1…	1.91444	5.90248e-09	8.43194e-10	8.13466e-10
GOTERM_BP_DIRECT	GO:0055085~transmembrane transport	85	2.26848	2.8687e-11	AT1G58030, AT5G66380, AT2G35800, AT4G18050, AT1G67300, AT3G21250, AT1G71960, AT1G30220, AT3G53480, AT3G59140, AT1G29820, AT1G02260, AT1G04120, AT1G25500, AT4G17550, AT4G00430, AT1G33440, AT2G39970, AT1G72820, AT1G12600, AT3G13080, AT4G18910, AT1G54730, AT2G04305, AT2G26510, AT1G03900, AT1G69850, AT3G47420, AT3G04090, AT1G77110, AT4G32400, AT1G73590, AT2G36830, AT1G15520, AT5G19410, AT3G28345, AT2…	2.09344	7.16026e-08	8.95034e-09	8.63478e-09
GOTERM_BP_DIRECT	GO:0009793~embryo development ending in seed dormancy	117	3.1225	1.80937e-10	AT3G02570, AT2G34630, AT1G15220, AT1G65440, AT5G46290, AT5G18700, AT1G69490, AT2G38280, AT3G10110, AT1G70070, AT5G22800, AT4G31780, AT4G01560, AT5G19620, AT4G21190, AT5G23040, AT5G54800, AT1G24340, AT2G26830, AT1G74960, AT5G13010, AT3G11450, AT4G32400, AT1G36160, AT1G73590, AT3G49240, AT5G24400, AT5G62440, AT4G07410, AT1G60170, AT3G60830, AT4G21800, AT5G60540, AT3G46560, AT1G79860, AT2G04030, AT5…	1.80097	4.51619e-07	5.01799e-08	4.84108e-08
GOTERM_BP_DIRECT	GO:0006979~response to oxidative stress	79	2.10835	6.86085e-09	AT4G25980, AT1G58030, AT2G39800, AT1G60470, AT5G40390, AT1G63460, AT3G09640, AT2G28190, AT3G57520, AT4G02380, AT1G30460, AT4G21860, AT3G07700, AT2G41480, AT3G12490, AT1G49670, AT3G14430, AT1G52760, AT5G05340, AT4G32551, AT2G48150, AT3G01090, AT1G75280, AT4G04830, AT3G04120, AT5G14130, AT5G20250, AT5G16990, AT4G11600, AT5G26030, AT5G06290, AT5G42180, AT5G13930, AT2G43790, AT1G48130, AT5G09830, AT3…	1.93931	1.71245e-05	1.71247e-06	1.65209e-06
GOTERM_BP_DIRECT	GO:0009809~lignin biosynthetic process	25	0.6672	8.5251e-09	AT1G67980, AT1G29690, AT5G60020, AT4G37980, AT2G38080, AT4G34050, AT5G13420, AT5G03260, AT1G52760, AT5G05340, AT1G80820, AT1G15950, AT5G66390, AT5G48100, AT1G07890, AT4G26220, AT2G36880, AT4G36220, AT4G37990, AT3G19450, AT3G11670, AT4G39330, AT4G37970, AT3G16920, AT5G54160	3.61142	2.12784e-05	1.93442e-06	1.86622e-06
GOTERM_BP_DIRECT	GO:0009416~response to light stimulus	64	1.70803	2.10563e-08	AT1G58030, AT3G02570, AT2G34430, AT4G25420, AT1G61520, AT2G05070, AT1G37130, AT2G28190, AT5G14780, AT4G02380, AT2G31160, AT5G49160, AT1G19150, AT1G45474, AT2G42610, AT2G47460, AT2G26640, AT5G58070, AT1G79440, AT1G75080, AT1G80920, AT5G54270, AT1G15550, AT5G25220, AT2G31090, AT1G16880, AT1G55610, AT2G39730, AT1G66180, AT5G28490, AT4G18910, AT3G18680, AT2G38050, AT5G35220, AT2G26710, AT5G04140, AT5…	2.05449	5.25552e-05	4.37972e-06	4.2253e-06
GOTERM_BP_DIRECT	GO:0000398~mRNA splicing, via spliceosome	51	1.36109	2.04365e-07	AT3G26020, AT1G14650, AT4G03430, AT5G19350, AT4G25500, AT3G61860, AT5G64200, AT1G30460, AT1G28060, AT4G21660, AT5G08180, AT5G28740, AT1G77180, AT4G31580, AT5G12190, AT5G51280, AT5G37370, AT1G80070, AT1G10580, AT5G27720, AT1G09770, AT2G30000, AT5G13010, AT4G30340, AT5G42820, AT1G02330, AT3G54230, AT2G41500, AT1G65660, AT3G26560, AT2G38770, AT2G16860, AT1G73720, AT1G16610, AT1G25682, AT5G11200, AT4…	2.12833	0.000509964	3.9238e-05	3.78546e-05
GOTERM_BP_DIRECT	GO:0006096~glycolytic process	26	0.693888	2.38873e-07	AT1G13440, AT5G50850, AT3G52990, AT4G26270, AT2G34590, AT3G22960, AT1G59900, AT5G56350, AT5G08570, AT1G22170, AT1G50460, AT2G01140, AT1G74030, AT2G22480, AT4G38970, AT3G04120, AT5G52920, AT5G47810, AT5G61580, AT2G36460, AT1G01090, AT2G19860, AT1G16300, AT4G32840, AT3G08590, AT1G79550	3.05165	0.00059605	4.25877e-05	4.10862e-05
GOTERM_BP_DIRECT	GO:0031408~oxylipin biosynthetic process	17	0.453696	3.84716e-07	AT4G26740, AT1G55020, AT5G42650, AT1G17420, AT4G05160, AT2G33150, AT3G22400, AT2G23620, AT1G73680, AT1G72520, AT1G76690, AT1G76680, AT3G11670, AT3G45140, AT3G15850, AT2G06050, AT2G26560	4.11934	0.000959789	6.40167e-05	6.17597e-05
GOTERM_BP_DIRECT	GO:0006970~response to osmotic stress	48	1.28102	7.83396e-07	AT1G55180, AT3G02570, AT4G39090, AT4G04920, AT3G25230, AT2G39760, AT4G08500, AT2G38470, AT3G23830, AT1G50500, AT5G66880, AT3G03740, AT5G67590, AT2G38750, AT2G18250, AT4G13850, AT3G62770, AT1G27320, AT4G17615, AT5G35550, AT3G19420, AT1G50460, AT4G18780, AT4G34710, AT1G04220, AT1G77120, AT3G63060, AT1G58340, AT1G32070, AT3G56200, AT2G17820, AT4G02590, AT4G28300, AT2G43790, AT5G08560, AT3G17510, AT2…	2.0963	0.00195345	0.00012221	0.000117901
GOTERM_BP_DIRECT	GO:0016192~vesicle-mediated transport	55	1.46784	1.3843e-06	AT2G39805, AT1G12390, AT4G27040, AT2G19830, AT5G07120, AT1G03950, AT5G61210, AT4G14600, AT1G43890, AT2G21390, AT4G35860, AT1G04760, AT5G17060, AT3G54300, AT5G22950, AT3G24350, AT1G08560, AT1G12360, AT4G04910, AT1G16240, AT1G61290, AT2G38360, AT1G17730, AT4G14950, AT4G29160, AT2G27600, AT3G19770, AT1G02130, AT5G03530, AT1G02010, AT3G10640, AT1G80910, AT4G24550, AT1G59820, AT3G03800, AT1G10630, AT5…	1.9488	0.00344925	0.000203248	0.000196082
GOTERM_BP_DIRECT	GO:0006633~fatty acid biosynthetic process	34	0.907393	3.0157e-06	AT1G10670, AT1G55020, AT4G30950, AT5G14780, AT1G68530, AT5G49460, AT5G46290, AT1G17420, AT4G04320, AT3G22400, AT5G05580, AT1G73680, AT5G35550, AT1G04220, AT2G26640, AT3G01090, AT1G43800, AT5G52920, AT5G51830, AT1G09430, AT3G16170, AT4G23850, AT3G11170, AT1G72520, AT1G19440, AT1G74960, AT3G48530, AT2G28630, AT2G43710, AT1G79750, AT1G08510, AT1G76680, AT1G36160, AT3G45140	2.34311	0.00749893	0.0004164	0.00040172
GOTERM_BP_DIRECT	GO:0046777~protein autophosphorylation	38	1.01414	3.28063e-06	AT4G00720, AT3G06030, AT1G35670, AT5G65530, AT1G16670, AT1G70530, AT5G14640, AT4G08500, AT5G49760, AT1G73500, AT1G67580, AT4G28650, AT3G21630, AT5G04870, AT5G13160, AT5G58350, AT2G41140, AT4G14340, AT4G24740, AT5G24430, AT3G06483, AT1G12580, AT1G08680, AT3G24550, AT3G51550, AT1G71830, AT5G66850, AT2G17520, AT3G59110, AT4G28540, AT5G18910, AT4G28860, AT2G17290, AT3G45780, AT2G03890, AT4G32300, AT5…	2.21276	0.00815502	0.0004164	0.00040172
GOTERM_BP_DIRECT	GO:0010119~regulation of stomatal movement	25	0.6672	3.49637e-06	AT5G44790, AT1G15440, AT2G32950, AT3G51860, AT3G01500, AT2G38670, AT1G65480, AT4G01370, AT1G75380, AT2G46370, AT1G02880, AT3G11820, AT5G54270, AT1G30270, AT3G29320, AT4G03560, AT1G64060, AT4G33050, AT2G21660, AT2G17290, AT1G69850, AT3G45780, AT4G18950, AT3G11410, AT2G26670	2.76167	0.00868897	0.0004164	0.00040172
GOTERM_BP_DIRECT	GO:0071456~cellular response to hypoxia	61	1.62797	3.50337e-06	AT5G19550, AT1G33055, AT3G23150, AT4G26270, AT1G73500, AT5G54470, AT1G74310, AT4G17230, AT1G07870, AT5G58070, AT2G26560, AT3G43190, AT1G43800, AT3G08720, AT5G42380, AT3G03270, AT5G24530, AT5G20250, AT1G07150, AT2G36460, AT1G18300, AT4G27450, AT1G66180, AT3G18290, AT1G53840, AT3G24715, AT5G47910, AT1G01720, AT1G03220, AT4G19880, AT5G45340, AT1G14550, AT5G44730, AT3G58670, AT5G25250, AT3G24500, AT2…	1.82556	0.0087063	0.0004164	0.00040172
GOTERM_BP_DIRECT	GO:0015031~protein transport	80	2.13504	4.48578e-06	AT1G34220, AT2G19710, AT2G19830, AT1G50500, AT3G58170, AT5G07120, AT1G03950, AT5G58430, AT5G61210, AT4G14600, AT1G43890, AT2G24820, AT1G76850, AT4G31540, AT2G21190, AT4G35860, AT1G04760, AT5G58590, AT5G22950, AT5G45130, AT1G55690, AT3G56440, AT1G61250, AT5G16990, AT5G47510, AT1G30890, AT4G09720, AT3G54140, AT1G17730, AT5G58440, AT4G37130, AT4G29160, AT2G27600, AT1G54210, AT5G06120, AT5G37680, AT5…	1.66465	0.0111341	0.000508933	0.00049099
GOTERM_BP_DIRECT	GO:0042742~defense response to bacterium	84	2.24179	4.80581e-06	AT2G13810, AT3G08510, AT5G44030, AT3G56710, AT5G44790, AT1G07360, AT1G10170, AT5G07090, AT5G65210, AT2G38470, AT4G03550, AT4G11650, AT5G58430, AT1G27320, AT2G05940, AT3G44880, AT3G50530, AT1G80840, AT5G13160, AT1G80600, AT3G12810, AT1G02860, AT2G42010, AT3G50260, AT2G37710, AT3G02020, AT4G00430, AT5G24530, AT1G09770, AT3G55550, AT5G46180, AT3G57330, AT2G17520, AT4G25030, AT2G30880, AT3G04720, AT2…	1.63893	0.0119237	0.000521534	0.000503147
GOTERM_BP_DIRECT	GO:0009695~jasmonic acid biosynthetic process	15	0.40032	5.75716e-06	AT1G55020, AT5G42650, AT4G29010, AT1G17420, AT4G05160, AT2G33150, AT1G70480, AT1G72520, AT2G43710, AT1G13280, AT1G76690, AT3G45140, AT4G16760, AT2G06050, AT1G20510	3.88539	0.0142672	0.000598745	0.000577635
GOTERM_BP_DIRECT	GO:0006468~protein phosphorylation	33	0.880705	1.06669e-05	AT5G47760, AT1G35670, AT5G47080, AT4G28650, AT2G39840, AT3G20860, AT3G21630, AT4G01370, AT4G11570, AT3G46920, AT1G79620, AT2G05940, AT5G04870, AT5G58350, AT4G14340, AT5G47750, AT3G08720, AT5G26751, AT1G07150, AT1G71830, AT5G66210, AT2G30980, AT2G30360, AT2G43790, AT5G58520, AT2G01830, AT3G17410, AT3G24715, AT3G45640, AT5G40540, AT2G25760, AT5G35580, AT5G01850	2.25352	0.0262734	0.00106498	0.00102743
GOTERM_BP_DIRECT	GO:0009644~response to high light intensity	21	0.560448	1.34223e-05	AT4G22260, AT3G27690, AT1G61520, AT2G05070, AT1G32070, AT3G25230, AT2G47180, AT2G17840, AT1G17420, AT5G49160, AT5G61510, AT1G01470, AT1G45474, AT1G77510, AT1G74310, AT2G05620, AT5G04410, AT2G41430, AT5G58070, AT1G44446, AT5G54270	2.86812	0.0329473	0.00128854	0.00124311
GOTERM_BP_DIRECT	GO:0042542~response to hydrogen peroxide	26	0.693888	1.98397e-05	AT5G01600, AT1G58030, AT4G35090, AT4G02380, AT4G21120, AT1G22770, AT2G18170, AT1G52760, AT5G59720, AT2G47900, AT1G04580, AT1G77120, AT3G48360, AT3G04120, AT5G45010, AT1G56560, AT5G67480, AT4G03240, AT2G43790, AT4G10250, AT1G53540, AT5G58940, AT5G12020, AT4G32400, AT4G14030, AT1G07400	2.47222	0.0483142	0.00183407	0.00176941
GOTERM_BP_DIRECT	GO:0045324~late endosome to vacuole transport	12	0.320256	2.21674e-05	AT5G46860, AT5G07120, AT1G03950, AT2G28390, AT5G22950, AT5G13530, AT2G06530, AT4G29380, AT3G19770, AT4G19640, AT3G61710, AT1G17730	4.29243	0.0538275	0.00193369	0.00186551
GOTERM_BP_DIRECT	GO:0035556~intracellular signal transduction	36	0.960769	2.24667e-05	AT4G04720, AT5G19450, AT3G11920, AT3G08510, AT5G47540, AT4G27940, AT1G35670, AT2G40116, AT1G70530, AT5G66880, AT3G21630, AT3G20410, AT5G55560, AT4G33080, AT5G04870, AT3G50530, AT3G01090, AT2G04550, AT5G58350, AT4G19110, AT2G41140, AT5G24430, AT3G57530, AT1G12580, AT5G66210, AT4G08550, AT1G45160, AT4G09570, AT5G62310, AT2G17290, AT1G76040, AT1G60940, AT5G12480, AT3G10660, AT4G14350, AT4G35310	2.0963	0.0545342	0.00193369	0.00186551
GOTERM_BP_DIRECT	GO:0006886~intracellular protein transport	50	1.3344	2.63463e-05	AT1G09580, AT5G14180, AT2G28390, AT5G42570, AT3G56190, AT5G39510, AT2G21390, AT1G52360, AT4G01810, AT5G17060, AT5G46860, AT3G24350, AT1G08560, AT1G12360, AT3G56640, AT3G60540, AT1G16240, AT1G61290, AT5G06120, AT4G19640, AT1G02010, AT4G24550, AT4G21160, AT3G09740, AT5G26980, AT4G02080, AT3G03800, AT1G08190, AT1G10630, AT1G48440, AT3G47810, AT3G63460, AT1G26690, AT1G47830, AT3G11820, AT3G62290, AT5…	1.83213	0.0636456	0.00215299	0.00207709
GOTERM_BP_DIRECT	GO:0009738~abscisic acid-activated signaling pathway	58	1.5479	2.67399e-05	AT3G02570, AT4G04920, AT1G32640, AT1G71960, AT5G14420, AT3G18040, AT1G48270, AT1G52920, AT3G17980, AT3G01090, AT2G26040, AT3G48360, AT1G12240, AT3G55830, AT3G57530, AT5G47710, AT3G29320, AT1G62660, AT3G51550, AT5G40440, AT1G18100, AT5G63460, AT3G01650, AT2G30360, AT4G21350, AT2G43790, AT3G45640, AT1G01360, AT5G13530, AT2G17290, AT3G07360, AT1G15080, AT3G11410, AT1G15520, AT1G67800, AT5G51300, AT1…	1.74272	0.0645651	0.00215299	0.00207709
GOTERM_BP_DIRECT	GO:0048364~root development	54	1.44115	2.88437e-05	AT2G39800, AT4G04920, AT1G32640, AT4G02380, AT3G53480, AT2G35680, AT2G19560, AT3G62270, AT5G60200, AT1G51590, AT2G28500, AT1G80600, AT5G14170, AT3G51550, AT5G17400, AT3G23940, AT3G59350, AT2G43790, AT4G29040, AT5G13010, AT4G30340, AT1G36160, AT1G73590, AT1G55180, AT1G55020, AT3G28860, AT1G15360, AT1G59820, AT3G56370, AT3G22200, AT4G09510, AT1G30000, AT1G31930, AT3G22400, AT5G65790, AT5G57280, AT5…	1.7791	0.0694644	0.00224981	0.00217049
GOTERM_BP_DIRECT	GO:0045454~cell redox homeostasis	18	0.480384	6.35605e-05	AT1G58030, AT3G24170, AT1G08230, AT5G15230, AT3G54660, AT4G29670, AT4G35090, AT2G17420, AT5G06290, AT3G02730, AT2G15570, AT5G10860, AT1G48130, AT5G61440, AT4G36910, AT1G76080, AT5G54290, AT4G34120	2.87684	0.146707	0.00480749	0.00463799
GOTERM_BP_DIRECT	GO:0010224~response to UV-B	23	0.613824	8.72659e-05	AT3G51240, AT5G14170, AT3G05210, AT2G32950, AT1G35210, AT2G37040, AT5G13930, AT2G43790, AT1G27840, AT4G36220, AT5G05690, AT5G64610, AT3G45640, AT4G15480, AT1G15380, AT3G45890, AT2G46370, AT2G47460, AT1G26910, AT4G14690, AT5G20620, AT5G01410, AT4G38620	2.43338	0.195734	0.00640634	0.00618048
GOTERM_BP_DIRECT	GO:0016226~iron-sulfur cluster assembly	16	0.427008	0.000146345	AT4G01940, AT3G02280, AT5G50960, AT2G16710, AT5G03905, AT5G49940, AT1G10500, AT3G24430, AT3G20970, AT4G22220, AT4G04770, AT4G03240, AT5G65720, AT3G50845, AT4G16440, AT4G12130	2.93141	0.306014	0.0104365	0.0100685
GOTERM_BP_DIRECT	GO:0006457~protein folding	38	1.01414	0.000163045	AT5G67530, AT3G09440, AT4G24190, AT2G16600, AT5G22060, AT5G09590, AT5G61790, AT3G03960, AT3G56070, AT3G08910, AT2G15790, AT2G20560, AT3G12050, AT5G59720, AT3G20050, AT3G16830, AT2G04030, AT5G56030, AT5G54490, AT5G42020, AT5G49910, AT5G52640, AT3G03773, AT4G02450, AT5G27280, AT4G10250, AT5G53350, AT5G56000, AT3G44110, AT1G53540, AT1G77510, AT1G16030, AT3G12580, AT5G12020, AT1G04130, AT2G47470, AT1…	1.87794	0.334352	0.0113045	0.0109059
GOTERM_BP_DIRECT	GO:0006099~tricarboxylic acid cycle	21	0.560448	0.00020008	AT1G10670, AT1G09430, AT3G58750, AT2G42600, AT5G49460, AT5G65750, AT5G66760, AT5G65165, AT5G67490, AT5G03290, AT4G35260, AT5G58330, AT1G53310, AT3G47520, AT2G05710, AT5G40650, AT3G14940, AT4G35830, AT5G03860, AT5G51040, AT2G22780	2.42687	0.393136	0.0132662	0.0127984
GOTERM_BP_DIRECT	GO:0005986~sucrose biosynthetic process	10	0.26688	0.000201969	AT2G35840, AT5G40390, AT4G10120, AT2G34630, AT1G04920, AT1G43670, AT1G78510, AT3G54050, AT5G20280, AT3G58490	4.17319	0.39599	0.0132662	0.0127984
GOTERM_BP_DIRECT	GO:0071555~cell wall organization	65	1.73472	0.000225589	AT4G20050, AT2G36850, AT5G44030, AT5G25310, AT3G56310, AT4G28250, AT5G15870, AT4G03550, AT5G08380, AT5G67230, AT1G64390, AT1G18580, AT5G13000, AT5G65730, AT5G03760, AT1G05570, AT1G09890, AT2G20810, AT1G55850, AT4G02290, AT5G57550, AT3G43860, AT2G18060, AT1G53000, AT1G48930, AT4G31590, AT4G33330, AT5G22740, AT1G06490, AT2G36870, AT3G23730, AT5G57560, AT3G22800, AT2G37090, AT5G54690, AT1G71380, AT1…	1.56998	0.430578	0.0144377	0.0139286
GOTERM_BP_DIRECT	GO:0008380~RNA splicing	33	0.880705	0.000261325	AT4G25500, AT5G51300, AT1G65660, AT4G02840, AT3G61860, AT5G64200, AT1G73720, AT1G60170, AT1G16610, AT1G02840, AT1G43190, AT1G51510, AT4G36690, AT3G19760, AT3G62310, AT1G17130, AT2G40650, AT1G77180, AT4G31580, AT5G53180, AT5G37370, AT2G26460, AT1G32490, AT5G16790, AT3G25840, AT2G17520, AT5G47010, AT3G13570, AT5G13010, AT2G27100, AT4G37510, AT2G43770, AT1G20960	1.93662	0.479181	0.0163067	0.0157318
GOTERM_BP_DIRECT	GO:0010311~lateral root formation	20	0.53376	0.000303258	AT1G18800, AT1G55020, AT1G15570, AT2G17500, AT2G38120, AT5G49660, AT4G07410, AT3G20860, AT3G22400, AT2G30340, AT3G53180, AT2G45420, AT3G18830, AT2G42490, AT4G29040, AT1G19220, AT3G62980, AT1G21410, AT5G56580, AT1G71090	2.42314	0.53095	0.0184617	0.0178108
GOTERM_BP_DIRECT	GO:0010072~primary shoot apical meristem specification	10	0.26688	0.000338488	AT3G15880, AT1G04190, AT1G30490, AT2G34710, AT1G04130, AT5G13570, AT5G43810, AT1G36160, AT5G27030, AT3G16830	3.95355	0.570447	0.0201159	0.0194067
GOTERM_BP_DIRECT	GO:0010150~leaf senescence	35	0.934081	0.000407266	AT2G13810, AT5G51720, AT3G02150, AT3G27110, AT4G10500, AT4G02380, AT1G70530, AT5G62000, AT1G73500, AT4G03550, AT4G02260, AT2G39200, AT1G69490, AT5G11520, AT1G73680, AT3G62770, AT1G27320, AT5G45900, AT1G11190, AT3G01090, AT5G13180, AT2G43000, AT5G42000, AT5G24530, AT1G32450, AT4G32940, AT5G47390, AT2G39730, AT3G60800, AT5G37600, AT2G43790, AT5G08560, AT1G17020, AT1G54130, AT1G76680	1.85149	0.638229	0.0236404	0.0228069
GOTERM_BP_DIRECT	GO:0090333~regulation of stomatal closure	16	0.427008	0.000472721	AT3G27690, AT2G05070, AT1G32070, AT3G09770, AT3G05030, AT1G66240, AT5G49760, AT4G01370, AT4G35790, AT2G43790, AT3G16640, AT5G58430, AT5G13750, AT1G47128, AT2G26650, AT5G54160	2.67084	0.69278	0.0268162	0.0258707
GOTERM_BP_DIRECT	GO:0005975~carbohydrate metabolic process	69	1.84147	0.000571601	AT3G02570, AT2G28470, AT3G07020, AT3G56310, AT3G57240, AT5G08380, AT1G52920, AT3G16850, AT4G19810, AT5G61410, AT2G26600, AT3G05170, AT3G15800, AT1G51590, AT1G76130, AT4G16260, AT4G33440, AT3G54420, AT5G65280, AT1G12240, AT1G09890, AT1G09010, AT1G62660, AT4G23730, AT5G24090, AT1G31740, AT1G02850, AT1G18270, AT3G13790, AT3G48950, AT2G36190, AT3G13750, AT3G12500, AT3G24180, AT3G06510, AT5G15490, AT1…	1.49801	0.760002	0.0317048	0.030587
GOTERM_BP_DIRECT	GO:0009555~pollen development	57	1.52122	0.000637761	AT1G31070, AT2G39800, AT1G12790, AT2G36850, AT2G34830, AT1G34220, AT5G18700, AT5G64560, AT4G03550, AT4G01370, AT5G54470, AT3G20920, AT3G14270, AT3G48520, AT2G03120, AT4G35420, AT3G48360, AT5G58230, AT5G57020, AT3G05530, AT5G55810, AT3G23940, AT2G43790, AT2G42380, AT3G45640, AT1G53320, AT1G53000, AT1G42470, AT5G64630, AT5G64510, AT4G32400, AT2G07050, AT4G39110, AT2G30490, AT5G18480, AT4G25640, AT5…	1.56266	0.796555	0.0346055	0.0333854
GOTERM_BP_DIRECT	GO:0048573~photoperiodism, flowering	18	0.480384	0.000698272	AT1G12110, AT3G09600, AT4G02440, AT1G04080, AT5G19350, AT2G06255, AT2G32950, AT3G22890, AT1G65480, AT1G30810, AT2G40080, AT1G18390, AT3G44110, AT5G62640, AT4G20400, AT2G27300, AT5G42820, AT5G50260	2.41449	0.825092	0.0370827	0.0357753
GOTERM_BP_DIRECT	GO:0048366~leaf development	36	0.960769	0.000728434	AT5G01600, AT4G25420, AT4G02440, AT1G10670, AT3G02150, AT3G49500, AT1G17980, AT5G65430, AT3G22200, AT4G07410, AT2G37860, AT2G42590, AT1G53310, AT3G13960, AT5G10270, AT1G79440, AT5G58230, AT5G56030, AT2G42600, AT1G15690, AT5G47390, AT2G32280, AT3G21640, AT4G02570, AT3G02520, AT2G19760, AT4G37650, AT3G12280, AT4G15900, AT5G64630, AT1G19220, AT4G30340, AT1G08410, AT3G14940, AT3G11450, AT2G40300	1.7791	0.837785	0.0378785	0.0365431
GOTERM_BP_DIRECT	GO:0042744~hydrogen peroxide catabolic process	27	0.720576	0.000807782	AT4G25980, AT1G58030, AT1G14550, AT3G09640, AT1G68850, AT4G21960, AT4G35090, AT4G21120, AT4G09010, AT2G41480, AT1G49570, AT5G05340, AT4G35000, AT5G66390, AT1G07890, AT5G14130, AT3G52880, AT2G37130, AT5G67400, AT5G06290, AT5G42180, AT5G34850, AT1G48130, AT5G57190, AT5G51890, AT5G06720, AT5G39580	1.9691	0.866951	0.0411474	0.0396967
GOTERM_BP_DIRECT	GO:0048278~vesicle docking	11	0.293568	0.000832189	AT5G46860, AT3G24350, AT3G09740, AT1G08560, AT5G26980, AT1G16240, AT1G61290, AT3G03800, AT1G28490, AT3G11820, AT1G79590	3.30517	0.874821	0.0412853	0.0398297
GOTERM_BP_DIRECT	GO:0034599~cellular response to oxidative stress	17	0.453696	0.00084357	AT3G24170, AT5G19010, AT1G31170, AT5G40370, AT1G07890, AT3G09640, AT5G26860, AT3G54660, AT2G28190, AT4G00290, AT4G25130, AT5G63030, AT3G07700, AT4G09010, AT1G48130, AT5G61640, AT4G35000	2.45576	0.87833	0.0412853	0.0398297
GOTERM_BP_DIRECT	GO:0009834~plant-type secondary cell wall biogenesis	20	0.53376	0.000886195	AT5G44030, AT5G17420, AT1G67330, AT2G36570, AT5G15630, AT5G67210, AT1G17950, AT5G67230, AT4G09990, AT2G38080, AT2G37090, AT1G75500, AT5G03170, AT2G28315, AT2G03820, AT3G18660, AT1G09610, AT4G18780, AT2G28110, AT4G33330	2.24231	0.89062	0.0425374	0.0410376
GOTERM_BP_DIRECT	GO:0042631~cellular response to water deprivation	15	0.40032	0.000943547	AT1G15520, AT1G32080, AT3G27690, AT2G05070, AT4G27940, AT1G64660, AT1G09340, AT4G02380, AT3G03740, AT5G24090, AT1G17280, AT1G18390, AT3G17000, AT1G78380, AT3G06190	2.62038	0.905221	0.0444357	0.0428691
GOTERM_BP_DIRECT	GO:0009698~phenylpropanoid metabolic process	8	0.213504	0.00106874	AT2G30490, AT1G80360, AT3G23590, AT1G51680, AT3G21240, AT4G30210, AT5G60020, AT2G48110	4.29243	0.930678	0.0493971	0.0476555
GOTERM_BP_DIRECT	GO:0007034~vacuolar transport	12	0.320256	0.00108848	AT1G03950, AT3G47810, AT5G45130, AT5G22950, AT4G29160, AT2G06530, AT3G52850, AT2G19830, AT5G09260, AT1G08190, AT1G17730, AT3G10640	3.0047	0.934014	0.0493971	0.0476555
GOTERM_BP_DIRECT	GO:0006906~vesicle fusion	14	0.373632	0.00111131	AT5G46860, AT3G24350, AT3G09740, AT1G08560, AT3G29100, AT5G26980, AT1G16240, AT1G61290, AT1G28490, AT3G03800, AT5G39510, AT5G58060, AT3G11820, AT1G79590	2.69652	0.937674	0.0495329	0.0477865
GOTERM_BP_DIRECT	GO:0009626~plant-type hypersensitive response	26	0.693888	0.00116957	AT5G51700, AT4G24290, AT1G30460, AT1G29690, AT5G15410, AT1G28380, AT4G37980, AT1G19250, AT1G02860, AT2G26560, AT3G54420, AT4G20380, AT3G55830, AT1G59870, AT1G29340, AT5G46180, AT5G48380, AT2G43790, AT4G37990, AT3G45640, AT1G51660, AT4G20400, AT5G50260, AT4G37930, AT4G33430, AT3G12500	1.95305	0.946118	0.0504385	0.0486603
GOTERM_BP_DIRECT	GO:0009269~response to desiccation	11	0.293568	0.00119226	AT1G44170, AT2G39800, AT1G48130, AT3G27690, AT2G05070, AT4G39090, AT1G01470, AT1G54100, AT2G21620, AT1G32640, AT3G44380	3.17805	0.949088	0.0504385	0.0486603
GOTERM_BP_DIRECT	GO:0001732~formation of cytoplasmic translation initiation complex	11	0.293568	0.00119226	AT4G11420, AT1G77840, AT5G27640, AT2G46290, AT3G56150, AT1G10840, AT4G20980, AT5G15610, AT1G36730, AT1G66070, AT3G11400	3.17805	0.949088	0.0504385	0.0486603
GOTERM_BP_DIRECT	GO:0042128~nitrate assimilation	15	0.40032	0.00121639	AT1G12110, AT5G24400, AT5G16570, AT1G37130, AT2G15620, AT5G14570, AT3G21670, AT1G68570, AT1G12940, AT5G37600, AT5G53460, AT1G69850, AT3G48530, AT3G01090, AT2G26690	2.56082	0.952067	0.0506016	0.0488176
GOTERM_BP_DIRECT	GO:0070676~intralumenal vesicle formation	5	0.13344	0.00139933	AT5G22950, AT4G29160, AT2G06530, AT1G20110, AT5G09260	7.51174	0.969657	0.0564186	0.0544294
GOTERM_BP_DIRECT	GO:0120029~proton export across plasma membrane	7	0.186816	0.00140142	AT3G42640, AT4G30190, AT2G24520, AT3G47950, AT3G60330, AT1G80660, AT5G62670	4.7802	0.969815	0.0564186	0.0544294
GOTERM_BP_DIRECT	GO:0010182~sugar mediated signaling pathway	12	0.320256	0.00148625	AT1G73660, AT4G15900, AT3G51770, AT3G47990, AT3G20770, AT3G01090, AT5G47010, AT2G19860, AT3G48360, AT5G03730, AT1G78580, AT1G16610	2.90777	0.975582	0.0588839	0.0568079
GOTERM_BP_DIRECT	GO:0010304~PSII associated light-harvesting complex II catabolic process	6	0.160128	0.0016416	AT5G42270, AT5G15250, AT2G30950, AT1G06430, AT4G13250, AT5G53170	5.63381	0.983441	0.0636945	0.0614488
GOTERM_BP_DIRECT	GO:0007033~vacuole organization	11	0.293568	0.00166981	AT5G46860, AT2G28390, AT3G54300, AT3G14270, AT2G27600, AT1G03060, AT4G19640, AT1G77220, AT2G01690, AT5G54800, AT4G22880	3.06034	0.984568	0.0636945	0.0614488
GOTERM_BP_DIRECT	GO:0010431~seed maturation	13	0.346944	0.00170975	AT4G26740, AT5G52920, AT5G40010, AT1G09340, AT2G17820, AT5G23660, AT5G66730, AT4G02280, AT3G22960, AT1G80300, AT5G58070, AT3G10420, AT2G28680	2.71257	0.986035	0.0636945	0.0614488
GOTERM_BP_DIRECT	GO:0045492~xylan biosynthetic process	13	0.346944	0.00170975	AT3G55990, AT1G67330, AT5G67210, AT2G38320, AT4G09990, AT2G37090, AT5G54690, AT1G73140, AT5G01360, AT3G18660, AT1G09610, AT2G28760, AT4G33330	2.71257	0.986035	0.0636945	0.0614488
GOTERM_BP_DIRECT	GO:0006002~fructose 6-phosphate metabolic process	8	0.213504	0.00177456	AT5G47810, AT1G43670, AT5G61580, AT3G54050, AT4G26270, AT4G32840, AT2G22480, AT3G24090	4.00626	0.988124	0.0651367	0.0628403
GOTERM_BP_DIRECT	GO:0005992~trehalose biosynthetic process	10	0.26688	0.0018167	AT1G60140, AT4G22590, AT5G10100, AT1G23870, AT2G18700, AT5G51460, AT1G68020, AT2G43000, AT1G06410, AT1G78580	3.26598	0.989312	0.0657172	0.0634003
GOTERM_BP_DIRECT	GO:0009753~response to jasmonic acid	37	0.987457	0.00192051	AT4G26850, AT1G15520, AT5G18860, AT1G31690, AT1G55020, AT4G00720, AT5G40350, AT5G42650, AT1G32640, AT5G14640, AT1G17420, AT4G23100, AT2G14580, AT5G55120, AT2G42490, AT4G19810, AT4G34710, AT2G46370, AT3G48360, AT1G20510, AT1G60140, AT1G21910, AT4G32940, AT2G30980, AT4G02570, AT4G22880, AT2G39730, AT5G27380, AT5G67480, AT5G13930, AT1G75950, AT1G44350, AT1G20140, AT1G15380, AT3G45140, AT2G26690, AT4…	1.6743	0.991756	0.0684801	0.0660657
GOTERM_BP_DIRECT	GO:0006006~glucose metabolic process	12	0.320256	0.00199547	AT4G26850, AT3G47800, AT3G04120, AT5G55120, AT1G13440, AT5G13110, AT5G17530, AT1G50460, AT3G08590, AT1G42970, AT2G19860, AT1G16300	2.8169	0.993165	0.0692137	0.0667735
GOTERM_BP_DIRECT	GO:0009723~response to ethylene	30	0.800641	0.00199655	AT1G15520, AT2G26070, AT5G44790, AT5G19790, AT4G02380, AT5G60360, AT1G31930, AT2G14580, AT2G19560, AT2G02710, AT4G38495, AT2G47460, AT4G28720, AT1G58440, AT4G32940, AT4G24180, AT3G51550, AT2G38120, AT5G47390, AT3G20770, AT1G64060, AT3G04720, AT2G43790, AT5G08560, AT5G35220, AT1G19220, AT1G70000, AT5G57090, AT5G02320, AT5G03730	1.78851	0.993183	0.0692137	0.0667735
GOTERM_BP_DIRECT	GO:0009553~embryo sac development	23	0.613824	0.00224071	AT3G05530, AT5G45550, AT1G31070, AT5G17020, AT3G08510, AT5G52820, AT1G15440, AT1G61140, AT5G52520, AT2G41500, AT5G24120, AT2G34260, AT3G23940, AT5G54800, AT3G21510, AT5G60410, AT3G12280, AT1G16280, AT4G32400, AT2G47470, AT3G48360, AT5G05920, AT4G14340	1.9633	0.996299	0.0766138	0.0739127
GOTERM_BP_DIRECT	GO:0009813~flavonoid biosynthetic process	11	0.293568	0.002291	AT5G13930, AT4G25640, AT3G51240, AT5G48100, AT5G24530, AT5G35550, AT5G08640, AT5G07990, AT2G47460, AT3G59030, AT2G26670	2.95104	0.996736	0.0772749	0.0745505
GOTERM_BP_DIRECT	GO:0006635~fatty acid beta-oxidation	14	0.373632	0.00237714	AT1G06290, AT3G06860, AT3G58750, AT1G65520, AT3G07560, AT5G47720, AT4G29010, AT5G65110, AT2G33150, AT2G34660, AT5G65940, AT3G05290, AT4G16760, AT4G16210	2.50391	0.997369	0.0791114	0.0763222
GOTERM_BP_DIRECT	GO:0042538~hyperosmotic salinity response	17	0.453696	0.00246238	AT2G39800, AT3G05880, AT4G30960, AT5G26751, AT5G46180, AT2G37570, AT3G18030, AT3G14080, AT1G18260, AT3G14440, AT1G74520, AT5G37850, AT5G58070, AT3G20290, AT5G01410, AT2G43000, AT4G33000	2.24034	0.997874	0.079618	0.0768109
GOTERM_BP_DIRECT	GO:0010230~alternative respiration	7	0.186816	0.00248806	AT4G22260, AT1G32350, AT3G22370, AT3G45300, AT3G22360, AT5G64210, AT4G05020	4.38185	0.998007	0.079618	0.0768109
GOTERM_BP_DIRECT	GO:0006075~(1->3)-beta-D-glucan biosynthetic process	7	0.186816	0.00248806	AT2G36850, AT4G04970, AT1G06490, AT5G13000, AT3G14570, AT1G05570, AT4G03550	4.38185	0.998007	0.079618	0.0768109
GOTERM_BP_DIRECT	GO:0009742~brassinosteroid mediated signaling pathway	25	0.6672	0.00261376	AT3G26020, AT1G63500, AT3G09880, AT5G65430, AT1G48270, AT3G61460, AT2G27210, AT1G08420, AT1G75080, AT4G28720, AT1G14000, AT1G32130, AT3G51550, AT1G71830, AT4G08950, AT2G30980, AT1G78700, AT4G35230, AT3G20810, AT1G78300, AT2G01950, AT5G59010, AT3G46290, AT4G33430, AT5G54380	1.87794	0.998545	0.0825815	0.07967
GOTERM_BP_DIRECT	GO:0045087~innate immune response	24	0.640512	0.00281629	AT4G29810, AT4G00430, AT1G09770, AT1G67520, AT5G52640, AT4G08500, AT5G47070, AT2G35110, AT3G21630, AT2G37220, AT4G01370, AT5G48150, AT2G23620, AT2G21660, AT2G24860, AT4G14465, AT4G15900, AT4G29040, AT5G13010, AT5G05780, AT2G02220, AT5G13160, AT4G11260, AT5G56030	1.8977	0.999123	0.0878681	0.0847702
GOTERM_BP_DIRECT	GO:0071472~cellular response to salt stress	13	0.346944	0.00286735	AT2G34620, AT5G24120, AT1G03060, AT2G28190, AT2G39760, AT5G24270, AT3G49810, AT1G67580, AT3G03740, AT5G60410, AT1G53210, AT2G27300, AT3G06190	2.56981	0.999229	0.0883568	0.0852416
GOTERM_BP_DIRECT	GO:0048316~seed development	21	0.560448	0.0029658	AT4G24120, AT3G04120, AT5G52920, AT3G07020, AT5G52520, AT2G16500, AT5G17400, AT2G17420, AT3G58060, AT2G40170, AT5G53550, AT5G06760, AT5G13690, AT1G53580, AT4G36920, AT4G34710, AT1G42430, AT4G35420, AT1G75080, AT5G58230, AT2G46660	1.99679	0.999397	0.089579	0.0864208
GOTERM_BP_DIRECT	GO:0009617~response to bacterium	31	0.827329	0.00297879	AT5G01600, AT4G10500, AT3G57240, AT1G31930, AT2G14580, AT3G53180, AT4G37980, AT2G02710, AT2G23150, AT5G03760, AT4G32551, AT4G39980, AT1G20510, AT2G45220, AT3G54420, AT3G50260, AT1G12240, AT3G09830, AT2G28260, AT5G24530, AT1G59870, AT4G24180, AT1G62660, AT4G37990, AT3G15352, AT3G45640, AT1G72520, AT3G12580, AT2G02220, AT2G41430, AT3G45140	1.72492	0.999416	0.089579	0.0864208
GOTERM_BP_DIRECT	GO:0060586~multicellular organismal-level iron ion homeostasis	11	0.293568	0.00308485	AT4G37650, AT5G01600, AT2G30160, AT1G58340, AT5G51720, AT1G07030, AT2G23150, AT2G40300, AT1G20110, AT4G03390, AT3G18290	2.84928	0.999552	0.0916643	0.0884325
GOTERM_BP_DIRECT	GO:0019464~glycine decarboxylation via glycine cleavage system	6	0.160128	0.00328897	AT2G26080, AT1G32470, AT5G07440, AT4G37930, AT3G03910, AT4G33010	5.00783	0.999732	0.0965795	0.0931745
GOTERM_BP_DIRECT	GO:0006094~gluconeogenesis	10	0.26688	0.0035426	AT4G37870, AT3G04120, AT1G13440, AT1G22170, AT1G43670, AT3G54050, AT2G36460, AT2G01140, AT1G79550, AT4G38970	3.0047	0.999858	0.102686	0.0990655
GOTERM_BP_DIRECT	GO:0006631~fatty acid metabolic process	17	0.453696	0.00360161	AT5G16370, AT5G27600, AT3G16170, AT4G27030, AT4G23850, AT5G58860, AT2G45970, AT1G73680, AT5G36880, AT3G14130, AT2G43710, AT3G48990, AT5G20410, AT3G10520, AT2G01490, AT2G04350, AT1G77590	2.1644	0.999877	0.102686	0.0990655
GOTERM_BP_DIRECT	GO:0000302~response to reactive oxygen species	13	0.346944	0.00364781	AT5G01600, AT5G19790, AT1G07890, AT3G09640, AT4G02380, AT3G56240, AT2G37860, AT4G09010, AT2G43790, AT2G40300, AT5G58070, AT4G34890, AT4G35000	2.50391	0.999891	0.102686	0.0990655
GOTERM_BP_DIRECT	GO:0016036~cellular response to phosphate starvation	30	0.800641	0.00366686	AT1G55180, AT1G58030, AT1G12370, AT3G23430, AT4G35090, AT4G21120, AT3G03520, AT1G71040, AT3G20330, AT1G53310, AT1G27320, AT4G17615, AT2G02990, AT2G26660, AT5G01220, AT2G02470, AT2G33770, AT5G21040, AT3G27740, AT5G20150, AT1G68740, AT3G51770, AT1G68320, AT5G60410, AT4G37870, AT1G73010, AT2G01830, AT3G62980, AT3G09560, AT5G20410	1.72025	0.999896	0.102686	0.0990655
GOTERM_BP_DIRECT	GO:0009789~positive regulation of abscisic acid-activated signaling pathway	16	0.427008	0.00370261	AT1G67800, AT5G47710, AT1G35670, AT5G66880, AT3G01650, AT2G33150, AT5G49470, AT4G35790, AT5G53160, AT3G18520, AT4G09570, AT3G17980, AT3G17410, AT5G58430, AT3G01090, AT5G01520	2.2257	0.999905	0.102686	0.0990655
GOTERM_BP_DIRECT	GO:0034440~lipid oxidation	5	0.13344	0.00375374	AT1G55020, AT1G72520, AT1G17420, AT3G45140, AT3G22400	6.25979	0.999916	0.10296	0.0993298
GOTERM_BP_DIRECT	GO:0009860~pollen tube growth	35	0.934081	0.0039447	AT3G05580, AT3G57520, AT1G56430, AT1G59820, AT1G71820, AT1G68990, AT3G22200, AT3G58170, AT3G07700, AT1G75840, AT4G38430, AT4G17615, AT1G76850, AT1G79860, AT1G03010, AT4G17530, AT1G54280, AT4G14880, AT5G57020, AT3G24170, AT5G17020, AT1G60420, AT3G56960, AT3G56640, AT5G27540, AT5G14870, AT1G61290, AT2G17420, AT5G55810, AT2G36880, AT3G12160, AT4G14455, AT3G16640, AT1G53000, AT2G43750	1.63299	0.999948	0.107021	0.103248
GOTERM_BP_DIRECT	GO:0006696~ergosterol biosynthetic process	7	0.186816	0.00410331	AT3G02580, AT1G58440, AT1G69640, AT4G11820, AT5G27450, AT2G07050, AT4G34640	4.04479	0.999965	0.107222	0.103442
GOTERM_BP_DIRECT	GO:0009791~post-embryonic development	18	0.480384	0.00412455	AT1G55180, AT1G62750, AT5G20490, AT3G51550, AT4G25140, AT3G16640, AT4G10320, AT1G16280, AT1G18560, AT1G25350, AT2G25890, AT5G13570, AT3G42170, AT1G09620, AT4G13780, AT4G33650, AT3G46290, AT5G54380	2.08018	0.999967	0.107222	0.103442
GOTERM_BP_DIRECT	GO:0006511~ubiquitin-dependent protein catabolic process	58	1.5479	0.00413646	AT4G27960, AT5G19990, AT1G64230, AT4G00720, AT5G53300, AT1G29150, AT4G05050, AT3G63000, AT5G05780, AT5G20620, AT2G21270, AT1G26830, AT5G09900, AT3G61180, AT3G05530, AT1G12760, AT1G19310, AT4G05320, AT4G02570, AT4G21350, AT4G11680, AT3G24515, AT3G61790, AT4G19006, AT1G20140, AT4G29040, AT1G70320, AT2G02760, AT4G33210, AT1G68050, AT5G59300, AT1G53750, AT3G17000, AT1G21720, AT1G77000, AT5G58290, AT5…	1.43789	0.999968	0.107222	0.103442
GOTERM_BP_DIRECT	GO:1900055~regulation of leaf senescence	8	0.213504	0.00420984	AT4G27410, AT1G73980, AT3G27110, AT4G02380, AT5G04870, AT3G01090, AT5G13180, AT3G60800	3.53494	0.999973	0.107222	0.103442
GOTERM_BP_DIRECT	GO:0061077~chaperone-mediated protein folding	8	0.213504	0.00420984	AT3G55520, AT3G53990, AT4G13830, AT5G52640, AT3G25230, AT5G23040, AT4G04330, AT5G56030	3.53494	0.999973	0.107222	0.103442
GOTERM_BP_DIRECT	GO:0015996~chlorophyll catabolic process	8	0.213504	0.00420984	AT4G31390, AT5G43860, AT4G22920, AT3G44880, AT1G31480, AT4G11910, AT4G13250, AT5G13800	3.53494	0.999973	0.107222	0.103442
GOTERM_BP_DIRECT	GO:0015979~photosynthesis	29	0.773952	0.00451416	AT5G01600, AT2G34430, AT3G54110, AT4G12800, AT3G01500, AT3G54050, AT5G49160, AT2G30570, AT4G02260, AT4G22890, AT4G15530, AT1G53310, AT1G43670, AT1G61800, AT1G03130, AT1G74470, AT1G20950, AT5G54270, AT3G56940, AT2G42600, AT1G55670, AT4G04330, AT4G11960, AT3G14940, AT1G54130, AT2G40300, AT1G44575, AT4G14690, AT2G26670	1.71528	0.999988	0.113812	0.109799
GOTERM_BP_DIRECT	GO:1990961~xenobiotic detoxification by transmembrane export across the plasma membrane	15	0.40032	0.00458994	AT5G65380, AT4G25640, AT4G23030, AT4G00350, AT1G58340, AT1G33110, AT3G21690, AT1G61890, AT1G12950, AT3G59030, AT4G22790, AT1G47530, AT1G71870, AT1G15170, AT5G52450	2.25352	0.99999	0.114565	0.110526
GOTERM_BP_DIRECT	GO:0009926~auxin polar transport	14	0.373632	0.00463673	AT4G04950, AT2G26170, AT1G59870, AT3G28860, AT4G32810, AT5G19530, AT1G15690, AT2G38120, AT3G53480, AT5G13930, AT5G57090, AT1G77110, AT1G73590, AT2G47000	2.33699	0.999991	0.114587	0.110547
GOTERM_BP_DIRECT	GO:0016311~dephosphorylation	18	0.480384	0.00488026	AT2G38600, AT4G27800, AT3G29320, AT1G14700, AT2G39840, AT2G38740, AT3G52180, AT2G35680, AT1G17710, AT4G29530, AT3G19420, AT4G13700, AT1G43670, AT5G39400, AT2G01890, AT1G05000, AT2G04550, AT1G22620	2.04866	0.999995	0.119423	0.115212
GOTERM_BP_DIRECT	GO:0016567~protein ubiquitination	123	3.28263	0.00547455	AT3G54850, AT2G16920, AT1G10170, AT1G55000, AT5G53300, AT2G39760, AT1G67340, AT1G57820, AT1G24330, AT3G09890, AT3G47990, AT2G02870, AT5G20620, AT5G22920, AT3G03790, AT1G12760, AT3G06140, AT5G41330, AT3G09770, AT5G49610, AT5G18650, AT1G19310, AT4G21350, AT3G24515, AT3G61790, AT5G13530, AT1G20140, AT3G08570, AT3G07360, AT4G32400, AT3G48030, AT5G19330, AT1G67800, AT2G36630, AT2G32950, AT1G30440, AT1…	1.25707	0.999999	0.131964	0.127312
GOTERM_BP_DIRECT	GO:0051453~regulation of intracellular pH	9	0.240192	0.00549851	AT3G42640, AT4G30190, AT2G24520, AT3G47950, AT3G60330, AT1G80660, AT3G05030, AT5G62670, AT5G47560	3.07299	0.999999	0.131964	0.127312
GOTERM_BP_DIRECT	GO:0009615~response to virus	14	0.373632	0.00569048	AT4G18040, AT1G14790, AT5G18110, AT3G09440, AT5G09590, AT3G04720, AT5G35620, AT5G57685, AT1G16030, AT3G12580, AT5G10270, AT2G22010, AT2G27880, AT5G02500	2.28618	0.999999	0.135271	0.130502
GOTERM_BP_DIRECT	GO:1990573~potassium ion import across plasma membrane	6	0.160128	0.00586006	AT4G13420, AT1G30270, AT4G17615, AT3G05030, AT2G26650, AT1G02880	4.50705	1	0.135433	0.130658
GOTERM_BP_DIRECT	GO:0008295~spermidine biosynthetic process	6	0.160128	0.00586006	AT3G02470, AT5G53120, AT2G16500, AT3G25570, AT1G23820, AT4G34710	4.50705	1	0.135433	0.130658
GOTERM_BP_DIRECT	GO:0005987~sucrose catabolic process	6	0.160128	0.00586006	AT5G22510, AT1G56560, AT2G36190, AT4G09510, AT4G34860, AT3G06500	4.50705	1	0.135433	0.130658
GOTERM_BP_DIRECT	GO:0009751~response to salicylic acid	29	0.773952	0.00631985	AT1G15520, AT2G38610, AT1G31690, AT1G15780, AT1G14790, AT4G10500, AT5G46070, AT1G28480, AT2G14580, AT3G61260, AT2G42490, AT3G50530, AT1G80840, AT3G48360, AT1G02860, AT2G37710, AT1G21910, AT5G24430, AT5G24530, AT4G32940, AT4G05320, AT2G17520, AT5G67480, AT5G11510, AT1G76680, AT4G32400, AT5G02320, AT5G56140, AT2G29420	1.6757	1	0.138457	0.133576
GOTERM_BP_DIRECT	GO:0010167~response to nitrate	10	0.26688	0.00634544	AT1G12110, AT1G32450, AT2G15620, AT5G40890, AT3G62950, AT3G21670, AT3G62930, AT1G03020, AT3G48360, AT1G02860	2.78213	1	0.138457	0.133576
GOTERM_BP_DIRECT	GO:0007017~microtubule-based process	10	0.26688	0.00634544	AT5G19780, AT4G14960, AT5G20110, AT5G23860, AT1G23220, AT4G15930, AT1G50010, AT3G16120, AT4G27360, AT3G20860	2.78213	1	0.138457	0.133576
GOTERM_BP_DIRECT	GO:0048511~rhythmic process	10	0.26688	0.00634544	AT2G40080, AT2G06255, AT5G60100, AT1G68850, AT4G21960, AT5G24470, AT2G37130, AT1G17455, AT1G77180, AT2G21150	2.78213	1	0.138457	0.133576
GOTERM_BP_DIRECT	GO:0010075~regulation of meristem growth	10	0.26688	0.00634544	AT4G17090, AT4G20270, AT5G03150, AT4G24190, AT1G52150, AT3G45260, AT1G13710, AT5G13290, AT3G23920, AT2G26670	2.78213	1	0.138457	0.133576
GOTERM_BP_DIRECT	GO:0006086~acetyl-CoA biosynthetic process from pyruvate	7	0.186816	0.00637923	AT5G50850, AT3G52200, AT1G54220, AT2G34590, AT1G01090, AT1G59900, AT3G13930	3.75587	1	0.138457	0.133576
GOTERM_BP_DIRECT	GO:0010205~photoinhibition	7	0.186816	0.00637923	AT5G42270, AT3G03380, AT4G30950, AT1G77510, AT2G30950, AT3G15850, AT4G04020	3.75587	1	0.138457	0.133576
GOTERM_BP_DIRECT	GO:0009658~chloroplast organization	36	0.960769	0.00643642	AT1G62750, AT5G40270, AT1G32080, AT5G26742, AT5G17230, AT1G63680, AT1G09340, AT5G24120, AT5G26980, AT5G49940, AT2G30950, AT1G61080, AT4G28590, AT5G62440, AT5G61670, AT3G56290, AT2G37860, AT4G35780, AT1G24490, AT3G10350, AT1G21600, AT3G56940, AT5G50920, AT4G22260, AT4G01940, AT5G19620, AT1G56200, AT5G22370, AT5G23040, AT4G27670, AT5G35220, AT3G18680, AT5G63420, AT3G47520, AT1G04770, AT4G33650	1.57223	1	0.138494	0.133611
GOTERM_BP_DIRECT	GO:0009620~response to fungus	26	0.693888	0.00669924	AT5G42650, AT4G10500, AT4G02380, AT1G17420, AT1G73500, AT4G03550, AT4G01370, AT2G47900, AT1G05010, AT4G32551, AT4G16760, AT3G11820, AT2G06050, AT2G45220, AT4G02330, AT5G24530, AT1G59870, AT3G24550, AT3G21240, AT4G20000, AT2G30020, AT2G43790, AT5G11510, AT1G53320, AT1G51680, AT3G45140	1.72837	1	0.142917	0.137878
GOTERM_BP_DIRECT	GO:0010051~xylem and phloem pattern formation	11	0.293568	0.00683059	AT4G29810, AT4G24220, AT4G08150, AT5G13300, AT2G01950, AT5G13010, AT1G20330, AT5G49660, AT1G19850, AT1G73590, AT5G42080	2.58216	1	0.144484	0.13939
GOTERM_BP_DIRECT	GO:0001666~response to hypoxia	13	0.346944	0.0070545	AT4G20380, AT5G25110, AT3G20770, AT4G27780, AT2G16060, AT3G19760, AT1G72330, AT4G32551, AT5G57090, AT1G77120, AT3G01090, AT5G03730, AT3G43190	2.32506	1	0.146734	0.14156
GOTERM_BP_DIRECT	GO:0009911~positive regulation of flower development	13	0.346944	0.0070545	AT1G10670, AT5G24860, AT1G65480, AT5G62000, AT4G20370, AT3G04610, AT1G68050, AT5G05690, AT3G44110, AT5G06850, AT5G60910, AT1G26830, AT2G45660	2.32506	1	0.146734	0.14156
GOTERM_BP_DIRECT	GO:0000470~maturation of LSU-rRNA	9	0.240192	0.00746214	AT5G06360, AT3G55620, AT4G22380, AT4G01560, AT4G26600, AT1G23280, AT3G62870, AT3G23620, AT5G08180	2.93938	1	0.152668	0.147285
GOTERM_BP_DIRECT	GO:0009768~photosynthesis, light harvesting in photosystem I	9	0.240192	0.00746214	AT1G29920, AT1G29930, AT2G34430, AT3G27690, AT1G19150, AT1G61520, AT2G05070, AT1G45474, AT5G54270	2.93938	1	0.152668	0.147285
GOTERM_BP_DIRECT	GO:0080144~intracellular amino acid homeostasis	5	0.13344	0.00783652	AT1G58030, AT3G09770, AT4G35090, AT1G16300, AT1G44800	5.36553	1	0.157742	0.15218
GOTERM_BP_DIRECT	GO:0009660~amyloplast organization	5	0.13344	0.00783652	AT4G37650, AT5G46860, AT2G36810, AT1G31480, AT4G11910	5.36553	1	0.157742	0.15218
GOTERM_BP_DIRECT	GO:0006397~mRNA processing	41	1.09421	0.00790882	AT4G00660, AT3G54230, AT5G51300, AT5G61030, AT3G19130, AT3G49601, AT3G14080, AT2G37220, AT5G48150, AT1G02840, AT1G43190, AT1G51510, AT4G36690, AT3G19760, AT1G75660, AT3G62310, AT2G40650, AT5G51120, AT2G02570, AT1G70070, AT5G53180, AT5G37370, AT1G32490, AT1G04080, AT4G24740, AT5G16790, AT3G09650, AT3G17040, AT2G17520, AT1G11650, AT5G54900, AT3G04500, AT5G54580, AT5G07350, AT2G27100, AT5G13570, AT1…	1.50235	1	0.157923	0.152355
GOTERM_BP_DIRECT	GO:0099402~plant organ development	14	0.373632	0.00836657	AT3G02470, AT2G28390, AT5G24690, AT5G65430, AT2G37860, AT2G42590, AT2G41370, AT3G61590, AT4G20400, AT1G08620, AT3G13960, AT3G01090, AT4G31590, AT3G28180	2.19093	1	0.165738	0.159894
GOTERM_BP_DIRECT	GO:0046244~salicylic acid catabolic process	4	0.106752	0.00848101	AT5G24530, AT4G10500, AT2G37040, AT4G10490	7.51174	1	0.166682	0.160805
GOTERM_BP_DIRECT	GO:0006950~response to stress	22	0.587136	0.00855348	AT5G49910, AT5G42020, AT3G28580, AT5G40010, AT3G09440, AT4G02380, AT5G09590, AT3G03773, AT4G02450, AT5G25190, AT5G27380, AT5G67480, AT2G46620, AT1G22770, AT1G16030, AT3G12580, AT5G13240, AT4G32400, AT5G57480, AT3G15620, AT3G48360, AT5G02500	1.79629	1	0.166793	0.160912
GOTERM_BP_DIRECT	GO:0009627~systemic acquired resistance	16	0.427008	0.00898065	AT2G13810, AT5G45110, AT1G59870, AT2G14610, AT3G53980, AT2G38470, AT2G37870, AT3G04720, AT2G23620, AT1G19250, AT4G20400, AT3G12250, AT2G46370, AT5G05960, AT2G40690, AT1G02860	2.03708	1	0.173765	0.167639
GOTERM_BP_DIRECT	GO:0006559~L-phenylalanine catabolic process	6	0.160128	0.0095756	AT2G20340, AT1G06570, AT2G37040, AT3G53260, AT5G54080, AT2G02390	4.09732	1	0.182448	0.176016
GOTERM_BP_DIRECT	GO:0048509~regulation of meristem development	6	0.160128	0.0095756	AT1G74660, AT2G01830, AT1G08230, AT1G27320, AT2G27100, AT2G15570	4.09732	1	0.182448	0.176016
GOTERM_BP_DIRECT	GO:0010229~inflorescence development	9	0.240192	0.00990978	AT2G43790, AT3G45640, AT1G51660, AT4G29040, AT1G65480, AT1G73590, AT5G49160, AT2G19760, AT4G20370	2.8169	1	0.185976	0.179419
GOTERM_BP_DIRECT	GO:0005985~sucrose metabolic process	9	0.240192	0.00990978	AT1G12240, AT1G01050, AT1G15690, AT1G62660, AT4G02280, AT3G54050, AT1G22710, AT3G22200, AT3G43190	2.8169	1	0.185976	0.179419
GOTERM_BP_DIRECT	GO:0009637~response to blue light	16	0.427008	0.0105356	AT3G02570, AT4G24180, AT5G24120, AT3G28860, AT4G28880, AT4G28860, AT1G68050, AT5G28490, AT2G02710, AT4G31390, AT1G22770, AT3G45780, AT3G08590, AT4G18950, AT2G21150, AT5G57360	2.00313	1	0.196245	0.189326
GOTERM_BP_DIRECT	GO:0007623~circadian rhythm	26	0.693888	0.0116813	AT3G55960, AT1G12370, AT1G09340, AT4G03390, AT1G68050, AT1G22770, AT2G18170, AT5G60100, AT3G46780, AT3G48100, AT1G80820, AT3G48360, AT5G57360, AT1G15950, AT4G04970, AT1G32070, AT5G24470, AT2G17840, AT3G06500, AT4G00150, AT3G20810, AT2G21660, AT4G20400, AT3G45780, AT4G37930, AT5G54160	1.65513	1	0.214715	0.207145
GOTERM_BP_DIRECT	GO:0009750~response to fructose	8	0.213504	0.0116992	AT1G29920, AT1G43670, AT1G28330, AT3G47340, AT5G03730, AT1G31930, AT2G23460, AT1G20950	3.0047	1	0.214715	0.207145
GOTERM_BP_DIRECT	GO:0006508~proteolysis	84	2.24179	0.0121983	AT5G20660, AT5G42250, AT3G54130, AT3G03380, AT2G30950, AT5G60360, AT5G24260, AT5G65450, AT1G23440, AT5G10770, AT5G58870, AT5G13520, AT1G19270, AT5G04250, AT5G56730, AT3G61540, AT2G03200, AT3G45010, AT2G03120, AT5G05740, AT4G01320, AT5G50920, AT4G00230, AT5G22030, AT3G07990, AT3G59990, AT2G35770, AT1G56700, AT2G17760, AT1G66180, AT3G20630, AT5G27290, AT5G57990, AT2G22310, AT3G59080, AT4G39910, AT5…	1.28773	1	0.22224	0.214405
GOTERM_BP_DIRECT	GO:0008360~regulation of cell shape	12	0.320256	0.0130785	AT1G75840, AT2G36850, AT4G04970, AT1G63680, AT5G45970, AT1G06490, AT5G13000, AT3G14570, AT1G77460, AT1G05570, AT5G62880, AT4G03550	2.25352	1	0.23477	0.226493
GOTERM_BP_DIRECT	GO:0006623~protein targeting to vacuole	12	0.320256	0.0130785	AT2G28390, AT3G54300, AT3G47810, AT4G29380, AT3G52850, AT5G39510, AT1G48090, AT2G36680, AT3G53720, AT3G61710, AT1G08190, AT4G35870	2.25352	1	0.23477	0.226493
GOTERM_BP_DIRECT	GO:0010114~response to red light	17	0.453696	0.0131682	AT3G27690, AT2G05070, AT1G15550, AT5G24120, AT5G24470, AT3G17040, AT3G61600, AT3G02520, AT1G13245, AT5G28490, AT2G40080, AT4G31390, AT5G56550, AT3G48100, AT4G14690, AT2G21150, AT5G57360	1.90597	1	0.23477	0.226493
GOTERM_BP_DIRECT	GO:0010540~basipetal auxin transport	7	0.186816	0.0134416	AT1G12110, AT5G47750, AT5G13750, AT4G30960, AT3G28860, AT1G77110, AT2G47000	3.28639	1	0.23627	0.22794
GOTERM_BP_DIRECT	GO:0055062~phosphate ion homeostasis	7	0.186816	0.0134416	AT5G34850, AT2G33770, AT3G51860, AT3G47420, AT1G68320, AT2G13100, AT4G17550	3.28639	1	0.23627	0.22794
GOTERM_BP_DIRECT	GO:0009855~determination of bilateral symmetry	5	0.13344	0.0140314	AT1G30490, AT2G34710, AT1G52150, AT2G34260, AT2G32280	4.69484	1	0.23988	0.231423
GOTERM_BP_DIRECT	GO:0009435~NAD biosynthetic process	5	0.13344	0.0140314	AT4G39830, AT2G23420, AT5G14760, AT4G36940, AT5G55810	4.69484	1	0.23988	0.231423
GOTERM_BP_DIRECT	GO:0030007~intracellular potassium ion homeostasis	5	0.13344	0.0140314	AT5G25110, AT5G24270, AT1G04120, AT3G53720, AT1G02880	4.69484	1	0.23988	0.231423
GOTERM_BP_DIRECT	GO:0006561~proline biosynthetic process	5	0.13344	0.0140314	AT1G79900, AT5G14800, AT2G39800, AT5G46180, AT2G43000	4.69484	1	0.23988	0.231423
GOTERM_BP_DIRECT	GO:0006828~manganese ion transport	6	0.160128	0.0146381	AT1G47240, AT4G27940, AT2G23150, AT3G13320, AT5G36290, AT1G80830	3.75587	1	0.241965	0.233434
GOTERM_BP_DIRECT	GO:0070413~trehalose metabolism in response to stress	6	0.160128	0.0146381	AT1G60140, AT1G23870, AT2G18700, AT1G68020, AT1G06410, AT1G78580	3.75587	1	0.241965	0.233434
GOTERM_BP_DIRECT	GO:0006596~polyamine biosynthetic process	6	0.160128	0.0146381	AT3G02470, AT5G53120, AT2G16500, AT5G19530, AT1G23820, AT4G34710	3.75587	1	0.241965	0.233434
GOTERM_BP_DIRECT	GO:0010417~glucuronoxylan biosynthetic process	6	0.160128	0.0146381	AT2G37090, AT5G54690, AT3G18660, AT5G67230, AT4G33330, AT2G28110	3.75587	1	0.241965	0.233434
GOTERM_BP_DIRECT	GO:0006646~phosphatidylethanolamine biosynthetic process	6	0.160128	0.0146381	AT1G74320, AT1G13560, AT1G15110, AT2G26830, AT5G57190, AT2G38670	3.75587	1	0.241965	0.233434
GOTERM_BP_DIRECT	GO:0009624~response to nematode	22	0.587136	0.015554	AT1G58340, AT2G30080, AT3G51860, AT4G32700, AT1G59740, AT2G38120, AT5G54800, AT2G47800, AT5G53550, AT1G02800, AT5G61410, AT2G38290, AT5G55850, AT5G64840, AT1G69850, AT1G61800, AT2G47260, AT4G32551, AT5G52450, AT2G21050, AT3G17700, AT2G29650	1.70369	1	0.25238	0.243482
GOTERM_BP_DIRECT	GO:0043069~negative regulation of programmed cell death	8	0.213504	0.0155715	AT4G20380, AT3G57330, AT1G08860, AT5G47910, AT3G54360, AT5G47120, AT3G11820, AT1G64060	2.86162	1	0.25238	0.243482
GOTERM_BP_DIRECT	GO:0006636~unsaturated fatty acid biosynthetic process	8	0.213504	0.0155715	AT5G05580, AT3G11170, AT4G30950, AT3G12120, AT1G74960, AT2G43710, AT4G27030, AT3G15850	2.86162	1	0.25238	0.243482
GOTERM_BP_DIRECT	GO:0006888~endoplasmic reticulum to Golgi vesicle-mediated transport	23	0.613824	0.015734	AT1G09580, AT3G05000, AT5G42570, AT2G36300, AT3G24350, AT4G17170, AT1G30890, AT4G02080, AT3G58170, AT1G48440, AT4G14455, AT3G63460, AT4G38790, AT1G26690, AT5G58060, AT2G21390, AT1G52360, AT4G01810, AT2G21190, AT5G01430, AT1G02130, AT1G79990, AT5G58030	1.67738	1	0.253367	0.244435
GOTERM_BP_DIRECT	GO:0006470~protein dephosphorylation	11	0.293568	0.0163826	AT4G11240, AT3G05640, AT5G27930, AT4G03415, AT1G22280, AT3G05580, AT5G59160, AT4G31750, AT1G10430, AT2G39840, AT2G35680	2.29526	1	0.262011	0.252773
GOTERM_BP_DIRECT	GO:0071805~potassium ion transmembrane transport	9	0.240192	0.0165146	AT5G51710, AT5G09400, AT4G10310, AT3G02050, AT5G14880, AT2G40540, AT1G70300, AT2G35060, AT3G02850	2.60022	1	0.262011	0.252773
GOTERM_BP_DIRECT	GO:0050826~response to freezing	10	0.26688	0.0166906	AT2G43790, AT5G60410, AT3G06510, AT3G45640, AT3G55990, AT1G16670, AT5G65430, AT5G58070, AT4G25140, AT1G12610	2.42314	1	0.262011	0.252773
GOTERM_BP_DIRECT	GO:0008654~phospholipid biosynthetic process	10	0.26688	0.0166906	AT1G62430, AT2G39290, AT1G13560, AT2G26830, AT3G11430, AT3G09560, AT1G80950, AT1G01610, AT2G35680, AT2G45670	2.42314	1	0.262011	0.252773
GOTERM_BP_DIRECT	GO:0009734~auxin-activated signaling pathway	51	1.36109	0.0168458	AT1G12110, AT4G00720, AT4G04920, AT5G54510, AT1G63260, AT3G53480, AT1G07910, AT2G23810, AT5G43700, AT3G48360, AT5G47750, AT2G38120, AT4G02570, AT3G21640, AT3G20630, AT3G45600, AT2G01950, AT1G20140, AT5G63420, AT1G77110, AT5G01990, AT5G46700, AT1G73590, AT1G71090, AT3G28860, AT5G14640, AT5G62000, AT5G61790, AT3G04730, AT4G04020, AT1G75500, AT3G47810, AT2G04550, AT2G47000, AT2G21050, AT3G12830, AT5…	1.37311	1	0.262794	0.253529
GOTERM_BP_DIRECT	GO:0009845~seed germination	21	0.560448	0.0171639	AT5G01930, AT1G62750, AT4G03430, AT3G22490, AT3G07130, AT3G25230, AT4G29010, AT1G60170, AT4G25140, AT3G58060, AT4G03560, AT5G66460, AT1G09090, AT5G08450, AT4G13850, AT5G13200, AT2G27300, AT3G13540, AT1G74360, AT5G53180, AT5G04500	1.71464	1	0.266094	0.256712
GOTERM_BP_DIRECT	GO:0006887~exocytosis	15	0.40032	0.0179093	AT5G65270, AT1G08560, AT5G49830, AT1G71820, AT1G61290, AT1G28490, AT3G03800, AT3G12160, AT1G72470, AT5G58430, AT1G76850, AT4G31540, AT5G52340, AT2G44610, AT3G11820	1.94269	1	0.275936	0.266208
GOTERM_BP_DIRECT	GO:0046686~response to cadmium ion	18	0.480384	0.0180328	AT3G02570, AT1G13440, AT1G36370, AT3G22890, AT4G08500, AT2G30860, AT3G56240, AT5G64250, AT1G59900, AT4G23100, AT5G56550, AT5G11200, AT1G52760, AT4G33010, AT3G12810, AT4G14880, AT4G14030, AT2G26560	1.80282	1	0.276134	0.266399
GOTERM_BP_DIRECT	GO:0019344~cysteine biosynthetic process	7	0.186816	0.0184772	AT3G13110, AT3G61440, AT2G14750, AT2G43750, AT4G14880, AT4G21990, AT4G29840	3.09307	1	0.281214	0.271299
GOTERM_BP_DIRECT	GO:0045333~cellular respiration	4	0.106752	0.0191035	AT2G30160, AT3G22370, AT1G07030, AT1G77120	6.0094	1	0.283824	0.273817
GOTERM_BP_DIRECT	GO:0097250~mitochondrial respirasome assembly	4	0.106752	0.0191035	AT5G59410, AT1G07010, AT3G48030, AT4G27585	6.0094	1	0.283824	0.273817
GOTERM_BP_DIRECT	GO:0032940~secretion by cell	4	0.106752	0.0191035	AT5G13530, AT5G57685, AT2G44610, AT3G11820	6.0094	1	0.283824	0.273817
GOTERM_BP_DIRECT	GO:0015692~lead ion transport	4	0.106752	0.0191035	AT1G15520, AT5G06370, AT2G23150, AT1G80830	6.0094	1	0.283824	0.273817
GOTERM_BP_DIRECT	GO:0010105~negative regulation of ethylene-activated signaling pathway	8	0.213504	0.0202723	AT2G26070, AT3G23150, AT3G42660, AT3G04580, AT3G51770, AT2G40940, AT1G77110, AT5G03730	2.73154	1	0.299406	0.28885
GOTERM_BP_DIRECT	GO:0034605~cellular response to heat	18	0.480384	0.0204321	AT5G50920, AT3G26020, AT5G19350, AT1G21910, AT5G52640, AT3G19130, AT2G38470, AT5G07350, AT5G56000, AT1G74310, AT3G07030, AT1G20220, AT1G47500, AT1G76560, AT4G14690, AT5G56030, AT2G04030, AT5G51070	1.7791	1	0.299855	0.289283
GOTERM_BP_DIRECT	GO:0006413~translational initiation	10	0.26688	0.0205489	AT5G35620, AT1G72340, AT4G18040, AT4G11420, AT5G27640, AT4G27130, AT3G13920, AT4G19210, AT3G11400, AT4G34110	2.34742	1	0.299855	0.289283
GOTERM_BP_DIRECT	GO:2000031~regulation of salicylic acid mediated signaling pathway	9	0.240192	0.0207964	AT5G45110, AT2G43710, AT1G15380, AT4G24290, AT1G30460, AT1G29690, AT1G28380, AT1G16310, AT4G02590	2.50391	1	0.299855	0.289283
GOTERM_BP_DIRECT	GO:0009741~response to brassinosteroid	13	0.346944	0.0208975	AT4G02330, AT4G00720, AT3G51550, AT4G08950, AT1G74660, AT5G57560, AT3G20810, AT3G61460, AT2G26710, AT1G75750, AT2G01170, AT3G46290, AT5G54380	2.03443	1	0.299855	0.289283
GOTERM_BP_DIRECT	GO:0009744~response to sucrose	19	0.507072	0.0209033	AT3G04120, AT1G15440, AT5G20270, AT3G54320, AT1G10840, AT1G16880, AT5G47010, AT1G31930, AT4G37680, AT5G04140, AT1G28330, AT1G61800, AT3G47340, AT1G77120, AT1G42970, AT5G03730, AT2G23460, AT1G20950, AT1G21400	1.74053	1	0.299855	0.289283
GOTERM_BP_DIRECT	GO:0045332~phospholipid translocation	6	0.160128	0.0212224	AT5G44240, AT1G68710, AT1G59820, AT1G54280, AT1G17500, AT5G04930	3.46696	1	0.300972	0.290361
GOTERM_BP_DIRECT	GO:0010236~plastoquinone biosynthetic process	6	0.160128	0.0212224	AT2G34630, AT1G04920, AT1G06570, AT1G78510, AT5G20280, AT5G09820	3.46696	1	0.300972	0.290361
GOTERM_BP_DIRECT	GO:0008652~amino acid biosynthetic process	12	0.320256	0.0223953	AT4G13430, AT5G10870, AT3G10050, AT1G10070, AT1G48850, AT3G06350, AT2G37250, AT3G48560, AT3G23940, AT5G13280, AT4G39980, AT1G22410	2.0963	1	0.315492	0.304369
GOTERM_BP_DIRECT	GO:0016121~carotene catabolic process	5	0.13344	0.0226254	AT4G19170, AT3G14440, AT3G63520, AT4G32810, AT1G30100	4.17319	1	0.315492	0.304369
GOTERM_BP_DIRECT	GO:0009228~thiamine biosynthetic process	5	0.13344	0.0226254	AT3G16990, AT5G32470, AT5G54770, AT2G29630, AT4G15560	4.17319	1	0.315492	0.304369
GOTERM_BP_DIRECT	GO:0009739~response to gibberellin	21	0.560448	0.0238631	AT4G25420, AT1G15550, AT2G25170, AT5G24860, AT5G15230, AT5G27320, AT5G47390, AT5G66880, AT5G67480, AT4G25000, AT5G14920, AT1G74660, AT5G64813, AT3G63010, AT1G50420, AT1G70000, AT1G75750, AT3G13960, AT2G27300, AT2G04240, AT2G45660	1.66049	1	0.330902	0.319235
GOTERM_BP_DIRECT	GO:0009266~response to temperature stimulus	13	0.346944	0.0244217	AT4G22260, AT3G29320, AT4G28590, AT5G05580, AT3G20810, AT1G52740, AT2G22540, AT2G03500, AT3G12580, AT3G07370, AT5G46910, AT3G11670, AT4G33210	1.99291	1	0.334553	0.322758
GOTERM_BP_DIRECT	GO:0005982~starch metabolic process	7	0.186816	0.0246626	AT5G22510, AT2G36190, AT3G18660, AT4G02280, AT1G42430, AT3G01090, AT3G52180	2.92123	1	0.334553	0.322758
GOTERM_BP_DIRECT	GO:0046274~lignin catabolic process	7	0.186816	0.0246626	AT2G38080, AT5G05390, AT5G48100, AT5G03260, AT3G09220, AT2G37040, AT5G60020	2.92123	1	0.334553	0.322758
GOTERM_BP_DIRECT	GO:0002221~pattern recognition receptor signaling pathway	7	0.186816	0.0246626	AT3G09830, AT1G53570, AT5G66850, AT5G13160, AT5G24090, AT3G01300, AT5G15080	2.92123	1	0.334553	0.322758
GOTERM_BP_DIRECT	GO:0061025~membrane fusion	9	0.240192	0.0258086	AT5G46860, AT3G24350, AT5G61210, AT1G08560, AT5G26980, AT1G61290, AT3G03800, AT4G04210, AT3G11820	2.41449	1	0.345171	0.333002
GOTERM_BP_DIRECT	GO:0000184~nuclear-transcribed mRNA catabolic process, nonsense-mediated decay	8	0.213504	0.0258767	AT1G51510, AT1G55150, AT3G19760, AT2G39260, AT5G13570, AT5G63120, AT5G47010, AT4G34110	2.61278	1	0.345171	0.333002
GOTERM_BP_DIRECT	GO:0009636~response to toxic substance	8	0.213504	0.0258767	AT2G03800, AT4G37270, AT5G02790, AT4G15480, AT5G02780, AT1G77290, AT4G29210, AT2G37770	2.61278	1	0.345171	0.333002
GOTERM_BP_DIRECT	GO:0048767~root hair elongation	14	0.373632	0.0259985	AT1G12560, AT5G20490, AT4G02500, AT1G12950, AT3G20630, AT1G47240, AT1G75840, AT5G60660, AT5G13010, AT2G26650, AT1G77110, AT2G47000, AT2G02470, AT5G43900	1.91208	1	0.345171	0.333002
GOTERM_BP_DIRECT	GO:0006995~cellular response to nitrogen starvation	13	0.346944	0.0283623	AT1G55180, AT1G58030, AT4G35090, AT1G62040, AT3G61710, AT4G21120, AT5G45380, AT4G16520, AT4G31390, AT3G15580, AT5G45900, AT5G50260, AT2G47880	1.95305	1	0.372591	0.359455
GOTERM_BP_DIRECT	GO:1902074~response to salt	13	0.346944	0.0283623	AT1G14000, AT1G11390, AT5G49620, AT4G02380, AT1G17950, AT4G02590, AT4G28300, AT5G08450, AT4G32551, AT1G15380, AT5G04760, AT3G01090, AT1G79440	1.95305	1	0.372591	0.359455
GOTERM_BP_DIRECT	GO:1901002~positive regulation of response to salt stress	6	0.160128	0.0294686	AT3G17980, AT5G06210, AT5G26751, AT1G66230, AT2G37570, AT5G58070	3.21932	1	0.377198	0.363899
GOTERM_BP_DIRECT	GO:0051131~chaperone-mediated protein complex assembly	6	0.160128	0.0294686	AT4G12400, AT5G26860, AT3G23990, AT3G03773, AT4G02450, AT5G56030	3.21932	1	0.377198	0.363899
GOTERM_BP_DIRECT	GO:0006536~glutamate metabolic process	6	0.160128	0.0294686	AT5G11520, AT5G19550, AT5G17330, AT2G30970, AT2G02010, AT3G22200	3.21932	1	0.377198	0.363899
GOTERM_BP_DIRECT	GO:0080001~mucilage extrusion from seed coat	6	0.160128	0.0294686	AT5G67360, AT1G18580, AT1G03060, AT1G62990, AT1G28240, AT4G32551	3.21932	1	0.377198	0.363899
GOTERM_BP_DIRECT	GO:0015914~phospholipid transport	6	0.160128	0.0294686	AT5G44240, AT1G68710, AT3G12740, AT1G54280, AT1G17500, AT5G04930	3.21932	1	0.377198	0.363899
GOTERM_BP_DIRECT	GO:0000272~polysaccharide catabolic process	10	0.26688	0.0301153	AT4G17090, AT3G54420, AT1G58370, AT4G19810, AT1G09340, AT5G15870, AT5G55700, AT5G24090, AT3G23920, AT3G12500	2.20934	1	0.379636	0.366251
GOTERM_BP_DIRECT	GO:0008299~isoprenoid biosynthetic process	10	0.26688	0.0301153	AT2G34630, AT1G04920, AT5G33320, AT1G78510, AT5G62790, AT4G36810, AT5G20280, AT4G34100, AT4G34640, AT1G76490	2.20934	1	0.379636	0.366251
GOTERM_BP_DIRECT	GO:0050821~protein stabilization	10	0.26688	0.0301153	AT5G51700, AT5G06130, AT5G56000, AT1G55670, AT5G52640, AT5G61670, AT5G56030, AT3G06610, AT2G04030, AT5G27280	2.20934	1	0.379636	0.366251
GOTERM_BP_DIRECT	GO:0008152~metabolic process	12	0.320256	0.0308423	AT5G11520, AT5G01930, AT5G19550, AT4G20050, AT2G24860, AT5G22300, AT1G13130, AT5G13690, AT4G15093, AT3G54140, AT2G34470, AT5G66460	2.00313	1	0.386846	0.373207
GOTERM_BP_DIRECT	GO:0032502~developmental process	9	0.240192	0.0316033	AT5G07120, AT2G30490, AT2G44020, AT1G14320, AT5G58440, AT3G45890, AT5G22370, AT3G55240, AT1G26910	2.33123	1	0.394409	0.380504
GOTERM_BP_DIRECT	GO:1990641~response to iron ion starvation	7	0.186816	0.0320885	AT5G67370, AT5G05390, AT5G61430, AT1G78830, AT4G35830, AT3G53480, AT3G07700	2.76748	1	0.3965	0.382521
GOTERM_BP_DIRECT	GO:0009773~photosynthetic electron transport in photosystem I	7	0.186816	0.0320885	AT5G59400, AT3G16250, AT4G11960, AT1G55670, AT2G05620, AT3G54050, AT4G22890	2.76748	1	0.3965	0.382521
GOTERM_BP_DIRECT	GO:0010345~suberin biosynthetic process	8	0.213504	0.0324513	AT5G58860, AT5G41040, AT4G15090, AT3G11430, AT2G37360, AT1G04220, AT4G34100, AT4G33790	2.50391	1	0.399007	0.38494
GOTERM_BP_DIRECT	GO:0009648~photoperiodism	5	0.13344	0.0338023	AT1G58030, AT2G40080, AT4G35090, AT1G17455, AT2G37860	3.75587	1	0.405639	0.391338
GOTERM_BP_DIRECT	GO:0010231~maintenance of seed dormancy	5	0.13344	0.0338023	AT1G48130, AT3G06010, AT3G59030, AT1G48270, AT1G52920	3.75587	1	0.405639	0.391338
GOTERM_BP_DIRECT	GO:0097428~protein maturation by iron-sulfur cluster transfer	5	0.13344	0.0338023	AT5G09830, AT4G01940, AT2G16710, AT5G49940, AT3G20970	3.75587	1	0.405639	0.391338
GOTERM_BP_DIRECT	GO:0080170~hydrogen peroxide transmembrane transport	4	0.106752	0.0344533	AT2G36830, AT4G18910, AT5G60660, AT3G53420	5.00783	1	0.405639	0.391338
GOTERM_BP_DIRECT	GO:0015977~carbon fixation	4	0.106752	0.0344533	AT1G53310, AT2G42600, AT3G14940, AT4G04330	5.00783	1	0.405639	0.391338
GOTERM_BP_DIRECT	GO:0010023~proanthocyanidin biosynthetic process	4	0.106752	0.0344533	AT5G48100, AT5G35550, AT3G59030, AT4G22880	5.00783	1	0.405639	0.391338
GOTERM_BP_DIRECT	GO:0001676~long-chain fatty acid metabolic process	4	0.106752	0.0344533	AT1G73680, AT5G27600, AT5G65110, AT4G16760	5.00783	1	0.405639	0.391338
GOTERM_BP_DIRECT	GO:0006085~acetyl-CoA biosynthetic process	4	0.106752	0.0344533	AT1G10670, AT1G09430, AT5G49460, AT4G04320	5.00783	1	0.405639	0.391338
GOTERM_BP_DIRECT	GO:0009769~photosynthesis, light harvesting in photosystem II	4	0.106752	0.0344533	AT2G34430, AT3G27690, AT2G05070, AT5G54270	5.00783	1	0.405639	0.391338
GOTERM_BP_DIRECT	GO:0010218~response to far red light	13	0.346944	0.0375866	AT3G27690, AT2G05070, AT5G24120, AT3G28860, AT4G15090, AT5G24470, AT3G02520, AT1G13245, AT5G28490, AT5G56550, AT1G22770, AT4G14130, AT4G14690	1.87794	1	0.440451	0.424922
GOTERM_BP_DIRECT	GO:0010183~pollen tube guidance	14	0.373632	0.0388168	AT5G14180, AT5G18480, AT1G60420, AT1G59820, AT3G22200, AT4G28650, AT2G15890, AT4G01370, AT2G43790, AT5G60410, AT5G64813, AT3G45640, AT5G57020, AT3G46290	1.81318	1	0.448298	0.432492
GOTERM_BP_DIRECT	GO:0010286~heat acclimation	14	0.373632	0.0388168	AT4G21320, AT1G50500, AT5G60410, AT4G12400, AT5G10010, AT4G38580, AT5G59720, AT1G77000, AT5G58070, AT1G76080, AT1G54280, AT2G41140, AT5G56030, AT5G02500	1.81318	1	0.448298	0.432492
GOTERM_BP_DIRECT	GO:0001558~regulation of cell growth	6	0.160128	0.0394784	AT3G12280, AT3G16640, AT1G55350, AT2G44610, AT4G28540, AT2G01170	3.0047	1	0.448298	0.432492
GOTERM_BP_DIRECT	GO:0015749~monosaccharide transmembrane transport	6	0.160128	0.0394784	AT1G77210, AT1G67300, AT5G61520, AT1G11260, AT5G26340, AT5G26250	3.0047	1	0.448298	0.432492
GOTERM_BP_DIRECT	GO:0055088~lipid homeostasis	6	0.160128	0.0394784	AT1G06290, AT4G24160, AT4G19645, AT2G40090, AT5G65110, AT4G16760	3.0047	1	0.448298	0.432492
GOTERM_BP_DIRECT	GO:0006486~protein glycosylation	25	0.6672	0.0398356	AT5G25310, AT1G33430, AT1G30000, AT3G07700, AT5G58770, AT1G48140, AT5G62620, AT5G57500, AT1G51590, AT2G05320, AT1G26810, AT2G01480, AT2G47760, AT3G55830, AT1G05170, AT3G57630, AT1G74800, AT3G19280, AT1G74680, AT1G77810, AT1G78800, AT1G71990, AT5G04500, AT2G28110, AT2G20370	1.50235	1	0.448298	0.432492
GOTERM_BP_DIRECT	GO:0006098~pentose-phosphate shunt	8	0.213504	0.0400522	AT3G02360, AT5G24400, AT5G13420, AT5G61410, AT2G36460, AT2G01140, AT1G13700, AT4G38970	2.40376	1	0.448298	0.432492
GOTERM_BP_DIRECT	GO:0032875~regulation of DNA endoreduplication	8	0.213504	0.0400522	AT3G12280, AT1G69380, AT5G11510, AT1G19270, AT5G40460, AT2G38620, AT2G39830, AT4G36860	2.40376	1	0.448298	0.432492
GOTERM_BP_DIRECT	GO:0030148~sphingolipid biosynthetic process	8	0.213504	0.0400522	AT3G02580, AT2G37940, AT5G42000, AT4G36480, AT1G69640, AT4G36830, AT4G32272, AT2G46210	2.40376	1	0.448298	0.432492
GOTERM_BP_DIRECT	GO:0009934~regulation of meristem structural organization	8	0.213504	0.0400522	AT2G26170, AT1G75820, AT1G55350, AT2G46920, AT4G24190, AT5G43810, AT5G46700, AT3G23920	2.40376	1	0.448298	0.432492
GOTERM_BP_DIRECT	GO:0009640~photomorphogenesis	17	0.453696	0.0402724	AT1G02090, AT5G23670, AT2G32950, AT3G28860, AT4G32700, AT5G24470, AT4G28880, AT4G28860, AT5G48150, AT3G18520, AT1G74660, AT5G64813, AT1G69640, AT1G71230, AT2G46370, AT1G14290, AT1G73590	1.68026	1	0.44875	0.432928
GOTERM_BP_DIRECT	GO:0006833~water transport	7	0.186816	0.0408268	AT2G36830, AT4G00430, AT3G24715, AT2G37170, AT5G60660, AT3G53420, AT3G04090	2.62911	1	0.450901	0.435004
GOTERM_BP_DIRECT	GO:0006826~iron ion transport	7	0.186816	0.0408268	AT5G01600, AT1G58340, AT3G11050, AT2G23150, AT2G40300, AT3G58060, AT4G03240	2.62911	1	0.450901	0.435004
GOTERM_BP_DIRECT	GO:0009733~response to auxin	57	1.52122	0.0416114	AT4G00880, AT4G00720, AT5G54510, AT3G42660, AT2G47260, AT4G32551, AT5G43700, AT2G47460, AT5G56290, AT3G48360, AT4G34770, AT5G50760, AT2G38120, AT4G02570, AT5G13930, AT1G20140, AT4G36800, AT5G20810, AT5G01990, AT4G32400, AT1G71090, AT1G31690, AT2G14960, AT3G28860, AT4G32810, AT3G21110, AT5G14640, AT3G04730, AT5G57560, AT5G13300, AT2G04550, AT2G47000, AT5G54490, AT3G12830, AT1G14000, AT2G25170, AT1…	1.27812	1	0.457542	0.441411
GOTERM_BP_DIRECT	GO:0019252~starch biosynthetic process	10	0.26688	0.0424121	AT5G19220, AT1G10670, AT1G32900, AT5G51830, AT3G01180, AT1G27680, AT3G22890, AT4G39210, AT3G59480, AT4G10260	2.0866	1	0.462273	0.445975
GOTERM_BP_DIRECT	GO:0010154~fruit development	10	0.26688	0.0424121	AT3G04120, AT5G20490, AT4G15900, AT5G40010, AT3G48520, AT3G44880, AT1G80300, AT3G22200, AT5G60910, AT1G14720	2.0866	1	0.462273	0.445975
GOTERM_BP_DIRECT	GO:0050896~response to stimulus	13	0.346944	0.0429133	AT4G04960, AT1G15530, AT5G17450, AT3G55550, AT4G21410, AT1G32520, AT3G56240, AT1G66240, AT4G03560, AT4G08570, AT4G15420, AT4G38580, AT5G05365	1.8425	1	0.465702	0.449283
GOTERM_BP_DIRECT	GO:0048527~lateral root development	14	0.373632	0.0439404	AT1G12110, AT1G32080, AT3G28860, AT5G47390, AT1G31880, AT2G19760, AT5G47040, AT3G16640, AT1G19220, AT3G07360, AT1G60940, AT5G57280, AT5G50260, AT5G13080	1.78245	1	0.472738	0.456071
GOTERM_BP_DIRECT	GO:0010029~regulation of seed germination	14	0.373632	0.0439404	AT3G02570, AT5G66730, AT5G66880, AT3G06500, AT4G28300, AT5G64813, AT2G01830, AT2G42160, AT5G13200, AT1G27320, AT1G08970, AT2G47790, AT1G02880, AT3G63060	1.78245	1	0.472738	0.456071
GOTERM_BP_DIRECT	GO:0006364~rRNA processing	27	0.720576	0.0444309	AT1G15440, AT1G63780, AT1G59760, AT1G09340, AT5G15750, AT1G31970, AT3G61620, AT1G16280, AT5G38720, AT1G75660, AT3G15460, AT5G57280, AT4G34730, AT5G52470, AT4G01560, AT3G02560, AT5G14050, AT1G55150, AT5G63120, AT2G34160, AT5G14610, AT3G23620, AT4G17720, AT3G60360, AT5G63420, AT1G08410, AT1G04230	1.45912	1	0.475963	0.459183
GOTERM_BP_DIRECT	GO:0042147~retrograde transport, endosome to Golgi	9	0.240192	0.0457173	AT1G48550, AT3G47810, AT3G29100, AT5G16990, AT5G39510, AT5G01430, AT1G28490, AT2G30880, AT1G50500	2.18083	1	0.487651	0.470458
GOTERM_BP_DIRECT	GO:0009864~induced systemic resistance, jasmonic acid mediated signaling pathway	5	0.13344	0.0476462	AT2G43790, AT2G41370, AT3G51480, AT5G40440, AT2G46370	3.41443	1	0.493176	0.475788
GOTERM_BP_DIRECT	GO:0006880~intracellular sequestering of iron ion	5	0.13344	0.0476462	AT5G01600, AT3G43630, AT3G11050, AT3G43660, AT2G40300	3.41443	1	0.493176	0.475788
GOTERM_BP_DIRECT	GO:0080186~developmental vegetative growth	5	0.13344	0.0476462	AT1G62430, AT5G08450, AT2G34260, AT1G78580, AT3G05500	3.41443	1	0.493176	0.475788
GOTERM_BP_DIRECT	GO:0000054~ribosomal subunit export from nucleus	5	0.13344	0.0476462	AT3G55620, AT5G44790, AT1G08410, AT5G55190, AT4G19210	3.41443	1	0.493176	0.475788
GOTERM_BP_DIRECT	GO:0009229~thiamine diphosphate biosynthetic process	5	0.13344	0.0476462	AT3G16990, AT5G19460, AT2G29630, AT1G02880, AT4G29530	3.41443	1	0.493176	0.475788
GOTERM_BP_DIRECT	GO:0006527~arginine catabolic process	3	0.0800641	0.0484087	AT4G08900, AT2G16500, AT4G34710	7.51174	1	0.493176	0.475788
GOTERM_BP_DIRECT	GO:0019483~beta-alanine biosynthetic process	3	0.0800641	0.0484087	AT5G12200, AT5G64370, AT3G17810	7.51174	1	0.493176	0.475788
GOTERM_BP_DIRECT	GO:2000636~positive regulation of primary miRNA processing	3	0.0800641	0.0484087	AT4G03430, AT2G33730, AT5G19820	7.51174	1	0.493176	0.475788
GOTERM_BP_DIRECT	GO:0006212~uracil catabolic process	3	0.0800641	0.0484087	AT5G12200, AT5G64370, AT3G17810	7.51174	1	0.493176	0.475788
GOTERM_BP_DIRECT	GO:0009966~regulation of signal transduction	3	0.0800641	0.0484087	AT3G44330, AT5G53000, AT5G52200	7.51174	1	0.493176	0.475788
GOTERM_BP_DIRECT	GO:0033528~S-methylmethionine cycle	3	0.0800641	0.0484087	AT3G63250, AT3G22740, AT3G25900	7.51174	1	0.493176	0.475788
GOTERM_BP_DIRECT	GO:0090332~stomatal closure	7	0.186816	0.0509289	AT1G73660, AT1G15520, AT3G14270, AT1G08860, AT3G58490, AT5G56030, AT5G02500	2.50391	1	0.51027	0.49228
GOTERM_BP_DIRECT	GO:0009827~plant-type cell wall modification	7	0.186816	0.0509289	AT5G63800, AT2G20650, AT5G24400, AT3G56960, AT5G01360, AT1G67330, AT5G66240	2.50391	1	0.51027	0.49228
GOTERM_BP_DIRECT	GO:0043067~regulation of programmed cell death	7	0.186816	0.0509289	AT4G20380, AT4G36480, AT5G23670, AT3G27090, AT5G64530, AT5G04870, AT2G31170	2.50391	1	0.51027	0.49228
GOTERM_BP_DIRECT	GO:0022414~reproductive process	6	0.160128	0.0513132	AT1G30810, AT4G04970, AT4G20400, AT1G08620, AT4G03550, AT5G17920	2.8169	1	0.51027	0.49228
GOTERM_BP_DIRECT	GO:0030490~maturation of SSU-rRNA	6	0.160128	0.0513132	AT4G22380, AT3G09720, AT2G43810, AT5G37350, AT5G10070, AT5G64140	2.8169	1	0.51027	0.49228
GOTERM_BP_DIRECT	GO:0045493~xylan catabolic process	6	0.160128	0.0513132	AT1G58370, AT3G19620, AT3G10740, AT1G78060, AT1G02640, AT5G49360	2.8169	1	0.51027	0.49228
GOTERM_BP_DIRECT	GO:0009826~unidimensional cell growth	26	0.693888	0.0530939	AT4G25420, AT2G39700, AT5G19530, AT4G28250, AT5G54510, AT1G68530, AT1G65680, AT1G20190, AT1G75500, AT4G34490, AT1G77460, AT5G57020, AT1G12560, AT5G20490, AT2G19760, AT5G60410, AT5G28490, AT5G05690, AT5G62310, AT3G45960, AT1G75750, AT3G46290, AT4G38400, AT5G54380, AT1G22620, AT2G20370	1.44671	1	0.520391	0.502044
GOTERM_BP_DIRECT	GO:0007231~osmosensory signaling pathway	4	0.106752	0.0544159	AT5G19010, AT2G01830, AT5G47910, AT1G64060	4.29243	1	0.520391	0.502044
GOTERM_BP_DIRECT	GO:0050688~regulation of defense response to virus	4	0.106752	0.0544159	AT4G13850, AT2G21660, AT2G25620, AT3G23830	4.29243	1	0.520391	0.502044
GOTERM_BP_DIRECT	GO:0044375~regulation of peroxisome size	4	0.106752	0.0544159	AT1G47750, AT2G39970, AT1G01820, AT4G33650	4.29243	1	0.520391	0.502044
GOTERM_BP_DIRECT	GO:0015969~guanosine tetraphosphate metabolic process	4	0.106752	0.0544159	AT3G17470, AT1G54130, AT1G12950, AT4G02260	4.29243	1	0.520391	0.502044
GOTERM_BP_DIRECT	GO:0007205~protein kinase C-activating G protein-coupled receptor signaling pathway	4	0.106752	0.0544159	AT5G07920, AT4G30340, AT2G18730, AT2G20900	4.29243	1	0.520391	0.502044
GOTERM_BP_DIRECT	GO:0006552~L-leucine catabolic process	4	0.106752	0.0544159	AT4G34030, AT2G26800, AT1G03090, AT3G45300	4.29243	1	0.520391	0.502044
GOTERM_BP_DIRECT	GO:0006695~cholesterol biosynthetic process	4	0.106752	0.0544159	AT5G47770, AT5G27450, AT2G07050, AT4G34640	4.29243	1	0.520391	0.502044
GOTERM_BP_DIRECT	GO:0034755~iron ion transmembrane transport	4	0.106752	0.0544159	AT3G27020, AT5G26820, AT3G56240, AT1G80830	4.29243	1	0.520391	0.502044
GOTERM_BP_DIRECT	GO:0007112~male meiosis cytokinesis	4	0.106752	0.0544159	AT3G23670, AT3G43210, AT5G56580, AT4G01370	4.29243	1	0.520391	0.502044
GOTERM_BP_DIRECT	GO:0010027~thylakoid membrane organization	13	0.346944	0.0550889	AT1G32070, AT2G30950, AT1G56200, AT2G39290, AT4G31390, AT5G35220, AT1G24490, AT2G28800, AT1G06870, AT1G44575, AT2G07050, AT5G22830, AT4G31780	1.7755	1	0.524816	0.506313
GOTERM_BP_DIRECT	GO:0009908~flower development	40	1.06752	0.0554536	AT5G01600, AT5G15070, AT4G25420, AT3G22440, AT1G17980, AT1G65480, AT1G48270, AT1G67260, AT4G23100, AT1G68050, AT1G69490, AT5G08450, AT2G22540, AT1G22770, AT2G03500, AT5G62640, AT3G44880, AT4G32551, AT5G46910, AT5G08335, AT5G06850, AT5G58230, AT3G12810, AT5G56030, AT5G57360, AT2G45660, AT5G22330, AT4G29010, AT1G19850, AT3G57230, AT2G40080, AT3G20810, AT3G61250, AT4G20400, AT4G36920, AT5G06720, AT2…	1.32366	1	0.526282	0.507727
GOTERM_BP_DIRECT	GO:0009832~plant-type cell wall biogenesis	10	0.26688	0.0576924	AT5G57550, AT5G44030, AT5G47820, AT5G17420, AT2G44745, AT3G08900, AT1G78580, AT1G22620, AT5G49360, AT1G30620	1.97677	1	0.541354	0.522268
GOTERM_BP_DIRECT	GO:0006520~amino acid metabolic process	10	0.26688	0.0576924	AT2G20340, AT5G11520, AT5G19550, AT3G20330, AT5G07440, AT1G08630, AT3G61510, AT2G30970, AT3G03910, AT5G01410	1.97677	1	0.541354	0.522268
GOTERM_BP_DIRECT	GO:0009825~multidimensional cell growth	10	0.26688	0.0576924	AT1G55180, AT1G69490, AT1G19270, AT4G36480, AT1G03060, AT1G13180, AT1G20330, AT2G35110, AT1G74360, AT3G21510	1.97677	1	0.541354	0.522268
GOTERM_BP_DIRECT	GO:0010039~response to iron ion	8	0.213504	0.0584987	AT5G01600, AT3G43630, AT4G24120, AT4G39830, AT5G09830, AT5G53550, AT2G28190, AT2G40300	2.2257	1	0.546864	0.527583
GOTERM_BP_DIRECT	GO:0010073~meristem maintenance	12	0.320256	0.0613253	AT3G02130, AT1G71040, AT1G23380, AT1G52150, AT4G32551, AT4G36920, AT4G07410, AT4G29840, AT5G13290, AT2G26140, AT3G01300, AT5G15080	1.80282	1	0.571149	0.551012
GOTERM_BP_DIRECT	GO:0006396~RNA processing	14	0.373632	0.0620883	AT5G22100, AT1G04080, AT1G13030, AT4G26600, AT1G30460, AT3G17040, AT2G17520, AT3G15880, AT5G62640, AT4G15900, AT4G37510, AT5G58040, AT1G09700, AT5G36170	1.6962	1	0.576105	0.555794
GOTERM_BP_DIRECT	GO:0006012~galactose metabolic process	7	0.186816	0.0624252	AT1G60470, AT1G12780, AT4G10960, AT2G47180, AT4G33670, AT1G56600, AT1G30620	2.3901	1	0.577086	0.55674
GOTERM_BP_DIRECT	GO:0034976~response to endoplasmic reticulum stress	9	0.240192	0.0634179	AT5G42020, AT5G42000, AT1G77510, AT4G24190, AT3G27090, AT1G60995, AT2G47470, AT2G17520, AT3G24090	2.04866	1	0.580141	0.559687
GOTERM_BP_DIRECT	GO:0006629~lipid metabolic process	27	0.720576	0.0637891	AT5G14180, AT5G18640, AT1G73920, AT3G22960, AT1G48270, AT1G18180, AT2G18250, AT5G13640, AT3G19420, AT5G58070, AT2G46890, AT2G46210, AT2G26560, AT4G24220, AT5G52920, AT5G18630, AT1G58520, AT4G36945, AT3G54320, AT1G30370, AT3G02040, AT3G03310, AT1G51440, AT1G49740, AT3G09560, AT4G19860, AT1G76680	1.40845	1	0.580141	0.559687
GOTERM_BP_DIRECT	GO:0006865~amino acid transport	5	0.13344	0.0641502	AT5G57685, AT5G09220, AT5G23810, AT2G01170, AT1G44800	3.12989	1	0.580141	0.559687
GOTERM_BP_DIRECT	GO:0030388~fructose 1,6-bisphosphate metabolic process	5	0.13344	0.0641502	AT1G43670, AT3G54050, AT2G36460, AT2G01140, AT4G38970	3.12989	1	0.580141	0.559687
GOTERM_BP_DIRECT	GO:0031204~post-translational protein targeting to membrane, translocation	5	0.13344	0.0641502	AT3G20920, AT3G04240, AT3G60540, AT5G50460, AT2G34250	3.12989	1	0.580141	0.559687
GOTERM_BP_DIRECT	GO:0006538~glutamate catabolic process	5	0.13344	0.0641502	AT5G17330, AT1G32470, AT5G07440, AT2G02010, AT3G03910	3.12989	1	0.580141	0.559687
GOTERM_BP_DIRECT	GO:1901703~protein localization involved in auxin polar transport	6	0.160128	0.0649949	AT4G09160, AT1G68710, AT3G51670, AT2G47260, AT1G59820, AT1G17500	2.6512	1	0.580672	0.5602
GOTERM_BP_DIRECT	GO:0048437~floral organ development	6	0.160128	0.0649949	AT4G17090, AT4G20270, AT3G08510, AT5G49660, AT1G13710, AT3G23920	2.6512	1	0.580672	0.5602
GOTERM_BP_DIRECT	GO:0030001~metal ion transport	6	0.160128	0.0649949	AT1G47240, AT3G08650, AT5G17450, AT2G23150, AT3G13320, AT1G80830	2.6512	1	0.580672	0.5602
GOTERM_BP_DIRECT	GO:0009740~gibberellic acid mediated signaling pathway	18	0.480384	0.0651395	AT2G36830, AT4G25420, AT1G15550, AT5G40350, AT5G15230, AT2G39540, AT5G66730, AT1G68320, AT5G59845, AT2G39840, AT1G68360, AT1G48270, AT5G14920, AT5G64813, AT2G03500, AT1G75750, AT1G08970, AT2G27300	1.55415	1	0.580672	0.5602
GOTERM_BP_DIRECT	GO:0010411~xyloglucan metabolic process	11	0.293568	0.0683078	AT1G32170, AT5G57550, AT5G57560, AT4G25810, AT5G65730, AT4G02500, AT5G07720, AT4G14130, AT2G36870, AT3G23730, AT1G14720	1.8362	1	0.604597	0.583281
GOTERM_BP_DIRECT	GO:0080022~primary root development	11	0.293568	0.0683078	AT3G20810, AT1G12240, AT1G31690, AT1G15360, AT3G01090, AT5G51040, AT1G80600, AT1G16300, AT1G02330, AT4G10270, AT5G48160	1.8362	1	0.604597	0.583281
GOTERM_BP_DIRECT	GO:0009749~response to glucose	13	0.346944	0.0693917	AT1G10840, AT1G31930, AT5G49470, AT5G13420, AT4G15900, AT1G28330, AT1G61800, AT5G57090, AT3G47340, AT3G01090, AT1G79550, AT2G23460, AT1G20950	1.7132	1	0.607757	0.58633
GOTERM_BP_DIRECT	GO:0010555~response to mannitol	8	0.213504	0.0693954	AT5G23750, AT1G32070, AT1G01140, AT4G02280, AT1G77180, AT1G31930, AT2G23460, AT5G54160	2.14621	1	0.607757	0.58633
GOTERM_BP_DIRECT	GO:0030150~protein import into mitochondrial matrix	8	0.213504	0.0693954	AT1G55900, AT5G09420, AT2G35795, AT5G61880, AT4G00026, AT1G17530, AT2G37410, AT5G27280	2.14621	1	0.607757	0.58633
GOTERM_BP_DIRECT	GO:0010305~leaf vascular tissue pattern formation	9	0.240192	0.0736648	AT3G44600, AT1G14000, AT2G01950, AT1G27340, AT2G32280, AT4G07410, AT1G19850, AT5G46700, AT1G09700	1.9884	1	0.642893	0.620227
GOTERM_BP_DIRECT	GO:1900056~negative regulation of leaf senescence	7	0.186816	0.0753246	AT3G61060, AT5G62620, AT4G15090, AT1G08620, AT5G45900, AT4G14880, AT2G43000	2.28618	1	0.655088	0.631992
GOTERM_BP_DIRECT	GO:0006897~endocytosis	12	0.320256	0.0776631	AT3G19960, AT5G13300, AT1G03900, AT3G56960, AT1G72710, AT2G25760, AT5G25250, AT3G20290, AT4G28540, AT4G28880, AT4G28860, AT4G14340	1.73348	1	0.660949	0.637647
GOTERM_BP_DIRECT	GO:0016236~macroautophagy	4	0.106752	0.0786466	AT4G29380, AT3G29100, AT5G39510, AT1G08190	3.75587	1	0.660949	0.637647
GOTERM_BP_DIRECT	GO:0031222~arabinan catabolic process	4	0.106752	0.0786466	AT3G19620, AT1G78060, AT1G02640, AT5G49360	3.75587	1	0.660949	0.637647
GOTERM_BP_DIRECT	GO:0015691~cadmium ion transport	4	0.106752	0.0786466	AT1G59870, AT2G23150, AT3G13320, AT1G80830	3.75587	1	0.660949	0.637647
GOTERM_BP_DIRECT	GO:0006097~glyoxylate cycle	4	0.106752	0.0786466	AT2G05710, AT3G16910, AT5G03860, AT2G22780	3.75587	1	0.660949	0.637647
GOTERM_BP_DIRECT	GO:0052546~cell wall pectin metabolic process	4	0.106752	0.0786466	AT5G15490, AT1G18580, AT1G15690, AT2G20810	3.75587	1	0.660949	0.637647
GOTERM_BP_DIRECT	GO:2000038~regulation of stomatal complex development	4	0.106752	0.0786466	AT2G43790, AT3G45640, AT1G51660, AT1G20160	3.75587	1	0.660949	0.637647
GOTERM_BP_DIRECT	GO:0080162~endoplasmic reticulum to cytosol auxin transport	4	0.106752	0.0786466	AT5G16530, AT2G17500, AT5G01990, AT1G71090	3.75587	1	0.660949	0.637647
GOTERM_BP_DIRECT	GO:0006565~L-serine catabolic process	4	0.106752	0.0786466	AT1G22020, AT1G36370, AT3G10050, AT4G37930	3.75587	1	0.660949	0.637647
GOTERM_BP_DIRECT	GO:0019752~carboxylic acid metabolic process	4	0.106752	0.0786466	AT2G20340, AT1G27980, AT4G17260, AT1G43710	3.75587	1	0.660949	0.637647
GOTERM_BP_DIRECT	GO:0015693~magnesium ion transport	6	0.160128	0.0805073	AT1G29820, AT2G21120, AT2G04305, AT3G26670, AT1G71900, AT5G22830	2.50391	1	0.669821	0.646205
GOTERM_BP_DIRECT	GO:1900425~negative regulation of defense response to bacterium	6	0.160128	0.0805073	AT3G28450, AT4G14465, AT1G20160, AT5G18650, AT5G66210, AT3G12620	2.50391	1	0.669821	0.646205
GOTERM_BP_DIRECT	GO:0042221~response to chemical	6	0.160128	0.0805073	AT4G32400, AT3G48360, AT1G77290, AT5G67480, AT4G19880, AT2G02390	2.50391	1	0.669821	0.646205
GOTERM_BP_DIRECT	GO:0010228~vegetative to reproductive phase transition of meristem	24	0.640512	0.0808699	AT2G39800, AT3G28730, AT3G49660, AT3G21060, AT5G24860, AT3G04240, AT3G57300, AT4G10710, AT5G18620, AT1G65480, AT1G66240, AT4G20370, AT2G21660, AT1G51450, AT4G22810, AT2G02760, AT3G01090, AT5G06850, AT1G77180, AT4G12680, AT3G63060, AT1G20960, AT2G28550, AT2G27550	1.40845	1	0.670602	0.646959
GOTERM_BP_DIRECT	GO:0009556~microsporogenesis	8	0.213504	0.0814201	AT5G45550, AT4G20050, AT3G08510, AT2G36850, AT1G15110, AT3G09880, AT1G71830, AT5G18700	2.07221	1	0.672929	0.649204
GOTERM_BP_DIRECT	GO:0055075~potassium ion homeostasis	5	0.13344	0.0832292	AT1G01140, AT2G27600, AT1G32450, AT3G05030, AT3G02850	2.88913	1	0.674274	0.650502
GOTERM_BP_DIRECT	GO:0006000~fructose metabolic process	5	0.13344	0.0832292	AT5G51830, AT1G43670, AT3G54050, AT3G59480, AT4G10260	2.88913	1	0.674274	0.650502
GOTERM_BP_DIRECT	GO:0010120~camalexin biosynthetic process	5	0.13344	0.0832292	AT2G43790, AT3G45640, AT2G38470, AT1G73500, AT2G43000	2.88913	1	0.674274	0.650502
GOTERM_BP_DIRECT	GO:0000460~maturation of 5.8S rRNA	5	0.13344	0.0832292	AT5G06360, AT3G55620, AT4G01560, AT1G23280, AT1G59760	2.88913	1	0.674274	0.650502
GOTERM_BP_DIRECT	GO:0042753~positive regulation of circadian rhythm	5	0.13344	0.0832292	AT2G40080, AT3G09600, AT2G06255, AT4G15090, AT1G17455	2.88913	1	0.674274	0.650502
GOTERM_BP_DIRECT	GO:0010315~auxin export across the plasma membrane	5	0.13344	0.0832292	AT1G75500, AT5G57090, AT1G78570, AT1G31880, AT2G47000	2.88913	1	0.674274	0.650502
GOTERM_BP_DIRECT	GO:0009788~negative regulation of abscisic acid-activated signaling pathway	14	0.373632	0.084641	AT2G25170, AT5G20270, AT3G51550, AT5G62880, AT1G10430, AT1G48270, AT5G13530, AT5G20910, AT1G20110, AT2G25760, AT5G08335, AT1G07430, AT1G01720, AT3G11410	1.61791	1	0.674274	0.650502
GOTERM_BP_DIRECT	GO:0009699~phenylpropanoid biosynthetic process	10	0.26688	0.0865437	AT2G21100, AT4G36220, AT2G30490, AT2G21660, AT1G07890, AT2G37040, AT3G53260, AT1G80820, AT3G24503, AT1G58170	1.83213	1	0.674274	0.650502
GOTERM_BP_DIRECT	GO:0043266~regulation of potassium ion transport	3	0.0800641	0.0883364	AT1G01140, AT5G59780, AT4G33000	5.63381	1	0.674274	0.650502
GOTERM_BP_DIRECT	GO:0016560~protein import into peroxisome matrix, docking	3	0.0800641	0.0883364	AT3G07560, AT5G56290, AT5G47040	5.63381	1	0.674274	0.650502
GOTERM_BP_DIRECT	GO:0051646~mitochondrion localization	3	0.0800641	0.0883364	AT5G20490, AT5G46180, AT5G43900	5.63381	1	0.674274	0.650502
GOTERM_BP_DIRECT	GO:0010325~raffinose family oligosaccharide biosynthetic process	3	0.0800641	0.0883364	AT5G40390, AT3G63010, AT5G27320	5.63381	1	0.674274	0.650502
GOTERM_BP_DIRECT	GO:0006741~NADP biosynthetic process	3	0.0800641	0.0883364	AT3G21070, AT1G04280, AT1G21640	5.63381	1	0.674274	0.650502
GOTERM_BP_DIRECT	GO:0046786~viral replication complex formation and maintenance	3	0.0800641	0.0883364	AT2G02180, AT1G32400, AT4G21790	5.63381	1	0.674274	0.650502
GOTERM_BP_DIRECT	GO:0015812~gamma-aminobutyric acid transport	3	0.0800641	0.0883364	AT1G08230, AT2G01170, AT2G15570	5.63381	1	0.674274	0.650502
GOTERM_BP_DIRECT	GO:0016480~negative regulation of transcription by RNA polymerase III	3	0.0800641	0.0883364	AT3G12280, AT5G13240, AT5G58230	5.63381	1	0.674274	0.650502
GOTERM_BP_DIRECT	GO:0019674~NAD metabolic process	3	0.0800641	0.0883364	AT3G21070, AT5G23230, AT1G21640	5.63381	1	0.674274	0.650502
GOTERM_BP_DIRECT	GO:0006858~extracellular transport	3	0.0800641	0.0883364	AT4G13850, AT2G21660, AT3G23830	5.63381	1	0.674274	0.650502
GOTERM_BP_DIRECT	GO:0040009~regulation of growth rate	3	0.0800641	0.0883364	AT2G17500, AT1G13710, AT1G71090	5.63381	1	0.674274	0.650502
GOTERM_BP_DIRECT	GO:0050658~RNA transport	3	0.0800641	0.0883364	AT4G13850, AT2G21660, AT3G23830	5.63381	1	0.674274	0.650502
GOTERM_BP_DIRECT	GO:1904143~positive regulation of carotenoid biosynthetic process	3	0.0800641	0.0883364	AT5G06130, AT4G31390, AT5G61670	5.63381	1	0.674274	0.650502
GOTERM_BP_DIRECT	GO:0055129~L-proline biosynthetic process	3	0.0800641	0.0883364	AT5G14800, AT2G39800, AT5G46180	5.63381	1	0.674274	0.650502
GOTERM_BP_DIRECT	GO:0062034~L-pipecolic acid biosynthetic process	3	0.0800641	0.0883364	AT2G13810, AT1G19250, AT4G20400	5.63381	1	0.674274	0.650502
GOTERM_BP_DIRECT	GO:0071421~manganese ion transmembrane transport	3	0.0800641	0.0883364	AT1G47240, AT1G80830, AT3G58060	5.63381	1	0.674274	0.650502
GOTERM_BP_DIRECT	GO:0097638~L-arginine import across plasma membrane	3	0.0800641	0.0883364	AT1G58030, AT4G35090, AT4G21120	5.63381	1	0.674274	0.650502
GOTERM_BP_DIRECT	GO:0009933~meristem structural organization	7	0.186816	0.0896157	AT3G44600, AT5G26751, AT4G29040, AT5G64630, AT4G32700, AT1G36160, AT5G46700	2.19093	1	0.677821	0.653923
GOTERM_BP_DIRECT	GO:0060918~auxin transport	7	0.186816	0.0896157	AT4G29810, AT5G63420, AT3G28860, AT5G16530, AT5G57090, AT1G77110, AT1G73590	2.19093	1	0.677821	0.653923
GOTERM_BP_DIRECT	GO:0005983~starch catabolic process	7	0.186816	0.0896157	AT4G17090, AT4G20270, AT1G43670, AT1G69830, AT5G55700, AT3G52180, AT3G23920	2.19093	1	0.677821	0.653923
GOTERM_BP_DIRECT	GO:0051603~proteolysis involved in protein catabolic process	14	0.373632	0.0931703	AT4G39090, AT4G32940, AT5G60360, AT5G43060, AT4G35350, AT5G53350, AT3G45310, AT1G47128, AT1G09850, AT1G77000, AT2G45270, AT5G50260, AT1G62710, AT2G22010	1.5934	1	0.702577	0.677807
GOTERM_BP_DIRECT	GO:0000209~protein polyubiquitination	17	0.453696	0.0941304	AT4G27960, AT5G67530, AT1G64230, AT2G31510, AT5G53300, AT3G08505, AT1G27840, AT5G59300, AT3G24515, AT1G70320, AT3G07370, AT2G02760, AT4G38600, AT5G41700, AT1G63800, AT4G34110, AT3G17205	1.50235	1	0.705554	0.680679
GOTERM_BP_DIRECT	GO:0009846~pollen germination	17	0.453696	0.0941304	AT3G02130, AT5G17020, AT2G26490, AT3G56960, AT3G07130, AT3G56640, AT3G57520, AT1G71820, AT2G17420, AT3G61710, AT5G17920, AT3G07700, AT1G02410, AT4G29380, AT1G76850, AT2G03120, AT5G53180	1.50235	1	0.705554	0.680679
GOTERM_BP_DIRECT	GO:0006338~chromatin remodeling	13	0.346944	0.0949986	AT3G07220, AT2G25170, AT5G67630, AT1G55350, AT5G22330, AT5G18620, AT1G66240, AT3G44600, AT4G38495, AT3G44530, AT1G08620, AT5G58230, AT2G44980	1.62754	1	0.70756	0.682614
GOTERM_BP_DIRECT	GO:0010193~response to ozone	9	0.240192	0.0969789	AT1G15520, AT5G42380, AT5G55120, AT5G27600, AT1G72520, AT2G46370, AT1G11650, AT2G06050, AT4G23100	1.87794	1	0.70756	0.682614
GOTERM_BP_DIRECT	GO:0007005~mitochondrion organization	11	0.293568	0.0974914	AT3G57090, AT5G26860, AT2G40090, AT5G27540, AT3G46560, AT3G23990, AT5G16930, AT2G26140, AT1G03860, AT2G18330, AT4G27585	1.72144	1	0.70756	0.682614
GOTERM_BP_DIRECT	GO:0016126~sterol biosynthetic process	10	0.26688	0.0977703	AT3G02580, AT1G11680, AT1G02205, AT2G34500, AT1G58440, AT3G07020, AT5G57800, AT1G20330, AT4G34640, AT1G76490	1.78851	1	0.70756	0.682614
GOTERM_BP_DIRECT	GO:0051028~mRNA transport	10	0.26688	0.0977703	AT4G00660, AT4G11790, AT1G51510, AT2G30050, AT5G17020, AT3G16310, AT4G37130, AT3G19760, AT4G04910, AT5G58590	1.78851	1	0.70756	0.682614
GOTERM_BP_DIRECT	GO:0010449~root meristem growth	6	0.160128	0.0977998	AT5G45550, AT3G24240, AT4G08500, AT4G07410, AT3G03773, AT4G02450	2.37213	1	0.70756	0.682614
GOTERM_BP_DIRECT	GO:0048589~developmental growth	6	0.160128	0.0977998	AT5G60410, AT2G36850, AT5G53460, AT5G13530, AT4G20400, AT1G08620	2.37213	1	0.70756	0.682614
GOTERM_BP_DIRECT	GO:0009395~phospholipid catabolic process	6	0.160128	0.0977998	AT1G55180, AT4G35790, AT1G07230, AT4G19860, AT3G03520, AT2G42010	2.37213	1	0.70756	0.682614
GOTERM_BP_DIRECT	GO:0006744~ubiquinone biosynthetic process	6	0.160128	0.0977998	AT2G30490, AT1G24340, AT2G34630, AT1G04920, AT5G33320, AT1G78510	2.37213	1	0.70756	0.682614
GOTERM_BP_DIRECT	GO:0007275~multicellular organism development	6	0.160128	0.0977998	AT1G74660, AT4G30960, AT3G23580, AT4G29010, AT5G58230, AT5G09900	2.37213	1	0.70756	0.682614
GOTERM_BP_DIRECT	GO:0098869~cellular oxidant detoxification	6	0.160128	0.0977998	AT2G41480, AT1G48130, AT3G52880, AT4G11600, AT5G51890, AT4G35000	2.37213	1	0.70756	0.682614
GOTERM_BP_DIRECT	GO:0140964~intracellular auxin homeostasis	6	0.160128	0.0977998	AT1G14130, AT5G54510, AT2G17500, AT5G47390, AT2G32280, AT1G71090	2.37213	1	0.70756	0.682614

## Sheet: Sheet 2
Up-regulated cellular component (CC) details
Category	Term	Count	%	PValue	Genes	Fold Enrichment	Bonferroni	Benjamini	FDR
GOTERM_CC_DIRECT	GO:0005829~cytosol	718	19.162	6.37173e-69	AT4G24330, AT4G04720, AT1G11660, AT5G17330, AT5G43860, AT5G16120, AT3G09640, AT1G09340, AT2G18700, AT2G39760, AT3G22980, AT1G34420, AT1G71840, AT3G23830, AT2G15790, AT3G44880, AT2G01140, AT1G79440, AT1G75080, AT4G14880, AT5G22800, AT4G38970, AT2G24020, AT4G24220, AT4G04830, AT4G02530, AT4G01320, AT4G04950, AT2G19900, AT1G32470, AT3G56640, AT3G09770, AT5G66850, AT1G59610, AT1G71730, AT2G13360, AT3…	1.85424	3.25596e-66	3.25596e-66	2.94374e-66
GOTERM_CC_DIRECT	GO:0005886~plasma membrane	776	20.7099	4.09328e-55	AT4G04720, AT5G14180, AT4G04960, AT2G30950, AT1G34420, AT3G53480, AT2G15790, AT1G18180, AT5G20620, AT1G77380, AT4G38970, AT4G28940, AT3G09770, AT3G20790, AT5G66850, AT3G21640, AT2G13360, AT5G03290, AT3G45600, AT4G35230, AT4G35470, AT5G09830, AT4G13420, AT5G08740, AT5G53550, AT5G04140, AT3G07360, AT3G55880, AT3G06030, AT2G41820, AT3G30380, AT1G10430, AT2G15570, AT4G09160, AT4G34150, AT5G06530, AT5…	1.67666	2.09167e-52	8.76261e-53	7.92236e-53
GOTERM_CC_DIRECT	GO:0005737~cytoplasm	1002	26.7414	5.14439e-55	AT4G04720, AT4G25420, AT5G15270, AT5G16120, AT2G30950, AT2G38670, AT3G22980, AT5G11900, AT3G22740, AT2G15790, AT1G19270, AT5G51120, AT5G20620, AT4G04950, AT2G19900, AT3G09770, AT3G54100, AT3G20790, AT2G37110, AT4G33050, AT4G11240, AT3G44510, AT5G09830, AT1G03900, AT5G53550, AT5G51130, AT3G10520, AT5G15490, AT1G10670, AT5G15250, AT3G06030, AT1G72710, AT1G70530, AT5G66880, AT1G10430, AT2G39980, AT1…	1.54578	2.62878e-52	8.76261e-53	7.92236e-53
GOTERM_CC_DIRECT	GO:0000325~plant-type vacuole	215	5.73792	2.4477e-30	AT2G05070, AT3G28960, AT1G37130, AT1G09340, AT5G07090, AT3G58490, AT3G56190, AT1G48270, AT3G16850, AT5G13640, AT3G62870, AT1G61800, AT5G52450, AT1G36050, AT4G16260, AT5G20620, AT4G14880, AT1G12760, AT5G19860, AT4G09720, AT1G59610, AT3G17040, AT1G14700, AT4G35350, AT1G18070, AT4G35230, AT1G53840, AT2G47710, AT3G60340, AT1G02130, AT2G30490, AT5G40370, AT2G41700, AT5G14040, AT5G50850, AT4G33625, AT3…	2.20255	1.25077e-27	3.12694e-28	2.82709e-28
GOTERM_CC_DIRECT	GO:0005794~Golgi apparatus	289	7.71284	9.08438e-30	AT4G24330, AT1G12990, AT1G09580, AT2G34630, AT1G09340, AT1G62330, AT2G38670, AT1G48270, AT5G42090, AT3G56070, AT1G30620, AT1G71040, AT1G52760, AT1G69640, AT5G05340, AT1G61800, AT1G36050, AT5G45130, AT3G24350, AT1G61250, AT4G09720, AT1G16560, AT2G38320, AT1G53840, AT2G47710, AT1G51540, AT5G58440, AT1G74680, AT5G12200, AT4G19640, AT1G02130, AT1G02010, AT1G03220, AT5G39580, AT2G30490, AT5G40370, AT5…	1.93107	4.64212e-27	9.28424e-28	8.39397e-28
GOTERM_CC_DIRECT	GO:0009507~chloroplast	903	24.0993	5.36722e-27	AT4G04960, AT1G07040, AT5G42650, AT2G30950, AT2G37585, AT4G13430, AT3G46940, AT5G05220, AT1G61800, AT2G01140, AT5G09820, AT5G22800, AT4G38970, AT2G24020, AT1G11790, AT4G02530, AT4G00350, AT5G19620, AT2G19900, AT5G19860, AT1G07030, AT5G66850, AT2G13360, AT4G39830, AT3G44510, AT1G02810, AT5G08740, AT5G04140, AT4G28706, AT2G26670, AT4G25200, AT5G15250, AT5G17670, AT5G18520, AT2G20920, AT1G13700, AT1…	1.36284	2.74265e-24	4.57108e-25	4.13276e-25
GOTERM_CC_DIRECT	GO:0009536~plastid	255	6.80544	6.3393e-26	AT2G13810, AT5G19990, AT5G47540, AT2G34630, AT5G16120, AT5G42650, AT5G20060, AT4G13430, AT5G13640, AT5G36880, AT5G37850, AT2G01140, AT5G52450, AT5G55160, AT4G31780, AT5G19620, AT5G19860, AT5G26030, AT3G23940, AT1G14700, AT5G15700, AT5G37600, AT5G58440, AT5G12200, AT5G55850, AT4G32400, AT5G59890, AT3G16620, AT5G54080, AT5G56260, AT5G24400, AT5G40370, AT5G50850, AT1G55020, AT5G40010, AT5G65430, AT5…	1.91978	3.23938e-23	4.62769e-24	4.18394e-24
GOTERM_CC_DIRECT	GO:0009506~plasmodesma	250	6.672	5.60794e-22	AT4G04720, AT2G35840, AT5G16120, AT4G29900, AT1G09340, AT1G09460, AT4G28250, AT2G17970, AT1G34420, AT3G53480, AT3G56190, AT2G13370, AT1G52760, AT1G76850, AT3G51740, AT2G42010, AT3G54460, AT1G59610, AT3G59110, AT5G37600, AT3G45600, AT4G35230, AT1G48130, AT1G53840, AT2G21660, AT3G45960, AT2G26430, AT4G16130, AT4G30100, AT1G03220, AT1G73590, AT5G39580, AT2G30490, AT1G56110, AT3G26560, AT4G22730, AT4…	1.81833	2.86566e-19	3.58207e-20	3.23859e-20
GOTERM_CC_DIRECT	GO:0005783~endoplasmic reticulum	224	5.97812	4.429e-15	AT4G24330, AT1G09580, AT2G35840, AT3G23150, AT3G58130, AT1G34420, AT2G37220, AT5G43060, AT3G12490, AT5G03160, AT1G48140, AT5G13640, AT1G21460, AT1G52760, AT1G69640, AT2G46170, AT4G30210, AT1G36050, AT5G22920, AT4G37640, AT4G01320, AT5G45130, AT1G16560, AT4G11800, AT1G14700, AT3G21640, AT3G03310, AT2G01830, AT5G12200, AT4G19645, AT4G19640, AT3G04090, AT5G01430, AT1G73590, AT2G30490, AT5G23670, AT5…	1.67012	2.2693e-12	2.51469e-13	2.27355e-13
GOTERM_CC_DIRECT	GO:0009570~chloroplast stroma	174	4.64371	4.01201e-14	AT1G08490, AT1G63940, AT1G09340, AT2G28190, AT5G46290, AT3G54050, AT1G30100, AT4G21860, AT5G49160, AT5G13800, AT3G02730, AT2G37220, AT4G13430, AT5G36880, AT2G37190, AT1G74310, AT2G01140, AT3G10350, AT3G48560, AT1G79440, AT5G09820, AT1G74030, AT4G14880, AT1G80600, AT1G70070, AT5G22800, AT2G24020, AT4G38970, AT4G37640, AT4G02530, AT1G11790, AT1G43800, AT5G19220, AT3G27740, AT3G09650, AT1G10500, AT5…	1.76613	2.04804e-11	2.05014e-12	1.85355e-12
GOTERM_CC_DIRECT	GO:0005789~endoplasmic reticulum membrane	129	3.44275	3.67384e-12	AT1G09580, AT1G13560, AT5G66060, AT3G23150, AT4G01730, AT3G04470, AT3G23430, AT3G58490, AT1G48140, AT1G71040, AT1G21460, AT1G27320, AT1G69640, AT5G39510, AT2G46170, AT4G30210, AT5G08335, AT4G36830, AT2G46210, AT5G04930, AT4G37640, AT4G01320, AT3G02580, AT1G12240, AT1G15110, AT1G19310, AT4G22200, AT5G54800, AT2G38960, AT5G59410, AT2G01830, AT5G55970, AT1G26120, AT3G04090, AT1G80950, AT5G03730, AT4…	1.84867	1.87733e-09	1.70667e-10	1.54301e-10
GOTERM_CC_DIRECT	GO:0009505~plant-type cell wall	129	3.44275	1.22814e-11	AT2G28470, AT1G13440, AT5G44790, AT4G01850, AT3G06130, AT1G71040, AT4G19810, AT5G05340, AT2G02990, AT3G51740, AT4G16260, AT3G12810, AT5G42020, AT4G00230, AT2G14610, AT3G22330, AT5G28060, AT5G37600, AT1G48130, AT5G03170, AT3G44110, AT5G08740, AT3G45960, AT5G51890, AT3G13750, AT1G02010, AT1G03220, AT1G73590, AT5G39580, AT1G03860, AT2G30490, AT1G58370, AT5G15490, AT5G24400, AT5G14040, AT1G56110, AT5…	1.81831	6.27579e-09	5.22982e-10	4.72833e-10
GOTERM_CC_DIRECT	GO:0016020~membrane	799	21.3237	4.78721e-11	AT5G16120, AT5G17450, AT3G56990, AT5G17210, AT2G38670, AT1G34420, AT3G53480, AT2G37585, AT4G23000, AT1G18180, AT1G61800, AT5G51120, AT5G52450, AT5G22800, AT1G77380, AT4G37640, AT4G02530, AT4G00350, AT4G00110, AT5G42660, AT3G54100, AT3G21640, AT5G55970, AT2G05755, AT1G03900, AT3G43660, AT3G04090, AT5G08500, AT5G15250, AT5G18520, AT3G55880, AT5G40010, AT1G59740, AT2G41820, AT3G21670, AT1G70530, AT1…	1.22139	2.44627e-08	1.88174e-09	1.7013e-09
GOTERM_CC_DIRECT	GO:0005777~peroxisome	95	2.53536	5.8054e-11	AT1G58030, AT1G65840, AT1G13440, AT1G65520, AT1G09340, AT2G28190, AT5G14780, AT2G30950, AT4G04320, AT4G02340, AT5G63030, AT2G43020, AT1G49670, AT3G57090, AT2G42490, AT2G27210, AT2G24580, AT2G28940, AT3G05290, AT2G29990, AT4G14880, AT2G06050, AT2G26560, AT5G43900, AT2G29590, AT3G06860, AT4G24740, AT5G27600, AT3G52880, AT2G31610, AT2G39970, AT2G30520, AT4G23850, AT4G05160, AT5G54800, AT5G17920, AT2…	1.98326	2.96656e-08	2.11897e-09	1.91578e-09
GOTERM_CC_DIRECT	GO:0005743~mitochondrial inner membrane	54	1.44115	7.46818e-11	AT1G15220, AT2G35800, AT3G59820, AT3G23990, AT4G22310, AT5G56450, AT2G29990, AT3G51790, AT1G32350, AT3G22370, AT1G14140, AT2G44525, AT5G17400, AT5G65165, AT1G17530, AT1G02410, AT4G11440, AT5G08740, AT5G61880, AT5G33320, AT4G28390, AT4G32400, AT2G44520, AT1G03860, AT1G07180, AT4G27940, AT5G14040, AT5G48970, AT3G54110, AT3G22360, AT1G79900, AT1G55900, AT2G40090, AT2G22500, AT4G26180, AT3G10370, AT3…	2.55897	3.81624e-08	2.54416e-09	2.3002e-09
GOTERM_CC_DIRECT	GO:0009941~chloroplast envelope	134	3.57619	3.41821e-10	AT1G32080, AT2G05070, AT1G09340, AT5G42650, AT2G30950, AT5G46290, AT2G34590, AT5G49160, AT2G37860, AT2G37220, AT5G05580, AT2G37190, AT3G44880, AT2G24820, AT1G74310, AT3G46780, AT5G38660, AT1G26910, AT2G24020, AT4G38970, AT4G31780, AT4G02530, AT5G19220, AT5G19620, AT3G17040, AT5G23040, AT4G10790, AT3G11170, AT2G04700, AT5G04140, AT4G28390, AT3G13470, AT4G32400, AT2G43750, AT3G32930, AT1G32060, AT1…	1.71367	1.74671e-07	1.09169e-08	9.87009e-09
GOTERM_CC_DIRECT	GO:0005730~nucleolus	123	3.28263	8.01688e-10	AT3G26020, AT1G13440, AT1G63780, AT3G05560, AT3G56990, AT4G01850, AT5G15550, AT5G08180, AT5G10010, AT2G37190, AT1G42440, AT2G47420, AT5G42020, AT4G01560, AT4G18040, AT2G31410, AT2G33710, AT4G10710, AT3G22330, AT5G14610, AT2G33150, AT2G37990, AT3G18520, AT3G44110, AT3G13230, AT2G39260, AT1G26880, AT1G20140, AT3G13470, AT3G05060, AT1G07660, AT5G22100, AT1G16810, AT1G15440, AT5G50850, AT5G51300, AT1…	1.73691	4.09663e-07	2.40978e-08	2.17871e-08
GOTERM_CC_DIRECT	GO:0000139~Golgi membrane	106	2.82893	1.50292e-09	AT2G39805, AT3G23430, AT2G13650, AT1G50500, AT2G37585, AT1G18580, AT5G57500, AT1G09610, AT2G21390, AT1G52360, AT1G32090, AT2G36300, AT1G12240, AT3G55830, AT3G24350, AT4G00750, AT5G16990, AT5G25100, AT1G16560, AT5G64030, AT2G38320, AT1G53840, AT1G74680, AT1G26120, AT1G02130, AT5G01430, AT4G33330, AT3G03680, AT5G18480, AT2G26070, AT5G22740, AT1G28240, AT1G33430, AT5G67210, AT1G26850, AT1G71980, AT5…	1.80347	7.67991e-07	4.26662e-08	3.85749e-08
GOTERM_CC_DIRECT	GO:0009705~plant-type vacuole membrane	45	1.20096	1.20769e-08	AT2G36830, AT1G58030, AT2G02180, AT3G51860, AT2G36810, AT5G40890, AT4G35090, AT3G21550, AT4G11910, AT1G12950, AT1G08190, AT4G22990, AT1G32400, AT3G03720, AT5G35410, AT4G18425, AT1G75500, AT1G69840, AT1G77220, AT3G13320, AT4G14240, AT1G02880, AT4G33000, AT5G45550, AT5G46860, AT3G27020, AT5G14570, AT3G29100, AT1G31480, AT1G15690, AT5G49890, AT3G57330, AT1G55730, AT3G59030, AT3G58060, AT4G21790, AT5…	2.4652	6.1713e-06	3.24806e-07	2.93661e-07
GOTERM_CC_DIRECT	GO:0005773~vacuole	99	2.64211	2.7146e-08	AT2G28470, AT3G51860, AT3G56190, AT5G43060, AT2G24940, AT1G53210, AT2G24820, AT5G39510, AT5G05340, AT3G61540, AT1G22710, AT2G24020, AT4G01320, AT5G46860, AT1G12240, AT2G25070, AT3G57330, AT3G13080, AT5G34850, AT2G21660, AT5G57190, AT5G06720, AT5G51890, AT3G13750, AT5G23670, AT1G68850, AT3G26720, AT4G11910, AT5G47560, AT5G09400, AT1G49570, AT2G47800, AT5G13980, AT1G28110, AT4G38510, AT4G35000, AT2…	1.7499	1.38715e-05	6.9358e-07	6.27072e-07
GOTERM_CC_DIRECT	GO:0010494~cytoplasmic stress granule	46	1.22765	7.5149e-08	AT4G00660, AT5G19350, AT3G09440, AT2G16600, AT3G03920, AT1G56310, AT3G19130, AT1G43190, AT4G34050, AT1G23440, AT5G59420, AT2G03820, AT1G43890, AT1G05010, AT1G78570, AT3G07030, AT3G13920, AT1G70070, AT3G11400, AT4G39520, AT2G45220, AT4G34110, AT3G53110, AT4G18040, AT1G09430, AT5G20490, AT1G07890, AT3G28210, AT1G11650, AT5G54900, AT1G22360, AT1G49760, AT5G07350, AT3G16640, AT3G45640, AT3G44110, AT2…	2.30725	3.84004e-05	1.82862e-06	1.65328e-06
GOTERM_CC_DIRECT	GO:0010319~stromule	20	0.53376	4.56417e-07	AT1G32060, AT1G58030, AT1G63940, AT1G09340, AT3G01500, AT3G54050, AT4G35090, AT1G16880, AT5G06290, AT2G39730, AT1G67280, AT2G37220, AT4G04020, AT5G54770, AT1G26340, AT5G61410, AT3G47520, AT4G37930, AT1G42970, AT1G23740	3.59269	0.000233202	1.06013e-05	9.58476e-06
GOTERM_CC_DIRECT	GO:0005774~vacuolar membrane	41	1.09421	4.899e-07	AT4G25640, AT3G51860, AT4G02620, AT3G21690, AT3G21250, AT5G16740, AT1G12950, AT3G56190, AT1G16310, AT5G47560, AT3G43630, AT5G09400, AT2G47800, AT3G62770, AT4G38250, AT1G53210, AT5G39510, AT2G23150, AT1G04120, AT5G20840, AT1G02880, AT4G38510, AT1G12240, AT5G45130, AT3G56440, AT3G05030, AT1G15690, AT4G09720, AT3G21640, AT3G13080, AT3G59030, AT4G25570, AT4G03560, AT2G34660, AT4G29210, AT4G21790, AT2…	2.2949	0.000250308	1.08843e-05	9.8406e-06
GOTERM_CC_DIRECT	GO:0005802~trans-Golgi network	77	2.05498	9.46798e-07	AT3G05000, AT2G37940, AT5G44030, AT5G44790, AT4G02500, AT1G62330, AT3G23430, AT5G54830, AT3G62830, AT5G42090, AT3G07700, AT4G32390, AT5G39510, AT1G51590, AT5G07720, AT1G04760, AT4G32272, AT1G08040, AT2G36300, AT3G55830, AT5G44240, AT1G61250, AT4G00750, AT5G25100, AT2G20810, AT1G74800, AT1G55850, AT2G38360, AT5G64030, AT2G38840, AT2G30880, AT2G43790, AT1G47240, AT1G53840, AT1G51540, AT5G13530, AT5…	1.75448	0.000483697	2.01589e-05	1.82259e-05
GOTERM_CC_DIRECT	GO:0005768~endosome	76	2.02829	1.48972e-06	AT2G28390, AT5G44790, AT4G02500, AT1G62330, AT5G54830, AT3G57880, AT3G62830, AT5G42090, AT3G07700, AT5G07120, AT4G32390, AT3G19960, AT3G14270, AT1G51590, AT5G07720, AT1G04760, AT4G33000, AT3G54300, AT1G08040, AT3G55830, AT5G45130, AT5G44240, AT1G61250, AT4G00750, AT5G25100, AT2G20810, AT1G74800, AT2G38120, AT2G38360, AT5G64030, AT2G38840, AT1G53840, AT1G51540, AT5G58440, AT5G61440, AT4G19640, AT1…	1.74198	0.00076096	3.045e-05	2.75301e-05
GOTERM_CC_DIRECT	GO:0010287~plastoglobule	28	0.747264	4.02756e-06	AT2G34430, AT3G27690, AT1G61520, AT2G05070, AT1G06690, AT5G17230, AT1G09340, AT5G42650, AT3G27110, AT4G12800, AT1G13900, AT3G07700, AT4G04020, AT1G29920, AT3G10130, AT2G01140, AT5G05200, AT4G38970, AT5G54270, AT4G19170, AT1G14700, AT2G39730, AT1G71810, AT1G29930, AT4G31390, AT5G08740, AT2G01890, AT1G78140	2.57476	0.00205597	7.9157e-05	7.15666e-05
GOTERM_CC_DIRECT	GO:0048046~apoplast	107	2.85562	5.71612e-06	AT2G28470, AT5G44790, AT1G09340, AT2G28190, AT3G54050, AT5G05340, AT4G14880, AT4G38970, AT3G04120, AT2G14610, AT3G13080, AT5G06290, AT2G13360, AT4G39830, AT3G10080, AT5G04140, AT3G13750, AT4G37930, AT2G43750, AT1G32060, AT1G62750, AT5G24400, AT3G06030, AT1G13700, AT5G60020, AT2G36870, AT3G23730, AT5G58330, AT1G53310, AT5G13980, AT5G03260, AT1G23740, AT2G45220, AT1G32170, AT1G08260, AT5G49910, AT3…	1.53624	0.00291668	0.000105892	9.57378e-05
GOTERM_CC_DIRECT	GO:0005759~mitochondrial matrix	36	0.960769	5.82417e-06	AT1G07180, AT3G58750, AT5G26860, AT1G15360, AT3G23990, AT5G09590, AT2G30970, AT4G04320, AT1G50940, AT1G59900, AT2G26800, AT4G34030, AT1G23800, AT3G48000, AT1G79440, AT2G29990, AT1G80600, AT1G21400, AT1G03090, AT3G06483, AT3G52200, AT5G49555, AT5G46180, AT2G17420, AT1G55510, AT3G56120, AT4G22220, AT5G64813, AT5G53350, AT3G45300, AT5G04140, AT4G29060, AT2G31955, AT4G37930, AT5G57590, AT4G12130	2.22459	0.00297173	0.000105892	9.57378e-05
GOTERM_CC_DIRECT	GO:0009524~phragmoplast	33	0.880705	6.00951e-06	AT4G32830, AT3G23670, AT3G54870, AT1G71820, AT5G18700, AT2G19770, AT1G75840, AT3G19960, AT4G21800, AT5G54650, AT3G43210, AT5G03340, AT1G61800, AT1G27920, AT3G60190, AT1G08560, AT1G12360, AT5G49830, AT5G17620, AT5G22370, AT5G42080, AT4G02570, AT5G54800, AT2G19760, AT2G43790, AT1G75950, AT5G11510, AT3G63130, AT2G40060, AT1G53140, AT4G14350, AT5G56580, AT2G41350	2.31729	0.00306616	0.000105892	9.57378e-05
GOTERM_CC_DIRECT	GO:0031969~chloroplast membrane	43	1.14758	7.37371e-06	AT5G66380, AT5G17230, AT5G40010, AT4G25700, AT1G67300, AT5G03905, AT3G27110, AT4G12800, AT2G20920, AT1G70610, AT5G61670, AT5G49160, AT2G39290, AT5G05580, AT5G06130, AT2G38060, AT5G12470, AT1G61800, AT3G45890, AT5G01220, AT1G80300, AT5G58070, AT5G52570, AT5G05740, AT1G74470, AT4G24740, AT1G05030, AT1G55670, AT1G17870, AT3G17040, AT4G27030, AT5G26030, AT5G23040, AT5G54800, AT5G35220, AT5G33320, AT2…	2.03769	0.00376089	0.000125599	0.000113555
GOTERM_CC_DIRECT	GO:0005681~spliceosomal complex	28	0.747264	1.06708e-05	AT4G03430, AT4G25500, AT3G54230, AT5G51300, AT2G41500, AT1G65660, AT3G61860, AT2G38770, AT5G64200, AT1G16610, AT4G22350, AT1G02840, AT5G62640, AT3G62310, AT3G13200, AT1G77180, AT4G31580, AT5G51280, AT5G27720, AT1G09770, AT2G43810, AT5G08290, AT3G13570, AT5G13010, AT4G30340, AT5G42820, AT1G02330, AT1G20960	2.45773	0.00543795	0.000175895	0.000159029
GOTERM_CC_DIRECT	GO:0009535~chloroplast thylakoid membrane	97	2.58874	1.35513e-05	AT1G61520, AT2G05070, AT3G27110, AT5G42650, AT2G30950, AT1G30100, AT5G49160, AT5G13800, AT1G10970, AT2G37220, AT5G59400, AT1G19150, AT2G37190, AT3G44880, AT2G05620, AT3G46780, AT5G38660, AT5G05740, AT3G17700, AT2G24020, AT4G02530, AT4G24740, AT3G04240, AT1G56500, AT5G23040, AT5G26030, AT1G14700, AT1G76100, AT3G14440, AT1G44575, AT1G32060, AT5G42270, AT5G15250, AT1G34000, AT4G11910, AT4G04020, AT5…	1.54168	0.00690084	0.000216397	0.000195647
GOTERM_CC_DIRECT	GO:0071013~catalytic step 2 spliceosome	24	0.640512	1.7669e-05	AT1G10580, AT1G80070, AT1G32490, AT1G14650, AT4G03430, AT5G67530, AT2G33730, AT3G26560, AT3G07790, AT4G02840, AT2G38770, AT3G62840, AT2G16860, AT2G30000, AT4G21660, AT5G64270, AT3G44600, AT3G19760, AT4G15900, AT3G18790, AT3G13200, AT5G12190, AT1G80930, AT2G43770	2.61103	0.0089883	0.000273602	0.000247366
GOTERM_CC_DIRECT	GO:0099503~secretory vesicle	45	1.20096	1.90832e-05	AT5G40370, AT3G58750, AT3G56310, AT4G24190, AT3G53980, AT3G26720, AT3G57240, AT1G17100, AT5G60360, AT5G08380, AT5G43060, AT5G57560, AT1G21680, AT3G16850, AT4G11650, AT4G19810, AT5G13980, AT1G78830, AT3G44100, AT2G02850, AT1G21720, AT4G16260, AT2G04690, AT4G16660, AT5G67360, AT3G02360, AT5G42020, AT2G14610, AT5G19860, AT2G17520, AT1G66240, AT3G04720, AT5G34850, AT5G06860, AT5G61440, AT5G57655, AT1…	1.93107	0.00970421	0.000286809	0.000259307
GOTERM_CC_DIRECT	GO:0009579~thylakoid	55	1.46784	9.4752e-05	AT2G34430, AT1G61520, AT2G05070, AT4G27800, AT2G28190, AT5G42650, AT5G14780, AT2G30950, AT1G30100, AT5G49160, AT4G09010, AT2G37220, AT1G24490, AT5G61410, AT2G37190, AT3G15840, AT5G54270, AT4G38970, AT4G02530, AT1G14700, AT2G39730, AT5G59970, AT5G60670, AT1G76100, AT1G07660, AT1G44575, AT3G15850, AT1G32060, AT5G01600, AT5G42270, AT3G27690, AT4G12800, AT1G13900, AT3G01500, AT4G22890, AT1G67280, AT4…	1.69934	0.047267	0.00138338	0.00125073
GOTERM_CC_DIRECT	GO:0009504~cell plate	17	0.453696	0.000127161	AT3G09740, AT1G08560, AT4G32830, AT1G59610, AT5G42080, AT4G01370, AT4G12780, AT3G19960, AT2G40060, AT3G63130, AT5G61210, AT1G07410, AT1G05570, AT1G53140, AT3G11820, AT4G16120, AT4G34660	2.85463	0.062917	0.00180498	0.0016319
GOTERM_CC_DIRECT	GO:0080008~Cul4-RING E3 ubiquitin ligase complex	33	0.880705	0.000134627	AT1G15440, AT2G32950, AT3G56990, AT2G41500, AT5G15550, AT4G21520, AT4G28450, AT1G73720, AT5G66240, AT1G27840, AT3G44600, AT5G60940, AT3G63460, AT3G13340, AT2G21390, AT5G58230, AT3G10530, AT1G10580, AT1G78070, AT5G52820, AT5G14050, AT4G02730, AT2G46290, AT2G34260, AT5G63460, AT1G65030, AT3G45620, AT2G20330, AT4G29380, AT4G15900, AT2G47790, AT3G15610, AT2G43770	2.0071	0.0664859	0.00185931	0.00168102
GOTERM_CC_DIRECT	GO:0009534~chloroplast thylakoid	55	1.46784	0.00016231	AT2G34430, AT1G61520, AT2G05070, AT5G42650, AT2G30950, AT5G49160, AT4G09010, AT3G02730, AT2G37220, AT5G59400, AT3G44880, AT2G05620, AT3G46780, AT5G38660, AT2G01140, AT1G74470, AT5G54270, AT4G02530, AT5G24490, AT1G56500, AT5G23040, AT1G14700, AT5G08740, AT2G43710, AT1G44575, AT4G37930, AT4G33010, AT5G42270, AT5G15250, AT4G27700, AT1G34000, AT4G12800, AT1G13900, AT2G17630, AT4G22890, AT4G04020, AT1…	1.66602	0.0796	0.00218264	0.00197334
GOTERM_CC_DIRECT	GO:0005771~multivesicular body	13	0.346944	0.000281227	AT5G22950, AT2G06530, AT5G09260, AT2G19830, AT1G17730, AT3G58040, AT1G03950, AT3G47810, AT4G29160, AT3G61790, AT2G27600, AT1G20110, AT3G10640	3.23922	0.133876	0.0036848	0.00333146
GOTERM_CC_DIRECT	GO:0031201~SNARE complex	18	0.480384	0.000314023	AT5G46860, AT3G54300, AT3G55600, AT3G24350, AT3G09740, AT1G08560, AT3G29100, AT5G26980, AT1G16240, AT1G61290, AT1G28490, AT3G03800, AT3G58170, AT5G61210, AT5G39510, AT5G58060, AT3G11820, AT1G79590	2.57476	0.148275	0.00401165	0.00362697
GOTERM_CC_DIRECT	GO:0005741~mitochondrial outer membrane	20	0.53376	0.00033351	AT5G51720, AT5G22350, AT1G04280, AT1G64110, AT5G43970, AT5G52882, AT5G27540, AT2G38670, AT4G27680, AT2G37410, AT2G19860, AT4G28000, AT4G02480, AT5G09420, AT3G57090, AT2G38280, AT1G53000, AT1G50460, AT1G73980, AT2G01460	2.41384	0.156717	0.00415667	0.00375809
GOTERM_CC_DIRECT	GO:0009514~glyoxysome	7	0.186816	0.000616217	AT1G58030, AT3G06860, AT5G36880, AT4G35090, AT5G03860, AT4G27780, AT2G33150	5.407	0.270199	0.00749731	0.00677839
GOTERM_CC_DIRECT	GO:0005622~intracellular anatomical structure	27	0.720576	0.000726623	AT3G52850, AT3G23230, AT3G07560, AT5G40890, AT1G15360, AT2G40116, AT3G23430, AT1G13900, AT4G05050, AT3G24500, AT5G25190, AT5G59300, AT5G07580, AT2G24020, AT5G49910, AT4G17170, AT3G23240, AT5G24470, AT5G49890, AT1G48550, AT5G13530, AT1G73730, AT5G50460, AT5G55190, AT3G27170, AT3G12500, AT4G35870	1.98624	0.310259	0.00863498	0.00780697
GOTERM_CC_DIRECT	GO:0010008~endosome membrane	27	0.720576	0.00084602	AT4G27940, AT3G30380, AT3G57880, AT1G50500, AT1G01650, AT5G54590, AT3G14270, AT1G07410, AT5G22950, AT5G45130, AT2G06530, AT1G55350, AT5G16990, AT5G25100, AT3G29100, AT1G15690, AT1G16240, AT2G38360, AT1G48550, AT4G29380, AT4G29160, AT2G43290, AT3G11397, AT2G01690, AT2G24170, AT4G33430, AT1G79590	1.96751	0.351114	0.00982536	0.00888321
GOTERM_CC_DIRECT	GO:0016607~nuclear speck	27	0.720576	0.00113679	AT4G25500, AT2G41500, AT4G02840, AT3G61860, AT5G64200, AT1G73720, AT1G16610, AT1G02840, AT1G51510, AT5G56550, AT4G36690, AT3G19760, AT5G51120, AT1G77180, AT4G31580, AT2G26460, AT1G02860, AT5G60410, AT2G43370, AT4G15900, AT3G13570, AT2G27100, AT5G42820, AT4G38600, AT1G02330, AT5G58040, AT1G09700	1.93107	0.440789	0.0129088	0.011671
GOTERM_CC_DIRECT	GO:0032991~protein-containing complex	15	0.40032	0.00118329	AT1G15220, AT5G52640, AT1G71830, AT3G22330, AT4G08540, AT5G56000, AT1G49950, AT2G28800, AT1G76560, AT1G44446, AT1G58290, AT5G58230, AT4G33430, AT5G56030, AT2G04030	2.57476	0.453937	0.0131448	0.0118844
GOTERM_CC_DIRECT	GO:0000148~1,3-beta-D-glucan synthase complex	7	0.186816	0.00215032	AT2G36850, AT4G04970, AT1G06490, AT5G13000, AT3G14570, AT1G05570, AT4G03550	4.50583	0.667127	0.0228919	0.0206968
GOTERM_CC_DIRECT	GO:0000815~ESCRT III complex	7	0.186816	0.00215032	AT1G03950, AT5G22950, AT4G29160, AT2G06530, AT2G19830, AT5G09260, AT1G17730	4.50583	0.667127	0.0228919	0.0206968
GOTERM_CC_DIRECT	GO:0000932~P-body	21	0.560448	0.00250783	AT4G00660, AT5G15070, AT4G18040, AT5G27720, AT1G03060, AT2G43810, AT2G32070, AT2G17970, AT5G47010, AT3G14080, AT5G48150, AT5G07350, AT1G43190, AT4G29040, AT1G07705, AT5G13570, AT3G44260, AT1G47128, AT3G07030, AT1G20220, AT5G53180	2.02762	0.722827	0.0261531	0.0236453
GOTERM_CC_DIRECT	GO:0048471~perinuclear region of cytoplasm	13	0.346944	0.00289017	AT5G52640, AT4G24190, AT5G49830, AT1G66240, AT5G07350, AT4G37460, AT5G56000, AT2G39260, AT3G17000, AT5G57280, AT3G20290, AT5G56030, AT2G04030	2.57476	0.772138	0.0295375	0.0267052
GOTERM_CC_DIRECT	GO:0016282~eukaryotic 43S preinitiation complex	9	0.240192	0.00331739	AT4G11420, AT5G27640, AT2G46290, AT3G56150, AT1G10840, AT4G20980, AT5G15610, AT1G66070, AT3G11400	3.31041	0.816952	0.0332199	0.0300344
GOTERM_CC_DIRECT	GO:0005868~cytoplasmic dynein complex	5	0.13344	0.0033805	AT5G20110, AT1G23220, AT4G15930, AT3G16120, AT4G27360	6.4369	0.822779	0.0332199	0.0300344
GOTERM_CC_DIRECT	GO:0033290~eukaryotic 48S preinitiation complex	9	0.240192	0.00630286	AT4G11420, AT5G27640, AT2G46290, AT3G56150, AT1G10840, AT4G20980, AT5G15610, AT1G66070, AT3G11400	3.02255	0.96048	0.0607691	0.0549419
GOTERM_CC_DIRECT	GO:0005778~peroxisomal membrane	14	0.373632	0.00664129	AT3G07560, AT2G39970, AT5G54800, AT4G27780, AT2G34660, AT3G57090, AT1G47750, AT1G71870, AT5G04870, AT5G56290, AT3G05290, AT1G01820, AT4G35000, AT1G76490	2.25292	0.966794	0.0628463	0.0568199
GOTERM_CC_DIRECT	GO:0012505~endomembrane system	34	0.907393	0.00758968	AT5G14180, AT3G09740, AT3G03800, AT2G24940, AT5G58430, AT1G71980, AT1G77460, AT5G06830, AT2G48150, AT1G75020, AT3G53720, AT3G13320, AT1G54280, AT3G11820, AT5G46860, AT3G24350, AT1G08560, AT1G12360, AT1G16240, AT4G02050, AT1G61290, AT4G28540, AT4G25030, AT5G64813, AT2G20650, AT1G78800, AT5G12200, AT3G61790, AT2G43290, AT5G41610, AT5G08500, AT5G01410, AT1G05500, AT1G79590	1.58208	0.979618	0.070515	0.0637533
GOTERM_CC_DIRECT	GO:1990234~transferase complex	4	0.106752	0.00782565	AT2G34630, AT1G04920, AT1G78510, AT5G20280	7.72429	0.98195	0.071409	0.0645616
GOTERM_CC_DIRECT	GO:0000137~Golgi cis cisterna	13	0.346944	0.00842901	AT1G65820, AT5G66060, AT1G07230, AT3G04240, AT1G62330, AT2G20810, AT5G18900, AT1G18580, AT5G06660, AT1G20270, AT1G51590, AT5G01430, AT3G28480	2.28218	0.986773	0.0755653	0.0683193
GOTERM_CC_DIRECT	GO:0009522~photosystem I	11	0.293568	0.00894719	AT1G29920, AT1G29930, AT2G34430, AT3G27690, AT1G19150, AT1G61520, AT2G05070, AT1G45474, AT1G55670, AT4G14690, AT5G54270	2.49903	0.989873	0.0788279	0.071269
GOTERM_CC_DIRECT	GO:0005811~lipid droplet	14	0.373632	0.00954651	AT4G26740, AT5G50700, AT4G24160, AT4G17080, AT1G10740, AT3G05500, AT4G10790, AT1G70670, AT1G78950, AT2G07050, AT1G75180, AT1G77590, AT4G33110, AT1G05510	2.1628	0.992566	0.0813044	0.0735081
GOTERM_CC_DIRECT	GO:0005770~late endosome	14	0.373632	0.00954651	AT5G46860, AT5G22950, AT1G58340, AT2G15900, AT2G06530, AT3G52850, AT5G09260, AT2G39450, AT1G08190, AT4G37650, AT4G29380, AT5G39510, AT5G41610, AT4G34660	2.1628	0.992566	0.0813044	0.0735081
GOTERM_CC_DIRECT	GO:0009523~photosystem II	14	0.373632	0.0113293	AT2G34430, AT3G27690, AT1G61520, AT2G05070, AT5G49160, AT2G30570, AT1G29920, AT1G29930, AT1G19150, AT1G45474, AT1G44575, AT4G14690, AT5G54270, AT4G19100	2.12039	0.997039	0.0949064	0.0858058
GOTERM_CC_DIRECT	GO:0055037~recycling endosome	7	0.186816	0.0117727	AT5G65270, AT4G37650, AT3G12160, AT5G16210, AT1G59820, AT4G35860, AT2G30880	3.37937	0.997646	0.0970295	0.0877253
GOTERM_CC_DIRECT	GO:0005960~glycine cleavage complex	5	0.13344	0.0127163	AT2G26080, AT1G32470, AT5G07440, AT3G03910, AT4G33010	4.82768	0.998555	0.103143	0.0932527
GOTERM_CC_DIRECT	GO:0030687~preribosome, large subunit precursor	8	0.213504	0.0134589	AT5G06360, AT3G55620, AT4G01560, AT1G23280, AT5G15550, AT4G31420, AT4G15770, AT2G37990	2.94258	0.999016	0.107461	0.0971563
GOTERM_CC_DIRECT	GO:0032040~small-subunit processome	13	0.346944	0.014472	AT4G22380, AT3G02560, AT5G14050, AT1G15440, AT1G63780, AT3G56990, AT1G56110, AT5G15750, AT4G28450, AT3G60360, AT3G05060, AT5G52470, AT3G10530	2.1365	0.999418	0.113772	0.102862
GOTERM_CC_DIRECT	GO:0005769~early endosome	12	0.320256	0.0155628	AT4G37650, AT5G45550, AT2G21120, AT2G15900, AT5G13530, AT3G26670, AT4G19640, AT3G20290, AT2G30880, AT5G52580, AT1G71900, AT3G60800	2.20694	0.99967	0.120494	0.10894
GOTERM_CC_DIRECT	GO:0071011~precatalytic spliceosome	13	0.346944	0.0170822	AT4G22380, AT4G02840, AT3G62840, AT1G73720, AT2G30000, AT1G60170, AT4G21660, AT2G43370, AT4G15900, AT2G40650, AT2G02570, AT5G12190, AT5G37370	2.09199	0.99985	0.130283	0.117791
GOTERM_CC_DIRECT	GO:0032585~multivesicular body membrane	5	0.13344	0.0205684	AT5G07120, AT5G58440, AT2G27600, AT4G19640, AT3G10640	4.29127	0.999976	0.152326	0.137719
GOTERM_CC_DIRECT	GO:0055035~plastid thylakoid membrane	5	0.13344	0.0205684	AT4G24740, AT1G31480, AT4G11910, AT5G23040, AT5G54290	4.29127	0.999976	0.152326	0.137719
GOTERM_CC_DIRECT	GO:0005852~eukaryotic translation initiation factor 3 complex	7	0.186816	0.0217412	AT4G11420, AT5G27640, AT3G56150, AT1G10840, AT4G20980, AT1G66070, AT3G11400	3.00389	0.999987	0.156475	0.141471
GOTERM_CC_DIRECT	GO:0000974~Prp19 complex	7	0.186816	0.0217412	AT4G15900, AT3G18790, AT1G09770, AT1G07360, AT5G28740, AT3G13200, AT2G16860	3.00389	0.999987	0.156475	0.141471
GOTERM_CC_DIRECT	GO:0005684~U2-type spliceosomal complex	6	0.160128	0.0264156	AT1G25682, AT1G14650, AT4G08580, AT1G01350, AT3G05070, AT4G21660	3.31041	0.999999	0.187477	0.1695
GOTERM_CC_DIRECT	GO:0015030~Cajal body	7	0.186816	0.0283783	AT4G03430, AT1G63780, AT1G13030, AT4G21520, AT5G37340, AT1G60170, AT5G52470	2.84579	1	0.198648	0.1796
GOTERM_CC_DIRECT	GO:0034707~chloride channel complex	5	0.13344	0.0308234	AT5G40890, AT5G49890, AT1G55620, AT3G27170, AT5G33280	3.86214	1	0.212848	0.192438
GOTERM_CC_DIRECT	GO:0005746~mitochondrial respirasome	4	0.106752	0.0319793	AT3G05550, AT5G40382, AT3G62400, AT5G27760	5.14952	1	0.217885	0.196992
GOTERM_CC_DIRECT	GO:0070062~extracellular exosome	6	0.160128	0.0354991	AT5G58430, AT2G23810, AT4G01850, AT1G76850, AT1G71820, AT1G51590	3.08971	1	0.238685	0.215797
GOTERM_CC_DIRECT	GO:0005634~nucleus	1460	38.9645	0.0399361	AT4G04720, AT3G53000, AT5G15270, AT3G06010, AT5G17450, AT3G56990, AT3G55420, AT2G39760, AT5G53300, AT5G65530, AT2G38670, AT2G17970, AT1G67340, AT1G71840, AT1G67580, AT2G13370, AT4G15850, AT3G05170, AT5G20620, AT2G02470, AT5G13080, AT4G04950, AT5G14170, AT5G17440, AT5G42660, AT5G41570, AT1G56220, AT1G32470, AT5G41330, AT3G09770, AT3G54100, AT4G28703, AT4G33050, AT4G37650, AT4G11240, AT4G35470, AT5…	1.03529	1	0.26503	0.239616
GOTERM_CC_DIRECT	GO:0030686~90S preribosome	7	0.186816	0.045326	AT3G04770, AT1G12650, AT3G02560, AT3G56990, AT1G10490, AT3G10530, AT2G43110	2.57476	1	0.296944	0.26847
GOTERM_CC_DIRECT	GO:0034045~phagophore assembly site membrane	6	0.160128	0.0462838	AT2G37840, AT3G62770, AT3G56440, AT3G43230, AT1G54210, AT2G31260	2.89661	1	0.29938	0.270672
GOTERM_CC_DIRECT	GO:0005776~autophagosome	10	0.26688	0.0497383	AT4G16520, AT2G37840, AT3G61790, AT3G43230, AT3G15580, AT1G62040, AT4G29850, AT2G31260, AT3G58040, AT4G34660	2.03271	1	0.31566	0.285392
GOTERM_CC_DIRECT	GO:0009517~PSII associated light-harvesting complex II	4	0.106752	0.0506539	AT3G27690, AT2G05070, AT1G44575, AT5G54270	4.41388	1	0.31566	0.285392
GOTERM_CC_DIRECT	GO:0031090~organelle membrane	4	0.106752	0.0506539	AT3G56200, AT3G30390, AT1G28490, AT1G29800	4.41388	1	0.31566	0.285392
GOTERM_CC_DIRECT	GO:0005615~extracellular space	25	0.6672	0.0565406	AT5G42250, AT4G39090, AT5G60360, AT3G23830, AT4G25780, AT2G14580, AT5G43060, AT4G13850, AT2G20562, AT3G45310, AT1G09850, AT4G33720, AT1G76130, AT2G04690, AT2G14610, AT2G31090, AT4G35350, AT5G64813, AT2G21660, AT1G47128, AT5G50260, AT5G57170, AT2G45270, AT5G01650, AT1G04970	1.45193	1	0.3481	0.31472
GOTERM_CC_DIRECT	GO:0071014~post-mRNA release spliceosomal complex	5	0.13344	0.0588485	AT1G25682, AT3G18790, AT5G28740, AT2G16860, AT3G05070	3.21845	1	0.353784	0.319859
GOTERM_CC_DIRECT	GO:0005782~peroxisomal matrix	5	0.13344	0.0588485	AT3G52880, AT5G56290, AT5G03860, AT4G04320, AT5G47040	3.21845	1	0.353784	0.319859
GOTERM_CC_DIRECT	GO:0031902~late endosome membrane	8	0.213504	0.0613477	AT3G47810, AT1G58340, AT5G64500, AT3G29100, AT5G39510, AT5G37680, AT1G20110, AT2G45670	2.20694	1	0.36452	0.329566
GOTERM_CC_DIRECT	GO:0016324~apical plasma membrane	9	0.240192	0.0645072	AT1G47240, AT4G36670, AT4G38430, AT3G56960, AT5G14870, AT3G03800, AT4G39110, AT1G04760, AT2G21480	2.04466	1	0.374581	0.338663
GOTERM_CC_DIRECT	GO:0046540~U4/U6 x U5 tri-snRNP complex	9	0.240192	0.0645072	AT4G22380, AT4G03430, AT2G41500, AT2G43810, AT3G62840, AT1G03140, AT1G60170, AT1G28060, AT5G08290	2.04466	1	0.374581	0.338663
GOTERM_CC_DIRECT	GO:0005874~microtubule	34	0.907393	0.0715426	AT4G32830, AT3G06030, AT3G23670, AT3G54870, AT5G27550, AT5G18700, AT3G16060, AT4G27360, AT4G01370, AT4G14960, AT4G16520, AT1G23220, AT5G54670, AT2G45500, AT4G21800, AT4G15930, AT3G43210, AT3G15580, AT1G27920, AT3G60190, AT5G19780, AT5G23860, AT1G59610, AT5G22370, AT1G62040, AT5G42080, AT5G54800, AT5G60930, AT1G50010, AT3G16120, AT1G53140, AT3G12300, AT4G33650, AT2G41350	1.33313	1	0.410767	0.371379
GOTERM_CC_DIRECT	GO:0030904~retromer complex	4	0.106752	0.0734165	AT1G48550, AT5G07120, AT3G47810, AT5G58440	3.86214	1	0.412262	0.37273
GOTERM_CC_DIRECT	GO:0030140~trans-Golgi network transport vesicle	4	0.106752	0.0734165	AT5G46860, AT5G13300, AT5G39510, AT5G26980	3.86214	1	0.412262	0.37273
GOTERM_CC_DIRECT	GO:0005797~Golgi medial cisterna	13	0.346944	0.0807889	AT5G18480, AT5G22740, AT5G25100, AT4G33910, AT1G30000, AT5G64030, AT1G31850, AT2G15240, AT1G26850, AT1G51540, AT4G33740, AT4G31350, AT1G62305	1.6736	1	0.44873	0.405701
GOTERM_CC_DIRECT	GO:0101031~protein folding chaperone complex	3	0.0800641	0.0839931	AT3G03773, AT4G02450, AT4G27670	5.79321	1	0.456601	0.412817
GOTERM_CC_DIRECT	GO:0031415~NatA complex	3	0.0800641	0.0839931	AT5G13780, AT1G80410, AT3G06610	5.79321	1	0.456601	0.412817
GOTERM_CC_DIRECT	GO:0090404~pollen tube tip	8	0.213504	0.0970875	AT3G21700, AT3G12160, AT5G64813, AT5G14180, AT1G59820, AT5G52340, AT3G03800, AT1G04760	1.99336	1	0.522228	0.472152
GOTERM_CC_DIRECT	GO:0000323~lytic vacuole	4	0.106752	0.0998405	AT4G39090, AT4G32940, AT5G57090, AT4G08540	3.43302	1	0.531443	0.480483

## Sheet: Sheet 3
Up-regulated molecular function (MF) details
Category	Term	Count	%	PValue	Genes	Fold Enrichment	Bonferroni	Benjamini	FDR
GOTERM_MF_DIRECT	GO:0005524~ATP binding	616	16.4398	2.3171e-59	AT4G04720, AT4G27960, AT5G19990, AT5G14180, AT1G11660, AT4G04960, AT3G06010, AT4G29900, AT2G30950, AT5G53300, AT5G65530, AT2G20900, AT3G16060, AT1G34300, AT1G71960, AT1G34420, AT3G53480, AT1G67580, AT5G10930, AT2G13370, AT4G15850, AT3G12810, AT5G22800, AT4G37640, AT3G54460, AT3G55550, AT1G07150, AT5G66850, AT2G36380, AT5G26030, AT5G03290, AT4G35230, AT1G20140, AT1G54130, AT4G13780, AT1G10670, AT2…	1.86633	3.87883e-56	3.87883e-56	3.73517e-56
GOTERM_MF_DIRECT	GO:0005515~protein binding	932	24.8732	9.38538e-57	AT4G04720, AT2G39760, AT5G65530, AT2G17970, AT1G67340, AT1G67580, AT2G13370, AT1G19270, AT5G51120, AT5G09820, AT2G02470, AT5G13080, AT2G24020, AT4G04950, AT5G14170, AT5G41570, AT3G09770, AT5G66850, AT3G21640, AT4G37650, AT4G35230, AT5G09830, AT1G03900, AT5G04140, AT3G07360, AT2G26670, AT3G55880, AT2G41820, AT1G72710, AT1G68450, AT5G66880, AT1G10430, AT1G02840, AT3G20330, AT5G53560, AT3G07370, AT2…	1.59292	1.57111e-53	7.85556e-54	7.56462e-54
GOTERM_MF_DIRECT	GO:0046872~metal ion binding	498	13.2906	8.18566e-26	AT4G25420, AT1G07160, AT5G17450, AT3G09640, AT1G07040, AT4G29900, AT3G06130, AT2G17970, AT1G67340, AT4G13430, AT1G19150, AT1G19270, AT3G44880, AT5G05340, AT2G02470, AT4G37640, AT4G04830, AT4G01320, AT1G12760, AT4G04950, AT1G32350, AT2G19900, AT3G06140, AT3G09770, AT5G66730, AT3G23940, AT4G11240, AT5G04140, AT5G39580, AT3G10520, AT2G27880, AT4G10270, AT2G26670, AT4G27745, AT1G55020, AT1G10430, AT3…	1.55083	1.37028e-22	4.5676e-23	4.39843e-23
GOTERM_MF_DIRECT	GO:0016887~ATP hydrolysis activity	168	4.48359	8.69252e-22	AT5G19990, AT3G21090, AT5G44790, AT3G06010, AT1G68710, AT1G64110, AT4G18050, AT4G29900, AT3G21250, AT2G30950, AT1G71960, AT4G27680, AT4G09730, AT3G53480, AT2G13370, AT4G15850, AT1G16280, AT3G60330, AT5G63630, AT5G64840, AT1G74310, AT3G10350, AT3G12810, AT1G70070, AT5G04930, AT4G37640, AT3G02065, AT3G02060, AT1G07670, AT1G63270, AT3G22330, AT2G36380, AT3G57330, AT3G13080, AT5G14610, AT2G46620, AT5…	2.11143	1.45513e-18	3.63782e-19	3.50308e-19
GOTERM_MF_DIRECT	GO:0004674~protein serine/threonine kinase activity	202	5.39098	6.26071e-16	AT4G04720, AT5G14180, AT4G04960, AT3G24240, AT3G23150, AT5G65530, AT1G16670, AT1G34300, AT1G34420, AT1G67580, AT5G10930, AT3G50530, AT3G55550, AT1G07150, AT3G25560, AT5G66850, AT5G26030, AT3G59110, AT2G02800, AT4G35230, AT2G21660, AT5G13530, AT2G17290, AT2G01950, AT1G51660, AT1G20140, AT5G03730, AT3G06030, AT1G72710, AT1G70530, AT4G22730, AT4G08500, AT5G66880, AT5G24080, AT5G35410, AT5G63930, AT5…	1.75539	1.11511e-12	2.09608e-13	2.01845e-13
GOTERM_MF_DIRECT	GO:0106310~protein serine kinase activity	166	4.43021	4.69513e-15	AT4G04720, AT4G04960, AT3G24240, AT5G25110, AT1G16670, AT1G34300, AT1G34420, AT1G73500, AT4G28650, AT5G10930, AT5G54590, AT5G55560, AT1G53570, AT1G20650, AT3G50530, AT3G01090, AT3G08720, AT4G24740, AT3G55550, AT3G25560, AT5G66850, AT5G66210, AT4G28540, AT3G20830, AT2G02800, AT4G09570, AT4G35230, AT4G31390, AT2G21660, AT5G13530, AT2G17290, AT1G51660, AT2G01950, AT1G20140, AT1G53440, AT3G14720, AT3…	1.83522	7.80576e-12	1.30994e-12	1.26142e-12
GOTERM_MF_DIRECT	GO:0003724~RNA helicase activity	39	1.04083	3.87282e-11	AT4G00660, AT3G09720, AT5G26742, AT1G59760, AT3G26560, AT4G34910, AT2G35920, AT1G31970, AT4G09730, AT5G11200, AT4G15850, AT3G19760, AT1G16280, AT3G62310, AT5G63630, AT3G13920, AT1G70070, AT5G51280, AT1G58060, AT3G53110, AT1G32490, AT3G06980, AT3G02065, AT5G62190, AT1G20920, AT1G55150, AT2G33730, AT2G40700, AT3G22330, AT5G63120, AT5G47010, AT5G14610, AT2G30800, AT1G48650, AT5G13010, AT2G42520, AT2…	3.16794	6.48309e-08	9.26156e-09	8.91854e-09
GOTERM_MF_DIRECT	GO:0016787~hydrolase activity	109	2.90899	8.19913e-11	AT1G80280, AT3G06010, AT4G25700, AT5G20060, AT4G09730, AT4G23000, AT4G15850, AT1G16280, AT1G52760, AT5G60760, AT5G63630, AT3G12250, AT5G02230, AT5G52570, AT1G70070, AT3G02065, AT3G54460, AT3G03270, AT3G02060, AT3G22330, AT4G11800, AT1G56500, AT5G14610, AT4G21470, AT5G28050, AT4G10030, AT2G47710, AT5G65400, AT5G09430, AT5G08100, AT4G30100, AT1G11360, AT3G54950, AT1G61140, AT3G55880, AT5G44730, AT2…	1.87334	1.37253e-07	1.71567e-08	1.65212e-08
GOTERM_MF_DIRECT	GO:0030170~pyridoxal phosphate binding	37	0.987457	2.01903e-09	AT2G13810, AT1G08490, AT5G19550, AT1G80360, AT5G17330, AT5G23670, AT1G15360, AT2G30970, AT2G17630, AT3G22200, AT4G29840, AT2G20340, AT5G11520, AT3G10050, AT1G27980, AT1G72330, AT2G02010, AT1G80600, AT1G43710, AT2G26080, AT3G08860, AT1G36370, AT1G64660, AT3G29320, AT5G46180, AT3G61510, AT2G38400, AT1G22020, AT1G30910, AT4G11640, AT4G36480, AT5G65720, AT5G53970, AT4G37930, AT5G57590, AT4G33010, AT2…	2.91348	3.37985e-06	3.75539e-07	3.6163e-07
GOTERM_MF_DIRECT	GO:0003924~GTPase activity	65	1.73472	2.50078e-09	AT5G14180, AT5G44790, AT1G04170, AT3G22980, AT2G34470, AT5G45160, AT1G75840, AT5G59840, AT1G76810, AT1G43890, AT1G42440, AT4G35860, AT5G17060, AT3G46060, AT5G45130, AT5G45970, AT4G09720, AT5G54840, AT1G59610, AT2G38840, AT1G18070, AT4G19640, AT5G37680, AT1G02130, AT5G03530, AT3G16620, AT4G33650, AT4G17100, AT5G65270, AT1G62750, AT5G46070, AT5G62880, AT4G02080, AT2G31060, AT1G31930, AT1G50920, AT1…	2.15275	4.18629e-06	3.99041e-07	3.84262e-07
GOTERM_MF_DIRECT	GO:0004672~protein kinase activity	121	3.22925	2.62214e-09	AT4G04720, AT4G04960, AT5G18700, AT1G34420, AT4G28650, AT5G54590, AT1G53570, AT3G51740, AT3G01090, AT3G08720, AT4G24740, AT3G55550, AT1G07150, AT3G25560, AT5G66850, AT3G59110, AT4G09570, AT4G35230, AT4G31390, AT2G21660, AT5G13530, AT3G14840, AT4G18950, AT5G01950, AT4G20270, AT3G24660, AT3G06030, AT1G67520, AT2G41820, AT4G22730, AT4G08500, AT5G66880, AT5G14720, AT5G35410, AT5G63930, AT1G75820, AT1…	1.71327	4.38945e-06	3.99041e-07	3.84262e-07
GOTERM_MF_DIRECT	GO:0016757~glycosyltransferase activity	112	2.98906	4.47145e-09	AT2G30150, AT1G12990, AT3G27470, AT5G44030, AT1G61240, AT2G18700, AT1G62330, AT1G11940, AT3G07900, AT2G37980, AT1G48140, AT1G18580, AT5G13000, AT5G57500, AT4G31780, AT3G55830, AT5G42660, AT3G04240, AT3G54100, AT1G74680, AT1G78800, AT4G30060, AT4G16650, AT4G33330, AT5G18480, AT5G22740, AT1G06490, AT1G28240, AT1G33430, AT5G20280, AT1G32900, AT1G29200, AT3G14570, AT1G07850, AT4G18780, AT1G70090, AT3…	1.73899	7.48517e-06	6.23767e-07	6.00664e-07
GOTERM_MF_DIRECT	GO:0005525~GTP binding	80	2.13504	5.91775e-09	AT5G14180, AT5G44790, AT1G04170, AT3G22980, AT1G12950, AT2G34470, AT4G02260, AT5G45160, AT4G14960, AT1G75840, AT5G59840, AT1G76810, AT1G43890, AT1G42440, AT3G07270, AT4G35860, AT5G17060, AT3G46060, AT5G19780, AT5G45130, AT5G45970, AT4G09720, AT5G54840, AT1G59610, AT2G38840, AT1G18070, AT3G17470, AT1G50010, AT3G19770, AT4G19640, AT5G37680, AT1G54130, AT1G02130, AT5G03530, AT3G16620, AT4G33650, AT4…	1.94133	9.90627e-06	7.62025e-07	7.33801e-07
GOTERM_MF_DIRECT	GO:0017018~myosin phosphatase activity	42	1.1209	5.63179e-08	AT3G05640, AT1G07160, AT1G09160, AT5G27930, AT4G27800, AT4G03415, AT4G33920, AT2G33700, AT3G05580, AT1G68410, AT1G10430, AT2G39840, AT3G02750, AT1G47380, AT2G35680, AT5G06750, AT3G15260, AT5G59160, AT4G16580, AT2G27210, AT4G31860, AT1G07430, AT1G08420, AT4G28400, AT3G51370, AT2G25070, AT3G29320, AT1G17550, AT1G34750, AT2G30020, AT4G11240, AT3G62260, AT2G01830, AT2G25620, AT2G46920, AT1G22280, AT3…	2.43688	9.42717e-05	6.73401e-06	6.4846e-06
GOTERM_MF_DIRECT	GO:0015293~symporter activity	28	0.747264	6.2386e-08	AT1G12110, AT1G11260, AT3G21670, AT5G26340, AT5G45380, AT1G76430, AT5G09220, AT1G22150, AT5G23810, AT2G21050, AT1G77380, AT2G29650, AT2G38940, AT1G32450, AT5G49630, AT5G40780, AT2G38120, AT4G02050, AT5G19600, AT5G26250, AT3G15990, AT3G19553, AT2G44280, AT1G77210, AT5G61520, AT1G69850, AT5G10180, AT2G26690	3.08671	0.000104429	6.96227e-06	6.70441e-06
GOTERM_MF_DIRECT	GO:0003729~mRNA binding	212	5.65786	6.90038e-08	AT4G24330, AT5G15270, AT2G05070, AT1G63780, AT1G37130, AT3G26420, AT1G09340, AT5G07090, AT5G64200, AT5G11900, AT2G17970, AT4G09730, AT2G37220, AT5G08180, AT3G62870, AT5G51120, AT5G20620, AT4G14880, AT1G70070, AT4G38970, AT1G10580, AT3G04760, AT5G17440, AT3G09650, AT3G17040, AT5G46580, AT5G14610, AT2G13360, AT1G16445, AT2G21660, AT5G04140, AT3G13470, AT3G05060, AT1G44575, AT5G56140, AT5G14040, AT3…	1.42381	0.000115506	7.21952e-06	6.95214e-06
GOTERM_MF_DIRECT	GO:0010181~FMN binding	18	0.480384	3.48857e-07	AT5G24850, AT3G02280, AT4G27270, AT5G54500, AT3G18030, AT5G58800, AT1G49670, AT5G53460, AT1G48850, AT3G14130, AT1G75200, AT3G45780, AT1G76690, AT1G76680, AT4G30210, AT3G14420, AT2G06050, AT4G36750	3.96863	0.000583816	3.43522e-05	3.30798e-05
GOTERM_MF_DIRECT	GO:0042626~ATPase-coupled transmembrane transporter activity	33	0.880705	6.13826e-07	AT3G21090, AT1G15520, AT2G41700, AT5G19410, AT3G28345, AT4G18050, AT3G55320, AT3G28860, AT3G21250, AT1G70610, AT2G37360, AT1G71960, AT3G53480, AT3G59140, AT1G02520, AT5G06530, AT2G47800, AT3G47730, AT1G04120, AT1G53270, AT2G47000, AT2G07680, AT1G59870, AT3G25620, AT2G36380, AT3G13080, AT3G55090, AT4G04770, AT2G34660, AT4G25450, AT2G26910, AT1G03900, AT5G39040	2.54654	0.00102702	5.70858e-05	5.49715e-05
GOTERM_MF_DIRECT	GO:0004722~protein serine/threonine phosphatase activity	31	0.827329	8.69708e-07	AT3G05640, AT1G09160, AT5G27930, AT3G06670, AT4G03415, AT4G33920, AT2G33700, AT3G05580, AT1G68410, AT2G39840, AT3G02750, AT1G47380, AT5G06750, AT3G15260, AT5G59160, AT4G31860, AT4G28400, AT3G51370, AT2G25070, AT1G17550, AT5G66210, AT1G34750, AT2G30020, AT4G11240, AT3G62260, AT2G46920, AT1G22280, AT3G16560, AT2G40860, AT4G31750, AT3G11410	2.60022	0.00145483	7.66259e-05	7.37879e-05
GOTERM_MF_DIRECT	GO:0140662~ATP-dependent protein folding chaperone	21	0.560448	1.6009e-06	AT1G11660, AT5G49910, AT5G42020, AT5G52640, AT4G24190, AT3G09440, AT3G23990, AT5G09590, AT3G03960, AT2G32260, AT5G53350, AT5G56000, AT1G79930, AT3G13470, AT1G16030, AT3G12580, AT3G20050, AT5G56030, AT2G04030, AT5G02500, AT4G16660	3.24105	0.00267632	0.000128132	0.000123386
GOTERM_MF_DIRECT	GO:0051537~2 iron, 2 sulfur cluster binding	25	0.6672	1.60739e-06	AT5G51720, AT5G03905, AT5G49940, AT5G18600, AT3G62930, AT3G16250, AT5G37510, AT3G44880, AT2G24820, AT5G40650, AT1G04580, AT2G27510, AT1G44446, AT4G34890, AT4G04950, AT4G21090, AT2G16710, AT4G29890, AT4G03280, AT5G65165, AT3G23940, AT4G22220, AT4G03240, AT5G09830, AT1G03020	2.87939	0.00268716	0.000128132	0.000123386
GOTERM_MF_DIRECT	GO:0022857~transmembrane transporter activity	57	1.52122	5.4754e-06	AT1G58030, AT1G67940, AT1G67300, AT4G09810, AT5G07050, AT4G22990, AT5G02270, AT4G08290, AT1G25500, AT4G19210, AT1G33440, AT1G65410, AT1G63270, AT2G39970, AT2G39210, AT3G01930, AT1G17530, AT3G59030, AT1G54730, AT2G26510, AT5G62410, AT1G69850, AT3G47420, AT2G02040, AT1G52190, AT4G25640, AT5G26820, AT1G59740, AT5G62680, AT1G70610, AT1G68570, AT4G21120, AT3G03720, AT1G75500, AT5G64700, AT5G64500, AT1…	1.84813	0.00912397	0.000400772	0.000385929
GOTERM_MF_DIRECT	GO:0005509~calcium ion binding	64	1.70803	5.50643e-06	AT4G04720, AT4G24330, AT2G35800, AT3G59820, AT1G35670, AT4G26470, AT2G38750, AT3G17980, AT4G38810, AT1G53210, AT3G18430, AT1G70670, AT5G07920, AT1G51590, AT1G76130, AT2G44310, AT4G33000, AT5G42380, AT3G03430, AT3G57530, AT5G66210, AT1G09090, AT3G22930, AT4G35790, AT4G09570, AT3G17470, AT2G17290, AT1G54450, AT1G69730, AT5G57190, AT5G12480, AT5G47910, AT4G35310, AT5G19450, AT1G55180, AT3G52850, AT1…	1.77652	0.00917544	0.000400772	0.000385929
GOTERM_MF_DIRECT	GO:0015171~amino acid transmembrane transporter activity	22	0.587136	5.83866e-06	AT3G55740, AT2G41700, AT3G28960, AT5G15240, AT5G49630, AT3G54110, AT5G40780, AT3G56200, AT3G30390, AT5G16740, AT2G38120, AT2G39130, AT3G03720, AT1G47670, AT4G38250, AT5G09220, AT4G16160, AT5G23810, AT2G21050, AT1G44800, AT5G41800, AT1G77380	2.92705	0.00972633	0.000407246	0.000392163
GOTERM_MF_DIRECT	GO:0140359~ABC-type transporter activity	32	0.854017	6.0932e-06	AT3G21090, AT1G15520, AT2G41700, AT5G19410, AT3G28345, AT4G18050, AT3G55320, AT3G28860, AT3G21250, AT1G70610, AT2G37360, AT1G71960, AT3G53480, AT3G59140, AT1G02520, AT5G06530, AT2G47800, AT3G47730, AT1G04120, AT1G53270, AT2G47000, AT2G07680, AT1G59870, AT3G25620, AT2G36380, AT3G13080, AT3G55090, AT2G34660, AT4G25450, AT2G26910, AT5G57190, AT5G39040	2.35178	0.0101482	0.000408001	0.00039289
GOTERM_MF_DIRECT	GO:0005507~copper ion binding	52	1.38778	7.27015e-06	AT5G19550, AT1G13440, AT5G44790, AT4G01850, AT2G28190, AT3G23990, AT1G50940, AT2G38080, AT2G42490, AT1G71040, AT1G72330, AT5G07440, AT1G79440, AT1G80600, AT3G04120, AT3G54660, AT2G36460, AT3G23940, AT5G17920, AT5G37600, AT1G02410, AT4G39830, AT5G05390, AT1G76100, AT4G38580, AT2G05710, AT4G35830, AT1G31690, AT1G63440, AT1G15360, AT3G09220, AT5G61030, AT5G14760, AT2G30970, AT5G60020, AT1G10630, AT4…	1.89279	0.0120965	0.000468086	0.00045075
GOTERM_MF_DIRECT	GO:0000287~magnesium ion binding	41	1.09421	8.45443e-06	AT2G35840, AT1G68710, AT4G27800, AT3G53620, AT4G08900, AT3G52990, AT1G59820, AT5G27450, AT3G22960, AT3G58490, AT1G17500, AT4G30190, AT5G56350, AT5G08570, AT3G46940, AT1G01050, AT3G48560, AT5G01320, AT1G74030, AT4G14240, AT1G54280, AT2G46110, AT5G04930, AT1G60140, AT5G17380, AT5G52920, AT5G44240, AT3G02040, AT3G25400, AT1G10700, AT4G21470, AT5G27380, AT5G03290, AT5G55250, AT3G17410, AT4G11640, AT3…	2.06789	0.0140531	0.000524175	0.000504761
GOTERM_MF_DIRECT	GO:0005516~calmodulin binding	65	1.73472	1.02595e-05	AT4G04720, AT5G17330, AT4G29900, AT1G35670, AT1G61560, AT1G30460, AT1G34300, AT2G39200, AT5G54590, AT3G19960, AT2G24300, AT5G57940, AT4G33200, AT3G50530, AT3G48360, AT5G57580, AT3G17700, AT4G37640, AT5G43900, AT3G05530, AT2G28260, AT4G21390, AT1G04280, AT5G20490, AT3G57530, AT3G57330, AT5G66210, AT3G21640, AT4G33050, AT4G09570, AT2G17290, AT5G12480, AT4G32400, AT4G35310, AT5G39380, AT4G17100, AT5…	1.73561	0.0170279	0.000613374	0.000590657
GOTERM_MF_DIRECT	GO:0051539~4 iron, 4 sulfur cluster binding	24	0.640512	7.56671e-05	AT1G08260, AT4G01940, AT5G50960, AT2G15620, AT5G03905, AT5G49940, AT3G24430, AT5G65165, AT3G20970, AT4G21990, AT4G13430, AT5G64813, AT2G04700, AT5G11770, AT5G37510, AT2G05710, AT5G63960, AT1G75200, AT5G40650, AT2G29630, AT4G35830, AT2G31955, AT4G19210, AT4G16440	2.40523	0.118977	0.00436782	0.00420605
GOTERM_MF_DIRECT	GO:0051536~iron-sulfur cluster binding	13	0.346944	8.90047e-05	AT4G01940, AT5G50960, AT2G15620, AT2G16710, AT1G10500, AT3G24430, AT3G20970, AT4G13430, AT5G65720, AT3G44880, AT2G29630, AT1G04620, AT4G19210	3.58279	0.138431	0.00493446	0.00475171
GOTERM_MF_DIRECT	GO:0000166~nucleotide binding	24	0.640512	9.42737e-05	AT4G26850, AT3G28450, AT1G08260, AT5G40270, AT1G10670, AT1G09430, AT3G26420, AT3G09650, AT1G32470, AT5G49460, AT1G26160, AT5G14760, AT3G20790, AT3G03910, AT5G67100, AT4G34030, AT4G39830, AT5G55120, AT5G07440, AT5G63960, AT1G77120, AT4G17370, AT5G09920, AT2G44980	2.37439	0.145998	0.00493446	0.00475171
GOTERM_MF_DIRECT	GO:0003743~translation initiation factor activity	31	0.827329	9.43267e-05	AT3G55620, AT1G04170, AT3G56150, AT5G11900, AT5G15610, AT1G66070, AT1G76810, AT1G77840, AT5G38640, AT3G13920, AT3G11400, AT4G34110, AT4G18040, AT5G18110, AT2G46290, AT5G27640, AT5G54940, AT1G10840, AT4G27130, AT4G20980, AT1G36730, AT1G13950, AT1G49760, AT1G72340, AT1G75510, AT5G35620, AT5G57870, AT4G11420, AT2G04520, AT5G43810, AT1G80930	2.09842	0.146074	0.00493446	0.00475171
GOTERM_MF_DIRECT	GO:0050136~NADH:ubiquinone reductase (non-electrogenic) activity	9	0.240192	0.000114159	AT1G49670, AT1G07180, AT5G08740, AT5G54500, AT4G27270, AT5G58800, AT2G29990, AT4G36750, AT4G05020	4.96078	0.173961	0.00579098	0.0055765
GOTERM_MF_DIRECT	GO:0004683~calmodulin-dependent protein kinase activity	19	0.507072	0.000122837	AT4G04720, AT5G19450, AT5G24430, AT3G57530, AT1G12580, AT1G35670, AT1G70530, AT5G66210, AT4G09570, AT3G20410, AT2G17290, AT5G58940, AT1G76040, AT5G12480, AT5G04870, AT3G50530, AT3G10660, AT4G35310, AT2G41140	2.66579	0.185876	0.00595983	0.0057391
GOTERM_MF_DIRECT	GO:0016702~oxidoreductase activity, acting on single donors with incorporation of molecular oxygen, incorporation of two atoms of oxygen	8	0.213504	0.000124608	AT4G19170, AT1G73680, AT1G55020, AT1G72520, AT4G32810, AT1G17420, AT3G45140, AT3G22400	5.6122	0.188286	0.00595983	0.0057391
GOTERM_MF_DIRECT	GO:0005484~SNAP receptor activity	18	0.480384	0.000145872	AT5G46860, AT3G55600, AT3G24350, AT3G09740, AT1G08560, AT3G29100, AT5G26980, AT1G16240, AT1G61290, AT1G28490, AT3G03800, AT3G58170, AT4G14455, AT5G61210, AT5G39510, AT5G58060, AT3G11820, AT1G79590	2.72357	0.216675	0.00678306	0.00653184
GOTERM_MF_DIRECT	GO:0009931~calcium-dependent protein serine/threonine kinase activity	18	0.480384	0.000404858	AT4G04720, AT5G19450, AT5G24430, AT3G57530, AT1G12580, AT1G35670, AT1G70530, AT5G66210, AT4G09570, AT3G20410, AT2G17290, AT1G76040, AT5G12480, AT5G04870, AT3G50530, AT3G10660, AT4G35310, AT2G41140	2.52549	0.492302	0.0183171	0.0176387
GOTERM_MF_DIRECT	GO:0004176~ATP-dependent peptidase activity	14	0.373632	0.000485699	AT5G50920, AT5G42270, AT5G15250, AT5G26860, AT2G30950, AT5G47040, AT5G27290, AT5G58870, AT2G21960, AT1G06430, AT1G02560, AT2G26140, AT1G07510, AT5G53170	2.91986	0.556589	0.0213963	0.0206039
GOTERM_MF_DIRECT	GO:0010329~auxin efflux transmembrane transporter activity	8	0.213504	0.000510812	AT1G59870, AT3G28860, AT5G57090, AT2G17500, AT1G73590, AT3G53480, AT2G47000, AT1G71090	4.74878	0.574852	0.0219256	0.0211136
GOTERM_MF_DIRECT	GO:0004322~ferroxidase activity	6	0.160128	0.000608856	AT5G01600, AT4G39830, AT3G11050, AT5G14760, AT2G40300, AT4G03240	6.61438	0.639238	0.0248592	0.0239385
GOTERM_MF_DIRECT	GO:0009916~alternative oxidase activity	6	0.160128	0.000608856	AT4G22260, AT1G32350, AT3G22370, AT3G22360, AT5G64210, AT4G05020	6.61438	0.639238	0.0248592	0.0239385
GOTERM_MF_DIRECT	GO:0015297~antiporter activity	36	0.960769	0.000739829	AT4G25640, AT1G33110, AT3G59820, AT4G09810, AT3G21690, AT2G13650, AT1G12950, AT4G22790, AT4G32390, AT5G59740, AT1G47530, AT2G22500, AT3G11320, AT1G61800, AT1G15170, AT5G52450, AT3G53720, AT3G05290, AT4G32272, AT4G01100, AT5G65380, AT4G23030, AT1G58340, AT4G00350, AT5G25400, AT1G61890, AT2G39970, AT1G12600, AT3G59030, AT5G54800, AT2G28315, AT1G71870, AT5G33320, AT2G47490, AT1G06890, AT5G41610	1.78079	0.710307	0.0294875	0.0283953
GOTERM_MF_DIRECT	GO:0042802~identical protein binding	50	1.3344	0.00077014	AT5G44030, AT1G37130, AT2G39760, AT1G30820, AT3G46940, AT5G43700, AT2G26040, AT1G80600, AT2G26560, AT2G35530, AT5G46180, AT4G22200, AT4G22120, AT5G48160, AT5G55250, AT1G49820, AT5G43830, AT5G58040, AT4G33650, AT4G15560, AT5G01600, AT2G30490, AT4G20270, AT3G23490, AT1G06570, AT2G32950, AT1G15360, AT3G04730, AT2G36310, AT3G21630, AT4G02120, AT4G22890, AT4G08150, AT1G47750, AT1G44446, AT4G17090, AT5…	1.60766	0.72465	0.0299817	0.0288713
GOTERM_MF_DIRECT	GO:0016491~oxidoreductase activity	54	1.44115	0.000956632	AT1G63940, AT1G15220, AT2G34790, AT1G30700, AT2G38080, AT1G49670, AT1G71040, AT3G19000, AT1G05010, AT2G29990, AT1G75280, AT1G60680, AT3G23580, AT5G24530, AT2G15620, AT3G21360, AT3G20790, AT4G22880, AT4G03140, AT5G08740, AT1G17020, AT4G35830, AT2G21260, AT2G29260, AT3G51680, AT3G51240, AT1G07180, AT4G10500, AT5G57800, AT5G60020, AT5G06060, AT5G04070, AT1G02205, AT3G14130, AT5G50130, AT5G40650, AT1…	1.5607	0.798541	0.0363955	0.0350475
GOTERM_MF_DIRECT	GO:0016791~phosphatase activity	19	0.507072	0.00118559	AT3G55960, AT5G47760, AT1G09870, AT4G27800, AT1G07010, AT2G39840, AT4G27585, AT1G17710, AT4G29530, AT1G73010, AT5G39400, AT3G05170, AT3G11430, AT3G51830, AT5G36790, AT1G05000, AT1G01610, AT3G11410, AT1G58280	2.25567	0.862738	0.0441041	0.0424706
GOTERM_MF_DIRECT	GO:0005227~calcium-activated cation channel activity	8	0.213504	0.00151181	AT1G30360, AT1G58520, AT4G02900, AT1G69450, AT3G01100, AT1G32090, AT4G22120, AT4G35870	4.11561	0.920554	0.0550166	0.0529789
GOTERM_MF_DIRECT	GO:0005198~structural molecule activity	12	0.320256	0.00160211	AT2G30050, AT3G63460, AT2G40060, AT4G01940, AT4G19006, AT5G49940, AT2G21390, AT1G52360, AT1G29150, AT1G79990, AT4G22220, AT3G20970	2.89379	0.931717	0.0558737	0.0538043
GOTERM_MF_DIRECT	GO:0031418~L-ascorbic acid binding	12	0.320256	0.00160211	AT3G51240, AT5G66060, AT1G64720, AT5G08640, AT4G33910, AT1G20270, AT1G05010, AT4G35830, AT3G28480, AT2G01490, AT4G22880, AT5G18900	2.89379	0.931717	0.0558737	0.0538043
GOTERM_MF_DIRECT	GO:0004842~ubiquitin-protein transferase activity	56	1.49453	0.00165713	AT3G54850, AT4G27960, AT1G64230, AT5G53300, AT1G57820, AT5G14420, AT1G24330, AT3G47990, AT3G47550, AT1G02860, AT1G12760, AT3G06140, AT3G09770, AT5G18650, AT3G01650, AT3G55070, AT4G21350, AT2G20650, AT3G61590, AT5G13530, AT1G70320, AT2G02960, AT3G07360, AT2G02760, AT4G34100, AT4G14030, AT1G67800, AT4G02440, AT5G67530, AT2G32950, AT5G07270, AT5G59300, AT1G71020, AT5G63970, AT3G17000, AT3G07370, AT5…	1.51098	0.937734	0.0566131	0.0545163
GOTERM_MF_DIRECT	GO:0015020~glucuronosyltransferase activity	10	0.26688	0.00212575	AT1G22360, AT5G18480, AT3G24040, AT3G18660, AT4G27480, AT1G71070, AT2G37585, AT4G33330, AT2G28110, AT1G03520	3.21532	0.971626	0.0695783	0.0670013
GOTERM_MF_DIRECT	GO:0003843~1,3-beta-D-glucan synthase activity	7	0.186816	0.00216133	AT2G36850, AT4G04970, AT1G06490, AT5G13000, AT3G14570, AT1G05570, AT4G03550	4.50145	0.97327	0.0695783	0.0670013
GOTERM_MF_DIRECT	GO:0008553~P-type proton-exporting transporter activity	7	0.186816	0.00216133	AT3G42640, AT4G30190, AT2G24520, AT3G47950, AT3G60330, AT1G80660, AT5G62670	4.50145	0.97327	0.0695783	0.0670013
GOTERM_MF_DIRECT	GO:0051879~Hsp90 protein binding	8	0.213504	0.00238872	AT5G51700, AT1G04190, AT4G12400, AT1G04130, AT5G27030, AT3G03773, AT3G16830, AT4G02450	3.85839	0.981749	0.0754476	0.0726533
GOTERM_MF_DIRECT	GO:0019904~protein domain specific binding	19	0.507072	0.00246843	AT5G01600, AT2G34430, AT1G61520, AT4G30950, AT4G12800, AT3G56240, AT5G54800, AT4G25570, AT4G22890, AT3G02730, AT1G29930, AT3G16640, AT5G54770, AT2G28800, AT2G29630, AT1G03130, AT1G44575, AT1G44446, AT5G54270	2.12491	0.984033	0.0765213	0.0736872
GOTERM_MF_DIRECT	GO:0016301~kinase activity	98	2.61543	0.00260018	AT5G63190, AT4G04960, AT4G02260, AT5G08570, AT1G73980, AT5G07920, AT3G51740, AT3G01090, AT3G08720, AT1G11390, AT1G04280, AT3G55550, AT3G25840, AT5G66210, AT3G20830, AT1G53440, AT4G28706, AT1G54130, AT4G14350, AT5G58560, AT5G01950, AT1G06730, AT5G19450, AT2G37840, AT3G24660, AT2G41820, AT1G70530, AT5G66880, AT1G75820, AT1G53430, AT1G49730, AT5G58730, AT1G79620, AT5G05200, AT3G28450, AT5G52920, AT4…	1.33142	0.987201	0.0791401	0.076209
GOTERM_MF_DIRECT	GO:0071949~FAD binding	22	0.587136	0.0027332	AT1G06290, AT3G56840, AT5G24850, AT1G12370, AT5G50850, AT1G37130, AT5G65110, AT2G34790, AT2G35660, AT2G38960, AT1G30700, AT1G24340, AT3G63440, AT1G04580, AT2G41510, AT1G74470, AT1G72280, AT1G02010, AT4G16760, AT3G15620, AT4G34890, AT2G46760	1.97406	0.989762	0.0817032	0.0786772
GOTERM_MF_DIRECT	GO:0015144~carbohydrate transmembrane transporter activity	16	0.427008	0.00285602	AT1G05030, AT1G67300, AT1G11260, AT5G26340, AT4G02050, AT5G18840, AT1G30220, AT5G26250, AT4G36670, AT3G18830, AT1G54730, AT1G77210, AT5G61520, AT2G48020, AT4G16480, AT2G43330	2.28645	0.991669	0.0838768	0.0807702
GOTERM_MF_DIRECT	GO:0015079~potassium ion transmembrane transporter activity	10	0.26688	0.00294369	AT5G51710, AT5G09400, AT4G13420, AT4G10310, AT3G02050, AT5G14880, AT2G40540, AT1G70300, AT2G26650, AT2G35060	3.08671	0.99281	0.0849611	0.0818144
GOTERM_MF_DIRECT	GO:0102721~ubiquinol:oxygen oxidoreductase activity	5	0.13344	0.0033929	AT4G22260, AT1G32350, AT3G22370, AT3G22360, AT5G64210	6.43064	0.996618	0.09311	0.0896615
GOTERM_MF_DIRECT	GO:0106292~superoxide-generating NADPH oxidase activity	5	0.13344	0.0033929	AT4G22260, AT1G32350, AT3G22370, AT3G22360, AT5G64210	6.43064	0.996618	0.09311	0.0896615
GOTERM_MF_DIRECT	GO:0045505~dynein intermediate chain binding	5	0.13344	0.0033929	AT5G20110, AT1G23220, AT4G15930, AT3G16120, AT4G27360	6.43064	0.996618	0.09311	0.0896615
GOTERM_MF_DIRECT	GO:0016157~sucrose synthase activity	7	0.186816	0.00357606	AT4G10120, AT2G34630, AT1G04920, AT1G78510, AT4G02280, AT5G20280, AT3G43190	4.15519	0.997514	0.0959299	0.0923769
GOTERM_MF_DIRECT	GO:0008559~ABC-type xenobiotic transporter activity	8	0.213504	0.00361026	AT2G47800, AT3G21250, AT1G04120, AT3G59140, AT3G13080, AT2G47000, AT2G34660, AT2G07680	3.63142	0.997653	0.0959299	0.0923769
GOTERM_MF_DIRECT	GO:0000149~SNARE binding	19	0.507072	0.00405988	AT5G46860, AT3G24350, AT3G09740, AT1G08560, AT3G29100, AT5G26980, AT1G16240, AT1G71820, AT1G61290, AT1G28490, AT3G03800, AT4G08540, AT2G01600, AT5G39510, AT5G58060, AT2G25430, AT1G04760, AT3G11820, AT1G79590	2.03637	0.998897	0.106191	0.102258
GOTERM_MF_DIRECT	GO:0004805~trehalose-phosphatase activity	9	0.240192	0.00465655	AT1G60140, AT4G22590, AT5G10100, AT1G23870, AT2G18700, AT5G51460, AT1G68020, AT1G06410, AT1G78580	3.15686	0.999596	0.118107	0.113733
GOTERM_MF_DIRECT	GO:0005388~P-type calcium transporter activity	9	0.240192	0.00465655	AT3G22910, AT1G07670, AT4G29900, AT4G37270, AT4G00900, AT3G57330, AT5G36290, AT3G63380, AT4G37640	3.15686	0.999596	0.118107	0.113733
GOTERM_MF_DIRECT	GO:0035091~phosphatidylinositol binding	16	0.427008	0.00500073	AT5G42140, AT2G15900, AT5G16880, AT1G48090, AT2G30880, AT5G07120, AT1G21380, AT3G14270, AT5G58440, AT5G13300, AT3G43230, AT4G08180, AT1G20110, AT4G33650, AT2G28320, AT1G29800	2.16611	0.999773	0.124944	0.120316
GOTERM_MF_DIRECT	GO:0004602~glutathione peroxidase activity	6	0.160128	0.00520824	AT1G65820, AT1G63460, AT4G11600, AT4G31870, AT2G48150, AT2G30860	4.63006	0.99984	0.125642	0.120988
GOTERM_MF_DIRECT	GO:0004575~sucrose alpha-glucosidase activity	6	0.160128	0.00520824	AT5G22510, AT1G56560, AT2G36190, AT4G09510, AT4G34860, AT3G06500	4.63006	0.99984	0.125642	0.120988
GOTERM_MF_DIRECT	GO:0015662~P-type ion transporter activity	8	0.213504	0.00525384	AT5G44790, AT5G44240, AT1G68710, AT1G63440, AT1G59820, AT1G54280, AT1G17500, AT5G04930	3.42968	0.999852	0.125642	0.120988
GOTERM_MF_DIRECT	GO:0004427~inorganic diphosphate phosphatase activity	7	0.186816	0.00557751	AT1G73010, AT3G53620, AT1G01050, AT1G73980, AT1G15690, AT1G17710, AT4G29530	3.85839	0.999914	0.129677	0.124874
GOTERM_MF_DIRECT	GO:0045551~cinnamyl-alcohol dehydrogenase activity	7	0.186816	0.00557751	AT4G37980, AT4G37990, AT3G19450, AT1G29690, AT2G34790, AT4G39330, AT4G37970	3.85839	0.999914	0.129677	0.124874
GOTERM_MF_DIRECT	GO:0061631~ubiquitin conjugating enzyme activity	13	0.346944	0.00569288	AT4G27960, AT2G33770, AT2G16920, AT1G64230, AT5G53300, AT5G59300, AT3G24515, AT1G17280, AT3G17000, AT2G02760, AT3G20060, AT5G41700, AT1G63800	2.38853	0.999929	0.130546	0.125711
GOTERM_MF_DIRECT	GO:0004601~peroxidase activity	15	0.40032	0.00634227	AT4G25980, AT1G63460, AT5G06290, AT1G09090, AT1G64060, AT4G09010, AT5G42180, AT2G41480, AT1G73680, AT5G51890, AT5G47910, AT1G78380, AT5G39580, AT4G35000, AT2G02390	2.18399	0.999976	0.143473	0.138159
GOTERM_MF_DIRECT	GO:0050897~cobalt ion binding	17	0.453696	0.00652767	AT1G58030, AT1G03090, AT1G36370, AT4G08900, AT5G65750, AT4G35090, AT5G66760, AT3G22200, AT4G21120, AT5G67590, AT4G34030, AT5G10860, AT3G12490, AT1G22020, AT5G07440, AT1G79750, AT4G37930	2.04977	0.999983	0.145698	0.140301
GOTERM_MF_DIRECT	GO:0042393~histone binding	24	0.640512	0.00662752	AT1G18800, AT3G28730, AT3G07220, AT3G49660, AT3G06010, AT2G25170, AT1G55350, AT1G65440, AT3G57300, AT5G18620, AT1G57820, AT3G55580, AT3G20770, AT3G57060, AT2G35110, AT5G46030, AT2G13370, AT3G44600, AT5G38110, AT5G46910, AT5G20510, AT3G12810, AT5G58230, AT2G02470	1.78079	0.999985	0.14598	0.140573
GOTERM_MF_DIRECT	GO:0005253~monoatomic anion channel activity	5	0.13344	0.00710495	AT5G40890, AT3G18440, AT5G49890, AT3G27170, AT5G33280	5.51198	0.999993	0.148671	0.143165
GOTERM_MF_DIRECT	GO:0008753~NADPH dehydrogenase (quinone) activity	5	0.13344	0.00710495	AT1G49670, AT5G54500, AT4G27270, AT5G58800, AT4G36750	5.51198	0.999993	0.148671	0.143165
GOTERM_MF_DIRECT	GO:0046524~sucrose-phosphate synthase activity	5	0.13344	0.00710495	AT4G10120, AT2G34630, AT1G04920, AT1G78510, AT5G20280	5.51198	0.999993	0.148671	0.143165
GOTERM_MF_DIRECT	GO:0003955~NAD(P)H dehydrogenase (quinone) activity	5	0.13344	0.00710495	AT5G08740, AT5G54500, AT4G27270, AT5G58800, AT4G36750	5.51198	0.999993	0.148671	0.143165
GOTERM_MF_DIRECT	GO:0031625~ubiquitin protein ligase binding	20	0.53376	0.00773221	AT4G21380, AT4G21390, AT3G53420, AT5G53300, AT1G34300, AT4G05320, AT1G62040, AT4G05050, AT4G02570, AT5G24080, AT1G69670, AT3G63000, AT3G12580, AT4G32300, AT4G10180, AT1G02330, AT5G20620, AT3G48030, AT1G26830, AT2G47970	1.88214	0.999998	0.159799	0.153881
GOTERM_MF_DIRECT	GO:0016730~oxidoreductase activity, acting on iron-sulfur proteins as donors	4	0.106752	0.00784767	AT5G59400, AT2G04700, AT4G11960, AT4G22890	7.71677	0.999998	0.160207	0.154274
GOTERM_MF_DIRECT	GO:0050661~NADP binding	18	0.480384	0.0081308	AT3G02360, AT4G28720, AT3G24170, AT3G04120, AT1G13440, AT3G02280, AT3G54660, AT3G06350, AT3G29320, AT1G16300, AT1G18270, AT1G19250, AT5G13110, AT4G30210, AT1G42970, AT1G58290, AT3G17810, AT5G07800	1.95637	0.999999	0.163987	0.157914
GOTERM_MF_DIRECT	GO:0004222~metalloendopeptidase activity	16	0.427008	0.00829458	AT4G01320, AT5G42270, AT5G15250, AT3G27110, AT2G30950, AT5G27290, AT5G58870, AT4G17840, AT5G35220, AT2G21960, AT5G60750, AT5G56730, AT1G06430, AT2G26140, AT1G07510, AT5G53170	2.05781	0.999999	0.164269	0.158185
GOTERM_MF_DIRECT	GO:0015035~protein-disulfide reductase activity	9	0.240192	0.00844764	AT3G51030, AT1G08230, AT1G24095, AT1G76760, AT5G50100, AT1G72280, AT2G38960, AT3G02730, AT2G15570	2.89379	0.999999	0.164269	0.158185
GOTERM_MF_DIRECT	GO:0016462~pyrophosphatase activity	6	0.160128	0.00853727	AT1G73010, AT1G14860, AT1G73980, AT2G01670, AT1G18300, AT3G12600	4.20915	0.999999	0.164269	0.158185
GOTERM_MF_DIRECT	GO:0003872~6-phosphofructokinase activity	6	0.160128	0.00853727	AT5G47810, AT5G61580, AT4G26270, AT4G32840, AT2G22480, AT1G20950	4.20915	0.999999	0.164269	0.158185
GOTERM_MF_DIRECT	GO:0043424~protein histidine kinase binding	9	0.240192	0.0110377	AT2G01830, AT1G27320, AT3G16360, AT2G38280, AT5G62740, AT5G11490, AT1G69840, AT5G42080, AT3G21510	2.77804	1	0.209968	0.202191
GOTERM_MF_DIRECT	GO:0005315~phosphate transmembrane transporter activity	10	0.26688	0.0113115	AT2G38940, AT2G17270, AT5G14040, AT1G67940, AT1G76430, AT2G38060, AT1G61800, AT3G23430, AT5G54800, AT2G29650	2.57226	1	0.212759	0.204879
GOTERM_MF_DIRECT	GO:0015421~ABC-type oligopeptide transporter activity	7	0.186816	0.0118275	AT1G02520, AT4G18050, AT3G55320, AT3G28860, AT2G47000, AT4G25450, AT5G39040	3.37609	1	0.21521	0.207239
GOTERM_MF_DIRECT	GO:0000155~phosphorelay sensor kinase activity	7	0.186816	0.0118275	AT2G01830, AT1G27320, AT3G23150, AT2G17820, AT3G04580, AT2G40940, AT4G14340	3.37609	1	0.21521	0.207239
GOTERM_MF_DIRECT	GO:0015145~monosaccharide transmembrane transporter activity	7	0.186816	0.0118275	AT3G18830, AT1G77210, AT5G61520, AT1G11260, AT5G26340, AT4G02050, AT5G26250	3.37609	1	0.21521	0.207239
GOTERM_MF_DIRECT	GO:0042910~xenobiotic transmembrane transporter activity	15	0.40032	0.0123662	AT5G65380, AT4G25640, AT4G23030, AT4G00350, AT1G58340, AT1G33110, AT3G21690, AT1G61890, AT1G12950, AT3G59030, AT4G22790, AT1G47530, AT1G71870, AT1G15170, AT5G52450	2.03073	1	0.222505	0.214264
GOTERM_MF_DIRECT	GO:0043024~ribosomal small subunit binding	5	0.13344	0.0127602	AT4G02510, AT5G24490, AT4G34730, AT1G30960, AT4G19210	4.82298	1	0.222505	0.214264
GOTERM_MF_DIRECT	GO:0010436~carotenoid dioxygenase activity	5	0.13344	0.0127602	AT4G19170, AT3G14440, AT3G63520, AT4G32810, AT1G30100	4.82298	1	0.222505	0.214264
GOTERM_MF_DIRECT	GO:0043878~glyceraldehyde-3-phosphate dehydrogenase (NAD+) (non-phosphorylating) activity	5	0.13344	0.0127602	AT1G44170, AT1G54100, AT1G23800, AT3G48000, AT3G24503	4.82298	1	0.222505	0.214264
GOTERM_MF_DIRECT	GO:0140326~ATPase-coupled intramembrane lipid transporter activity	6	0.160128	0.0130915	AT5G44240, AT1G68710, AT1G59820, AT1G54280, AT1G17500, AT5G04930	3.85839	1	0.223624	0.215342
GOTERM_MF_DIRECT	GO:0004564~beta-fructofuranosidase activity	6	0.160128	0.0130915	AT1G12240, AT3G13790, AT1G62660, AT4G09510, AT4G34860, AT3G06500	3.85839	1	0.223624	0.215342
GOTERM_MF_DIRECT	GO:0016616~oxidoreductase activity, acting on the CH-OH group of donors, NAD or NADP as acceptor	14	0.373632	0.0134623	AT1G15950, AT5G19440, AT2G19900, AT5G14780, AT1G68540, AT1G10310, AT1G51410, AT1G18270, AT2G21660, AT2G23910, AT2G02400, AT4G35420, AT1G80820, AT4G37970	2.07759	1	0.226458	0.218071
GOTERM_MF_DIRECT	GO:0005381~iron ion transmembrane transporter activity	8	0.213504	0.013528	AT3G43630, AT1G47240, AT2G30160, AT1G58340, AT5G26820, AT3G43660, AT1G07030, AT1G80830	2.93972	1	0.226458	0.218071
GOTERM_MF_DIRECT	GO:0003723~RNA binding	141	3.76301	0.0148401	AT1G14650, AT5G19350, AT3G05560, AT3G26420, AT1G09340, AT5G64200, AT1G30460, AT1G17640, AT3G23830, AT4G15850, AT3G62870, AT5G63630, AT2G02990, AT1G70070, AT2G47420, AT3G02065, AT5G51410, AT5G27640, AT2G21660, AT3G13230, AT2G39260, AT1G48650, AT5G13010, AT4G30340, AT1G54130, AT1G76460, AT5G58040, AT2G27880, AT3G26560, AT4G21520, AT5G14320, AT1G17980, AT1G60170, AT5G60940, AT5G11200, AT3G44260, AT1…	1.20095	1	0.245963	0.236853
GOTERM_MF_DIRECT	GO:0004843~cysteine-type deubiquitinase activity	17	0.453696	0.0156683	AT3G57810, AT3G54130, AT3G02070, AT5G22030, AT3G62940, AT5G65450, AT3G20630, AT4G22350, AT5G57990, AT2G22310, AT4G10570, AT4G11860, AT4G39910, AT5G04250, AT1G50670, AT2G28120, AT4G31670	1.87407	1	0.257145	0.247621
GOTERM_MF_DIRECT	GO:0051082~unfolded protein binding	23	0.613824	0.0162858	AT5G49910, AT5G52640, AT4G24190, AT5G22060, AT3G23990, AT5G09590, AT5G61790, AT2G17520, AT3G03960, AT2G32260, AT3G08910, AT2G20560, AT4G10250, AT5G53350, AT5G56000, AT3G44110, AT1G53540, AT5G59720, AT5G12020, AT3G20050, AT1G07400, AT5G56030, AT2G04030	1.67439	1	0.262523	0.2528
GOTERM_MF_DIRECT	GO:0004673~protein histidine kinase activity	7	0.186816	0.0163097	AT2G01830, AT1G27320, AT3G23150, AT2G17820, AT3G04580, AT2G40940, AT4G14340	3.1775	1	0.262523	0.2528
GOTERM_MF_DIRECT	GO:0019900~kinase binding	15	0.40032	0.0166965	AT3G57870, AT3G54320, AT1G32640, AT5G24270, AT4G08500, AT3G20770, AT4G33270, AT3G12160, AT4G17615, AT5G53000, AT5G50370, AT3G01090, AT1G01720, AT3G11410, AT4G33000	1.96189	1	0.266191	0.256332
GOTERM_MF_DIRECT	GO:0005034~osmosensor activity	4	0.106752	0.0177278	AT2G01830, AT5G06760, AT1G27320, AT2G17820	6.17342	1	0.279966	0.269597
GOTERM_MF_DIRECT	GO:0005506~iron ion binding	61	1.62797	0.0195378	AT2G26170, AT5G66060, AT4G25700, AT5G42650, AT5G18900, AT1G74110, AT5G53460, AT1G69640, AT3G48520, AT5G52570, AT2G27690, AT4G34890, AT4G19210, AT3G02580, AT1G64720, AT3G18290, AT2G45970, AT4G14710, AT5G36110, AT2G26710, AT3G28480, AT3G15850, AT2G46660, AT1G11680, AT5G01600, AT2G30490, AT5G45340, AT1G05160, AT1G06570, AT1G69500, AT5G03905, AT5G49940, AT5G57800, AT3G58670, AT3G19270, AT5G54770, AT1…	1.32226	1	0.305667	0.294346
GOTERM_MF_DIRECT	GO:0033926~endo-alpha-N-acetylgalactosaminidase activity	5	0.13344	0.0206372	AT5G22510, AT1G56560, AT4G09510, AT4G34860, AT3G06500	4.2871	1	0.311231	0.299704
GOTERM_MF_DIRECT	GO:0030976~thiamine pyrophosphate binding	5	0.13344	0.0206372	AT5G17380, AT4G33070, AT5G65750, AT3G48560, AT5G01320	4.2871	1	0.311231	0.299704
GOTERM_MF_DIRECT	GO:0005247~voltage-gated chloride channel activity	5	0.13344	0.0206372	AT5G40890, AT5G49890, AT1G55620, AT3G27170, AT5G33280	4.2871	1	0.311231	0.299704
GOTERM_MF_DIRECT	GO:0005471~ATP:ADP antiporter activity	5	0.13344	0.0206372	AT5G56450, AT5G40010, AT4G28390, AT5G17400, AT1G80300	4.2871	1	0.311231	0.299704
GOTERM_MF_DIRECT	GO:0004712~protein serine/threonine/tyrosine kinase activity	14	0.373632	0.021296	AT1G14000, AT4G24740, AT5G14640, AT3G58760, AT5G49470, AT3G46920, AT1G73660, AT4G35780, AT5G58520, AT4G31170, AT5G40540, AT4G18950, AT5G03730, AT5G01850	1.96427	1	0.318299	0.30651
GOTERM_MF_DIRECT	GO:0008198~ferrous iron binding	8	0.213504	0.0226238	AT5G01600, AT3G11050, AT2G01890, AT2G40300, AT4G15093, AT1G14700, AT4G22220, AT4G03240	2.6841	1	0.335153	0.32274
GOTERM_MF_DIRECT	GO:0140825~lactoperoxidase activity	18	0.480384	0.0230806	AT4G25980, AT5G66390, AT1G14550, AT5G14130, AT1G68850, AT4G21960, AT2G37130, AT5G67400, AT5G42180, AT5G34850, AT2G41480, AT1G48130, AT1G49570, AT5G05340, AT5G57190, AT5G51890, AT5G06720, AT5G39580	1.75825	1	0.33892	0.326368
GOTERM_MF_DIRECT	GO:0051213~dioxygenase activity	14	0.373632	0.0245426	AT1G64720, AT1G07040, AT3G55970, AT4G10500, AT5G64250, AT4G22880, AT5G59540, AT1G73680, AT3G19000, AT4G15093, AT5G20400, AT5G05600, AT1G35190, AT4G10490	1.92919	1	0.357255	0.344024
GOTERM_MF_DIRECT	GO:0016829~lyase activity	28	0.747264	0.0254797	AT4G20050, AT1G80160, AT1G10670, AT5G49460, AT4G11910, AT3G55140, AT1G13700, AT4G13430, AT1G23460, AT1G19170, AT3G16850, AT4G13710, AT4G14880, AT4G33440, AT5G63180, AT3G59850, AT1G09890, AT1G31480, AT3G53190, AT3G57790, AT3G61490, AT3G42950, AT4G22920, AT3G48950, AT5G02580, AT1G08630, AT1G15380, AT4G35770	1.52162	1	0.367699	0.35408
GOTERM_MF_DIRECT	GO:0008199~ferric iron binding	6	0.160128	0.0265171	AT5G01600, AT3G11050, AT2G01890, AT2G40300, AT1G14700, AT4G03240	3.30719	1	0.379398	0.365347
GOTERM_MF_DIRECT	GO:0004714~transmembrane receptor protein tyrosine kinase activity	9	0.240192	0.0273767	AT2G41820, AT3G51550, AT1G71830, AT5G49660, AT4G39110, AT3G46290, AT4G33430, AT2G21480, AT5G54380	2.39486	1	0.388378	0.373994
GOTERM_MF_DIRECT	GO:0004707~MAP kinase activity	8	0.213504	0.028461	AT2G43790, AT5G19010, AT3G45640, AT2G18170, AT5G40440, AT3G14720, AT3G18040, AT4G01370	2.57226	1	0.397032	0.382327
GOTERM_MF_DIRECT	GO:0005384~manganese ion transmembrane transporter activity	8	0.213504	0.028461	AT3G43630, AT1G47240, AT3G43660, AT2G23150, AT2G39450, AT5G36290, AT1G80830, AT3G58060	2.57226	1	0.397032	0.382327
GOTERM_MF_DIRECT	GO:0042803~protein homodimerization activity	45	1.20096	0.0301465	AT5G15290, AT5G06839, AT1G32060, AT2G16500, AT4G02500, AT3G61600, AT2G36310, AT3G21630, AT4G11570, AT5G53160, AT3G17980, AT5G10870, AT5G54770, AT1G49950, AT1G45474, AT4G34710, AT4G16160, AT1G77120, AT2G26040, AT1G80820, AT2G04030, AT4G14340, AT1G15950, AT3G30530, AT4G26740, AT2G06255, AT3G06483, AT5G50960, AT3G57230, AT1G17455, AT5G27380, AT1G02410, AT3G28917, AT1G74660, AT2G40080, AT2G21660, AT1…	1.35646	1	0.417068	0.401621
GOTERM_MF_DIRECT	GO:0004029~aldehyde dehydrogenase (NAD+) activity	5	0.13344	0.0309231	AT1G44170, AT1G54100, AT1G23800, AT3G48000, AT3G24503	3.85839	1	0.417462	0.402001
GOTERM_MF_DIRECT	GO:0015189~L-lysine transmembrane transporter activity	5	0.13344	0.0309231	AT1G79900, AT1G58030, AT4G35090, AT4G21120, AT2G01170	3.85839	1	0.417462	0.402001
GOTERM_MF_DIRECT	GO:0019903~protein phosphatase binding	5	0.13344	0.0309231	AT4G04720, AT5G53000, AT1G30470, AT5G62880, AT1G07990	3.85839	1	0.417462	0.402001
GOTERM_MF_DIRECT	GO:0047274~galactinol-sucrose galactosyltransferase activity	4	0.106752	0.0320627	AT5G40390, AT5G20250, AT3G57520, AT1G55740	5.14452	1	0.422622	0.40697
GOTERM_MF_DIRECT	GO:0052924~all-trans-nonaprenyl-diphosphate synthase (geranylgeranyl-diphosphate specific) activity	4	0.106752	0.0320627	AT2G34630, AT1G04920, AT1G78510, AT5G20280	5.14452	1	0.422622	0.40697
GOTERM_MF_DIRECT	GO:0005366~myo-inositol:proton symporter activity	4	0.106752	0.0320627	AT4G36670, AT1G30220, AT4G16480, AT2G43330	5.14452	1	0.422622	0.40697
GOTERM_MF_DIRECT	GO:0008237~metallopeptidase activity	8	0.213504	0.0352368	AT1G80070, AT1G71230, AT5G05780, AT2G30950, AT1G10840, AT1G17870, AT2G03120, AT5G05740	2.46937	1	0.456319	0.439419
GOTERM_MF_DIRECT	GO:0004620~phospholipase activity	6	0.160128	0.0356317	AT4G10030, AT3G54950, AT1G31480, AT4G19860, AT2G39220, AT2G26560	3.08671	1	0.456319	0.439419
GOTERM_MF_DIRECT	GO:0004709~MAP kinase kinase kinase activity	6	0.160128	0.0356317	AT1G73660, AT1G14000, AT3G06030, AT1G53570, AT5G66850, AT4G08500	3.08671	1	0.456319	0.439419
GOTERM_MF_DIRECT	GO:0009881~photoreceptor activity	7	0.186816	0.0363738	AT5G24850, AT2G02710, AT4G24180, AT3G45780, AT1G68050, AT5G49470, AT5G57360	2.70087	1	0.456319	0.439419
GOTERM_MF_DIRECT	GO:0030552~cAMP binding	7	0.186816	0.0363738	AT2G28260, AT5G53130, AT3G17690, AT5G57940, AT5G14870, AT5G15410, AT3G17700	2.70087	1	0.456319	0.439419
GOTERM_MF_DIRECT	GO:0030553~cGMP binding	7	0.186816	0.0363738	AT2G28260, AT5G53130, AT3G17690, AT5G57940, AT5G14870, AT5G15410, AT3G17700	2.70087	1	0.456319	0.439419
GOTERM_MF_DIRECT	GO:0016168~chlorophyll binding	10	0.26688	0.0365274	AT1G29920, AT1G29930, AT2G34430, AT3G27690, AT1G19150, AT1G61520, AT2G05070, AT1G45474, AT1G44575, AT5G54270	2.14355	1	0.456319	0.439419
GOTERM_MF_DIRECT	GO:0004721~phosphoprotein phosphatase activity	12	0.320256	0.0401379	AT3G55960, AT2G01830, AT4G27940, AT4G03415, AT1G07010, AT1G22280, AT3G29320, AT5G58160, AT1G05000, AT2G25050, AT3G11410, AT4G27585	1.92919	1	0.49771	0.479276
GOTERM_MF_DIRECT	GO:0003824~catalytic activity	14	0.373632	0.041223	AT4G28940, AT5G22100, AT1G60140, AT1G80360, AT1G09890, AT1G55510, AT5G53050, AT5G07360, AT5G57850, AT2G46370, AT2G31955, AT4G36530, AT2G02390, AT2G22250	1.80058	1	0.507407	0.488614
GOTERM_MF_DIRECT	GO:0004521~RNA endonuclease activity	10	0.26688	0.0429099	AT5G22100, AT1G68290, AT1G30460, AT5G43810, AT1G11190, AT2G40410, AT1G69440, AT2G17520, AT4G17100, AT2G27880	2.08561	1	0.524315	0.504896
GOTERM_MF_DIRECT	GO:0140658~ATP-dependent chromatin remodeler activity	11	0.293568	0.0448306	AT5G22750, AT1G50410, AT3G06010, AT2G25170, AT3G54460, AT1G61140, AT3G57300, AT5G18620, AT3G12810, AT2G44980, AT2G13370	1.97406	1	0.532604	0.512878
GOTERM_MF_DIRECT	GO:0020037~heme binding	64	1.70803	0.0450171	AT4G25980, AT1G58030, AT2G26170, AT2G07771, AT3G09640, AT1G37130, AT5G42650, AT4G09010, AT2G41480, AT1G74110, AT3G48520, AT5G05340, AT2G27690, AT3G51790, AT2G15620, AT5G14130, AT5G42180, AT2G45970, AT1G48130, AT5G36110, AT2G26710, AT5G57190, AT5G51890, AT5G06720, AT5G39580, AT3G10520, AT2G46660, AT2G26670, AT1G11680, AT2G30490, AT5G45340, AT1G14550, AT1G05160, AT1G69500, AT1G68850, AT4G21960, AT4…	1.25349	1	0.532604	0.512878
GOTERM_MF_DIRECT	GO:0008898~S-adenosylmethionine-homocysteine S-methyltransferase activity	3	0.0800641	0.0459945	AT3G63250, AT3G22740, AT3G25900	7.71677	1	0.532604	0.512878
GOTERM_MF_DIRECT	GO:0004556~alpha-amylase activity	3	0.0800641	0.0459945	AT1G69830, AT1G76130, AT4G25000	7.71677	1	0.532604	0.512878
GOTERM_MF_DIRECT	GO:0016629~12-oxophytodienoate reductase activity	3	0.0800641	0.0459945	AT1G76690, AT1G76680, AT2G06050	7.71677	1	0.532604	0.512878
GOTERM_MF_DIRECT	GO:0061627~S-methylmethionine-homocysteine S-methyltransferase activity	3	0.0800641	0.0459945	AT3G63250, AT3G22740, AT3G25900	7.71677	1	0.532604	0.512878
GOTERM_MF_DIRECT	GO:0042171~lysophosphatidic acid acyltransferase activity	3	0.0800641	0.0459945	AT4G24160, AT1G80950, AT2G45670	7.71677	1	0.532604	0.512878
GOTERM_MF_DIRECT	GO:0030145~manganese ion binding	14	0.373632	0.0464033	AT4G27800, AT4G24730, AT1G07010, AT5G62790, AT1G72610, AT4G27585, AT3G05950, AT2G39290, AT3G62020, AT3G10080, AT5G13570, AT3G08590, AT5G39120, AT5G39150	1.77106	1	0.532604	0.512878
GOTERM_MF_DIRECT	GO:0030544~Hsp70 protein binding	6	0.160128	0.0464517	AT3G44110, AT1G04130, AT5G22060, AT3G09350, AT3G11450, AT3G16830	2.89379	1	0.532604	0.512878
GOTERM_MF_DIRECT	GO:0046982~protein heterodimerization activity	28	0.747264	0.0470656	AT1G56170, AT5G27670, AT5G09250, AT5G23090, AT3G61600, AT2G36310, AT5G07120, AT2G45420, AT4G14540, AT1G52740, AT5G60540, AT4G32551, AT3G30530, AT4G20280, AT5G03415, AT1G08880, AT5G65360, AT2G42160, AT5G59970, AT5G10980, AT2G37060, AT3G45980, AT1G07660, AT1G08970, AT1G54690, AT1G51060, AT5G01410, AT4G33430	1.44046	1	0.535971	0.51612
GOTERM_MF_DIRECT	GO:0004553~hydrolase activity, hydrolyzing O-glycosyl compounds	16	0.427008	0.0504876	AT1G32170, AT5G49900, AT4G25810, AT1G09010, AT1G62660, AT2G36870, AT3G23730, AT1G14720, AT2G44450, AT5G57550, AT5G57560, AT5G54570, AT3G13790, AT2G36190, AT5G65730, AT4G14130	1.66849	1	0.548436	0.528123
GOTERM_MF_DIRECT	GO:0004365~glyceraldehyde-3-phosphate dehydrogenase (NAD+) (phosphorylating) activity	4	0.106752	0.0507811	AT3G04120, AT1G13440, AT1G42970, AT1G16300	4.40959	1	0.548436	0.528123
GOTERM_MF_DIRECT	GO:0018685~alkane 1-monooxygenase activity	4	0.106752	0.0507811	AT5G58860, AT2G45970, AT1G69500, AT2G27690	4.40959	1	0.548436	0.528123
GOTERM_MF_DIRECT	GO:0004143~ATP-dependent diacylglycerol kinase activity	4	0.106752	0.0507811	AT5G07920, AT4G30340, AT2G18730, AT2G20900	4.40959	1	0.548436	0.528123
GOTERM_MF_DIRECT	GO:0051538~3 iron, 4 sulfur cluster binding	4	0.106752	0.0507811	AT5G53460, AT5G04140, AT5G40650, AT5G65165	4.40959	1	0.548436	0.528123
GOTERM_MF_DIRECT	GO:0008728~GTP diphosphokinase activity	4	0.106752	0.0507811	AT3G17470, AT1G54130, AT1G12950, AT4G02260	4.40959	1	0.548436	0.528123
GOTERM_MF_DIRECT	GO:0008177~succinate dehydrogenase (quinone) activity	4	0.106752	0.0507811	AT5G40650, AT5G66760, AT5G65165, AT5G51040	4.40959	1	0.548436	0.528123
GOTERM_MF_DIRECT	GO:0004739~pyruvate dehydrogenase (acetyl-transferring) activity	4	0.106752	0.0507811	AT5G50850, AT2G34590, AT1G01090, AT1G59900	4.40959	1	0.548436	0.528123
GOTERM_MF_DIRECT	GO:0008143~poly(A) binding	8	0.213504	0.0517825	AT1G49760, AT5G19350, AT5G51120, AT3G19130, AT1G47500, AT1G11650, AT5G54900, AT4G34110	2.28645	1	0.554636	0.534094
GOTERM_MF_DIRECT	GO:0004197~cysteine-type endopeptidase activity	14	0.373632	0.0520179	AT4G39090, AT1G55350, AT4G32940, AT1G02170, AT5G60360, AT5G43060, AT4G35350, AT3G45310, AT1G47128, AT1G09850, AT2G45270, AT5G50260, AT5G04200, AT1G62710	1.7425	1	0.554636	0.534094
GOTERM_MF_DIRECT	GO:0016762~xyloglucan:xyloglucosyl transferase activity	9	0.240192	0.0556247	AT1G32170, AT5G57550, AT5G57560, AT4G25810, AT5G65730, AT4G14130, AT2G36870, AT3G23730, AT1G14720	2.10457	1	0.589097	0.567278
GOTERM_MF_DIRECT	GO:0015095~magnesium ion transmembrane transporter activity	7	0.186816	0.0559536	AT2G21120, AT3G58970, AT3G26670, AT2G03620, AT5G64560, AT1G71900, AT5G22830	2.45534	1	0.589097	0.567278
GOTERM_MF_DIRECT	GO:0052716~hydroquinone:oxygen oxidoreductase activity	6	0.160128	0.0590109	AT2G38080, AT5G05390, AT5G48100, AT5G03260, AT3G09220, AT5G60020	2.72357	1	0.606202	0.58375
GOTERM_MF_DIRECT	GO:0009044~xylan 1,4-beta-xylosidase activity	5	0.13344	0.0590268	AT3G19620, AT3G10740, AT1G78060, AT1G02640, AT5G49360	3.21532	1	0.606202	0.58375
GOTERM_MF_DIRECT	GO:0004033~aldo-keto reductase (NADPH) activity	5	0.13344	0.0590268	AT1G60680, AT1G60690, AT5G53580, AT1G06690, AT2G37770	3.21532	1	0.606202	0.58375
GOTERM_MF_DIRECT	GO:0046556~alpha-L-arabinofuranosidase activity	5	0.13344	0.0590268	AT3G19620, AT3G10740, AT1G78060, AT1G02640, AT5G49360	3.21532	1	0.606202	0.58375
GOTERM_MF_DIRECT	GO:1901149~salicylic acid binding	8	0.213504	0.0725085	AT5G45110, AT3G04120, AT1G13440, AT1G06870, AT2G36460, AT2G30860, AT1G42970, AT3G45140	2.12877	1	0.733308	0.706148
GOTERM_MF_DIRECT	GO:0015112~nitrate transmembrane transporter activity	6	0.160128	0.0733083	AT1G12110, AT1G32450, AT5G14570, AT5G40890, AT3G21670, AT1G12940	2.57226	1	0.733308	0.706148
GOTERM_MF_DIRECT	GO:0016597~amino acid binding	6	0.160128	0.0733083	AT2G36840, AT3G20330, AT2G46370, AT1G16880, AT3G01990, AT1G12420	2.57226	1	0.733308	0.706148
GOTERM_MF_DIRECT	GO:1990538~xylan O-acetyltransferase activity	4	0.106752	0.0735936	AT1G73140, AT3G55990, AT5G01360, AT2G38320	3.85839	1	0.733308	0.706148
GOTERM_MF_DIRECT	GO:0008878~glucose-1-phosphate adenylyltransferase activity	4	0.106752	0.0735936	AT5G19220, AT1G27680, AT3G22890, AT4G39210	3.85839	1	0.733308	0.706148
GOTERM_MF_DIRECT	GO:0035198~miRNA binding	5	0.13344	0.0767993	AT4G13850, AT2G21660, AT5G43810, AT3G23830, AT1G09700	2.96799	1	0.747454	0.71977
GOTERM_MF_DIRECT	GO:0008381~mechanosensitive monoatomic ion channel activity	5	0.13344	0.0767993	AT2G48060, AT4G00290, AT3G01100, AT1G32090, AT4G22120	2.96799	1	0.747454	0.71977
GOTERM_MF_DIRECT	GO:0004708~MAP kinase kinase activity	5	0.13344	0.0767993	AT4G29810, AT1G51660, AT5G40440, AT1G73500, AT5G56580	2.96799	1	0.747454	0.71977
GOTERM_MF_DIRECT	GO:0008865~fructokinase activity	5	0.13344	0.0767993	AT5G51830, AT1G50460, AT2G19860, AT3G59480, AT4G10260	2.96799	1	0.747454	0.71977
GOTERM_MF_DIRECT	GO:0046873~metal ion transmembrane transporter activity	7	0.186816	0.0808024	AT1G47240, AT1G29820, AT2G04305, AT2G30080, AT3G08650, AT2G23150, AT1G80830	2.25073	1	0.781869	0.752911
GOTERM_MF_DIRECT	GO:0008964~phosphoenolpyruvate carboxylase activity	3	0.0800641	0.0841413	AT1G53310, AT2G42600, AT3G14940	5.78758	1	0.786886	0.757742
GOTERM_MF_DIRECT	GO:0010295~(+)-abscisic acid 8'-hydroxylase activity	3	0.0800641	0.0841413	AT5G45340, AT3G19270, AT4G19230	5.78758	1	0.786886	0.757742
GOTERM_MF_DIRECT	GO:0016165~linoleate 13S-lipoxygenase activity	3	0.0800641	0.0841413	AT1G72520, AT1G17420, AT3G45140	5.78758	1	0.786886	0.757742
GOTERM_MF_DIRECT	GO:0000170~sphingosine hydroxylase activity	3	0.0800641	0.0841413	AT3G02580, AT1G69640, AT1G14290	5.78758	1	0.786886	0.757742
GOTERM_MF_DIRECT	GO:0003951~NAD+ kinase activity	3	0.0800641	0.0841413	AT3G21070, AT1G04280, AT1G21640	5.78758	1	0.786886	0.757742
GOTERM_MF_DIRECT	GO:0015185~gamma-aminobutyric acid transmembrane transporter activity	3	0.0800641	0.0841413	AT1G08230, AT2G01170, AT2G15570	5.78758	1	0.786886	0.757742
GOTERM_MF_DIRECT	GO:0051287~NAD binding	14	0.373632	0.0869768	AT3G04120, AT1G17745, AT5G15490, AT5G47650, AT1G13440, AT2G19900, AT5G14780, AT1G16300, AT5G03290, AT1G18270, AT1G79750, AT1G42970, AT1G79440, AT2G40690	1.61246	1	0.808884	0.778925
GOTERM_MF_DIRECT	GO:0005504~fatty acid binding	6	0.160128	0.0893109	AT1G06290, AT3G53980, AT5G65110, AT5G05960, AT4G16760, AT2G37870	2.43688	1	0.821464	0.791039
GOTERM_MF_DIRECT	GO:0016758~hexosyltransferase activity	6	0.160128	0.0893109	AT1G05170, AT5G57500, AT4G02500, AT1G33430, AT5G07720, AT5G20280	2.43688	1	0.821464	0.791039
GOTERM_MF_DIRECT	GO:0030527~structural constituent of chromatin	12	0.320256	0.0924268	AT1G52740, AT5G10980, AT5G59970, AT1G08880, AT3G45980, AT3G51880, AT5G27670, AT1G07660, AT1G54690, AT1G51060, AT5G65360, AT1G20696	1.68366	1	0.845478	0.814164
GOTERM_MF_DIRECT	GO:0036402~proteasome-activating activity	5	0.13344	0.0969122	AT3G05530, AT5G19990, AT1G53750, AT4G29040, AT5G58290	2.75599	1	0.858365	0.826574
GOTERM_MF_DIRECT	GO:0030955~potassium ion binding	5	0.13344	0.0969122	AT5G56350, AT5G52920, AT5G08570, AT3G52990, AT3G22960	2.75599	1	0.858365	0.826574
GOTERM_MF_DIRECT	GO:0004656~procollagen-proline 4-dioxygenase activity	5	0.13344	0.0969122	AT5G66060, AT4G33910, AT1G20270, AT3G28480, AT5G18900	2.75599	1	0.858365	0.826574
GOTERM_MF_DIRECT	GO:0016799~hydrolase activity, hydrolyzing N-glycosyl compounds	5	0.13344	0.0969122	AT5G18860, AT4G35190, AT3G09770, AT2G28305, AT2G37210	2.75599	1	0.858365	0.826574
GOTERM_MF_DIRECT	GO:0004743~pyruvate kinase activity	5	0.13344	0.0969122	AT5G56350, AT5G52920, AT5G08570, AT3G52990, AT3G22960	2.75599	1	0.858365	0.826574
GOTERM_MF_DIRECT	GO:0004467~long-chain fatty acid-CoA ligase activity	5	0.13344	0.0969122	AT5G27600, AT4G23850, AT2G01170, AT2G04350, AT1G77590	2.75599	1	0.858365	0.826574
GOTERM_MF_DIRECT	GO:0015250~water channel activity	9	0.240192	0.097679	AT2G36830, AT4G18910, AT4G00430, AT2G37170, AT5G60660, AT3G53420, AT3G04090, AT1G31880, AT4G10380	1.87705	1	0.860604	0.828729

## Sheet: Sheet4
down-regulated biological processes (BP) details
Category	Term	Count	%	PValue	Genes	Fold Enrichment	Bonferroni	Benjamini	FDR	Column1
GOTERM_BP_DIRECT	GO:0071555~cell wall organization	108	2.75229	1.76064e-20	AT3G24480, AT5G44030, AT2G14620, AT5G49720, AT4G28250, AT1G11545, AT1G19300, AT5G47780, AT1G18580, AT5G13000, AT4G37800, AT3G08840, AT3G09410, AT1G14020, AT4G29230, AT5G26670, AT5G16510, AT1G68560, AT3G14290, AT5G61840, AT4G33330, AT5G48930, AT3G28340, AT3G02350, AT3G02230, AT5G22740, AT4G03210, AT5G15650, AT1G32860, AT2G36870, AT3G23730, AT1G10550, AT2G19780, AT3G22800, AT5G64740, AT4G18780, AT2…	2.50578	4.20264e-17	4.20264e-17	4.01602e-17	1
GOTERM_BP_DIRECT	GO:0015979~photosynthesis	61	1.55454	1.04408e-19	AT1G55480, AT1G30380, AT1G67740, AT1G68750, AT3G54050, AT4G09650, AT5G45040, AT1G15820, AT4G02260, AT2G31040, AT5G64040, AT2G18790, AT5G08410, AT1G61800, AT1G08520, AT1G76450, AT1G74470, AT5G54190, AT5G54270, AT1G79040, AT1G12000, AT3G05410, AT3G02780, AT5G23120, AT1G11750, AT3G03630, AT4G28660, AT1G20020, AT5G38410, AT1G52230, AT2G26550, AT5G45930, AT1G44575, AT2G26670, AT5G01600, AT1G77090, AT3…	3.46581	2.49223e-16	1.24611e-16	1.19078e-16	2
GOTERM_BP_DIRECT	GO:0009658~chloroplast organization	72	1.83486	5.89186e-19	AT5G22640, AT3G25690, AT1G32080, AT5G40270, AT5G23730, AT4G16390, AT3G52750, AT2G31840, AT1G09340, AT5G48470, AT4G14605, AT3G62910, AT2G37860, AT4G35780, AT2G26840, AT1G79600, AT4G39460, AT4G37920, AT5G55280, AT2G21790, AT1G15510, AT5G50920, AT5G19620, AT4G25910, AT4G00630, AT1G11750, AT1G11870, AT4G28740, AT3G18680, AT5G35220, AT4G01800, AT4G33650, AT2G03050, AT1G62750, AT5G26742, AT5G17230, AT5…	3.02053	1.40639e-15	4.68795e-16	4.47978e-16	3
GOTERM_BP_DIRECT	GO:0009416~response to light stimulus	82	2.0897	6.92557e-16	AT3G02570, AT4G25420, AT1G55480, AT1G61520, AT1G37130, AT3G54890, AT3G08550, AT2G28190, AT5G14780, AT1G71720, AT3G04510, AT2G31160, AT2G36530, AT1G15820, AT2G18790, AT1G19150, AT1G20090, AT1G45474, AT2G42610, AT2G47460, AT1G60950, AT2G26640, AT1G76570, AT2G05100, AT5G04530, AT1G79440, AT3G47470, AT1G75080, AT1G80920, AT5G54270, AT2G34640, AT1G15510, AT5G63980, AT5G49330, AT1G16880, AT2G39730, AT1…	2.52858	1.59006e-12	4.13283e-13	3.94931e-13	4
GOTERM_BP_DIRECT	GO:0009409~response to cold	112	2.85423	3.80686e-15	AT5G01820, AT1G63940, AT3G52150, AT1G61520, AT1G09340, AT1G05260, AT3G17390, AT3G54050, AT1G71960, AT3G23830, AT2G36530, AT5G23290, AT2G37220, AT2G18790, AT5G54590, AT5G54470, AT3G17020, AT1G50460, AT5G04530, AT2G05100, AT1G79440, AT3G47470, AT4G20380, AT1G55490, AT1G32070, AT5G63980, AT1G18740, AT5G06290, AT5G24090, AT5G13650, AT3G09780, AT1G47840, AT4G37930, AT5G59010, AT4G17100, AT1G56070, AT1…	2.12673	9.01035e-12	1.81739e-12	1.73669e-12	5
GOTERM_BP_DIRECT	GO:0005975~carbohydrate metabolic process	101	2.5739	1.80327e-13	AT3G09920, AT3G02570, AT2G28470, AT1G12230, AT1G11820, AT3G55260, AT1G66250, AT3G54690, AT1G60390, AT5G14500, AT3G18080, AT5G12950, AT1G23760, AT3G16850, AT3G62110, AT3G05170, AT2G28100, AT4G33440, AT3G04880, AT2G39930, AT4G34700, AT1G68560, AT2G16230, AT5G24090, AT4G01040, AT4G34260, AT3G13750, AT5G15490, AT5G51820, AT5G49900, AT5G24400, AT1G64770, AT4G17180, AT4G23820, AT1G32860, AT5G64860, AT1…	2.10632	4.30377e-10	7.17399e-11	6.85542e-11	6
GOTERM_BP_DIRECT	GO:0055085~transmembrane transport	91	2.31906	8.00164e-13	AT3G56950, AT1G60030, AT5G20380, AT2G13610, AT3G21250, AT5G42210, AT1G17120, AT1G23090, AT4G11810, AT1G71960, AT3G59140, AT1G17840, AT5G46050, AT5G59520, AT5G13400, AT5G04770, AT3G46980, AT2G27810, AT4G38050, AT1G02260, AT1G04120, AT3G47790, AT1G25500, AT4G35300, AT4G35100, AT3G10600, AT4G00430, AT5G52860, AT1G12600, AT5G62890, AT3G20870, AT3G13080, AT1G30410, AT1G65290, AT2G21340, AT1G54730, AT1…	2.15288	1.90993e-09	2.72856e-10	2.60739e-10	7
GOTERM_BP_DIRECT	GO:0006633~fatty acid biosynthetic process	46	1.17227	1.76427e-12	AT1G10670, AT3G25110, AT1G55020, AT4G30950, AT1G66430, AT3G23790, AT5G14780, AT1G11600, AT1G68530, AT5G49460, AT5G46290, AT1G32440, AT3G55360, AT1G17420, AT4G04320, AT3G22400, AT2G34770, AT1G49430, AT5G60620, AT5G05580, AT2G26640, AT3G01090, AT5G04530, AT1G62640, AT1G43800, AT5G52920, AT5G51830, AT1G09430, AT2G30200, AT3G16170, AT4G23850, AT5G46240, AT1G65290, AT1G01120, AT1G19440, AT1G74960, AT1…	3.04516	4.21128e-09	5.26413e-10	5.03036e-10	8
GOTERM_BP_DIRECT	GO:0009809~lignin biosynthetic process	28	0.713558	8.32664e-11	AT5G48930, AT3G11945, AT3G17390, AT5G60020, AT5G44070, AT4G37980, AT2G38080, AT4G34050, AT5G05980, AT5G05340, AT1G05850, AT2G40890, AT2G46770, AT1G15950, AT5G66390, AT1G07890, AT1G12840, AT2G36880, AT1G72680, AT4G36220, AT4G37990, AT5G05170, AT3G19450, AT3G09780, AT4G39330, AT4G37970, AT3G16920, AT5G54160	3.88538	1.98757e-07	2.20841e-08	2.11034e-08	9
GOTERM_BP_DIRECT	GO:0015995~chlorophyll biosynthetic process	26	0.662589	1.13633e-10	AT1G10670, AT5G18660, AT3G59400, AT5G14220, AT5G63570, AT4G01690, AT5G08280, AT3G14110, AT1G69740, AT1G08520, AT3G51820, AT2G26540, AT1G74470, AT1G44446, AT5G54190, AT3G14930, AT3G56940, AT1G63970, AT3G02780, AT5G49970, AT5G13630, AT4G25080, AT1G09940, AT5G45930, AT1G58290, AT4G15560	4.07844	2.71241e-07	2.71241e-08	2.59196e-08	10
GOTERM_BP_DIRECT	GO:0005983~starch catabolic process	18	0.458716	3.21506e-10	AT4G17090, AT4G03960, AT2G39930, AT2G40840, AT3G01510, AT5G64860, AT5G17520, AT5G26570, AT1G10760, AT3G52180, AT3G23920, AT4G09020, AT5G65700, AT5G04360, AT1G43670, AT1G69830, AT4G15210, AT3G10940	5.41178	7.67435e-07	6.97669e-08	6.66687e-08	11
GOTERM_BP_DIRECT	GO:0010207~photosystem II assembly	18	0.458716	5.164e-09	AT3G01480, AT1G55480, AT5G24120, AT1G71500, AT1G16720, AT1G54500, AT4G10340, AT1G03600, AT4G35250, AT3G60370, AT5G35220, AT5G35100, AT5G02120, AT1G05385, AT1G73060, AT3G50820, AT4G35760, AT4G19100	4.81047	1.23264e-05	1.02721e-06	9.81591e-07	12
GOTERM_BP_DIRECT	GO:0006004~fucose metabolic process	22	0.560652	8.08392e-09	AT3G30300, AT3G21190, AT4G24530, AT3G26370, AT3G05320, AT1G38131, AT5G50420, AT1G14020, AT3G54100, AT5G15740, AT1G35510, AT2G37980, AT5G63390, AT5G65470, AT1G22460, AT1G04910, AT1G52630, AT2G44500, AT1G20550, AT5G35570, AT4G16650, AT2G28100	3.96864	1.92961e-05	1.48433e-06	1.41842e-06	13
GOTERM_BP_DIRECT	GO:0016310~phosphorylation	260	6.62589	1.14011e-08	AT5G14180, AT4G26510, AT2G30390, AT3G24240, AT5G23450, AT5G16000, AT1G34300, AT2G20900, AT5G46570, AT1G10210, AT3G05840, AT5G04490, AT1G54820, AT1G53730, AT1G20930, AT1G78590, AT1G63430, AT1G70520, AT3G59110, AT1G55810, AT1G74320, AT4G35230, AT5G10020, AT2G01950, AT1G51660, AT4G28706, AT4G30340, AT3G09780, AT2G25220, AT3G28040, AT1G80460, AT2G40730, AT2G41820, AT1G66150, AT3G07800, AT1G68690, AT4…	1.39279	2.72142e-05	1.94389e-06	1.85757e-06	14
GOTERM_BP_DIRECT	GO:0045489~pectin biosynthetic process	21	0.535168	5.39104e-08	AT3G01040, AT3G28340, AT3G25140, AT3G02350, AT1G13250, AT1G14020, AT4G00740, AT3G49720, AT2G18840, AT5G15740, AT1G19300, AT5G47780, AT2G35100, AT2G33570, AT5G54690, AT3G61130, AT5G65810, AT1G18580, AT3G62660, AT5G01360, AT1G70090	3.78824	0.000128676	8.5128e-06	8.13477e-06	15
GOTERM_BP_DIRECT	GO:0009793~embryo development ending in seed dormancy	112	2.85423	5.70611e-08	AT5G22640, AT1G44900, AT3G02570, AT2G41720, AT5G14220, AT5G46290, AT1G69490, AT1G78630, AT2G21710, AT3G18110, AT1G79560, AT2G22240, AT1G70070, AT5G22800, AT4G31780, AT3G10920, AT5G19620, AT4G21190, AT5G22110, AT2G34480, AT2G22870, AT4G13940, AT1G48410, AT1G74960, AT1G07420, AT4G32400, AT4G30580, AT2G03050, AT3G49240, AT5G24400, AT1G10270, AT4G23940, AT5G62440, AT5G17710, AT5G64580, AT2G35020, AT1…	1.65606	0.000136196	8.5128e-06	8.13477e-06	16
GOTERM_BP_DIRECT	GO:0010027~thylakoid membrane organization	25	0.637105	7.27004e-08	AT2G30170, AT1G03160, AT4G20850, AT1G65260, AT3G62910, AT1G32500, AT1G74730, AT5G53860, AT3G61320, AT5G12130, AT4G31780, AT2G34860, AT5G24314, AT3G24590, AT1G32070, AT2G18710, AT2G30440, AT5G08050, AT5G35220, AT2G01110, AT1G44575, AT2G07050, AT5G22830, AT1G56190, AT2G45770	3.27987	0.000173521	1.0208e-05	9.75469e-06	17
GOTERM_BP_DIRECT	GO:0009834~plant-type secondary cell wall biogenesis	28	0.713558	8.58414e-08	AT5G44030, AT2G34410, AT4G03210, AT3G06550, AT2G36570, AT5G15630, AT5G67210, AT5G67230, AT4G09990, AT2G38080, AT3G19820, AT1G75500, AT3G16630, AT4G14940, AT1G09610, AT4G18780, AT2G46770, AT5G17420, AT5G61840, AT5G05170, AT5G03170, AT2G28315, AT3G18660, AT2G40320, AT1G77130, AT2G04780, AT2G28110, AT4G33330	3.01552	0.000204882	1.13835e-05	1.0878e-05	18
GOTERM_BP_DIRECT	GO:0034599~cellular response to oxidative stress	24	0.611621	9.99607e-08	AT3G24170, AT1G31170, AT3G52960, AT1G07890, AT3G09640, AT5G26860, AT1G65980, AT2G28190, AT1G66330, AT5G14740, AT4G25130, AT5G63030, AT3G07700, AT4G09010, AT4G08390, AT5G64940, AT5G57345, AT3G06050, AT4G32320, AT2G20270, AT3G26060, AT5G20500, AT4G35000, AT1G08830	3.33032	0.000238578	1.25582e-05	1.20005e-05	19
GOTERM_BP_DIRECT	GO:0010119~regulation of stomatal movement	28	0.713558	1.23636e-07	AT3G49220, AT1G15440, AT3G51860, AT3G01500, AT1G65480, AT4G01370, AT1G20090, AT2G46370, AT3G11820, AT5G54270, AT5G23720, AT1G62400, AT1G30270, AT3G29320, AT2G40820, AT5G20090, AT1G69530, AT4G03560, AT4G23650, AT1G64060, AT4G33050, AT5G55630, AT1G69850, AT2G26770, AT3G45780, AT4G33950, AT3G15730, AT2G26670	2.97117	0.000295075	1.4756e-05	1.41007e-05	20
GOTERM_BP_DIRECT	GO:0009853~photorespiration	24	0.611621	1.53475e-07	AT1G12550, AT1G32080, AT1G80380, AT3G08860, AT5G52840, AT3G54110, AT4G34700, AT4G22840, AT1G68010, AT2G31490, AT2G13360, AT1G70580, AT1G47260, AT1G67090, AT3G12290, AT5G04140, AT5G38410, AT5G38430, AT4G17360, AT5G36790, AT4G37930, AT1G23310, AT3G48680, AT2G02050	3.26749	0.000366277	1.67116e-05	1.59695e-05	21
GOTERM_BP_DIRECT	GO:0010196~nonphotochemical quenching	13	0.331295	1.54024e-07	AT4G04850, AT1G65420, AT1G71720, AT4G03280, AT1G56500, AT5G08050, AT1G15820, AT5G43050, AT4G10340, AT1G54520, AT1G74730, AT1G44575, AT3G15840	5.51789	0.000367587	1.67116e-05	1.59695e-05	22
GOTERM_BP_DIRECT	GO:0019253~reductive pentose-phosphate cycle	14	0.356779	4.62411e-07	AT1G32060, AT3G04790, AT3G54050, AT3G60750, AT1G12900, AT1G67090, AT5G61410, AT5G38410, AT2G45290, AT2G21170, AT5G38430, AT1G42970, AT3G55800, AT1G56190	4.81047	0.00110317	4.79902e-05	4.58591e-05	23
GOTERM_BP_DIRECT	GO:0006979~response to oxidative stress	75	1.91131	8.07241e-07	AT5G01820, AT1G60470, AT3G25250, AT5G40390, AT2G31320, AT5G40150, AT5G18100, AT3G09640, AT5G20140, AT2G25080, AT3G28200, AT1G05260, AT2G28190, AT3G57520, AT5G64120, AT3G25530, AT1G35910, AT3G07700, AT2G41480, AT3G62030, AT5G05340, AT2G48150, AT3G01090, AT4G11290, AT1G75280, AT3G53570, AT5G43750, AT4G17070, AT5G16990, AT5G06290, AT5G42180, AT5G13930, AT1G26320, AT3G45640, AT3G11050, AT3G12260, AT5…	1.76855	0.00192503	8.02869e-05	7.67216e-05	24
GOTERM_BP_DIRECT	GO:0032259~methylation	73	1.86035	8.96142e-07	AT3G03780, AT3G27230, AT1G55480, AT1G33170, AT4G17080, AT1G29790, AT2G16370, AT4G34050, AT5G65810, AT1G28330, AT1G23360, AT1G45110, AT1G09610, AT1G20330, AT2G26680, AT1G24610, AT5G01710, AT5G49810, AT1G64600, AT2G43910, AT4G00750, AT3G07670, AT1G35780, AT5G54400, AT5G63100, AT1G19430, AT5G64030, AT4G01240, AT5G17920, AT5G64150, AT2G40280, AT4G15520, AT3G62000, AT5G56300, AT5G09790, AT3G63410, AT5…	1.77955	0.00213681	8.55636e-05	8.1764e-05	25
GOTERM_BP_DIRECT	GO:0006779~porphyrin-containing compound biosynthetic process	11	0.280326	1.50835e-06	AT5G63290, AT2G30390, AT4G24740, AT5G49970, AT1G69740, AT1G09940, AT5G14220, AT5G63570, AT1G58290, AT4G01690, AT5G08280	5.66948	0.00359396	0.000136353	0.000130298	26
GOTERM_BP_DIRECT	GO:0009644~response to high light intensity	23	0.586137	1.54232e-06	AT4G04850, AT1G61520, AT1G55480, AT1G32070, AT4G26555, AT3G54890, AT3G25230, AT2G47180, AT1G17420, AT3G55280, AT5G61510, AT3G61470, AT5G64940, AT1G79600, AT1G45474, AT4G34190, AT2G05620, AT5G02120, AT2G05100, AT1G44446, AT3G47470, AT4G32770, AT5G54270	3.01748	0.00367475	0.000136353	0.000130298	27
GOTERM_BP_DIRECT	GO:0009768~photosynthesis, light harvesting in photosystem I	14	0.356779	1.97964e-06	AT1G08380, AT3G08940, AT1G61520, AT3G54890, AT1G15820, AT1G29930, AT1G19150, AT4G10340, AT3G61470, AT1G45474, AT1G76570, AT2G05100, AT3G47470, AT5G54270	4.39217	0.00471426	0.000168765	0.00016127	28
GOTERM_BP_DIRECT	GO:0032544~plastid translation	14	0.356779	3.76973e-06	AT5G40270, AT1G09340, AT1G71720, AT5G54600, AT2G38140, AT3G62910, AT1G68590, AT3G63140, AT2G39140, AT1G79850, AT2G33800, AT4G37920, AT4G31850, AT3G63190	4.20916	0.008958	0.000310288	0.000296509	29
GOTERM_BP_DIRECT	GO:0006631~fatty acid metabolic process	23	0.586137	6.07973e-06	AT5G27600, AT5G16340, AT1G08550, AT1G55320, AT5G23050, AT1G65890, AT3G16170, AT4G27030, AT4G23850, AT1G31812, AT5G58860, AT1G49430, AT2G45970, AT1G53520, AT3G14130, AT2G43710, AT2G47240, AT1G08640, AT1G01710, AT5G20410, AT3G15730, AT4G32770, AT1G77590	2.8129	0.0144076	0.000483744	0.000462262	30
GOTERM_BP_DIRECT	GO:0019252~starch biosynthetic process	17	0.433231	8.20468e-06	AT5G19220, AT1G10670, AT5G51820, AT5G24300, AT5G51830, AT2G39930, AT3G01180, AT5G48300, AT1G66430, AT3G59480, AT1G32900, AT2G36390, AT5G04360, AT4G18240, AT3G55800, AT4G39210, AT5G39790	3.40742	0.0193941	0.000612018	0.00058484	31
GOTERM_BP_DIRECT	GO:0045492~xylan biosynthetic process	17	0.433231	8.20468e-06	AT2G34410, AT3G55990, AT3G06550, AT5G20680, AT5G67210, AT2G38320, AT4G09990, AT5G54690, AT5G61840, AT1G73140, AT5G01360, AT3G18660, AT1G09610, AT1G77130, AT5G01620, AT2G28760, AT4G33330	3.40742	0.0193941	0.000612018	0.00058484	32
GOTERM_BP_DIRECT	GO:0016311~dephosphorylation	24	0.611621	1.39093e-05	AT4G03960, AT5G50400, AT5G23720, AT4G27800, AT3G29320, AT3G01510, AT5G19940, AT1G18640, AT1G14700, AT2G39840, AT2G38740, AT3G52180, AT1G17710, AT3G20500, AT3G17790, AT3G19420, AT4G13700, AT1G43670, AT2G01890, AT1G54780, AT2G01880, AT1G05000, AT3G10940, AT5G57140	2.62389	0.0326566	0.00100611	0.000961428	33
GOTERM_BP_DIRECT	GO:0042744~hydrogen peroxide catabolic process	32	0.815494	1.5434e-05	AT1G14550, AT5G40150, AT3G09640, AT3G28200, AT1G65980, AT1G68850, AT1G05260, AT4G21960, AT4G35090, AT5G64120, AT4G21120, AT4G09010, AT4G08390, AT2G41480, AT5G05340, AT4G33420, AT4G11290, AT4G35000, AT2G41680, AT5G66390, AT3G52960, AT1G07890, AT2G34060, AT5G67400, AT3G27820, AT5G06290, AT5G42180, AT5G34850, AT5G58400, AT3G06050, AT5G06720, AT4G32320	2.24177	0.0361709	0.00108356	0.00103544	34
GOTERM_BP_DIRECT	GO:0009408~response to heat	53	1.35066	1.88653e-05	AT5G01820, AT5G67030, AT1G13440, AT4G27720, AT5G23570, AT3G24320, AT5G63870, AT1G71960, AT5G09590, AT2G38470, AT2G18790, AT1G28210, AT1G79440, AT1G05850, AT1G14980, AT1G80030, AT2G39770, AT4G15802, AT2G33590, AT2G38760, AT3G12580, AT5G47910, AT4G26850, AT1G15520, AT1G08550, AT5G19730, AT5G15450, AT4G24190, AT3G25230, AT5G22060, AT4G21320, AT1G16970, AT1G12610, AT5G14800, AT5G57560, AT4G14540, AT2…	1.81248	0.0440329	0.00128661	0.00122948	35
GOTERM_BP_DIRECT	GO:0031408~oxylipin biosynthetic process	15	0.382263	2.41632e-05	AT1G55020, AT5G42650, AT1G67560, AT1G17420, AT4G05160, AT5G46240, AT2G33150, AT3G22400, AT3G01420, AT5G63380, AT3G14110, AT1G76690, AT1G76680, AT3G15850, AT2G06050	3.49147	0.0560463	0.00160215	0.001531	36
GOTERM_BP_DIRECT	GO:0009826~unidimensional cell growth	38	0.9684	2.56366e-05	AT4G25420, AT4G02980, AT2G39700, AT2G03090, AT2G40610, AT3G54010, AT3G08550, AT5G19530, AT5G49720, AT4G28250, AT5G54510, AT1G68530, AT2G18840, AT2G37640, AT4G39400, AT3G19820, AT1G75500, AT1G75780, AT3G45970, AT1G77460, AT4G16780, AT3G50660, AT1G12040, AT1G09330, AT1G30570, AT1G69530, AT1G31420, AT2G19520, AT1G12840, AT5G05690, AT3G18000, AT1G75750, AT5G07830, AT2G20190, AT2G28950, AT3G46290, AT5…	2.03109	0.0593605	0.00165391	0.00158046	37
GOTERM_BP_DIRECT	GO:0045454~cell redox homeostasis	19	0.4842	2.75099e-05	AT3G24170, AT3G52960, AT1G08230, AT3G54220, AT1G67740, AT1G65980, AT4G35090, AT5G16400, AT5G61240, AT5G06290, AT2G15570, AT5G10860, AT5G06690, AT3G06050, AT5G42850, AT1G76080, AT5G54290, AT3G26060, AT2G41680	2.91699	0.0635574	0.00172806	0.00165132	38
GOTERM_BP_DIRECT	GO:0006094~gluconeogenesis	13	0.331295	4.38636e-05	AT4G26530, AT1G13440, AT3G55440, AT3G54050, AT4G37870, AT2G21330, AT1G22170, AT1G43670, AT2G21170, AT5G42740, AT3G55800, AT1G56190, AT4G38970	3.75217	0.0994095	0.00265311	0.0025353	39
GOTERM_BP_DIRECT	GO:0043622~cortical microtubule organization	21	0.535168	4.44594e-05	AT5G23720, AT5G49510, AT3G29320, AT3G53760, AT5G49720, AT5G66410, AT4G23496, AT3G20860, AT5G23290, AT4G01370, AT1G26355, AT4G35020, AT5G55230, AT1G20090, AT5G65930, AT2G22125, AT3G44200, AT5G64740, AT4G18570, AT2G20190, AT4G16340	2.65842	0.100689	0.00265311	0.0025353	40
GOTERM_BP_DIRECT	GO:0046777~protein autophosphorylation	36	0.917431	5.25478e-05	AT1G67840, AT1G35670, AT5G16000, AT5G49760, AT4G28650, AT3G05840, AT2G20300, AT2G31800, AT1G20930, AT2G41140, AT4G14340, AT4G02630, AT1G62400, AT4G24740, AT5G24430, AT1G12580, AT3G24550, AT3G51550, AT1G70520, AT1G71830, AT5G26570, AT1G56720, AT3G59110, AT4G23650, AT1G01540, AT2G46500, AT3G17850, AT2G01210, AT3G13690, AT3G45780, AT2G03890, AT3G51850, AT2G43850, AT4G33950, AT4G32300, AT5G54380	2.01368	0.117887	0.00305931	0.00292345	41
GOTERM_BP_DIRECT	GO:0010411~xyloglucan metabolic process	18	0.458716	5.61135e-05	AT4G03210, AT2G34410, AT2G14620, AT3G06550, AT4G25810, AT1G11545, AT3G62720, AT1G68560, AT2G36870, AT3G23730, AT1G10550, AT1G14720, AT5G57560, AT2G01850, AT5G13870, AT4G37800, AT5G07720, AT4G14130	2.88628	0.125363	0.00318911	0.00304749	42
GOTERM_BP_DIRECT	GO:0030244~cellulose biosynthetic process	17	0.433231	8.20887e-05	AT5G44030, AT3G03050, AT1G05170, AT3G08550, AT5G17420, AT5G49720, AT2G39770, AT1G02730, AT5G05170, AT2G21770, AT3G15480, AT2G22125, AT5G64740, AT5G01360, AT4G18780, AT4G32410, AT1G05850	2.92064	0.17795	0.00445331	0.00425555	43
GOTERM_BP_DIRECT	GO:0016126~sterol biosynthetic process	17	0.433231	8.20887e-05	AT1G10030, AT1G11680, AT1G58440, AT3G07020, AT5G50375, AT5G57800, AT3G54250, AT5G13710, AT4G12110, AT1G02205, AT1G07420, AT3G52940, AT1G20330, AT2G26260, AT4G34640, AT1G43620, AT1G76490	2.92064	0.17795	0.00445331	0.00425555	44
GOTERM_BP_DIRECT	GO:0006696~ergosterol biosynthetic process	9	0.229358	9.02551e-05	AT5G13710, AT4G12110, AT1G31910, AT1G58440, AT4G11820, AT5G20080, AT5G27450, AT2G07050, AT4G34640	4.99549	0.19382	0.00478753	0.00457493	45
GOTERM_BP_DIRECT	GO:0006508~proteolysis	99	2.52294	9.64948e-05	AT5G42250, AT4G30610, AT5G23210, AT5G62140, AT5G60360, AT5G24260, AT1G79720, AT2G03200, AT5G05740, AT1G56180, AT4G01320, AT5G45650, AT3G24590, AT5G19740, AT3G07990, AT1G62340, AT3G18490, AT5G65760, AT3G59990, AT5G10540, AT3G59080, AT2G27920, AT1G08750, AT4G17740, AT2G04160, AT3G02110, AT4G22290, AT1G02170, AT4G23940, AT4G20430, AT5G64580, AT4G37660, AT2G24200, AT2G05920, AT1G28110, AT1G79340, AT2…	1.45787	0.20574	0.00500724	0.00478488	46
GOTERM_BP_DIRECT	GO:0019288~isopentenyl diphosphate biosynthetic process, methylerythritol 4-phosphate pathway	7	0.178389	0.000153303	AT1G63970, AT4G34350, AT5G60600, AT2G02500, AT2G26930, AT5G62790, AT4G15560	6.31374	0.306471	0.00766776	0.00732725	47
GOTERM_BP_DIRECT	GO:0042128~nitrate assimilation	17	0.433231	0.000156281	AT1G12110, AT5G24400, AT1G37130, AT2G15620, AT1G71500, AT1G68570, AT1G12940, AT5G37600, AT1G70370, AT5G53460, AT5G60770, AT1G69870, AT1G77760, AT1G69850, AT3G48530, AT3G01090, AT2G26690	2.78789	0.311384	0.00766776	0.00732725	48
GOTERM_BP_DIRECT	GO:0006782~protoporphyrinogen IX biosynthetic process	10	0.254842	0.000157403	AT5G49970, AT1G69740, AT1G09940, AT5G14220, AT2G26540, AT5G63570, AT1G58290, AT4G01690, AT5G08280, AT3G14930	4.24453	0.313226	0.00766776	0.00732725	49
GOTERM_BP_DIRECT	GO:0042546~cell wall biogenesis	22	0.560652	0.000185676	AT5G65270, AT4G03210, AT2G14620, AT4G25810, AT5G45750, AT4G00740, AT1G11545, AT2G36870, AT3G23730, AT1G10550, AT1G14720, AT2G33570, AT1G02730, AT5G57560, AT5G61840, AT2G01850, AT5G13870, AT1G01050, AT4G37800, AT2G03220, AT4G14130, AT1G01200	2.36934	0.358054	0.00886419	0.00847056	50
GOTERM_BP_DIRECT	GO:0090333~regulation of stomatal closure	17	0.433231	0.000211546	AT1G62400, AT1G32070, AT3G09770, AT3G05030, AT5G23060, AT1G66240, AT5G49760, AT5G10720, AT4G01370, AT4G35790, AT3G16640, AT4G20940, AT1G23030, AT1G47128, AT4G33950, AT2G05100, AT5G54160	2.72593	0.396502	0.00990117	0.00946149	51
GOTERM_BP_DIRECT	GO:0009624~response to nematode	28	0.713558	0.000228212	AT3G51860, AT3G53760, AT2G36910, AT1G59740, AT5G14940, AT1G02800, AT5G04770, AT5G61410, AT1G61800, AT5G52450, AT3G14310, AT2G41560, AT5G38480, AT2G21050, AT5G64290, AT1G58340, AT1G64780, AT5G17520, AT2G38120, AT2G39350, AT4G24780, AT3G60160, AT5G12860, AT5G53550, AT2G38290, AT1G69850, AT5G38030, AT2G40460	2.08288	0.420045	0.0104758	0.0100106	52
GOTERM_BP_DIRECT	GO:0007623~circadian rhythm	32	0.815494	0.000257318	AT3G55960, AT1G12370, AT1G68830, AT1G09340, AT3G01060, AT3G04910, AT1G59940, AT3G26740, AT3G57040, AT1G68050, AT3G19720, AT3G63140, AT5G64940, AT2G18170, AT4G13930, AT3G46780, AT3G48100, AT3G06080, AT3G54810, AT1G15950, AT4G02630, AT4G04970, AT1G32070, AT5G24470, AT4G38960, AT4G15920, AT1G27450, AT3G09780, AT3G45780, AT5G02120, AT4G37930, AT5G54160	1.9568	0.458979	0.011589	0.0110744	53
GOTERM_BP_DIRECT	GO:0015994~chlorophyll metabolic process	6	0.152905	0.000270254	AT3G01910, AT1G08550, AT5G38520, AT5G01410, AT4G32770, AT1G04620	7.2157	0.475433	0.0119462	0.0114157	54
GOTERM_BP_DIRECT	GO:0071482~cellular response to light stimulus	9	0.229358	0.000348138	AT2G30170, AT5G13730, AT1G07180, AT2G36390, AT5G24120, AT1G64860, AT3G08550, AT1G08540, AT1G68010	4.32942	0.564452	0.0151092	0.0144382	55
GOTERM_BP_DIRECT	GO:0045037~protein import into chloroplast stroma	13	0.331295	0.000372768	AT5G22640, AT5G50920, AT3G09860, AT4G02510, AT3G16290, AT4G23940, AT5G64580, AT2G15290, AT3G47520, AT1G79560, AT2G04030, AT2G24020, AT1G06950	3.12681	0.589329	0.0157648	0.0150648	56
GOTERM_BP_DIRECT	GO:0046686~response to cadmium ion	23	0.586137	0.000378926	AT3G02570, AT1G62740, AT1G13440, AT1G36370, AT5G48300, AT1G74910, AT1G23190, AT1G68560, AT4G24460, AT5G65140, AT5G44070, AT4G20360, AT5G35630, AT1G70170, AT1G48030, AT5G64940, AT5G57410, AT5G12170, AT4G33010, AT3G16950, AT4G14880, AT4G14030, AT3G14930	2.21282	0.595323	0.0157648	0.0150648	57
GOTERM_BP_DIRECT	GO:0016036~cellular response to phosphate starvation	34	0.866463	0.000383058	AT1G12370, AT5G17310, AT3G24120, AT3G23430, AT4G35090, AT3G54470, AT4G21120, AT1G53310, AT1G51110, AT2G46910, AT2G02990, AT2G26660, AT5G01220, AT5G38480, AT2G22240, AT1G29900, AT3G53900, AT3G05630, AT3G27740, AT5G20150, AT3G03250, AT1G14040, AT3G51770, AT2G27190, AT5G63060, AT4G37870, AT1G23010, AT1G73010, AT4G33030, AT2G01830, AT3G20000, AT3G62980, AT5G20410, AT2G45130	1.87278	0.599297	0.0157648	0.0150648	58
GOTERM_BP_DIRECT	GO:0009643~photosynthetic acclimation	8	0.203874	0.000406196	AT2G18790, AT5G46110, AT4G04850, AT1G54520, AT1G68830, AT1G61800, AT1G60950, AT3G03630	4.81047	0.620836	0.0164337	0.015704	59
GOTERM_BP_DIRECT	GO:0007017~microtubule-based process	12	0.30581	0.00054164	AT5G19780, AT4G14960, AT5G23860, AT5G62700, AT1G75780, AT4G15930, AT3G44200, AT1G50010, AT5G49510, AT5G12250, AT5G55280, AT3G20860	3.20698	0.725621	0.0215482	0.0205913	60
GOTERM_BP_DIRECT	GO:0048364~root development	51	1.29969	0.000572722	AT1G44900, AT3G54010, AT3G59420, AT1G69040, AT3G62270, AT5G11340, AT5G58710, AT5G05980, AT5G60200, AT5G52210, AT1G51590, AT3G14310, AT4G16780, AT3G54220, AT3G51550, AT5G17400, AT4G34460, AT5G55730, AT4G30340, AT1G78240, AT2G26870, AT3G16785, AT1G55020, AT3G28860, AT5G63770, AT3G56370, AT2G18840, AT2G39940, AT4G09510, AT3G22400, AT5G65790, AT3G14370, AT5G55580, AT3G15380, AT5G38480, AT1G01950, AT3…	1.61404	0.745252	0.0224113	0.0214161	61
GOTERM_BP_DIRECT	GO:0009411~response to UV	14	0.356779	0.000689013	AT2G34640, AT3G04880, AT5G52800, AT5G41370, AT3G55120, AT5G51100, AT3G21240, AT5G63890, AT1G65060, AT5G63310, AT5G63860, AT5G07990, AT3G15620, AT3G50930	2.80611	0.807034	0.026527	0.025349	62
GOTERM_BP_DIRECT	GO:0006108~malate metabolic process	10	0.254842	0.000734328	AT5G58330, AT5G43330, AT5G09660, AT5G25880, AT3G47520, AT3G15020, AT2G13560, AT1G79750, AT5G12040, AT1G04410	3.60785	0.82683	0.0275232	0.026301	63
GOTERM_BP_DIRECT	GO:0006006~glucose metabolic process	13	0.331295	0.000744763	AT4G26850, AT5G51820, AT1G13440, AT1G70730, AT5G64860, AT1G12900, AT1G23190, AT1G70820, AT1G50460, AT5G40760, AT1G47840, AT1G42970, AT5G35790	2.93138	0.831094	0.0275232	0.026301	64
GOTERM_BP_DIRECT	GO:0048527~lateral root development	19	0.4842	0.00074948	AT1G12110, AT1G10370, AT3G50060, AT1G32080, AT3G54010, AT4G31600, AT2G44900, AT3G28860, AT5G40770, AT1G13260, AT4G24670, AT4G34460, AT3G16640, AT1G19220, AT4G27280, AT5G52210, AT3G07360, AT5G50260, AT5G20730	2.3237	0.832986	0.0275232	0.026301	65
GOTERM_BP_DIRECT	GO:0010109~regulation of photosynthesis	8	0.203874	0.000774794	AT4G04850, AT1G67840, AT5G27740, AT5G52520, AT4G00630, AT1G61800, AT3G17170, AT4G01800	4.44043	0.842787	0.0275964	0.0263709	66
GOTERM_BP_DIRECT	GO:0005985~sucrose metabolic process	11	0.280326	0.000783971	AT5G17310, AT1G01050, AT3G03250, AT1G15690, AT4G02280, AT3G54050, AT1G22710, AT1G09960, AT4G33950, AT1G73370, AT5G37180	3.3072	0.846195	0.0275964	0.0263709	67
GOTERM_BP_DIRECT	GO:0006096~glycolytic process	20	0.509684	0.000786156	AT4G26530, AT5G52920, AT1G13440, AT3G55440, AT3G52990, AT1G70730, AT4G26270, AT1G32440, AT3G25860, AT2G36530, AT2G21330, AT1G22170, AT1G50460, AT2G21170, AT5G42740, AT1G47840, AT1G74030, AT2G22480, AT1G56190, AT4G38970	2.25491	0.846996	0.0275964	0.0263709	68
GOTERM_BP_DIRECT	GO:0009854~oxidative photosynthetic carbon pathway	6	0.152905	0.000837225	AT1G12550, AT1G80380, AT1G79870, AT3G14420, AT1G68010, AT4G18360	6.18489	0.864569	0.0289631	0.027677	69
GOTERM_BP_DIRECT	GO:0003333~amino acid transmembrane transport	7	0.178389	0.000894981	AT5G58970, AT5G04770, AT5G09220, AT3G54110, AT2G38120, AT5G19500, AT1G77380	5.05099	0.882024	0.0305188	0.0291636	70
GOTERM_BP_DIRECT	GO:0009555~pollen development	58	1.47808	0.000976834	AT3G01040, AT1G80560, AT3G54650, AT4G02060, AT5G64560, AT2G16440, AT4G01370, AT4G09140, AT5G54470, AT3G14270, AT3G27580, AT2G06510, AT1G32310, AT2G13680, AT5G55810, AT4G10955, AT1G26840, AT3G45640, AT5G09790, AT1G53000, AT1G42470, AT3G18000, AT3G48750, AT4G32400, AT3G49080, AT2G07050, AT2G30490, AT4G25640, AT3G02230, AT3G01780, AT1G08390, AT5G17310, AT1G09240, AT1G70730, AT5G15650, AT1G73600, AT2…	1.52741	0.90298	0.0324631	0.0310215	71
GOTERM_BP_DIRECT	GO:0009651~response to salt stress	84	2.14067	0.000979197	AT5G01820, AT1G10370, AT3G52150, AT2G28190, AT3G27550, AT1G55760, AT3G19490, AT1G28380, AT4G14605, AT2G38470, AT3G23830, AT1G17840, AT5G23290, AT1G35910, AT4G01370, AT1G73660, AT3G17980, AT4G32150, AT3G62030, AT5G35750, AT2G47900, AT1G50460, AT2G47460, AT1G04120, AT2G41560, AT3G48680, AT1G05850, AT5G60920, AT5G27600, AT5G26751, AT5G17640, AT2G39770, AT5G63980, AT1G74920, AT4G23650, AT5G24090, AT2…	1.40958	0.903527	0.0324631	0.0310215	72
GOTERM_BP_DIRECT	GO:0009695~jasmonic acid biosynthetic process	12	0.30581	0.00110231	AT1G61850, AT1G55020, AT5G42650, AT2G43710, AT1G13280, AT1G76690, AT1G67560, AT1G17420, AT4G05160, AT2G06050, AT2G33150, AT5G63380	2.98581	0.928113	0.0360439	0.0344433	73
GOTERM_BP_DIRECT	GO:0009611~response to wounding	51	1.29969	0.0011617	AT3G25250, AT1G55480, AT5G18860, AT1G09340, AT5G42650, AT5G14780, AT1G17840, AT4G02260, AT2G14580, AT5G46050, AT2G20340, AT4G08170, AT2G02990, AT1G76690, AT2G46370, AT2G27690, AT2G06050, AT4G24220, AT3G24550, AT3G21240, AT2G33150, AT4G22880, AT5G24090, AT5G13930, AT3G45640, AT3G13790, AT5G47910, AT4G11280, AT1G22640, AT1G05200, AT2G30490, AT3G23050, AT3G51480, AT1G55020, AT2G28290, AT3G25230, AT5…	1.56596	0.937625	0.0374727	0.0358086	74
GOTERM_BP_DIRECT	GO:0009832~plant-type cell wall biogenesis	14	0.356779	0.00123461	AT5G44030, AT3G02230, AT5G47820, AT5G17420, AT5G15650, AT3G49720, AT5G16510, AT2G21770, AT5G65810, AT5G64740, AT4G32410, AT2G03220, AT3G13870, AT1G78580	2.65842	0.9476	0.0392936	0.0375487	75
GOTERM_BP_DIRECT	GO:0042793~plastid transcription	8	0.203874	0.00136464	AT2G34640, AT5G24314, AT3G12080, AT4G02990, AT5G27740, AT1G74850, AT3G17170, AT4G14605	4.12326	0.961597	0.0412329	0.0394019	76
GOTERM_BP_DIRECT	GO:0043085~positive regulation of catalytic activity	8	0.203874	0.00136464	AT1G50320, AT3G51030, AT1G76760, AT3G59400, AT5G16400, AT2G34470, AT2G41680, AT2G15570	4.12326	0.961597	0.0412329	0.0394019	77
GOTERM_BP_DIRECT	GO:0045727~positive regulation of translation	8	0.203874	0.00136464	AT3G63140, AT4G16390, AT1G09340, AT5G08650, AT3G23020, AT1G71720, AT5G46580, AT3G59040	4.12326	0.961597	0.0412329	0.0394019	78
GOTERM_BP_DIRECT	GO:0010206~photosystem II repair	8	0.203874	0.00136464	AT4G02530, AT1G03600, AT1G55480, AT3G27925, AT4G18370, AT1G54780, AT1G75690, AT1G05385	4.12326	0.961597	0.0412329	0.0394019	79
GOTERM_BP_DIRECT	GO:0006486~protein glycosylation	31	0.79001	0.00158627	AT4G21060, AT5G20260, AT5G62220, AT2G35100, AT1G68470, AT2G17570, AT3G07700, AT5G53340, AT5G62620, AT1G21480, AT4G16745, AT2G26100, AT1G51590, AT5G38460, AT4G22580, AT1G16900, AT5G16890, AT1G05170, AT3G57630, AT2G39770, AT3G62720, AT1G32930, AT5G61840, AT3G45400, AT1G78800, AT1G71990, AT5G37000, AT5G03795, AT5G04500, AT2G28110, AT2G20370	1.78949	0.977392	0.0448774	0.0428845	80
GOTERM_BP_DIRECT	GO:0009414~response to water deprivation	76	1.9368	0.00158988	AT1G12110, AT5G01820, AT3G05640, AT3G48170, AT5G67030, AT5G40390, AT3G52150, AT4G26555, AT2G16600, AT3G27550, AT2G38470, AT3G23830, AT1G79600, AT3G63520, AT2G22125, AT5G35750, AT2G05620, AT1G05850, AT1G75080, AT4G35300, AT4G00430, AT5G23720, AT1G58440, AT3G29320, AT3G18490, AT5G63980, AT1G74920, AT2G33590, AT2G38760, AT1G02730, AT2G01830, AT5G59970, AT3G11130, AT1G01480, AT1G74520, AT3G46970, AT1…	1.41339	0.977586	0.0448774	0.0428845	81
GOTERM_BP_DIRECT	GO:0005982~starch metabolic process	9	0.229358	0.0016074	AT4G03960, AT2G36390, AT3G55760, AT3G18660, AT4G02280, AT4G18240, AT5G26570, AT3G01090, AT3G52180	3.60785	0.978505	0.0448774	0.0428845	82
GOTERM_BP_DIRECT	GO:0005986~sucrose biosynthetic process	9	0.229358	0.0016074	AT2G35840, AT5G40390, AT4G10120, AT1G04920, AT1G43670, AT1G78510, AT3G54050, AT3G58490, AT3G55800	3.60785	0.978505	0.0448774	0.0428845	83
GOTERM_BP_DIRECT	GO:0009765~photosynthesis, light harvesting	9	0.229358	0.0016074	AT1G29930, AT3G08940, AT4G10340, AT3G54890, AT1G76570, AT2G05100, AT3G02310, AT1G15820, AT5G57030	3.60785	0.978505	0.0448774	0.0428845	84
GOTERM_BP_DIRECT	GO:0010020~chloroplast fission	11	0.280326	0.00163235	AT5G42480, AT3G19720, AT1G69390, AT3G29185, AT3G52750, AT2G36250, AT4G23940, AT5G46290, AT2G21280, AT5G24020, AT5G55280	3.0528	0.97975	0.0448774	0.0428845	85
GOTERM_BP_DIRECT	GO:0080029~cellular response to boron-containing substance levels	5	0.127421	0.00163567	AT1G15460, AT1G80760, AT2G47160, AT5G42080, AT4G10380	7.2157	0.97991	0.0448774	0.0428845	86
GOTERM_BP_DIRECT	GO:0006556~S-adenosylmethionine biosynthetic process	5	0.127421	0.00163567	AT1G02500, AT4G01850, AT1G63000, AT3G17390, AT2G36880	7.2157	0.97991	0.0448774	0.0428845	87
GOTERM_BP_DIRECT	GO:0008219~cell death	13	0.331295	0.00184525	AT4G20380, AT1G55490, AT2G47170, AT1G12050, AT4G35090, AT3G01420, AT5G44070, AT1G72680, AT5G11340, AT5G43940, AT4G33430, AT2G01290, AT3G50930	2.68012	0.987829	0.0500523	0.0478296	88
GOTERM_BP_DIRECT	GO:0006468~protein phosphorylation	28	0.713558	0.00187132	AT3G25250, AT1G35670, AT5G16000, AT3G04910, AT3G23750, AT4G28650, AT2G39840, AT3G20860, AT3G05840, AT4G01370, AT4G38470, AT1G79620, AT2G05940, AT3G48260, AT4G14340, AT5G47750, AT3G27580, AT1G62400, AT5G26751, AT1G70520, AT1G71830, AT2G30980, AT2G30360, AT5G58520, AT2G01830, AT3G45640, AT4G20940, AT3G51630	1.83672	0.988564	0.0501893	0.0479605	89
GOTERM_BP_DIRECT	GO:0018394~peptidyl-lysine acetylation	6	0.152905	0.0019771	AT1G72030, AT1G32070, AT1G26220, AT2G06025, AT4G28030, AT2G39000	5.41178	0.99112	0.052437	0.0501084	90
GOTERM_BP_DIRECT	GO:0006949~syncytium formation	8	0.203874	0.00225408	AT2G39700, AT2G03090, AT2G40610, AT4G28250, AT1G69530, AT4G26260, AT2G28950, AT2G37640	3.84838	0.995422	0.0571358	0.0545986	91
GOTERM_BP_DIRECT	GO:0006535~cysteine biosynthetic process from serine	8	0.203874	0.00225408	AT3G13110, AT3G61440, AT1G55880, AT4G35640, AT2G43750, AT3G03630, AT4G14880, AT3G04940	3.84838	0.995422	0.0571358	0.0545986	92
GOTERM_BP_DIRECT	GO:0009089~lysine biosynthetic process via diaminopimelate	8	0.203874	0.00225408	AT3G02020, AT3G53580, AT2G44040, AT4G19710, AT5G11880, AT5G52100, AT1G31230, AT4G33680	3.84838	0.995422	0.0571358	0.0545986	93
GOTERM_BP_DIRECT	GO:1901259~chloroplast rRNA processing	11	0.280326	0.00227394	AT4G24770, AT3G28460, AT3G52150, AT3G46630, AT1G60000, AT2G33800, AT5G62440, AT3G52380, AT5G46580, AT1G70070, AT2G37220	2.93973	0.995635	0.0571358	0.0545986	94
GOTERM_BP_DIRECT	GO:0048229~gametophyte development	11	0.280326	0.00227394	AT5G60620, AT5G65700, AT3G48610, AT3G48750, AT1G70730, AT2G26870, AT5G17410, AT1G23190, AT3G57550, AT3G49080, AT3G23920	2.93973	0.995635	0.0571358	0.0545986	95
GOTERM_BP_DIRECT	GO:0009773~photosynthetic electron transport in photosystem I	9	0.229358	0.00244169	AT1G15980, AT1G64770, AT3G16250, AT1G55670, AT2G05620, AT3G54050, AT4G09650, AT4G22890, AT5G64040	3.41797	0.997078	0.0607117	0.0580157	96
GOTERM_BP_DIRECT	GO:0016117~carotenoid biosynthetic process	12	0.30581	0.00276512	AT1G63970, AT3G11945, AT4G14210, AT5G48930, AT3G53130, AT1G10670, AT1G31800, AT5G17230, AT4G36810, AT5G49650, AT5G57030, AT2G26670	2.70589	0.998652	0.0680447	0.0650231	97
GOTERM_BP_DIRECT	GO:0048366~leaf development	35	0.891947	0.00286471	AT5G01600, AT4G25420, AT1G10670, AT1G13260, AT5G63770, AT3G49500, AT1G19300, AT2G37860, AT4G39400, AT2G42590, AT3G15380, AT1G53310, AT5G10270, AT1G79440, AT5G41920, AT1G56180, AT3G08640, AT3G50660, AT3G54220, AT4G00850, AT1G15690, AT1G31040, AT4G21310, AT2G32280, AT4G20360, AT4G37650, AT4G15900, AT4G36380, AT1G19220, AT4G27280, AT3G15030, AT4G30340, AT3G14940, AT4G33950, AT5G20730	1.66151	0.998938	0.0697762	0.0666777	98
GOTERM_BP_DIRECT	GO:0009640~photomorphogenesis	21	0.535168	0.00292593	AT1G02090, AT5G17990, AT5G14250, AT5G42970, AT3G21150, AT3G28860, AT2G36910, AT5G24470, AT2G31380, AT4G28880, AT5G48150, AT2G18790, AT4G38960, AT1G76500, AT5G64813, AT4G37470, AT2G20860, AT2G46370, AT1G14290, AT5G54190, AT1G79790	1.99381	0.999083	0.0705474	0.0674146	99
GOTERM_BP_DIRECT	GO:0010417~glucuronoxylan biosynthetic process	7	0.178389	0.00307017	AT5G54690, AT5G61840, AT3G18660, AT1G19300, AT5G67230, AT4G33330, AT2G28110	4.20916	0.999351	0.073285	0.0700306	100
GOTERM_BP_DIRECT	GO:0006886~intracellular protein transport	44	1.1213	0.00324746	AT4G23460, AT4G21160, AT1G09580, AT5G14180, AT5G42570, AT2G05170, AT2G33860, AT1G60970, AT3G09740, AT2G47170, AT5G08080, AT1G50900, AT4G02080, AT3G03800, AT5G60460, AT1G70490, AT3G61480, AT3G47810, AT3G44340, AT2G20860, AT4G13730, AT2G21630, AT2G24765, AT5G52210, AT4G31480, AT3G11820, AT3G08960, AT1G08560, AT1G62020, AT1G12360, AT1G60780, AT3G29100, AT3G56640, AT1G26170, AT5G42080, AT1G75850, AT4…	1.54874	0.999575	0.0767493	0.0733411	101
GOTERM_BP_DIRECT	GO:0006790~sulfur compound metabolic process	8	0.203874	0.00353141	AT4G16566, AT5G48545, AT3G01910, AT1G37130, AT1G77760, AT1G31160, AT5G63980, AT5G54390	3.60785	0.999785	0.082642	0.0789721	102
GOTERM_BP_DIRECT	GO:0006474~N-terminal protein amino acid acetylation	6	0.152905	0.00394136	AT1G72030, AT1G32070, AT1G26220, AT2G06025, AT4G28030, AT2G39000	4.81047	0.999919	0.0896003	0.0856214	103
GOTERM_BP_DIRECT	GO:0009052~pentose-phosphate shunt, non-oxidative branch	6	0.152905	0.00394136	AT3G04880, AT1G12230, AT5G44520, AT5G61410, AT3G04790, AT2G01290	4.81047	0.999919	0.0896003	0.0856214	104
GOTERM_BP_DIRECT	GO:0044209~AMP salvage	6	0.152905	0.00394136	AT4G12440, AT5G63400, AT1G27450, AT5G11160, AT5G03300, AT4G22570	4.81047	0.999919	0.0896003	0.0856214	105
GOTERM_BP_DIRECT	GO:0071484~cellular response to light intensity	5	0.127421	0.00436649	AT1G03600, AT5G18100, AT2G28190, AT2G05620, AT1G08830	6.01309	0.999971	0.0965076	0.0922219	106
GOTERM_BP_DIRECT	GO:0019676~ammonia assimilation cycle	5	0.127421	0.00436649	AT5G35630, AT5G64290, AT5G12860, AT5G53460, AT5G04140	6.01309	0.999971	0.0965076	0.0922219	107
GOTERM_BP_DIRECT	GO:0006011~UDP-glucose metabolic process	5	0.127421	0.00436649	AT5G17310, AT3G03250, AT3G56040, AT5G52560, AT2G35020	6.01309	0.999971	0.0965076	0.0922219	108
GOTERM_BP_DIRECT	GO:0048481~plant ovule development	18	0.458716	0.00442123	AT2G30370, AT3G55400, AT1G34210, AT5G52520, AT1G71830, AT1G11870, AT3G02310, AT5G64050, AT5G49030, AT3G13490, AT3G45640, AT2G25840, AT4G14723, AT4G34190, AT4G36920, AT4G17300, AT1G75080, AT4G33430	2.06163	0.999975	0.096821	0.0925214	109
GOTERM_BP_DIRECT	GO:0006098~pentose-phosphate shunt	10	0.254842	0.00466521	AT1G70370, AT5G24400, AT1G23760, AT1G12230, AT2G21330, AT5G61410, AT2G45290, AT3G60750, AT1G60390, AT4G38970	2.88628	0.999986	0.100323	0.0958679	110
GOTERM_BP_DIRECT	GO:0030148~sphingolipid biosynthetic process	10	0.254842	0.00466521	AT4G12110, AT2G37940, AT3G61580, AT1G43580, AT3G54020, AT5G23450, AT5G10480, AT4G04930, AT4G36830, AT2G46210	2.88628	0.999986	0.100323	0.0958679	111
GOTERM_BP_DIRECT	GO:0006268~DNA unwinding involved in DNA replication	7	0.178389	0.00503763	AT1G44900, AT5G46280, AT4G02060, AT5G44635, AT2G16440, AT4G35740, AT2G07690	3.88538	0.999994	0.105481	0.100797	112
GOTERM_BP_DIRECT	GO:0006000~fructose metabolic process	7	0.178389	0.00503763	AT5G51830, AT1G43670, AT1G66430, AT3G54050, AT1G07110, AT3G55800, AT3G59480	3.88538	0.999994	0.105481	0.100797	113
GOTERM_BP_DIRECT	GO:0010236~plastoquinone biosynthetic process	7	0.178389	0.00503763	AT3G11945, AT5G48930, AT1G04920, AT3G63410, AT1G78510, AT1G60600, AT5G09820	3.88538	0.999994	0.105481	0.100797	114
GOTERM_BP_DIRECT	GO:0007264~small GTPase-mediated signal transduction	8	0.203874	0.0052924	AT4G35020, AT4G28950, AT1G20090, AT2G17800, AT3G07880, AT5G45970, AT3G48040, AT4G16340	3.39563	0.999997	0.107059	0.102305	115
GOTERM_BP_DIRECT	GO:0009086~methionine biosynthetic process	8	0.203874	0.0052924	AT3G03780, AT3G01120, AT2G44160, AT4G19710, AT1G31230, AT5G21060, AT1G49820, AT5G17920	3.39563	0.999997	0.107059	0.102305	116
GOTERM_BP_DIRECT	GO:0031425~chloroplast RNA processing	8	0.203874	0.0052924	AT1G08070, AT5G13650, AT4G16390, AT3G18680, AT3G18110, AT2G02980, AT3G46790, AT3G52380	3.39563	0.999997	0.107059	0.102305	117
GOTERM_BP_DIRECT	GO:0019344~cysteine biosynthetic process	8	0.203874	0.0052924	AT3G62030, AT3G13110, AT3G61440, AT2G14750, AT2G43750, AT4G14880, AT4G21990, AT3G04940	3.39563	0.999997	0.107059	0.102305	118
GOTERM_BP_DIRECT	GO:0009789~positive regulation of abscisic acid-activated signaling pathway	16	0.407747	0.00543182	AT1G35670, AT1G48590, AT2G33150, AT1G51940, AT1G70810, AT4G35790, AT4G09570, AT3G17980, AT1G53300, AT1G18470, AT4G20940, AT4G34215, AT3G01090, AT4G33950, AT5G01520, AT3G15730	2.13799	0.999998	0.108852	0.104018	119
GOTERM_BP_DIRECT	GO:0010025~wax biosynthetic process	11	0.280326	0.00547224	AT1G49430, AT1G10670, AT1G01120, AT1G02205, AT1G14790, AT5G23570, AT1G68530, AT5G57800, AT3G55360, AT2G47240, AT4G33790	2.64576	0.999998	0.108852	0.104018	120
GOTERM_BP_DIRECT	GO:0009958~positive gravitropism	12	0.30581	0.00602577	AT4G35020, AT3G61050, AT3G28860, AT2G14820, AT1G77740, AT2G36910, AT5G50375, AT1G70940, AT2G38120, AT4G16340, AT4G24670, AT1G69935	2.47396	0.999999	0.118872	0.113593	121
GOTERM_BP_DIRECT	GO:0006099~tricarboxylic acid cycle	18	0.458716	0.00622079	AT1G08480, AT1G10670, AT1G09430, AT5G43330, AT1G68750, AT5G49460, AT5G66760, AT2G44350, AT5G58330, AT1G53310, AT5G09660, AT3G47520, AT5G62575, AT3G15020, AT3G14940, AT5G55070, AT2G42790, AT1G04410	1.99819	1	0.121713	0.116308	122
GOTERM_BP_DIRECT	GO:0008360~regulation of cell shape	13	0.331295	0.00636817	AT4G28950, AT3G08840, AT4G04970, AT2G17800, AT5G45970, AT2G13680, AT4G35020, AT1G20090, AT2G22125, AT5G13000, AT1G77460, AT4G16340, AT3G48040	2.3451	1	0.122587	0.117144	123
GOTERM_BP_DIRECT	GO:0010118~stomatal movement	13	0.331295	0.00636817	AT5G46220, AT1G32080, AT1G30270, AT3G51550, AT1G70730, AT2G39940, AT4G34460, AT4G32150, AT3G11130, AT5G52210, AT4G33950, AT5G04310, AT4G12290	2.3451	1	0.122587	0.117144	124
GOTERM_BP_DIRECT	GO:0071244~cellular response to carbon dioxide	6	0.152905	0.00698774	AT1G62400, AT5G50000, AT4G20940, AT5G14740, AT4G33950, AT4G01370	4.32942	1	0.131955	0.126096	125
GOTERM_BP_DIRECT	GO:0009645~response to low light intensity stimulus	6	0.152905	0.00698774	AT1G61520, AT3G61470, AT3G54890, AT1G45474, AT2G05100, AT3G47470	4.32942	1	0.131955	0.126096	126
GOTERM_BP_DIRECT	GO:0010224~response to UV-B	19	0.4842	0.00702067	AT3G51240, AT5G23730, AT3G55120, AT1G35210, AT2G37040, AT5G49330, AT2G19520, AT1G10520, AT4G39400, AT5G13930, AT4G36220, AT5G05690, AT5G08020, AT3G45640, AT5G63860, AT4G15480, AT2G46370, AT2G47460, AT5G01410	1.93096	1	0.131955	0.126096	127
GOTERM_BP_DIRECT	GO:0032543~mitochondrial translation	12	0.30581	0.00761083	AT2G44065, AT1G62750, AT3G25660, AT4G10650, AT1G48520, AT5G56940, AT4G34620, AT4G02790, AT4G32915, AT4G04350, AT1G07830, AT5G49030	2.40523	1	0.14193	0.135627	128
GOTERM_BP_DIRECT	GO:0009698~phenylpropanoid metabolic process	7	0.178389	0.00779238	AT2G30490, AT1G80360, AT3G23590, AT3G21240, AT4G30210, AT5G60020, AT1G65060	3.60785	1	0.142068	0.13576	129
GOTERM_BP_DIRECT	GO:0009635~response to herbicide	7	0.178389	0.00779238	AT1G12110, AT2G40610, AT1G37130, AT1G77760, AT3G48560, AT3G01090, AT5G54270	3.60785	1	0.142068	0.13576	130
GOTERM_BP_DIRECT	GO:0009737~response to abscisic acid	84	2.14067	0.0077968	AT5G01820, AT3G48170, AT4G24130, AT1G32080, AT2G31320, AT3G08550, AT1G09340, AT2G16600, AT3G27550, AT2G36690, AT1G71960, AT4G14605, AT3G58490, AT2G36530, AT1G17840, AT3G02850, AT5G46050, AT2G37220, AT4G01370, AT4G32150, AT3G62030, AT5G35750, AT3G48680, AT5G54270, AT4G38970, AT5G23720, AT5G46220, AT1G13690, AT5G17640, AT3G09770, AT3G29320, AT4G00630, AT3G18490, AT4G22200, AT2G33590, AT1G51940, AT3…	1.30911	1	0.142068	0.13576	131
GOTERM_BP_DIRECT	GO:0016226~iron-sulfur cluster assembly	13	0.331295	0.00789036	AT5G03900, AT2G26060, AT4G01940, AT5G17560, AT1G60990, AT2G16710, AT5G50210, AT4G25910, AT5G49940, AT1G10500, AT3G24430, AT4G22220, AT1G32500	2.28791	1	0.142684	0.136348	132
GOTERM_BP_DIRECT	GO:0010311~lateral root formation	17	0.433231	0.00894019	AT1G18800, AT1G55020, AT2G38120, AT3G59420, AT3G20860, AT3G22400, AT3G53180, AT1G69040, AT3G21820, AT1G49430, AT3G18830, AT1G19220, AT4G27280, AT1G77740, AT3G62980, AT5G20730, AT4G16780	1.9785	1	0.160121	0.153011	133
GOTERM_BP_DIRECT	GO:0019287~isopentenyl diphosphate biosynthetic process, mevalonate pathway	5	0.127421	0.00907218	AT1G31910, AT4G11820, AT5G27450, AT3G54250, AT1G76490	5.15407	1	0.160121	0.153011	134
GOTERM_BP_DIRECT	GO:0048446~petal morphogenesis	5	0.127421	0.00907218	AT4G35020, AT1G20090, AT1G59640, AT4G18570, AT4G16340	5.15407	1	0.160121	0.153011	135
GOTERM_BP_DIRECT	GO:0000226~microtubule cytoskeleton organization	16	0.407747	0.00926277	AT5G19780, AT5G23860, AT3G55005, AT5G27930, AT5G14790, AT1G14690, AT4G14960, AT2G01910, AT5G55230, AT1G20090, AT5G62700, AT1G75780, AT2G45500, AT1G50010, AT5G12250, AT1G27920	2.02546	1	0.160121	0.153011	136
GOTERM_BP_DIRECT	GO:0005992~trehalose biosynthetic process	9	0.229358	0.00950382	AT5G10100, AT5G51460, AT1G68020, AT4G39770, AT1G35910, AT5G65140, AT2G43000, AT1G06410, AT1G78580	2.82354	1	0.160121	0.153011	137
GOTERM_BP_DIRECT	GO:0010582~floral meristem determinacy	9	0.229358	0.00950382	AT3G28917, AT2G41370, AT2G33860, AT2G22540, AT1G62360, AT4G28190, AT5G61850, AT2G24765, AT2G15790	2.82354	1	0.160121	0.153011	138
GOTERM_BP_DIRECT	GO:0030036~actin cytoskeleton organization	9	0.229358	0.00950382	AT3G05520, AT5G18410, AT3G27000, AT3G25500, AT3G12110, AT1G66240, AT3G13870, AT5G35700, AT2G27450	2.82354	1	0.160121	0.153011	139
GOTERM_BP_DIRECT	GO:0006457~protein folding	33	0.840979	0.00951989	AT4G24190, AT2G16600, AT5G22060, AT5G17710, AT5G09590, AT3G56070, AT5G23290, AT2G15790, AT2G20560, AT3G62030, AT5G58710, AT1G26230, AT1G28210, AT3G17880, AT5G60640, AT5G20720, AT2G04030, AT2G28000, AT5G20990, AT1G55490, AT5G49910, AT1G14980, AT1G09210, AT1G80030, AT5G49510, AT5G56000, AT1G53540, AT3G12580, AT4G34960, AT1G07400, AT4G38740, AT5G52060, AT5G02500	1.56657	1	0.160121	0.153011	140
GOTERM_BP_DIRECT	GO:0042547~cell wall modification involved in multidimensional cell growth	4	0.101937	0.00952545	AT1G70370, AT5G24400, AT3G54920, AT1G70710	7.2157	1	0.160121	0.153011	141
GOTERM_BP_DIRECT	GO:0001561~fatty acid alpha-oxidation	4	0.101937	0.00952545	AT5G17380, AT3G14420, AT4G18360, AT3G01420	7.2157	1	0.160121	0.153011	142
GOTERM_BP_DIRECT	GO:0009734~auxin-activated signaling pathway	54	1.37615	0.00992782	AT1G12110, AT4G02980, AT2G33860, AT3G54010, AT5G54510, AT1G63260, AT1G10210, AT3G05840, AT4G35020, AT1G07910, AT2G23810, AT5G63310, AT5G43700, AT4G16340, AT5G47750, AT3G27580, AT2G17800, AT2G38120, AT1G18740, AT3G22810, AT2G01950, AT1G09840, AT5G20730, AT4G14550, AT3G23050, AT2G47170, AT3G28860, AT2G36910, AT5G49980, AT3G04730, AT4G23980, AT4G25120, AT4G04020, AT3G14370, AT2G19580, AT1G75500, AT3…	1.39659	1	0.165718	0.158359	143
GOTERM_BP_DIRECT	GO:0010588~cotyledon vascular tissue pattern formation	8	0.203874	0.0106682	AT5G19730, AT1G05470, AT5G10250, AT2G32280, AT1G31770, AT1G17840, AT2G21050, AT4G24670	3.03819	1	0.172837	0.165162	144
GOTERM_BP_DIRECT	GO:0009704~de-etiolation	8	0.203874	0.0106682	AT1G10370, AT4G37470, AT3G08010, AT5G23060, AT5G61670, AT4G32250, AT2G04030, AT4G38740	3.03819	1	0.172837	0.165162	145
GOTERM_BP_DIRECT	GO:0009395~phospholipid catabolic process	8	0.203874	0.0106682	AT4G35790, AT3G05630, AT3G48610, AT1G07230, AT2G26870, AT3G16785, AT3G15730, AT2G42010	3.03819	1	0.172837	0.165162	146
GOTERM_BP_DIRECT	GO:0006401~RNA catabolic process	8	0.203874	0.0106682	AT2G06990, AT1G14220, AT5G39840, AT2G02990, AT5G63980, AT2G39780, AT4G04880, AT1G26820	3.03819	1	0.172837	0.165162	147
GOTERM_BP_DIRECT	GO:0009833~plant-type primary cell wall biogenesis	10	0.254842	0.0107164	AT1G02730, AT5G05170, AT5G44030, AT2G21770, AT3G03050, AT5G17420, AT2G22125, AT5G64740, AT4G18780, AT4G32410	2.57704	1	0.172837	0.165162	148
GOTERM_BP_DIRECT	GO:0050801~monoatomic ion homeostasis	6	0.152905	0.0113624	AT3G62270, AT3G15380, AT5G57620, AT1G15460, AT2G47160, AT3G48260	3.93584	1	0.176642	0.168798	149
GOTERM_BP_DIRECT	GO:0006734~NADH metabolic process	6	0.152905	0.0113624	AT5G58330, AT5G49970, AT5G43330, AT4G01690, AT5G19150, AT1G04410	3.93584	1	0.176642	0.168798	150
GOTERM_BP_DIRECT	GO:0010050~vegetative phase change	6	0.152905	0.0113624	AT2G33860, AT5G60450, AT5G23570, AT2G24765, AT3G01090, AT2G15790	3.93584	1	0.176642	0.168798	151
GOTERM_BP_DIRECT	GO:0000727~double-strand break repair via break-induced replication	6	0.152905	0.0113624	AT1G44900, AT5G46280, AT4G02060, AT5G44635, AT2G16440, AT2G07690	3.93584	1	0.176642	0.168798	152
GOTERM_BP_DIRECT	GO:0030865~cortical cytoskeleton organization	7	0.178389	0.0114846	AT4G35020, AT4G28950, AT3G55005, AT1G20090, AT2G17800, AT5G45970, AT3G48040	3.36733	1	0.176642	0.168798	153
GOTERM_BP_DIRECT	GO:0052324~plant-type cell wall cellulose biosynthetic process	7	0.178389	0.0114846	AT1G77460, AT2G18840, AT5G15630, AT3G02210, AT5G60920, AT2G41770, AT4G16120	3.36733	1	0.176642	0.168798	154
GOTERM_BP_DIRECT	GO:0006002~fructose 6-phosphate metabolic process	7	0.178389	0.0114846	AT1G12000, AT1G43670, AT3G54050, AT4G26270, AT1G07110, AT3G55800, AT2G22480	3.36733	1	0.176642	0.168798	155
GOTERM_BP_DIRECT	GO:0000911~cytokinesis by cell plate formation	14	0.356779	0.0116183	AT4G02980, AT3G01780, AT1G12360, AT5G50375, AT5G66410, AT5G42080, AT1G49040, AT4G01370, AT5G55230, AT2G35190, AT1G01040, AT5G10470, AT3G48750, AT5G13260	2.10458	1	0.176642	0.168798	156
GOTERM_BP_DIRECT	GO:0099402~plant organ development	14	0.356779	0.0116183	AT3G02470, AT1G09330, AT3G59420, AT2G18840, AT4G07960, AT2G37860, AT2G42590, AT2G41370, AT2G24630, AT3G61590, AT3G01090, AT2G26260, AT4G31590, AT3G28180	2.10458	1	0.176642	0.168798	157
GOTERM_BP_DIRECT	GO:0009825~multidimensional cell growth	12	0.30581	0.0117352	AT1G69490, AT5G25810, AT4G22910, AT5G64740, AT3G27000, AT1G20330, AT4G32410, AT2G35110, AT5G60920, AT1G05850, AT1G49040, AT3G21510	2.27864	1	0.177291	0.169418	158
GOTERM_BP_DIRECT	GO:0000162~tryptophan biosynthetic process	10	0.254842	0.0136683	AT1G75500, AT2G29690, AT5G17990, AT1G07780, AT3G55870, AT5G38530, AT4G27070, AT4G02610, AT5G48220, AT5G48150	2.48817	1	0.205197	0.196085	159
GOTERM_BP_DIRECT	GO:0010090~trichome morphogenesis	13	0.331295	0.0141993	AT1G19835, AT5G23940, AT5G24310, AT5G18410, AT3G27000, AT2G35110, AT2G19520, AT2G46225, AT3G16630, AT1G05230, AT3G13540, AT4G01800, AT1G74030	2.13191	1	0.210827	0.201465	160
GOTERM_BP_DIRECT	GO:0000302~response to reactive oxygen species	12	0.30581	0.0143468	AT5G01600, AT4G08390, AT3G08640, AT1G07890, AT3G09640, AT5G13650, AT1G66950, AT4G32320, AT4G17040, AT2G37860, AT4G35000, AT4G09010	2.22022	1	0.210827	0.201465	161
GOTERM_BP_DIRECT	GO:0006515~protein quality control for misfolded or incompletely synthesized proteins	8	0.203874	0.014485	AT1G32070, AT5G26860, AT4G17040, AT2G25530, AT1G02560, AT1G11750, AT5G45390, AT1G12410	2.88628	1	0.210827	0.201465	162
GOTERM_BP_DIRECT	GO:0006826~iron ion transport	8	0.203874	0.014485	AT5G01600, AT1G15960, AT2G47600, AT5G42130, AT1G58340, AT3G11050, AT5G03570, AT3G58060	2.88628	1	0.210827	0.201465	163
GOTERM_BP_DIRECT	GO:0006955~immune response	8	0.203874	0.014485	AT1G72680, AT4G00430, AT3G08960, AT3G61440, AT5G60360, AT1G28380, AT1G21880, AT5G44070	2.88628	1	0.210827	0.201465	164
GOTERM_BP_DIRECT	GO:0042549~photosystem II stabilization	5	0.127421	0.0161673	AT3G01480, AT5G01920, AT1G71500, AT3G50820, AT2G30570	4.50981	1	0.219419	0.209675	165
GOTERM_BP_DIRECT	GO:0009855~determination of bilateral symmetry	5	0.127421	0.0161673	AT2G34710, AT1G52150, AT5G60690, AT2G32280, AT4G21310	4.50981	1	0.219419	0.209675	166
GOTERM_BP_DIRECT	GO:0006228~UTP biosynthetic process	5	0.127421	0.0161673	AT4G23900, AT5G63310, AT4G23895, AT4G09320, AT1G29900	4.50981	1	0.219419	0.209675	167
GOTERM_BP_DIRECT	GO:0009435~NAD biosynthetic process	5	0.127421	0.0161673	AT4G39830, AT5G50210, AT5G14760, AT5G55810, AT2G01350	4.50981	1	0.219419	0.209675	168
GOTERM_BP_DIRECT	GO:0009831~plant-type cell wall modification involved in multidimensional cell growth	5	0.127421	0.0161673	AT1G74670, AT3G08550, AT1G48100, AT1G69530, AT1G10550	4.50981	1	0.219419	0.209675	169
GOTERM_BP_DIRECT	GO:0030007~intracellular potassium ion homeostasis	5	0.127421	0.0161673	AT5G55630, AT4G35290, AT5G24270, AT1G04120, AT3G53720	4.50981	1	0.219419	0.209675	170
GOTERM_BP_DIRECT	GO:0006241~CTP biosynthetic process	5	0.127421	0.0161673	AT4G23900, AT5G63310, AT4G23895, AT4G09320, AT4G02120	4.50981	1	0.219419	0.209675	171
GOTERM_BP_DIRECT	GO:0010258~NADH dehydrogenase complex (plastoquinone) assembly	5	0.127421	0.0161673	AT1G74880, AT1G51100, AT4G37925, AT4G21445, AT5G58260	4.50981	1	0.219419	0.209675	172
GOTERM_BP_DIRECT	GO:0035999~tetrahydrofolate interconversion	7	0.178389	0.0162565	AT3G12290, AT2G44160, AT1G36370, AT1G50480, AT4G13930, AT5G26780, AT4G37930	3.15687	1	0.219419	0.209675	173
GOTERM_BP_DIRECT	GO:0045493~xylan catabolic process	7	0.178389	0.0162565	AT1G58370, AT5G10560, AT1G68560, AT3G10740, AT1G78060, AT5G64570, AT1G02640	3.15687	1	0.219419	0.209675	174
GOTERM_BP_DIRECT	GO:0042761~very long-chain fatty acid biosynthetic process	9	0.229358	0.0162703	AT1G01120, AT1G43580, AT1G13580, AT3G54010, AT2G32720, AT5G10480, AT3G55360, AT4G36830, AT5G23190	2.59765	1	0.219419	0.209675	175
GOTERM_BP_DIRECT	GO:0009638~phototropism	9	0.229358	0.0162703	AT2G18790, AT3G44610, AT5G47750, AT3G27580, AT3G45780, AT2G30520, AT2G44830, AT5G64330, AT5G20730	2.59765	1	0.219419	0.209675	176
GOTERM_BP_DIRECT	GO:0000103~sulfate assimilation	9	0.229358	0.0162703	AT4G05090, AT5G48300, AT5G63980, AT2G14750, AT4G35640, AT4G14030, AT4G21990, AT5G54390, AT1G19920	2.59765	1	0.219419	0.209675	177
GOTERM_BP_DIRECT	GO:0000373~Group II intron splicing	10	0.254842	0.017181	AT5G04050, AT2G20020, AT5G26742, AT1G71310, AT3G16010, AT3G27550, AT4G01037, AT3G18390, AT1G70070, AT1G23400	2.40523	1	0.226704	0.216637	178
GOTERM_BP_DIRECT	GO:0006730~one-carbon metabolic process	10	0.254842	0.017181	AT2G16370, AT1G02500, AT4G13940, AT5G05980, AT4G01850, AT3G17390, AT4G17360, AT2G41560, AT4G37640, AT2G36880	2.40523	1	0.226704	0.216637	179
GOTERM_BP_DIRECT	GO:0005978~glycogen biosynthetic process	6	0.152905	0.0172854	AT5G19220, AT5G24300, AT2G36390, AT5G48300, AT4G39210, AT1G19920	3.60785	1	0.226704	0.216637	180
GOTERM_BP_DIRECT	GO:0007163~establishment or maintenance of cell polarity	6	0.152905	0.0172854	AT4G35020, AT4G28950, AT1G20090, AT2G17800, AT5G45970, AT3G48040	3.60785	1	0.226704	0.216637	181
GOTERM_BP_DIRECT	GO:0030388~fructose 1,6-bisphosphate metabolic process	6	0.152905	0.0172854	AT4G26530, AT2G21330, AT1G43670, AT3G54050, AT3G55800, AT4G38970	3.60785	1	0.226704	0.216637	182
GOTERM_BP_DIRECT	GO:0019853~L-ascorbic acid biosynthetic process	8	0.203874	0.019183	AT4G26850, AT5G11540, AT3G47930, AT5G28840, AT2G39770, AT4G26260, AT4G33670, AT3G02870	2.74884	1	0.247513	0.236522	183
GOTERM_BP_DIRECT	GO:0006636~unsaturated fatty acid biosynthetic process	8	0.203874	0.019183	AT5G05580, AT4G30950, AT3G12120, AT1G74960, AT2G43710, AT4G27030, AT4G33950, AT3G15850	2.74884	1	0.247513	0.236522	184
GOTERM_BP_DIRECT	GO:0006817~phosphate ion transport	8	0.203874	0.019183	AT3G15990, AT5G35730, AT3G26570, AT2G38940, AT1G76430, AT3G23430, AT4G11810, AT3G54700	2.74884	1	0.247513	0.236522	185
GOTERM_BP_DIRECT	GO:0010087~phloem or xylem histogenesis	16	0.407747	0.0200655	AT5G19530, AT5G61480, AT2G32280, AT4G28650, AT4G24670, AT3G22810, AT4G14740, AT2G01850, AT2G18290, AT5G60200, AT5G10250, AT5G35750, AT1G52150, AT1G78770, AT4G11280, AT4G14340	1.86212	1	0.257507	0.246072	186
GOTERM_BP_DIRECT	GO:0010143~cutin biosynthetic process	9	0.229358	0.0207145	AT1G49430, AT5G23940, AT4G00400, AT4G00730, AT3G11430, AT2G38110, AT5G57800, AT2G47240, AT3G05600	2.49774	1	0.262818	0.251147	187
GOTERM_BP_DIRECT	GO:0046854~phosphatidylinositol phosphate biosynthetic process	9	0.229358	0.0207145	AT3G09920, AT3G14270, AT2G46500, AT1G31190, AT1G77740, AT2G03890, AT3G02870, AT1G21980, AT5G54390	2.49774	1	0.262818	0.251147	188
GOTERM_BP_DIRECT	GO:0006168~adenine salvage	4	0.101937	0.0213601	AT4G12440, AT1G27450, AT5G11160, AT4G22570	5.77256	1	0.262818	0.251147	189
GOTERM_BP_DIRECT	GO:0009263~deoxyribonucleotide biosynthetic process	4	0.101937	0.0213601	AT3G23580, AT5G02250, AT2G21790, AT3G27060	5.77256	1	0.262818	0.251147	190
GOTERM_BP_DIRECT	GO:0006801~superoxide metabolic process	4	0.101937	0.0213601	AT5G18100, AT2G28190, AT1G08830, AT1G12520	5.77256	1	0.262818	0.251147	191
GOTERM_BP_DIRECT	GO:0046713~borate transport	4	0.101937	0.0213601	AT1G15460, AT1G80760, AT2G47160, AT4G10380	5.77256	1	0.262818	0.251147	192
GOTERM_BP_DIRECT	GO:2001141~regulation of RNA biosynthetic process	4	0.101937	0.0213601	AT5G13730, AT5G24120, AT1G64860, AT1G08540	5.77256	1	0.262818	0.251147	193
GOTERM_BP_DIRECT	GO:0043481~anthocyanin accumulation in tissues in response to UV light	4	0.101937	0.0213601	AT1G10670, AT4G00730, AT3G28860, AT2G36910	5.77256	1	0.262818	0.251147	194
GOTERM_BP_DIRECT	GO:0010215~cellulose microfibril organization	7	0.178389	0.0222369	AT5G47820, AT2G22125, AT3G08550, AT5G15630, AT3G02210, AT5G60920, AT4G16120	2.97117	1	0.272202	0.260114	195
GOTERM_BP_DIRECT	GO:0009735~response to cytokinin	17	0.433231	0.0245379	AT2G34640, AT5G24314, AT3G54010, AT5G49720, AT1G31040, AT3G59420, AT1G59940, AT3G57040, AT1G69040, AT4G34160, AT5G62920, AT1G78240, AT3G48100, AT2G26980, AT1G05850, AT2G47000, AT4G16780	1.77778	1	0.297661	0.284443	196
GOTERM_BP_DIRECT	GO:0009767~photosynthetic electron transport chain	8	0.203874	0.0248502	AT1G08380, AT4G05180, AT4G27800, AT5G49740, AT4G33520, AT4G03280, AT1G60950, AT5G21930	2.62389	1	0.297661	0.284443	197
GOTERM_BP_DIRECT	GO:0009097~isoleucine biosynthetic process	6	0.152905	0.0249402	AT3G58610, AT2G31810, AT5G21060, AT3G20390, AT3G48560, AT5G65780	3.33032	1	0.297661	0.284443	198
GOTERM_BP_DIRECT	GO:0010315~auxin export across the plasma membrane	6	0.152905	0.0249402	AT1G75500, AT2G36910, AT1G70940, AT1G78570, AT2G44830, AT2G47000	3.33032	1	0.297661	0.284443	199
GOTERM_BP_DIRECT	GO:0006656~phosphatidylcholine biosynthetic process	6	0.152905	0.0249402	AT3G18000, AT1G80860, AT1G73600, AT1G48600, AT5G35460, AT2G32260	3.33032	1	0.297661	0.284443	200
GOTERM_BP_DIRECT	GO:0050665~hydrogen peroxide biosynthetic process	5	0.127421	0.025948	AT2G48070, AT3G14130, AT3G14420, AT4G18360, AT1G64060	4.00872	1	0.297854	0.284627	201
GOTERM_BP_DIRECT	GO:0071486~cellular response to high light intensity	5	0.127421	0.025948	AT5G18100, AT1G12370, AT4G34190, AT3G02310, AT3G22840	4.00872	1	0.297854	0.284627	202
GOTERM_BP_DIRECT	GO:0006166~purine ribonucleoside salvage	5	0.127421	0.025948	AT4G12440, AT1G27450, AT5G11160, AT5G03300, AT4G22570	4.00872	1	0.297854	0.284627	203
GOTERM_BP_DIRECT	GO:0006783~heme biosynthetic process	5	0.127421	0.025948	AT3G53570, AT2G30390, AT4G24740, AT1G09940, AT1G58290	4.00872	1	0.297854	0.284627	204
GOTERM_BP_DIRECT	GO:0006183~GTP biosynthetic process	5	0.127421	0.025948	AT4G23900, AT5G63310, AT1G16350, AT4G23895, AT4G09320	4.00872	1	0.297854	0.284627	205
GOTERM_BP_DIRECT	GO:0042548~regulation of photosynthesis, light reaction	5	0.127421	0.025948	AT4G33470, AT1G68830, AT3G18680, AT3G61320, AT5G08720	4.00872	1	0.297854	0.284627	206
GOTERM_BP_DIRECT	GO:0008615~pyridoxine biosynthetic process	5	0.127421	0.025948	AT5G49970, AT5G14220, AT3G16050, AT4G01690, AT5G01410	4.00872	1	0.297854	0.284627	207
GOTERM_BP_DIRECT	GO:2000031~regulation of salicylic acid mediated signaling pathway	9	0.229358	0.0259546	AT1G72680, AT1G18670, AT2G43710, AT4G24290, AT1G28380, AT1G16310, AT1G26190, AT4G02590, AT5G44070	2.40523	1	0.297854	0.284627	208
GOTERM_BP_DIRECT	GO:0010051~xylem and phloem pattern formation	10	0.254842	0.0261015	AT4G24220, AT4G08150, AT3G15380, AT2G01950, AT1G05470, AT5G02030, AT1G20330, AT5G60690, AT1G19300, AT5G42080	2.25491	1	0.298106	0.284868	209
GOTERM_BP_DIRECT	GO:0016042~lipid catabolic process	36	0.917431	0.0264787	AT5G14180, AT3G54950, AT4G16070, AT5G45960, AT2G39220, AT1G33811, AT4G26790, AT4G01130, AT2G06925, AT1G75900, AT5G64260, AT2G36330, AT2G17230, AT2G20860, AT3G63200, AT5G37690, AT5G45920, AT5G33370, AT2G04570, AT3G49050, AT1G61850, AT3G26430, AT5G14450, AT4G28780, AT4G10955, AT3G03310, AT5G14930, AT5G64813, AT1G74460, AT2G23540, AT1G51440, AT3G11210, AT5G51550, AT1G54790, AT5G03610, AT5G22810	1.42728	1	0.300975	0.287609	210
GOTERM_BP_DIRECT	GO:0009741~response to brassinosteroid	13	0.331295	0.027801	AT3G50660, AT1G13260, AT3G51550, AT1G30570, AT1G18740, AT4G08950, AT5G57560, AT4G34160, AT3G61460, AT1G75750, AT4G34760, AT3G46290, AT5G54380	1.95425	1	0.314507	0.300541	211
GOTERM_BP_DIRECT	GO:0006857~oligopeptide transport	7	0.178389	0.0295366	AT1G12110, AT5G13400, AT4G10770, AT5G64410, AT1G59740, AT2G02040, AT2G26690	2.80611	1	0.331004	0.316305	212
GOTERM_BP_DIRECT	GO:0046274~lignin catabolic process	7	0.178389	0.0295366	AT2G38080, AT5G05390, AT3G09220, AT2G37040, AT5G60020, AT2G30210, AT2G40370	2.80611	1	0.331004	0.316305	213
GOTERM_BP_DIRECT	GO:0007018~microtubule-based movement	16	0.407747	0.0300417	AT1G12430, AT5G27950, AT5G47820, AT4G39050, AT5G27550, AT3G16060, AT5G65460, AT5G54670, AT2G47500, AT3G16630, AT3G12020, AT3G45850, AT5G65930, AT5G10470, AT1G01950, AT4G14330	1.77617	1	0.333532	0.318721	214
GOTERM_BP_DIRECT	GO:0009791~post-embryonic development	16	0.407747	0.0300417	AT4G22140, AT1G62750, AT4G27630, AT3G02660, AT3G51550, AT5G64050, AT4G04350, AT5G49030, AT5G16715, AT3G16640, AT2G25840, AT4G39100, AT4G13780, AT4G33650, AT3G46290, AT5G54380	1.77617	1	0.333532	0.318721	215
GOTERM_BP_DIRECT	GO:0006816~calcium ion transport	11	0.280326	0.0306124	AT3G51480, AT4G37270, AT4G35290, AT1G64150, AT4G00900, AT4G35920, AT1G42540, AT3G13320, AT5G36290, AT1G05200, AT4G03560	2.08876	1	0.338295	0.323272	216
GOTERM_BP_DIRECT	GO:0009636~response to toxic substance	8	0.203874	0.0315643	AT2G03800, AT5G41370, AT4G37270, AT5G02790, AT5G35750, AT4G15480, AT3G55040, AT3G20390	2.50981	1	0.341532	0.326365	217
GOTERM_BP_DIRECT	GO:0042026~protein refolding	8	0.203874	0.0315643	AT1G55490, AT1G26230, AT1G80030, AT1G28210, AT5G15450, AT5G22060, AT3G13860, AT2G28000	2.50981	1	0.341532	0.326365	218
GOTERM_BP_DIRECT	GO:0010497~plasmodesmata-mediated intercellular transport	8	0.203874	0.0315643	AT3G62020, AT1G43580, AT3G15380, AT1G62360, AT1G08230, AT1G70070, AT1G04520, AT2G15570	2.50981	1	0.341532	0.326365	219
GOTERM_BP_DIRECT	GO:0009785~blue light signaling pathway	8	0.203874	0.0315643	AT3G21150, AT3G45780, AT5G63870, AT5G64330, AT1G54160, AT5G20730, AT4G28880, AT4G38740	2.50981	1	0.341532	0.326365	220
GOTERM_BP_DIRECT	GO:0009626~plant-type hypersensitive response	22	0.560652	0.0319917	AT4G20380, AT1G59870, AT1G29340, AT4G24290, AT1G32540, AT1G28380, AT1G26190, AT5G48380, AT3G01420, AT5G44070, AT5G14930, AT4G37980, AT1G72680, AT4G37990, AT3G45640, AT1G51660, AT5G50260, AT4G37930, AT4G33430, AT3G50930, AT3G12500, AT4G38740	1.58745	1	0.341532	0.326365	221
GOTERM_BP_DIRECT	GO:0008610~lipid biosynthetic process	9	0.229358	0.0320499	AT2G45970, AT3G05630, AT1G02205, AT3G54320, AT2G43710, AT1G54570, AT1G14290, AT3G16785, AT4G34640	2.31933	1	0.341532	0.326365	222
GOTERM_BP_DIRECT	GO:0009813~flavonoid biosynthetic process	9	0.229358	0.0320499	AT5G13930, AT4G25640, AT3G51240, AT3G55120, AT5G07990, AT2G47460, AT2G40890, AT1G43620, AT2G26670	2.31933	1	0.341532	0.326365	223
GOTERM_BP_DIRECT	GO:0030245~cellulose catabolic process	9	0.229358	0.0320499	AT2G32990, AT1G71380, AT1G02800, AT5G49720, AT1G75680, AT4G39010, AT4G02290, AT1G64390, AT1G70710	2.31933	1	0.341532	0.326365	224
GOTERM_BP_DIRECT	GO:0007049~cell cycle	30	0.764526	0.0324499	AT5G52910, AT3G08550, AT5G08080, AT4G02060, AT3G21870, AT5G13840, AT2G18290, AT4G28080, AT2G27970, AT1G78770, AT5G55280, AT1G27920, AT3G05870, AT1G08560, AT1G30690, AT3G51670, AT5G22110, AT2G45080, AT2G34680, AT4G33270, AT2G01910, AT1G49620, AT4G27280, AT3G62980, AT2G26430, AT2G44740, AT1G72160, AT4G33650, AT3G48150, AT2G07690	1.46264	1	0.344258	0.32897	225
GOTERM_BP_DIRECT	GO:0051211~anisotropic cell growth	6	0.152905	0.0344668	AT4G35020, AT1G20090, AT2G22125, AT1G77460, AT4G18570, AT4G16340	3.09244	1	0.357705	0.34182	226
GOTERM_BP_DIRECT	GO:0006086~acetyl-CoA biosynthetic process from pyruvate	6	0.152905	0.0344668	AT5G38710, AT1G48030, AT1G34430, AT1G54220, AT3G25860, AT3G16950	3.09244	1	0.357705	0.34182	227
GOTERM_BP_DIRECT	GO:0010205~photoinhibition	6	0.152905	0.0344668	AT1G13750, AT4G30950, AT1G67740, AT3G15850, AT3G50820, AT4G04020	3.09244	1	0.357705	0.34182	228
GOTERM_BP_DIRECT	GO:0015914~phospholipid transport	6	0.152905	0.0344668	AT1G68710, AT4G36490, AT3G27870, AT3G12740, AT1G17500, AT5G04930	3.09244	1	0.357705	0.34182	229
GOTERM_BP_DIRECT	GO:0032956~regulation of actin cytoskeleton organization	6	0.152905	0.0344668	AT4G35020, AT4G28950, AT1G20090, AT2G17800, AT5G45970, AT3G48040	3.09244	1	0.357705	0.34182	230
GOTERM_BP_DIRECT	GO:0050821~protein stabilization	10	0.254842	0.0378714	AT5G56000, AT5G13650, AT1G79600, AT1G55670, AT5G17710, AT5G61670, AT2G20190, AT2G04030, AT2G28000, AT5G52060	2.12227	1	0.358404	0.342489	231
GOTERM_BP_DIRECT	GO:0080147~root hair cell development	10	0.254842	0.0378714	AT4G21060, AT1G59870, AT3G61440, AT4G31600, AT1G01380, AT1G50460, AT3G29100, AT3G57630, AT1G47840, AT3G14310	2.12227	1	0.358404	0.342489	232
GOTERM_BP_DIRECT	GO:0000272~polysaccharide catabolic process	10	0.254842	0.0378714	AT4G17090, AT1G58370, AT1G09340, AT5G45300, AT5G15870, AT2G32290, AT4G15210, AT5G24090, AT3G23920, AT3G12500	2.12227	1	0.358404	0.342489	233
GOTERM_BP_DIRECT	GO:0006744~ubiquinone biosynthetic process	7	0.178389	0.0382451	AT2G30490, AT1G04920, AT1G19140, AT5G33320, AT1G78510, AT3G24200, AT4G19010	2.65842	1	0.358404	0.342489	234
GOTERM_BP_DIRECT	GO:0009090~homoserine biosynthetic process	4	0.101937	0.0383538	AT3G02020, AT4G19710, AT1G31230, AT5G21060	4.81047	1	0.358404	0.342489	235
GOTERM_BP_DIRECT	GO:0051512~positive regulation of unidimensional cell growth	4	0.101937	0.0383538	AT5G65810, AT1G79620, AT3G49720, AT5G63980	4.81047	1	0.358404	0.342489	236
GOTERM_BP_DIRECT	GO:0019852~L-ascorbic acid metabolic process	4	0.101937	0.0383538	AT4G26850, AT5G38630, AT1G75270, AT5G16710	4.81047	1	0.358404	0.342489	237
GOTERM_BP_DIRECT	GO:1902975~mitotic DNA replication initiation	4	0.101937	0.0383538	AT1G44900, AT5G46280, AT3G55490, AT2G16440	4.81047	1	0.358404	0.342489	238
GOTERM_BP_DIRECT	GO:0019563~glycerol catabolic process	4	0.101937	0.0383538	AT3G55440, AT1G80460, AT3G17770, AT2G21170	4.81047	1	0.358404	0.342489	239
GOTERM_BP_DIRECT	GO:0090391~granum assembly	4	0.101937	0.0383538	AT1G74730, AT1G50900, AT5G08050, AT4G01150	4.81047	1	0.358404	0.342489	240
GOTERM_BP_DIRECT	GO:0033500~carbohydrate homeostasis	4	0.101937	0.0383538	AT2G01830, AT4G35920, AT5G47910, AT1G64060	4.81047	1	0.358404	0.342489	241
GOTERM_BP_DIRECT	GO:0006085~acetyl-CoA biosynthetic process	4	0.101937	0.0383538	AT1G10670, AT1G09430, AT5G49460, AT4G04320	4.81047	1	0.358404	0.342489	242
GOTERM_BP_DIRECT	GO:0015977~carbon fixation	4	0.101937	0.0383538	AT1G53310, AT1G68750, AT3G14940, AT4G04330	4.81047	1	0.358404	0.342489	243
GOTERM_BP_DIRECT	GO:0044206~UMP salvage	4	0.101937	0.0383538	AT4G26510, AT3G27440, AT1G55810, AT3G53900	4.81047	1	0.358404	0.342489	244
GOTERM_BP_DIRECT	GO:0034440~lipid oxidation	4	0.101937	0.0383538	AT1G55020, AT1G67560, AT1G17420, AT3G22400	4.81047	1	0.358404	0.342489	245
GOTERM_BP_DIRECT	GO:0009446~putrescine biosynthetic process	4	0.101937	0.0383538	AT3G05520, AT4G34710, AT5G08170, AT2G27450	4.81047	1	0.358404	0.342489	246
GOTERM_BP_DIRECT	GO:0010731~protein glutathionylation	4	0.101937	0.0383538	AT5G02790, AT1G75270, AT3G55040, AT5G16710	4.81047	1	0.358404	0.342489	247
GOTERM_BP_DIRECT	GO:0042938~dipeptide transport	4	0.101937	0.0383538	AT3G54140, AT1G22540, AT2G02040, AT5G46050	4.81047	1	0.358404	0.342489	248
GOTERM_BP_DIRECT	GO:0042794~plastid rRNA transcription	4	0.101937	0.0383538	AT4G02990, AT5G27740, AT4G00630, AT3G17170	4.81047	1	0.358404	0.342489	249
GOTERM_BP_DIRECT	GO:0006021~inositol biosynthetic process	4	0.101937	0.0383538	AT1G31190, AT5G10170, AT2G22240, AT3G02870	4.81047	1	0.358404	0.342489	250
GOTERM_BP_DIRECT	GO:0010114~response to red light	16	0.407747	0.03846	AT2G34640, AT5G67030, AT2G29090, AT5G24120, AT5G50000, AT5G24470, AT1G69530, AT1G59940, AT3G17040, AT2G37640, AT2G21650, AT1G79600, AT3G48100, AT1G08540, AT2G05100, AT1G79790	1.72315	1	0.358404	0.342489	251
GOTERM_BP_DIRECT	GO:0008272~sulfate transport	5	0.127421	0.0385882	AT2G01830, AT1G23090, AT4G08620, AT3G51895, AT5G10180	3.60785	1	0.358404	0.342489	252
GOTERM_BP_DIRECT	GO:0019430~removal of superoxide radicals	5	0.127421	0.0385882	AT3G10920, AT5G18100, AT2G28190, AT1G08830, AT2G41680	3.60785	1	0.358404	0.342489	253
GOTERM_BP_DIRECT	GO:0009616~RNAi-mediated antiviral immune response	5	0.127421	0.0385882	AT1G48410, AT1G01040, AT5G23570, AT3G49500, AT2G27880	3.60785	1	0.358404	0.342489	254
GOTERM_BP_DIRECT	GO:0010189~vitamin E biosynthetic process	5	0.127421	0.0385882	AT5G04490, AT3G63410, AT1G78620, AT1G74470, AT4G32770	3.60785	1	0.358404	0.342489	255
GOTERM_BP_DIRECT	GO:0032456~endocytic recycling	5	0.127421	0.0385882	AT2G27900, AT1G71270, AT2G20990, AT5G16990, AT3G20290	3.60785	1	0.358404	0.342489	256
GOTERM_BP_DIRECT	GO:0009099~valine biosynthetic process	5	0.127421	0.0385882	AT3G58610, AT5G27410, AT2G31810, AT3G48560, AT5G65780	3.60785	1	0.358404	0.342489	257
GOTERM_BP_DIRECT	GO:0042538~hyperosmotic salinity response	14	0.356779	0.0452373	AT3G55610, AT4G30960, AT5G26751, AT1G05260, AT5G49720, AT1G14920, AT5G46050, AT1G18260, AT1G74520, AT3G20290, AT4G32410, AT1G48605, AT5G01410, AT2G43000	1.77228	1	0.418532	0.399946	258
GOTERM_BP_DIRECT	GO:0072593~reactive oxygen species metabolic process	7	0.178389	0.048428	AT4G34460, AT1G70520, AT5G52210, AT1G66330, AT1G79440, AT5G47910, AT1G64060	2.5255	1	0.444607	0.424863	259
GOTERM_BP_DIRECT	GO:0009969~xyloglucan biosynthetic process	7	0.178389	0.048428	AT5G07720, AT5G62220, AT3G62720, AT2G03220, AT5G20950, AT5G04885, AT2G20370	2.5255	1	0.444607	0.424863	260
GOTERM_BP_DIRECT	GO:0006970~response to osmotic stress	33	0.840979	0.048761	AT5G67030, AT3G02570, AT3G25230, AT2G39760, AT4G14605, AT2G38470, AT3G23830, AT5G67590, AT1G35910, AT2G18250, AT3G62770, AT3G19420, AT5G35750, AT1G50460, AT4G18780, AT4G34710, AT1G77120, AT2G41560, AT1G78290, AT1G58340, AT1G32070, AT1G35720, AT4G02590, AT1G02730, AT5G38710, AT3G17510, AT1G53300, AT3G45640, AT5G50260, AT1G47840, AT2G43850, AT4G33950, AT5G54160	1.38441	1	0.445948	0.426145	261
GOTERM_BP_DIRECT	GO:0035556~intracellular signal transduction	26	0.662589	0.04982	AT5G47540, AT4G23160, AT1G35670, AT3G04910, AT5G18940, AT1G10210, AT3G01090, AT2G41140, AT3G48260, AT3G05630, AT1G78290, AT5G24430, AT1G12580, AT1G70520, AT4G23650, AT4G09570, AT3G17850, AT5G09890, AT1G76040, AT3G51630, AT3G51850, AT4G33950, AT3G16785, AT4G14350, AT2G20470, AT5G20930	1.45433	1	0.448676	0.428751	262
GOTERM_BP_DIRECT	GO:0009585~red, far-red light phototransduction	14	0.356779	0.0511893	AT2G34640, AT1G02090, AT5G17990, AT5G14250, AT5G42970, AT5G63870, AT5G48150, AT2G18790, AT5G63310, AT2G46370, AT4G18130, AT4G16780, AT4G38740, AT2G26670	1.74172	1	0.448676	0.428751	263
GOTERM_BP_DIRECT	GO:0016051~carbohydrate biosynthetic process	3	0.0764526	0.0522546	AT5G51830, AT1G66430, AT3G55800	7.2157	1	0.448676	0.428751	264
GOTERM_BP_DIRECT	GO:0033614~chloroplast proton-transporting ATP synthase complex assembly	3	0.0764526	0.0522546	AT3G29185, AT4G34090, AT2G31040	7.2157	1	0.448676	0.428751	265
GOTERM_BP_DIRECT	GO:0045488~pectin metabolic process	3	0.0764526	0.0522546	AT5G65810, AT3G49720, AT3G29090	7.2157	1	0.448676	0.428751	266
GOTERM_BP_DIRECT	GO:0010289~homogalacturonan biosynthetic process	3	0.0764526	0.0522546	AT3G25140, AT3G61130, AT1G78240	7.2157	1	0.448676	0.428751	267
GOTERM_BP_DIRECT	GO:0019285~glycine betaine biosynthetic process from choline	3	0.0764526	0.0522546	AT3G48170, AT4G29890, AT1G74920	7.2157	1	0.448676	0.428751	268
GOTERM_BP_DIRECT	GO:0042939~tripeptide transport	3	0.0764526	0.0522546	AT3G54140, AT2G02040, AT5G46050	7.2157	1	0.448676	0.428751	269
GOTERM_BP_DIRECT	GO:0080005~photosystem stoichiometry adjustment	3	0.0764526	0.0522546	AT4G27800, AT1G67840, AT1G64860	7.2157	1	0.448676	0.428751	270
GOTERM_BP_DIRECT	GO:0046506~sulfolipid biosynthetic process	3	0.0764526	0.0522546	AT4G33030, AT3G56040, AT5G01220	7.2157	1	0.448676	0.428751	271
GOTERM_BP_DIRECT	GO:0071457~cellular response to ozone	3	0.0764526	0.0522546	AT5G18100, AT2G28190, AT1G08830	7.2157	1	0.448676	0.428751	272
GOTERM_BP_DIRECT	GO:0030203~glycosaminoglycan metabolic process	3	0.0764526	0.0522546	AT1G05590, AT3G55260, AT1G65590	7.2157	1	0.448676	0.428751	273
GOTERM_BP_DIRECT	GO:0010036~response to boron-containing substance	3	0.0764526	0.0522546	AT2G47160, AT5G42080, AT4G10380	7.2157	1	0.448676	0.428751	274
GOTERM_BP_DIRECT	GO:0071461~cellular response to redox state	3	0.0764526	0.0522546	AT1G70370, AT5G24400, AT1G64860	7.2157	1	0.448676	0.428751	275
GOTERM_BP_DIRECT	GO:0043255~regulation of carbohydrate biosynthetic process	3	0.0764526	0.0522546	AT5G05170, AT1G05850, AT1G12840	7.2157	1	0.448676	0.428751	276
GOTERM_BP_DIRECT	GO:0034628~'de novo' NAD biosynthetic process from aspartate	3	0.0764526	0.0522546	AT4G39830, AT5G50210, AT5G14760	7.2157	1	0.448676	0.428751	277
GOTERM_BP_DIRECT	GO:0046167~glycerol-3-phosphate biosynthetic process	3	0.0764526	0.0522546	AT1G80460, AT5G40610, AT2G21370	7.2157	1	0.448676	0.428751	278
GOTERM_BP_DIRECT	GO:0010154~fruit development	10	0.254842	0.0528108	AT4G09140, AT4G34460, AT4G15900, AT5G53200, AT2G45190, AT5G02030, AT5G37020, AT5G52210, AT5G60910, AT1G14720	2.00436	1	0.450212	0.430219	279
GOTERM_BP_DIRECT	GO:0006891~intra-Golgi vesicle-mediated transport	10	0.254842	0.0528108	AT5G11980, AT2G36900, AT1G60970, AT1G62020, AT5G54750, AT3G29100, AT1G73430, AT5G16300, AT3G18480, AT4G31480	2.00436	1	0.450212	0.430219	280
GOTERM_BP_DIRECT	GO:0048509~regulation of meristem development	5	0.127421	0.0541457	AT2G01830, AT1G08230, AT5G35750, AT2G27100, AT2G15570	3.27987	1	0.456699	0.436419	281
GOTERM_BP_DIRECT	GO:0046294~formaldehyde catabolic process	5	0.127421	0.0541457	AT5G42250, AT1G22440, AT1G32780, AT1G77120, AT5G43940	3.27987	1	0.456699	0.436419	282
GOTERM_BP_DIRECT	GO:0070370~cellular heat acclimation	5	0.127421	0.0541457	AT3G25230, AT5G48570, AT4G15802, AT2G38470, AT3G15840	3.27987	1	0.456699	0.436419	283
GOTERM_BP_DIRECT	GO:0009738~abscisic acid-activated signaling pathway	45	1.14679	0.0548204	AT4G28950, AT1G15520, AT3G02570, AT3G08550, AT1G71960, AT5G14420, AT3G18040, AT1G48590, AT2G38310, AT1G70810, AT3G17980, AT5G52210, AT2G26980, AT3G01090, AT1G54160, AT3G48040, AT5G46220, AT5G23720, AT5G19680, AT2G17800, AT1G05470, AT4G00630, AT3G29320, AT3G51550, AT5G63980, AT1G66240, AT4G23650, AT1G51940, AT1G64060, AT5G10720, AT4G21350, AT2G30360, AT4G34460, AT1G53300, AT3G45640, AT1G01360, AT5…	1.29883	1	0.460762	0.440301	284
GOTERM_BP_DIRECT	GO:0009744~response to sucrose	18	0.458716	0.0554919	AT1G15440, AT4G00630, AT3G54320, AT1G16880, AT4G34160, AT1G74670, AT4G34590, AT4G37680, AT1G69780, AT5G04140, AT1G28330, AT1G61800, AT4G01900, AT1G77120, AT1G42970, AT4G35300, AT1G20950, AT1G21400	1.58394	1	0.463674	0.443084	285
GOTERM_BP_DIRECT	GO:0009742~brassinosteroid mediated signaling pathway	21	0.535168	0.0558666	AT1G63500, AT1G34210, AT4G30610, AT3G51550, AT1G71830, AT1G18740, AT4G08950, AT2G30980, AT5G46570, AT1G78700, AT4G39400, AT4G35230, AT3G61460, AT4G03080, AT2G01950, AT5G59010, AT1G75080, AT4G33430, AT3G46290, AT4G38740, AT5G54380	1.5153	1	0.463674	0.443084	286
GOTERM_BP_DIRECT	GO:0008654~phospholipid biosynthetic process	9	0.229358	0.0559439	AT5G60620, AT1G13560, AT4G00400, AT3G11430, AT2G38110, AT5G10170, AT1G80860, AT5G40610, AT2G22240	2.09488	1	0.463674	0.443084	287
GOTERM_BP_DIRECT	GO:0042147~retrograde transport, endosome to Golgi	9	0.229358	0.0559439	AT1G75850, AT2G27900, AT1G71270, AT3G47810, AT3G61480, AT3G29100, AT5G16990, AT5G01430, AT2G01070	2.09488	1	0.463674	0.443084	288
GOTERM_BP_DIRECT	GO:0016125~sterol metabolic process	11	0.280326	0.0572002	AT5G05690, AT3G50660, AT4G36380, AT5G36110, AT2G29090, AT3G07020, AT5G42650, AT3G19270, AT3G30180, AT4G19230, AT1G43620	1.88983	1	0.467441	0.446683	289
GOTERM_BP_DIRECT	GO:0009911~positive regulation of flower development	11	0.280326	0.0572002	AT4G22140, AT4G39400, AT2G45650, AT4G04885, AT5G05690, AT1G10670, AT2G33810, AT1G65480, AT5G08370, AT5G60910, AT1G68050	1.88983	1	0.467441	0.446683	290
GOTERM_BP_DIRECT	GO:0070588~calcium ion transmembrane transport	8	0.203874	0.0585756	AT2G28260, AT1G64150, AT1G35720, AT4G35920, AT2G41560, AT5G51050, AT3G63380, AT4G37640	2.22022	1	0.467441	0.446683	291
GOTERM_BP_DIRECT	GO:0009693~ethylene biosynthetic process	8	0.203874	0.0585756	AT1G02500, AT1G80360, AT1G01480, AT1G48420, AT3G51770, AT1G05010, AT1G31340, AT4G11280	2.22022	1	0.467441	0.446683	292
GOTERM_BP_DIRECT	GO:0009664~plant-type cell wall organization	15	0.382263	0.059107	AT2G39700, AT2G03090, AT2G40610, AT3G29100, AT3G49720, AT1G31420, AT1G69530, AT2G37640, AT2G41480, AT5G57560, AT5G65810, AT2G46710, AT5G02010, AT2G28950, AT5G04310	1.66516	1	0.467441	0.446683	293
GOTERM_BP_DIRECT	GO:0010540~basipetal auxin transport	6	0.152905	0.0594585	AT1G12110, AT5G47750, AT3G27580, AT4G30960, AT3G28860, AT2G47000	2.70589	1	0.467441	0.446683	294
GOTERM_BP_DIRECT	GO:0043069~negative regulation of programmed cell death	7	0.178389	0.060126	AT4G20380, AT5G47910, AT3G54360, AT2G41560, AT3G11820, AT2G34770, AT1G64060	2.40523	1	0.467441	0.446683	295
GOTERM_BP_DIRECT	GO:0033356~UDP-L-arabinose metabolic process	4	0.101937	0.0603149	AT3G02230, AT5G15650, AT5G52560, AT5G16510	4.12326	1	0.467441	0.446683	296
GOTERM_BP_DIRECT	GO:0006654~phosphatidic acid biosynthetic process	4	0.101937	0.0603149	AT3G05630, AT4G24160, AT3G16785, AT4G30580	4.12326	1	0.467441	0.446683	297
GOTERM_BP_DIRECT	GO:0006107~oxaloacetate metabolic process	4	0.101937	0.0603149	AT5G58330, AT5G43330, AT5G12040, AT1G04410	4.12326	1	0.467441	0.446683	298
GOTERM_BP_DIRECT	GO:0019264~glycine biosynthetic process from serine	4	0.101937	0.0603149	AT1G36370, AT4G13930, AT5G26780, AT4G37930	4.12326	1	0.467441	0.446683	299
GOTERM_BP_DIRECT	GO:1990937~xylan acetylation	4	0.101937	0.0603149	AT2G34410, AT3G06550, AT5G01360, AT2G40320	4.12326	1	0.467441	0.446683	300
GOTERM_BP_DIRECT	GO:0009805~coumarin biosynthetic process	4	0.101937	0.0603149	AT4G34050, AT1G28680, AT2G40890, AT3G13610	4.12326	1	0.467441	0.446683	301
GOTERM_BP_DIRECT	GO:0007231~osmosensory signaling pathway	4	0.101937	0.0603149	AT2G01830, AT4G35920, AT5G47910, AT1G64060	4.12326	1	0.467441	0.446683	302
GOTERM_BP_DIRECT	GO:0010021~amylopectin biosynthetic process	4	0.101937	0.0603149	AT5G24300, AT2G39930, AT2G36390, AT3G01180	4.12326	1	0.467441	0.446683	303
GOTERM_BP_DIRECT	GO:0033014~tetrapyrrole biosynthetic process	4	0.101937	0.0603149	AT3G53570, AT2G30390, AT4G24740, AT1G09940	4.12326	1	0.467441	0.446683	304
GOTERM_BP_DIRECT	GO:0006564~L-serine biosynthetic process	4	0.101937	0.0603149	AT1G17745, AT1G18640, AT2G17630, AT4G34200	4.12326	1	0.467441	0.446683	305
GOTERM_BP_DIRECT	GO:0006546~glycine catabolic process	4	0.101937	0.0603149	AT5G64813, AT2G20860, AT4G33010, AT1G11860	4.12326	1	0.467441	0.446683	306
GOTERM_BP_DIRECT	GO:0046655~folic acid metabolic process	4	0.101937	0.0603149	AT1G36370, AT4G13930, AT5G26780, AT4G37930	4.12326	1	0.467441	0.446683	307
GOTERM_BP_DIRECT	GO:0007205~protein kinase C-activating G protein-coupled receptor signaling pathway	4	0.101937	0.0603149	AT4G30340, AT5G63770, AT2G20900, AT5G57690	4.12326	1	0.467441	0.446683	308
GOTERM_BP_DIRECT	GO:0009828~plant-type cell wall loosening	10	0.254842	0.0615427	AT2G39700, AT2G03090, AT1G73360, AT3G45970, AT2G40610, AT4G28250, AT1G69530, AT4G39010, AT2G28950, AT2G37640	1.95019	1	0.475412	0.454301	309
GOTERM_BP_DIRECT	GO:0045490~pectin catabolic process	21	0.535168	0.066338	AT3G49220, AT5G19730, AT5G47500, AT1G67750, AT3G53190, AT3G59010, AT3G55140, AT3G05620, AT4G24780, AT5G53370, AT1G53840, AT1G02810, AT4G13710, AT5G09760, AT3G43270, AT2G26440, AT3G14310, AT5G04310, AT3G29090, AT3G54920, AT2G45220	1.48559	1	0.510803	0.488119	310
GOTERM_BP_DIRECT	GO:0009266~response to temperature stimulus	12	0.30581	0.068639	AT2G34640, AT2G18790, AT5G05580, AT5G23720, AT1G52740, AT2G22540, AT3G29320, AT3G12580, AT5G46910, AT4G32770, AT2G33680, AT5G56040	1.76711	1	0.526821	0.503426	311
GOTERM_BP_DIRECT	GO:0010075~regulation of meristem growth	8	0.203874	0.069993	AT4G17090, AT5G19740, AT5G65700, AT5G03150, AT4G24190, AT1G52150, AT3G23920, AT2G26670	2.13799	1	0.535491	0.511712	312
GOTERM_BP_DIRECT	GO:0010337~regulation of salicylic acid metabolic process	5	0.127421	0.0725759	AT1G72680, AT1G28380, AT1G05850, AT4G13040, AT5G44070	3.00654	1	0.551716	0.527216	313
GOTERM_BP_DIRECT	GO:0006596~polyamine biosynthetic process	5	0.127421	0.0725759	AT3G02470, AT5G53120, AT5G19530, AT4G34710, AT5G08170	3.00654	1	0.551716	0.527216	314
GOTERM_BP_DIRECT	GO:0031145~anaphase-promoting complex-dependent catabolic process	7	0.178389	0.0733545	AT4G33270, AT5G13840, AT3G05870, AT2G18290, AT4G22910, AT1G78770, AT3G48150	2.29591	1	0.552357	0.527828	315
GOTERM_BP_DIRECT	GO:0006012~galactose metabolic process	7	0.178389	0.0733545	AT3G10700, AT1G60470, AT1G12780, AT3G06580, AT4G10960, AT2G47180, AT4G33670	2.29591	1	0.552357	0.527828	316
GOTERM_BP_DIRECT	GO:0001522~pseudouridine synthesis	7	0.178389	0.0733545	AT3G06950, AT2G39140, AT5G14460, AT3G03920, AT5G51140, AT4G21770, AT1G76050	2.29591	1	0.552357	0.527828	317
GOTERM_BP_DIRECT	GO:0006644~phospholipid metabolic process	6	0.152905	0.0749675	AT1G13750, AT3G54950, AT3G02600, AT2G06925, AT3G05510, AT4G04020	2.54672	1	0.562728	0.537739	318
GOTERM_BP_DIRECT	GO:0006995~cellular response to nitrogen starvation	12	0.30581	0.0774646	AT3G05630, AT1G79600, AT4G15920, AT4G35090, AT1G54570, AT5G50260, AT1G62040, AT5G38480, AT2G47880, AT1G06830, AT4G21120, AT5G45380	1.73177	1	0.579649	0.553908	319
GOTERM_BP_DIRECT	GO:0006397~mRNA processing	37	0.942915	0.0779494	AT4G24770, AT4G04885, AT1G08370, AT1G08070, AT5G16140, AT5G17990, AT5G14580, AT3G06790, AT1G32580, AT4G01037, AT5G61030, AT5G23290, AT2G37220, AT5G48150, AT5G04050, AT2G20020, AT1G43190, AT4G36690, AT1G17370, AT4G18460, AT1G70070, AT1G23400, AT2G29210, AT2G06990, AT4G24740, AT1G11290, AT5G49510, AT3G09650, AT3G17040, AT3G52380, AT1G11430, AT2G35130, AT3G20930, AT5G60870, AT2G27100, AT2G02980, AT4…	1.30235	1	0.581454	0.555633	320
GOTERM_BP_DIRECT	GO:0010089~xylem development	10	0.254842	0.0816179	AT4G08150, AT4G03210, AT5G64080, AT1G62990, AT5G05340, AT5G02030, AT1G79430, AT5G61480, AT5G64530, AT5G60690	1.85018	1	0.606922	0.57997	321
GOTERM_BP_DIRECT	GO:0080022~primary root development	11	0.280326	0.0848527	AT1G69780, AT5G27740, AT5G10250, AT4G00630, AT3G17170, AT1G35720, AT2G21170, AT3G01090, AT5G65020, AT4G10270, AT4G24670	1.76384	1	0.616667	0.589282	322
GOTERM_BP_DIRECT	GO:0009926~auxin polar transport	11	0.280326	0.0848527	AT5G13930, AT3G14370, AT4G33090, AT1G59870, AT3G28860, AT5G19530, AT2G36910, AT1G15690, AT1G70940, AT2G38120, AT2G47000	1.76384	1	0.616667	0.589282	323
GOTERM_BP_DIRECT	GO:0008152~metabolic process	11	0.280326	0.0848527	AT5G01930, AT2G20680, AT4G20050, AT5G22300, AT5G17840, AT4G01900, AT5G13690, AT5G12040, AT3G54140, AT2G34470, AT2G24395	1.76384	1	0.616667	0.589282	324
GOTERM_BP_DIRECT	GO:0016123~xanthophyll biosynthetic process	4	0.101937	0.0868035	AT5G67030, AT1G31800, AT3G24200, AT5G57030	3.60785	1	0.616667	0.589282	325
GOTERM_BP_DIRECT	GO:0006565~L-serine catabolic process	4	0.101937	0.0868035	AT1G36370, AT4G13930, AT5G26780, AT4G37930	3.60785	1	0.616667	0.589282	326
GOTERM_BP_DIRECT	GO:0009902~chloroplast relocation	4	0.101937	0.0868035	AT3G25690, AT3G02570, AT5G55280, AT1G68050	3.60785	1	0.616667	0.589282	327
GOTERM_BP_DIRECT	GO:0016120~carotene biosynthetic process	4	0.101937	0.0868035	AT4G14210, AT3G24200, AT5G61670, AT5G57030	3.60785	1	0.616667	0.589282	328
GOTERM_BP_DIRECT	GO:0010190~cytochrome b6f complex assembly	4	0.101937	0.0868035	AT3G26710, AT5G52110, AT5G36120, AT5G54290	3.60785	1	0.616667	0.589282	329
GOTERM_BP_DIRECT	GO:0015976~carbon utilization	4	0.101937	0.0868035	AT5G65810, AT3G01500, AT3G49720, AT5G14740	3.60785	1	0.616667	0.589282	330
GOTERM_BP_DIRECT	GO:0052325~cell wall pectin biosynthetic process	4	0.101937	0.0868035	AT3G01040, AT3G21190, AT5G41040, AT3G26370	3.60785	1	0.616667	0.589282	331
GOTERM_BP_DIRECT	GO:0031222~arabinan catabolic process	4	0.101937	0.0868035	AT5G10560, AT1G78060, AT5G64570, AT1G02640	3.60785	1	0.616667	0.589282	332
GOTERM_BP_DIRECT	GO:0006561~proline biosynthetic process	4	0.101937	0.0868035	AT1G79900, AT5G14800, AT3G55610, AT2G43000	3.60785	1	0.616667	0.589282	333
GOTERM_BP_DIRECT	GO:0052546~cell wall pectin metabolic process	4	0.101937	0.0868035	AT5G15490, AT1G18580, AT1G15690, AT4G00740	3.60785	1	0.616667	0.589282	334
GOTERM_BP_DIRECT	GO:0009247~glycolipid biosynthetic process	4	0.101937	0.0868035	AT4G33030, AT5G01220, AT5G20410, AT4G31780	3.60785	1	0.616667	0.589282	335
GOTERM_BP_DIRECT	GO:0071329~cellular response to sucrose stimulus	4	0.101937	0.0868035	AT2G01830, AT2G36390, AT2G28190, AT1G08830	3.60785	1	0.616667	0.589282	336
GOTERM_BP_DIRECT	GO:0045036~protein targeting to chloroplast	7	0.178389	0.088104	AT5G50920, AT5G40160, AT5G49910, AT5G24650, AT4G02510, AT4G32250, AT4G26670	2.19608	1	0.622014	0.594392	337
GOTERM_BP_DIRECT	GO:0010498~proteasomal protein catabolic process	7	0.178389	0.088104	AT4G33520, AT4G15160, AT3G22630, AT4G15165, AT2G27020, AT5G21930, AT5G66140	2.19608	1	0.622014	0.594392	338
GOTERM_BP_DIRECT	GO:0030154~cell differentiation	34	0.866463	0.0886332	AT2G34710, AT3G54010, AT3G08550, AT1G65480, AT4G28650, AT3G02310, AT5G61510, AT1G73360, AT2G22540, AT5G57620, AT2G20300, AT5G61850, AT5G53200, AT4G34190, AT1G78570, AT5G45600, AT3G54810, AT4G17090, AT1G18800, AT2G33810, AT1G05470, AT5G60690, AT2G19520, AT3G23920, AT2G45650, AT5G65700, AT1G48410, AT5G10480, AT1G01380, AT3G15030, AT1G52150, AT4G36920, AT5G60910, AT4G37750	1.30497	1	0.622014	0.594392	339
GOTERM_BP_DIRECT	GO:2000377~regulation of reactive oxygen species metabolic process	9	0.229358	0.0888591	AT2G32010, AT1G47260, AT4G00630, AT2G46370, AT4G33950, AT1G14920, AT2G43000, AT4G01370, AT5G14920	1.91004	1	0.622014	0.594392	340
GOTERM_BP_DIRECT	GO:0008299~isoprenoid biosynthetic process	9	0.229358	0.0888591	AT3G02780, AT1G04920, AT4G38460, AT5G33320, AT1G78510, AT5G62790, AT4G36810, AT4G34640, AT1G76490	1.91004	1	0.622014	0.594392	341
GOTERM_BP_DIRECT	GO:1901141~regulation of lignin biosynthetic process	5	0.127421	0.0937474	AT1G61590, AT3G16340, AT1G66230, AT3G55580, AT4G12350	2.77527	1	0.628051	0.600161	342
GOTERM_BP_DIRECT	GO:0046104~thymidine metabolic process	3	0.0764526	0.0949838	AT3G46940, AT1G59870, AT3G07800	5.41178	1	0.628051	0.600161	343
GOTERM_BP_DIRECT	GO:0071260~cellular response to mechanical stimulus	3	0.0764526	0.0949838	AT4G35920, AT4G18570, AT1G05200	5.41178	1	0.628051	0.600161	344
GOTERM_BP_DIRECT	GO:0033306~phytol metabolic process	3	0.0764526	0.0949838	AT5G17380, AT1G78620, AT1G54570	5.41178	1	0.628051	0.600161	345
GOTERM_BP_DIRECT	GO:0009226~nucleotide-sugar biosynthetic process	3	0.0764526	0.0949838	AT2G27860, AT5G52560, AT1G08200	5.41178	1	0.628051	0.600161	346
GOTERM_BP_DIRECT	GO:1905157~positive regulation of photosynthesis	3	0.0764526	0.0949838	AT4G04850, AT5G65810, AT3G49720	5.41178	1	0.628051	0.600161	347
GOTERM_BP_DIRECT	GO:0046034~ATP metabolic process	3	0.0764526	0.0949838	AT1G78900, AT1G76030, AT4G38510	5.41178	1	0.628051	0.600161	348
GOTERM_BP_DIRECT	GO:0043447~alkane biosynthetic process	3	0.0764526	0.0949838	AT1G02205, AT2G32720, AT5G57800	5.41178	1	0.628051	0.600161	349
GOTERM_BP_DIRECT	GO:0072699~protein localization to cortical microtubule cytoskeleton	3	0.0764526	0.0949838	AT2G22125, AT1G77460, AT4G18570	5.41178	1	0.628051	0.600161	350
GOTERM_BP_DIRECT	GO:0009067~aspartate family amino acid biosynthetic process	3	0.0764526	0.0949838	AT3G02020, AT4G19710, AT1G31230	5.41178	1	0.628051	0.600161	351
GOTERM_BP_DIRECT	GO:0070681~glutaminyl-tRNAGln biosynthesis via transamidation	3	0.0764526	0.0949838	AT3G25660, AT1G48520, AT4G32915	5.41178	1	0.628051	0.600161	352
GOTERM_BP_DIRECT	GO:0030187~melatonin biosynthetic process	3	0.0764526	0.0949838	AT1G32070, AT1G26220, AT5G54160	5.41178	1	0.628051	0.600161	353
GOTERM_BP_DIRECT	GO:0030259~lipid glycosylation	3	0.0764526	0.0949838	AT3G07020, AT1G43620, AT5G04500	5.41178	1	0.628051	0.600161	354
GOTERM_BP_DIRECT	GO:0000949~aromatic amino acid family catabolic process to alcohol via Ehrlich pathway	3	0.0764526	0.0949838	AT5G54960, AT5G01330, AT5G01320	5.41178	1	0.628051	0.600161	355
GOTERM_BP_DIRECT	GO:0005977~glycogen metabolic process	3	0.0764526	0.0949838	AT2G39930, AT5G17310, AT3G03250	5.41178	1	0.628051	0.600161	356
GOTERM_BP_DIRECT	GO:1901135~carbohydrate derivative metabolic process	3	0.0764526	0.0949838	AT5G52190, AT5G66420, AT3G54690	5.41178	1	0.628051	0.600161	357
GOTERM_BP_DIRECT	GO:0007639~homeostasis of number of meristem cells	3	0.0764526	0.0949838	AT2G23950, AT5G45780, AT1G60800	5.41178	1	0.628051	0.600161	358
GOTERM_BP_DIRECT	GO:0043489~RNA stabilization	3	0.0764526	0.0949838	AT4G24770, AT1G71720, AT4G31850	5.41178	1	0.628051	0.600161	359
GOTERM_BP_DIRECT	GO:0006563~L-serine metabolic process	3	0.0764526	0.0949838	AT5G26780, AT4G37930, AT1G18640	5.41178	1	0.628051	0.600161	360
GOTERM_BP_DIRECT	GO:0030705~cytoskeleton-dependent intracellular transport	3	0.0764526	0.0949838	AT1G12430, AT5G47820, AT1G01950	5.41178	1	0.628051	0.600161	361
GOTERM_BP_DIRECT	GO:0010218~response to far red light	12	0.30581	0.0971576	AT2G34640, AT2G18790, AT1G48410, AT5G24120, AT3G28860, AT5G24470, AT2G39940, AT2G05100, AT1G14920, AT4G14130, AT1G79790, AT4G16780	1.66516	1	0.64065	0.6122	362

## Sheet: Sheet 5
down-regulated cellular component (CC) details
Category	Term	Count	%	PValue	Genes	Fold Enrichment	Bonferroni	Benjamini	FDR	Column1
GOTERM_CC_DIRECT	GO:0009507~chloroplast	1420	36.1876	5.92493e-200	AT3G52150, AT1G80560, AT3G52155, AT5G42650, AT2G36250, AT2G17972, AT1G50900, AT1G35510, AT1G66250, AT4G01690, AT1G29070, AT4G13430, AT3G46940, AT1G61800, AT1G79560, AT1G60950, AT5G09820, AT5G43745, AT5G22800, AT1G76050, AT4G38970, AT1G24610, AT2G24020, AT1G11790, AT4G02530, AT3G57610, AT5G43750, AT1G09210, AT5G19620, AT5G19860, AT5G63100, AT5G65760, AT2G38680, AT3G22970, AT5G10820, AT2G13360, AT4…	2.04687	2.99209e-197	2.99209e-197	2.68992e-197	1
GOTERM_CC_DIRECT	GO:0009570~chloroplast stroma	380	9.684	2.03834e-131	AT3G01480, AT5G24300, AT3G01120, AT3G52150, AT1G55480, AT4G16390, AT1G80560, AT1G08250, AT1G09340, AT2G28190, AT3G54210, AT2G36250, AT1G50900, AT5G14740, AT2G37220, AT4G13430, AT1G26230, AT3G18110, AT1G60950, AT5G35790, AT3G48560, AT1G79440, AT5G09820, AT5G55280, AT4G14880, AT1G70070, AT2G42130, AT1G23400, AT5G22800, AT4G38970, AT2G24020, AT4G37640, AT4G02530, AT1G11790, AT3G57610, AT1G43800, AT1…	3.68385	1.02936e-128	5.14681e-129	4.62703e-129	2
GOTERM_CC_DIRECT	GO:0009941~chloroplast envelope	294	7.49235	1.86155e-97	AT5G67030, AT3G03780, AT3G52150, AT1G55480, AT1G80560, AT1G09340, AT5G18660, AT5G42650, AT3G54210, AT1G50900, AT5G14740, AT4G01690, AT2G37220, AT5G05580, AT1G26230, AT1G79560, AT3G47470, AT1G42960, AT5G54190, AT5G43745, AT4G38970, AT2G24020, AT4G31780, AT4G02530, AT3G53130, AT1G55490, AT3G24590, AT5G24650, AT3G52960, AT5G49970, AT5G19620, AT4G22840, AT3G17040, AT1G11430, AT1G55930, AT1G52510, AT5…	3.59098	9.40085e-95	3.13362e-95	2.81715e-95	3
GOTERM_CC_DIRECT	GO:0005829~cytosol	809	20.6167	4.79308e-96	AT3G52150, AT1G80560, AT2G39760, AT3G17390, AT4G01690, AT3G23830, AT2G15790, AT1G23760, AT1G60710, AT2G31800, AT5G22800, AT4G38970, AT2G24020, AT4G02530, AT1G32470, AT3G09770, AT2G39770, AT2G13360, AT1G22440, AT3G18000, AT4G28706, AT2G31810, AT4G38740, AT4G26530, AT1G10670, AT3G06035, AT1G08390, AT3G47810, AT3G19340, AT1G78010, AT1G79340, AT1G44446, AT5G21930, AT1G30270, AT4G02510, AT1G35720, AT1…	1.99542	2.42051e-93	6.05126e-94	5.44015e-94	4
GOTERM_CC_DIRECT	GO:0009536~plastid	343	8.74108	1.45416e-61	AT5G67030, AT5G19990, AT2G35720, AT5G47540, AT5G24300, AT5G42770, AT1G80560, AT5G18660, AT5G42650, AT1G71720, AT5G62140, AT5G20060, AT5G14740, AT4G01690, AT4G13430, AT5G13640, AT5G54750, AT5G60640, AT1G79560, AT5G52450, AT1G42960, AT5G55280, AT5G20500, AT5G43745, AT4G31780, AT3G57610, AT5G24650, AT3G52960, AT5G43750, AT5G49970, AT5G19620, AT5G17560, AT5G19860, AT1G25280, AT1G14700, AT1G55930, AT4…	2.46632	7.3435e-59	1.4687e-59	1.32038e-59	5
GOTERM_CC_DIRECT	GO:0005886~plasma membrane	822	20.948	3.45836e-61	AT5G14180, AT3G17390, AT1G66250, AT2G15790, AT5G52210, AT1G79560, AT2G26680, AT1G77380, AT4G38970, AT4G28940, AT4G28700, AT3G09770, AT1G70520, AT3G20790, AT2G13360, AT4G35230, AT4G35470, AT5G53550, AT5G55730, AT5G04140, AT3G07360, AT3G28040, AT4G38740, AT4G28950, AT3G06035, AT2G41820, AT1G68690, AT2G15570, AT4G34150, AT5G06530, AT3G19340, AT1G79340, AT1G53390, AT4G35000, AT4G38510, AT4G10380, AT4…	1.69628	1.74647e-58	2.91078e-59	2.61682e-59	6
GOTERM_CC_DIRECT	GO:0009535~chloroplast thylakoid membrane	213	5.42813	2.48908e-60	AT1G64510, AT3G01480, AT2G30390, AT3G52150, AT1G55480, AT5G42650, AT2G36250, AT2G17972, AT1G50900, AT5G14740, AT1G78915, AT2G37220, AT1G19150, AT2G05620, AT1G79560, AT3G15520, AT3G47470, AT1G42960, AT5G55280, AT2G24020, AT4G02530, AT3G24590, AT5G43750, AT1G14700, AT2G36145, AT1G73110, AT4G39710, AT5G13410, AT1G20020, AT1G44575, AT3G51510, AT2G45770, AT1G64770, AT1G71500, AT5G64580, AT4G04020, AT2…	3.2333	1.25699e-57	1.79569e-58	1.61435e-58	7
GOTERM_CC_DIRECT	GO:0009534~chloroplast thylakoid	144	3.66972	4.73204e-58	AT3G01480, AT1G55480, AT1G15980, AT1G61520, AT1G67740, AT5G18660, AT5G42650, AT2G36250, AT4G01690, AT2G37220, AT5G64040, AT3G18110, AT2G05620, AT3G46780, AT1G54780, AT1G08520, AT4G37920, AT3G15520, AT3G47470, AT5G54190, AT2G42130, AT1G79040, AT4G02530, AT5G49970, AT1G56500, AT1G14700, AT2G30440, AT1G20020, AT1G79850, AT1G50450, AT1G52230, AT1G44575, AT4G37930, AT5G17170, AT3G50820, AT2G45770, AT5…	4.16606	2.38968e-55	2.9871e-56	2.68543e-56	8
GOTERM_CC_DIRECT	GO:0009579~thylakoid	136	3.46585	3.15816e-52	AT1G64510, AT3G01480, AT1G55480, AT3G52150, AT1G61520, AT5G52970, AT2G28190, AT5G42650, AT2G37220, AT5G64040, AT1G78630, AT2G37190, AT1G54780, AT3G20390, AT1G76450, AT2G05100, AT3G15520, AT3G47470, AT2G42130, AT4G38970, AT1G79040, AT4G02530, AT3G52960, AT1G14700, AT4G28660, AT4G39710, AT5G13410, AT1G20020, AT1G76100, AT5G38410, AT1G52230, AT1G44575, AT2G05990, AT4G17740, AT1G56190, AT3G50820, AT1…	4.0133	1.59487e-49	1.77208e-50	1.59311e-50	9
GOTERM_CC_DIRECT	GO:0005794~Golgi apparatus	314	8.00204	9.68274e-36	AT1G12990, AT1G09580, AT4G21060, AT4G27720, AT3G08550, AT1G09340, AT5G49720, AT2G34070, AT3G18480, AT5G47780, AT3G56070, AT5G62700, AT3G45970, AT5G54750, AT5G05340, AT1G61800, AT5G52210, AT1G36050, AT2G26680, AT5G20500, AT5G46220, AT5G45130, AT4G23490, AT1G09330, AT4G09720, AT1G16560, AT3G23820, AT2G38320, AT2G21540, AT5G61840, AT1G18190, AT1G53840, AT1G51540, AT5G60870, AT1G27450, AT4G19640, AT1…	2.00389	4.88978e-33	4.88978e-34	4.39597e-34	10
GOTERM_CC_DIRECT	GO:0000325~plant-type vacuole	231	5.88685	1.13215e-34	AT1G37130, AT1G09340, AT5G23210, AT5G07090, AT1G60390, AT3G58490, AT3G16850, AT5G13640, AT5G60640, AT1G61800, AT5G52450, AT1G36050, AT4G31300, AT3G48680, AT4G14880, AT1G08480, AT5G24650, AT1G09210, AT4G34700, AT5G19860, AT4G09720, AT5G54400, AT5G65760, AT3G17040, AT1G14700, AT4G35350, AT1G18070, AT4G35230, AT1G53840, AT1G80310, AT1G04430, AT2G30490, AT3G02230, AT1G74210, AT1G21680, AT1G52740, AT3…	2.26018	5.71736e-32	5.1976e-33	4.67269e-33	11
GOTERM_CC_DIRECT	GO:0048046~apoplast	173	4.40877	7.94469e-29	AT3G03780, AT2G28470, AT2G14620, AT1G09340, AT2G28190, AT1G11545, AT3G54050, AT1G62050, AT5G14740, AT1G60390, AT2G36530, AT1G23760, AT1G79720, AT5G09660, AT5G05340, AT3G20270, AT4G37800, AT3G14310, AT4G14880, AT2G28100, AT4G38970, AT3G57610, AT1G55490, AT5G39190, AT1G10460, AT1G17890, AT1G68560, AT3G13080, AT5G06290, AT4G09320, AT2G13360, AT4G39830, AT4G34260, AT3G10080, AT5G10540, AT1G20020, AT5…	2.37228	4.01207e-26	3.34339e-27	3.00574e-27	12
GOTERM_CC_DIRECT	GO:0009505~plant-type cell wall	174	4.43425	2.864e-28	AT3G24480, AT2G28470, AT1G13440, AT3G08550, AT4G01850, AT3G28200, AT3G06130, AT1G05260, AT3G17390, AT3G18080, AT1G74670, AT5G62700, AT3G45970, AT5G05340, AT2G02990, AT3G51740, AT3G14310, AT5G60920, AT4G30690, AT1G12000, AT3G09410, AT5G14450, AT5G22070, AT1G69530, AT5G26670, AT5G62890, AT1G68560, AT3G14290, AT5G28060, AT5G37600, AT3G62360, AT5G03170, AT5G55730, AT5G38410, AT1G27450, AT3G13750, AT4…	2.34246	1.44632e-25	1.11255e-26	1.0002e-26	13
GOTERM_CC_DIRECT	GO:0009543~chloroplast thylakoid lumen	47	1.19776	2.13537e-25	AT3G01480, AT5G45680, AT1G77090, AT4G26555, AT1G20810, AT4G18370, AT1G08550, AT1G12250, AT4G24930, AT5G52970, AT5G46390, AT1G31330, AT5G45040, AT4G09010, AT5G64040, AT2G28605, AT4G05180, AT3G60370, AT3G63540, AT4G23900, AT1G54780, AT4G19830, AT1G76450, AT3G15520, AT2G23670, AT2G43560, AT2G34860, AT4G02530, AT3G05410, AT5G23120, AT1G06680, AT3G55330, AT3G03630, AT5G53490, AT1G03600, AT4G39710, AT5…	5.2536	1.07836e-22	7.70257e-24	6.92469e-24	14
GOTERM_CC_DIRECT	GO:0005737~cytoplasm	913	23.2671	2.44242e-25	AT4G25420, AT1G08370, AT4G26510, AT5G15270, AT2G36250, AT3G17390, AT5G11900, AT1G10210, AT2G15790, AT3G45850, AT1G60710, AT5G52210, AT2G31800, AT2G47140, AT5G45920, AT1G09690, AT3G57610, AT3G09770, AT3G54100, AT1G70520, AT5G54400, AT3G20790, AT2G39770, AT2G38680, AT2G37110, AT4G33050, AT3G44510, AT1G22440, AT5G53550, AT3G18000, AT1G78240, AT4G38740, AT4G26530, AT5G15490, AT1G10670, AT5G19850, AT2…	1.34523	1.23342e-22	8.22282e-24	7.3924e-24	15
GOTERM_CC_DIRECT	GO:0031969~chloroplast membrane	73	1.86035	9.42682e-22	AT2G30390, AT1G55480, AT5G20380, AT1G03160, AT3G27110, AT1G64150, AT3G19490, AT5G04490, AT5G05580, AT3G14110, AT5G04770, AT3G46980, AT5G12470, AT4G33520, AT1G61800, AT3G51820, AT1G08640, AT4G39460, AT5G01220, AT5G05740, AT1G74470, AT3G10600, AT3G53570, AT4G24740, AT3G08640, AT5G43750, AT4G00630, AT3G17040, AT1G55930, AT4G24460, AT1G16720, AT2G21340, AT5G35220, AT5G33320, AT4G25080, AT1G60600, AT3…	3.30399	4.76055e-19	2.97534e-20	2.67486e-20	16
GOTERM_CC_DIRECT	GO:0000139~Golgi membrane	133	3.3894	1.63193e-18	AT4G21060, AT3G05320, AT1G10290, AT3G23430, AT3G18480, AT5G47780, AT5G11980, AT1G18580, AT5G65810, AT1G09610, AT1G32090, AT5G46220, AT3G26370, AT1G09330, AT1G14020, AT4G00750, AT5G16990, AT1G16560, AT1G19430, AT5G64030, AT2G38320, AT2G21540, AT5G61840, AT1G18190, AT1G53840, AT1G78240, AT3G13870, AT4G18030, AT5G01430, AT1G76340, AT1G04430, AT4G33330, AT3G28340, AT3G02350, AT5G22740, AT1G60970, AT3…	2.16122	8.24124e-16	4.84779e-17	4.35821e-17	17
GOTERM_CC_DIRECT	GO:0016020~membrane	879	22.4006	3.34865e-18	AT5G17450, AT1G57540, AT5G17210, AT2G17972, AT2G34070, AT3G20560, AT1G35510, AT1G66250, AT1G61800, AT2G31800, AT5G52450, AT2G26680, AT5G43745, AT5G22800, AT1G77380, AT4G37640, AT4G02530, AT4G00110, AT4G23490, AT5G42660, AT5G43750, AT3G54100, AT1G70520, AT5G54400, AT1G69530, AT5G10820, AT3G23820, AT5G55730, AT3G09780, AT1G78240, AT1G80310, AT3G28040, AT4G28950, AT3G06035, AT1G59740, AT2G41820, AT1…	1.28334	1.69107e-15	9.39482e-17	8.44604e-17	18
GOTERM_CC_DIRECT	GO:0009706~chloroplast inner membrane	52	1.32518	5.14669e-18	AT5G22640, AT5G42130, AT1G32080, AT1G03160, AT5G24020, AT2G37860, AT5G13720, AT1G50740, AT5G12470, AT1G08640, AT1G79560, AT1G42960, AT4G31780, AT5G50920, AT3G26570, AT5G24650, AT4G00630, AT5G17520, AT5G19500, AT1G55930, AT3G63410, AT3G61870, AT1G78560, AT4G32400, AT2G43950, AT4G30950, AT5G16660, AT4G23940, AT1G65260, AT5G64580, AT2G47840, AT1G69390, AT5G62720, AT3G18890, AT1G44446, AT4G33460, AT4…	3.65357	2.59908e-15	1.36794e-16	1.22979e-16	19
GOTERM_CC_DIRECT	GO:0009506~plasmodesma	245	6.24363	7.35211e-18	AT3G03780, AT2G35840, AT1G60030, AT3G24480, AT1G09340, AT4G28250, AT3G17390, AT5G62700, AT3G45970, AT3G51740, AT4G16380, AT2G42010, AT4G35100, AT4G28700, AT1G70520, AT3G59110, AT1G68560, AT5G37600, AT4G35230, AT1G53840, AT2G26430, AT4G16130, AT4G30100, AT4G16370, AT2G30490, AT1G56110, AT2G36910, AT4G34150, AT2G02130, AT1G79340, AT2G47000, AT5G38480, AT4G35000, AT4G16120, AT1G62360, AT5G14030, AT1…	1.70194	3.71282e-15	1.78916e-16	1.60847e-16	20
GOTERM_CC_DIRECT	GO:0005773~vacuole	128	3.26198	7.44008e-18	AT2G28470, AT3G51860, AT5G23210, AT2G25080, AT3G28200, AT1G05260, AT3G55260, AT2G24940, AT5G05340, AT1G22710, AT4G31300, AT2G41560, AT5G20500, AT2G24020, AT4G35100, AT4G01320, AT4G25950, AT5G24650, AT5G19740, AT5G45775, AT5G65760, AT5G62890, AT3G13080, AT2G22475, AT5G34850, AT4G13940, AT5G06720, AT3G13750, AT1G09960, AT3G42050, AT3G02110, AT1G68850, AT3G26720, AT5G11720, AT1G74210, AT2G24200, AT1…	2.16088	3.75724e-15	1.78916e-16	1.60847e-16	21
GOTERM_CC_DIRECT	GO:0031977~thylakoid lumen	38	0.9684	1.22573e-17	AT3G01480, AT5G45680, AT1G77090, AT4G26555, AT1G20810, AT4G18370, AT1G08550, AT4G24930, AT5G52970, AT5G46390, AT4G09010, AT1G67280, AT4G04020, AT4G05180, AT1G67090, AT2G21330, AT3G62030, AT3G60370, AT1G54780, AT1G76450, AT3G15520, AT2G43560, AT4G02530, AT1G13750, AT5G23120, AT1G06680, AT3G55330, AT3G03630, AT3G23400, AT5G53490, AT5G13410, AT3G27925, AT5G11450, AT1G76100, AT5G35100, AT2G44920, AT4…	4.59575	6.18994e-15	2.81361e-16	2.52946e-16	22
GOTERM_CC_DIRECT	GO:0005802~trans-Golgi network	101	2.5739	1.17265e-14	AT3G27230, AT5G44030, AT1G33170, AT4G27720, AT3G53520, AT3G08550, AT5G49720, AT3G23430, AT3G18480, AT5G65810, AT3G15480, AT3G26370, AT1G09330, AT4G00750, AT1G19430, AT2G38840, AT5G64030, AT3G23820, AT3G17430, AT5G61840, AT1G53840, AT1G51540, AT1G78240, AT4G18030, AT4G12290, AT2G43750, AT4G16650, AT4G19120, AT1G04430, AT2G04280, AT3G30300, AT3G02350, AT4G00740, AT5G20680, AT1G10950, AT2G18840, AT1…	2.19798	5.94302e-12	2.57474e-13	2.31472e-13	23
GOTERM_CC_DIRECT	GO:0010287~plastoglobule	41	1.04485	5.11097e-14	AT1G61520, AT3G54890, AT5G17230, AT1G09340, AT5G42650, AT3G27110, AT4G12800, AT1G31330, AT4G09650, AT3G07700, AT4G01150, AT4G04020, AT3G63140, AT4G10340, AT2G21330, AT1G79600, AT2G46910, AT2G05100, AT3G26070, AT4G32770, AT2G42130, AT3G24190, AT4G38970, AT5G54270, AT4G19170, AT3G08940, AT1G13750, AT5G19940, AT2G35490, AT2G34460, AT1G14700, AT3G23400, AT2G39730, AT1G71810, AT4G39730, AT1G29930, AT2…	3.60087	2.57905e-11	1.07543e-12	9.66824e-13	24
GOTERM_CC_DIRECT	GO:0005768~endosome	97	2.47197	4.04024e-13	AT3G27230, AT1G33170, AT4G27720, AT3G53520, AT3G08550, AT5G49720, AT3G18480, AT3G14270, AT5G65810, AT5G45130, AT3G26370, AT1G09330, AT4G00750, AT1G19430, AT2G38840, AT5G64030, AT3G23820, AT3G17430, AT5G61840, AT1G53840, AT1G51540, AT4G19640, AT1G78240, AT4G18030, AT4G12290, AT2G43750, AT4G16650, AT4G19120, AT1G04430, AT1G01200, AT2G04280, AT3G30300, AT3G02350, AT4G00740, AT5G20680, AT1G10950, AT1…	2.12346	2.04025e-10	8.16128e-12	7.33707e-12	25
GOTERM_CC_DIRECT	GO:0010319~stromule	26	0.662589	9.37721e-12	AT1G32060, AT1G63940, AT5G51820, AT1G09340, AT3G01500, AT4G35090, AT3G54050, AT4G09650, AT1G67280, AT2G37220, AT4G04020, AT3G63140, AT5G54770, AT5G61410, AT1G23740, AT2G28000, AT1G13750, AT1G55490, AT1G16880, AT5G06290, AT2G39730, AT2G47730, AT3G47520, AT4G31990, AT4G37930, AT1G42970	4.46075	4.73547e-09	1.81e-10	1.62721e-10	26
GOTERM_CC_DIRECT	GO:0005783~endoplasmic reticulum	219	5.58104	9.67725e-12	AT1G09580, AT2G35840, AT2G35720, AT4G21060, AT5G23570, AT2G36250, AT3G20560, AT2G37220, AT5G11340, AT5G13640, AT5G57345, AT5G54750, AT5G60640, AT2G46170, AT5G52210, AT4G30210, AT1G36050, AT5G20500, AT4G37640, AT4G01320, AT5G45130, AT5G19740, AT1G09210, AT3G50660, AT3G18490, AT1G16560, AT1G14700, AT2G36145, AT3G03310, AT2G01830, AT4G19645, AT1G60600, AT4G19640, AT5G01430, AT2G30490, AT2G36910, AT1…	1.55951	4.88702e-09	1.81e-10	1.62721e-10	27
GOTERM_CC_DIRECT	GO:0009523~photosystem II	28	0.713558	2.77752e-11	AT1G61520, AT1G55480, AT3G54890, AT1G67740, AT3G02310, AT3G22840, AT2G30570, AT1G15820, AT4G10340, AT1G19150, AT1G45474, AT4G34190, AT1G76570, AT2G05100, AT3G47470, AT5G54270, AT3G08940, AT5G23120, AT1G16720, AT4G17600, AT1G29930, AT1G03600, AT4G35250, AT3G61470, AT5G02120, AT1G44575, AT1G05385, AT4G19100	4.05033	1.40264e-08	5.00945e-10	4.50354e-10	28
GOTERM_CC_DIRECT	GO:0000138~Golgi trans cisterna	38	0.9684	6.78566e-11	AT3G27230, AT3G30300, AT3G02350, AT3G02230, AT4G27720, AT3G53520, AT2G15730, AT3G06550, AT3G08550, AT5G20680, AT4G00740, AT3G62830, AT2G35100, AT3G07700, AT2G26680, AT5G01710, AT3G25140, AT4G01220, AT5G16890, AT2G36900, AT2G19600, AT1G19430, AT5G61240, AT2G38840, AT3G23820, AT4G36660, AT1G04910, AT3G16200, AT1G72480, AT2G01970, AT1G71990, AT1G77130, AT1G78240, AT4G30440, AT4G19120, AT1G04430, AT3…	3.1499	3.42676e-08	1.18164e-09	1.06231e-09	29
GOTERM_CC_DIRECT	GO:0005777~peroxisome	97	2.47197	1.3326e-10	AT3G48170, AT2G31880, AT2G30390, AT1G13440, AT1G04290, AT1G09340, AT1G60550, AT2G28190, AT5G23050, AT4G04320, AT3G19720, AT5G09660, AT5G35790, AT3G05290, AT4G14880, AT2G06050, AT4G19010, AT2G29150, AT4G24740, AT3G52960, AT2G30200, AT4G09320, AT2G33150, AT2G13360, AT2G31810, AT3G27890, AT2G30490, AT1G07180, AT5G24400, AT4G35090, AT5G24240, AT4G21120, AT5G48370, AT1G70370, AT2G26500, AT2G27710, AT2…	1.93407	6.72961e-08	2.2432e-09	2.01666e-09	30
GOTERM_CC_DIRECT	GO:0099503~secretory vesicle	53	1.35066	5.39996e-08	AT3G56310, AT3G57240, AT3G55260, AT5G60360, AT5G64120, AT5G08380, AT2G36330, AT3G16850, AT3G45970, AT3G15480, AT5G60640, AT4G11290, AT4G15210, AT5G20500, AT2G28100, AT4G16660, AT1G09210, AT5G19860, AT5G65760, AT5G61240, AT5G34850, AT1G21350, AT5G55730, AT1G47128, AT3G44590, AT2G04780, AT3G12500, AT4G24190, AT3G26720, AT1G17100, AT1G11840, AT5G57560, AT4G14100, AT1G21680, AT5G13980, AT2G27710, AT1…	2.17223	2.72694e-05	8.79672e-07	7.90833e-07	31
GOTERM_CC_DIRECT	GO:0042651~thylakoid membrane	18	0.458716	2.25604e-07	AT4G04850, AT1G68830, AT3G52750, AT3G55330, AT5G42310, AT3G24320, AT1G56500, AT1G16720, AT4G17600, AT4G10340, AT4G35250, AT4G38460, AT3G61320, AT4G38160, AT2G01110, AT1G44446, AT5G54270, AT1G56180	4.02403	0.000113923	3.56031e-06	3.20075e-06	32
GOTERM_CC_DIRECT	GO:0009522~photosystem I	18	0.458716	3.94109e-07	AT1G08380, AT3G08940, AT1G61520, AT1G30380, AT3G54890, AT1G55670, AT3G22840, AT1G15820, AT5G64040, AT1G29930, AT1G19150, AT4G10340, AT3G61470, AT1G45474, AT1G76570, AT2G05100, AT3G47470, AT5G54270	3.90568	0.000199005	6.03107e-06	5.42199e-06	33
GOTERM_CC_DIRECT	GO:0005759~mitochondrial matrix	37	0.942915	6.11832e-06	AT1G07180, AT5G26860, AT5G15450, AT5G17710, AT5G09590, AT4G04320, AT4G34030, AT2G44350, AT3G17240, AT2G20860, AT5G08650, AT3G15020, AT1G23800, AT3G48000, AT1G79440, AT3G16950, AT5G20720, AT2G42790, AT1G21400, AT3G10920, AT5G52800, AT1G14980, AT1G03090, AT4G22220, AT3G58140, AT1G65290, AT4G11120, AT5G64813, AT1G48030, AT2G25840, AT5G04140, AT5G65620, AT4G29060, AT3G06050, AT4G37930, AT2G44620, AT5…	2.18371	0.00308499	9.08751e-05	8.16976e-05	34
GOTERM_CC_DIRECT	GO:0022626~cytosolic ribosome	54	1.37615	9.75284e-06	AT5G07090, AT4G20850, AT3G27830, AT1G11860, AT3G18080, AT5G35630, AT3G62030, AT4G27090, AT2G37190, AT1G57590, AT1G09690, AT1G55490, AT5G45775, AT1G32990, AT2G34480, AT3G14290, AT4G29430, AT5G28060, AT5G37600, AT1G01120, AT5G38410, AT3G44590, AT4G37930, AT2G21580, AT5G02960, AT2G09990, AT3G04770, AT4G01310, AT3G02230, AT5G15650, AT4G35090, AT2G19730, AT4G21120, AT3G55280, AT4G16720, AT1G67090, AT2…	1.84435	0.0049131	0.00014072	0.000126508	35
GOTERM_CC_DIRECT	GO:0005774~vacuolar membrane	38	0.9684	2.68337e-05	AT4G25640, AT3G51860, AT3G21690, AT3G58730, AT3G21250, AT5G16740, AT1G16310, AT1G51610, AT2G47600, AT4G32150, AT3G62770, AT1G70330, AT2G47160, AT1G76030, AT1G04120, AT2G41560, AT4G38510, AT1G55190, AT5G45130, AT3G05030, AT1G15690, AT4G09720, AT3G13080, AT1G12840, AT3G62700, AT4G25570, AT4G03560, AT2G34660, AT4G21790, AT1G78900, AT2G47830, AT5G55630, AT1G54350, AT2G42005, AT3G42050, AT2G02040, AT5…	2.03146	0.0134598	0.000376417	0.000338402	36
GOTERM_CC_DIRECT	GO:0005576~extracellular region	526	13.4047	6.86773e-05	AT1G08370, AT5G14180, AT1G55360, AT3G08550, AT1G09340, AT5G17210, AT5G16000, AT1G11545, AT1G34300, AT2G14580, AT1G23760, AT3G45970, AT5G05340, AT2G26440, AT2G03200, AT5G50150, AT1G09690, AT1G08480, AT4G28700, AT1G10460, AT1G09210, AT3G09410, AT1G09330, AT1G58520, AT1G65295, AT3G18490, AT1G69530, AT1G68560, AT5G64550, AT1G14700, AT5G24090, AT4G35350, AT4G39830, AT4G39710, AT5G03170, AT1G02810, AT1…	1.16252	0.0340887	0.000937353	0.000842689	37
GOTERM_CC_DIRECT	GO:0005797~Golgi medial cisterna	21	0.535168	7.46264e-05	AT2G04280, AT3G21190, AT3G26370, AT5G22740, AT5G25265, AT1G10950, AT3G49720, AT1G29790, AT3G62720, AT5G64030, AT1G31850, AT5G10840, AT1G26850, AT5G61840, AT1G51540, AT3G61130, AT5G53340, AT1G21480, AT4G34960, AT4G18030, AT2G03220	2.58209	0.0369864	0.000991745	0.000891589	38
GOTERM_CC_DIRECT	GO:0042644~chloroplast nucleoid	20	0.509684	0.000145612	AT2G34640, AT5G24314, AT1G80480, AT5G42310, AT5G51100, AT5G48470, AT3G27830, AT1G65260, AT5G65220, AT4G20360, AT1G17160, AT2G26840, AT3G10270, AT3G48500, AT3G10690, AT2G37190, AT1G74850, AT3G46780, AT5G08720, AT3G19810	2.54393	0.0709003	0.00188548	0.00169507	39
GOTERM_CC_DIRECT	GO:0005743~mitochondrial inner membrane	40	1.01937	0.000239732	AT5G50810, AT5G42130, AT1G07180, AT3G54110, AT5G40770, AT4G22310, AT5G58970, AT1G79900, AT1G55900, AT4G16700, AT2G22500, AT5G08650, AT3G46560, AT5G56090, AT4G39460, AT2G43400, AT2G29530, AT3G51790, AT4G24160, AT3G22370, AT5G19760, AT5G20090, AT5G64210, AT5G17400, AT4G03280, AT4G28220, AT3G05510, AT5G63160, AT2G17270, AT3G20000, AT1G19140, AT2G22730, AT5G33320, AT4G28390, AT5G46800, AT4G32400, AT5…	1.8104	0.114036	0.00302662	0.00272096	40
GOTERM_CC_DIRECT	GO:0009532~plastid stroma	12	0.30581	0.000446891	AT5G50920, AT5G49910, AT1G33780, AT3G52750, AT5G15450, AT3G47520, AT4G17040, AT1G02560, AT1G11750, AT5G45390, AT2G16570, AT1G12410	3.27884	0.202067	0.00550439	0.0049485	41
GOTERM_CC_DIRECT	GO:0005789~endoplasmic reticulum membrane	101	2.5739	0.00061872	AT1G09580, AT1G13560, AT5G66060, AT1G33170, AT3G23430, AT1G19300, AT3G58490, AT2G46170, AT4G30210, AT4G36830, AT2G46210, AT1G02145, AT5G04930, AT4G37640, AT4G01320, AT1G09210, AT5G19740, AT1G15110, AT4G22200, AT1G23010, AT2G01830, AT3G62360, AT1G07420, AT3G13870, AT4G19120, AT1G10030, AT3G06550, AT5G17670, AT5G57800, AT3G55360, AT4G26770, AT1G02205, AT4G32530, AT1G80860, AT4G27630, AT5G14030, AT1…	1.38241	0.268421	0.00743938	0.00668807	42
GOTERM_CC_DIRECT	GO:0009986~cell surface	9	0.229358	0.000875022	AT3G17790, AT5G15870, AT1G70940, AT3G45780, AT2G38120, AT3G59420, AT5G65020, AT2G38760, AT1G69040	3.90568	0.357302	0.0102764	0.00923861	43
GOTERM_CC_DIRECT	GO:0005739~mitochondrion	695	17.7115	0.000944719	AT5G14180, AT3G53360, AT1G57540, AT5G18660, AT2G41720, AT5G42650, AT1G71720, AT4G01690, AT3G23830, AT4G01570, AT3G46940, AT4G16700, AT1G79560, AT1G09575, AT1G79440, AT5G44710, AT5G43745, AT5G22800, AT4G10040, AT4G02530, AT1G08480, AT1G09210, AT5G17560, AT1G32470, AT1G69530, AT5G63100, AT2G36380, AT1G68560, AT2G13360, AT1G65290, AT4G11120, AT5G09950, AT4G17900, AT5G56940, AT5G04140, AT1G80310, AT2…	1.10884	0.379549	0.0108428	0.00974778	44
GOTERM_CC_DIRECT	GO:0009705~plant-type vacuole membrane	34	0.866463	0.00103823	AT2G36830, AT2G05170, AT3G55120, AT3G51860, AT4G35090, AT4G11810, AT3G20660, AT4G22990, AT2G38310, AT2G25810, AT1G75500, AT3G15380, AT1G75220, AT3G13320, AT2G41560, AT4G14240, AT4G35300, AT3G29100, AT1G15690, AT1G55730, AT3G58060, AT4G21790, AT5G13930, AT3G16240, AT5G55630, AT4G15920, AT5G03570, AT3G18440, AT1G80310, AT1G09960, AT2G02040, AT4G13040, AT5G33280, AT2G43330	1.77895	0.408196	0.0116513	0.0104746	45
GOTERM_CC_DIRECT	GO:0005874~microtubule	43	1.09582	0.00174597	AT1G12430, AT1G10290, AT4G32830, AT5G27950, AT1G14690, AT3G53760, AT4G39050, AT5G27550, AT5G17410, AT3G16060, AT4G01370, AT3G19720, AT4G14960, AT5G54670, AT5G62700, AT2G47500, AT3G16630, AT1G75780, AT2G45500, AT5G65930, AT4G15930, AT5G10470, AT4G10840, AT5G12250, AT1G01950, AT5G55280, AT1G27920, AT5G19780, AT5G23860, AT5G66410, AT5G22370, AT1G62040, AT5G42080, AT5G65460, AT2G01910, AT5G55230, AT3…	1.61029	0.586247	0.0191677	0.017232	46
GOTERM_CC_DIRECT	GO:0005840~ribosome	37	0.942915	0.00189945	AT1G64510, AT3G26360, AT3G52590, AT3G52150, AT5G20160, AT1G09340, AT1G57540, AT5G17870, AT3G17170, AT3G27830, AT5G11900, AT1G68590, AT3G63140, AT4G37660, AT3G17465, AT3G13120, AT2G33800, AT5G44710, AT3G27160, AT5G23740, AT3G52580, AT3G49010, AT5G15220, AT4G26060, AT5G54600, AT5G47190, AT2G38140, AT1G14205, AT4G25890, AT3G25920, AT5G28060, AT5G06360, AT2G43030, AT1G79850, AT3G18000, AT1G75350, AT4…	1.67462	0.617159	0.020409	0.0183479	47
GOTERM_CC_DIRECT	GO:0005762~mitochondrial large ribosomal subunit	16	0.407747	0.00194229	AT3G01790, AT3G54210, AT1G32990, AT1G29070, AT2G33450, AT3G25920, AT1G14620, AT5G46160, AT2G44065, AT5G13510, AT3G17465, AT5G39600, AT5G09770, AT5G40950, AT3G63490, AT1G07830	2.36077	0.625368	0.0204345	0.0183709	48
GOTERM_CC_DIRECT	GO:0009654~photosystem II oxygen evolving complex	10	0.254842	0.00206898	AT2G28605, AT3G05410, AT4G05180, AT1G77090, AT1G06680, AT3G55330, AT1G76450, AT4G28660, AT3G50820, AT1G79040	3.20756	0.648631	0.0213232	0.0191698	49
GOTERM_CC_DIRECT	GO:1990904~ribonucleoprotein complex	44	1.1213	0.00286828	AT1G64510, AT3G26360, AT4G24770, AT5G16140, AT2G27040, AT3G52590, AT3G52150, AT3G27550, AT5G17870, AT5G07090, AT3G27830, AT5G11900, AT1G68590, AT2G37220, AT2G20020, AT4G37660, AT3G13120, AT5G44710, AT3G27160, AT1G23400, AT3G51800, AT5G23740, AT3G52580, AT1G60000, AT5G54600, AT5G47190, AT2G38140, AT1G14205, AT3G52380, AT5G14610, AT4G25890, AT3G25920, AT5G28060, AT1G49760, AT2G43030, AT1G48410, AT5…	1.5606	0.765562	0.0289697	0.026044	50
GOTERM_CC_DIRECT	GO:0010598~NAD(P)H dehydrogenase complex (plastoquinone)	7	0.178389	0.00450322	AT5G21430, AT1G74880, AT1G15980, AT1G64770, AT4G37925, AT3G16250, AT5G58260	3.97244	0.89764	0.0445907	0.0400875	51
GOTERM_CC_DIRECT	GO:0009501~amyloplast	8	0.203874	0.00467068	AT5G24300, AT1G32900, AT2G39140, AT2G36390, AT3G01180, AT4G31990, AT5G64860, AT4G18240	3.47171	0.905977	0.0453595	0.0407787	52
GOTERM_CC_DIRECT	GO:0042555~MCM complex	6	0.152905	0.00634613	AT1G44900, AT5G46280, AT4G02060, AT5G44635, AT2G16440, AT2G07690	4.42644	0.959845	0.0604679	0.0543612	53
GOTERM_CC_DIRECT	GO:0010008~endosome membrane	25	0.637105	0.00723935	AT1G15960, AT1G10950, AT4G29140, AT3G57880, AT4G39400, AT1G01650, AT5G54590, AT3G14270, AT4G11610, AT2G47160, AT1G55190, AT5G22950, AT5G45130, AT5G16990, AT3G29100, AT1G15690, AT1G63690, AT5G10840, AT1G75850, AT1G71270, AT4G12650, AT2G20990, AT2G01970, AT4G33430, AT1G01200	1.73995	0.974502	0.0677014	0.0608642	54
GOTERM_CC_DIRECT	GO:0016328~lateral plasma membrane	5	0.127421	0.00837286	AT5G58300, AT1G70940, AT2G47160, AT5G60920, AT4G10380	5.26957	0.98568	0.0763202	0.0686126	55
GOTERM_CC_DIRECT	GO:0010494~cytoplasmic stress granule	33	0.840979	0.00846323	AT2G38710, AT5G23570, AT1G63000, AT2G16600, AT3G03920, AT1G56310, AT5G64120, AT1G57720, AT1G43190, AT4G34050, AT3G44340, AT1G05010, AT5G28840, AT1G78570, AT3G07030, AT1G70070, AT2G45220, AT3G53110, AT1G09430, AT1G07890, AT1G22360, AT1G49760, AT3G16640, AT3G45640, AT3G13790, AT1G24020, AT3G12580, AT3G48750, AT1G47128, AT2G27860, AT4G38740, AT3G13610, AT5G02500	1.58087	0.986324	0.0763202	0.0686126	56
GOTERM_CC_DIRECT	GO:0022625~cytosolic large ribosomal subunit	40	1.01937	0.00991699	AT4G01310, AT3G52590, AT5G20160, AT1G36240, AT2G24090, AT1G57860, AT3G54210, AT3G27830, AT2G19730, AT5G08180, AT3G55280, AT5G55140, AT4G16720, AT3G17465, AT1G78630, AT4G27090, AT2G27710, AT2G37190, AT2G39390, AT5G40950, AT4G18100, AT1G09690, AT3G01790, AT5G24510, AT3G49010, AT5G45775, AT3G05590, AT3G27000, AT4G21210, AT2G34480, AT5G65220, AT2G33450, AT5G46160, AT2G44065, AT5G13510, AT5G60670, AT3…	1.49038	0.993481	0.087861	0.0789879	57
GOTERM_CC_DIRECT	GO:0019898~extrinsic component of membrane	12	0.30581	0.0122593	AT2G28605, AT5G65280, AT3G05410, AT4G05180, AT2G20770, AT1G77090, AT3G62770, AT1G12360, AT1G06680, AT3G55330, AT1G76450, AT4G16340	2.26997	0.998029	0.106741	0.095961	58
GOTERM_CC_DIRECT	GO:0019773~proteasome core complex, alpha-subunit complex	8	0.203874	0.0128909	AT1G57590, AT4G33520, AT4G15160, AT3G14290, AT4G15165, AT2G27020, AT5G21930, AT5G66140	2.95096	0.998573	0.110337	0.099194	59
GOTERM_CC_DIRECT	GO:0062091~Ycf2/FtsHi complex	5	0.127421	0.01496	AT3G47520, AT3G16290, AT4G23940, AT1G79560, AT5G64580	4.61087	0.999505	0.123849	0.111341	60
GOTERM_CC_DIRECT	GO:0009840~chloroplastic endopeptidase Clp complex	5	0.127421	0.01496	AT2G03390, AT1G02560, AT1G11750, AT5G45390, AT1G12410	4.61087	0.999505	0.123849	0.111341	61
GOTERM_CC_DIRECT	GO:0009504~cell plate	13	0.331295	0.0171669	AT3G01780, AT3G09740, AT1G08560, AT4G32830, AT5G49720, AT5G08080, AT5G42080, AT4G01370, AT2G35190, AT5G10470, AT3G11820, AT4G16120, AT1G01200	2.08492	0.999841	0.139827	0.125706	62
GOTERM_CC_DIRECT	GO:0005758~mitochondrial intermembrane space	10	0.254842	0.0186539	AT3G51790, AT5G50810, AT4G23900, AT3G46560, AT5G20080, AT4G28220, AT5G18800, AT2G29530, AT2G02050, AT4G10040	2.3798	0.999926	0.149528	0.134427	63
GOTERM_CC_DIRECT	GO:0031897~Tic complex	4	0.101937	0.0200914	AT2G15290, AT5G50920, AT3G09860, AT1G06950	5.90191	0.999965	0.156095	0.140331	64
GOTERM_CC_DIRECT	GO:0010330~cellulose synthase complex	4	0.101937	0.0200914	AT5G17420, AT2G22125, AT5G64740, AT1G77460	5.90191	0.999965	0.156095	0.140331	65
GOTERM_CC_DIRECT	GO:0009524~phragmoplast	24	0.611621	0.0214058	AT3G01780, AT1G10290, AT1G08560, AT2G17800, AT4G32830, AT1G12360, AT5G17620, AT1G71820, AT5G22370, AT5G42080, AT2G34680, AT5G67470, AT2G01910, AT5G55230, AT3G15380, AT5G54650, AT5G65930, AT1G47550, AT5G10470, AT1G61800, AT2G20190, AT4G14350, AT4G14330, AT1G27920	1.60961	0.999982	0.163787	0.147246	66
GOTERM_CC_DIRECT	GO:0045298~tubulin complex	6	0.152905	0.0228326	AT5G19780, AT4G14960, AT5G23860, AT5G62700, AT1G50010, AT3G53760	3.40495	0.999991	0.170167	0.152982	67
GOTERM_CC_DIRECT	GO:0015630~microtubule cytoskeleton	10	0.254842	0.0229136	AT4G35790, AT3G55005, AT2G47500, AT1G62360, AT2G45500, AT5G27950, AT5G24310, AT5G10470, AT5G12250, AT5G65460	2.30544	0.999992	0.170167	0.152982	68
GOTERM_CC_DIRECT	GO:0005871~kinesin complex	5	0.127421	0.0240722	AT1G12430, AT3G12020, AT5G65930, AT1G01950, AT4G14330	4.09855	0.999995	0.17618	0.158388	69
GOTERM_CC_DIRECT	GO:0005680~anaphase-promoting complex	9	0.229358	0.0284811	AT4G33270, AT5G13840, AT3G05870, AT2G18290, AT4G22910, AT5G63135, AT1G78770, AT5G51050, AT3G48150	2.3713	1	0.205471	0.18472	70
GOTERM_CC_DIRECT	GO:0000137~Golgi cis cisterna	12	0.30581	0.0297464	AT4G24530, AT5G66060, AT2G40280, AT1G18580, AT1G07230, AT1G10950, AT1G51590, AT5G01430, AT5G47780, AT2G01070, AT5G65470, AT5G18900	2.01202	1	0.208638	0.187568	71
GOTERM_CC_DIRECT	GO:0055028~cortical microtubule	12	0.30581	0.0297464	AT1G19835, AT5G55230, AT5G47820, AT5G65930, AT2G22125, AT3G44200, AT4G10840, AT1G77460, AT5G17410, AT4G18570, AT2G34680, AT3G20860	2.01202	1	0.208638	0.187568	72
GOTERM_CC_DIRECT	GO:0005856~cytoskeleton	21	0.535168	0.0314701	AT4G28950, AT3G01780, AT2G17800, AT1G12360, AT4G27700, AT5G45970, AT3G53750, AT2G40820, AT1G71820, AT5G42080, AT4G35020, AT1G20090, AT1G49240, AT2G46225, AT3G15380, AT5G65930, AT1G47550, AT2G26770, AT3G12110, AT5G09810, AT3G48040	1.6138	1	0.2159	0.194096	73
GOTERM_CC_DIRECT	GO:0000347~THO complex	6	0.152905	0.0316368	AT1G44900, AT5G46280, AT4G02060, AT5G44635, AT2G16440, AT2G07690	3.16174	1	0.2159	0.194096	74
GOTERM_CC_DIRECT	GO:0009898~cytoplasmic side of plasma membrane	7	0.178389	0.0347491	AT5G58300, AT2G43040, AT2G20990, AT2G22125, AT3G45780, AT5G24020, AT2G43850	2.71799	1	0.233978	0.210348	75
GOTERM_CC_DIRECT	GO:0000311~plastid large ribosomal subunit	5	0.127421	0.0358895	AT5G60670, AT3G44890, AT2G37190, AT3G27830, AT3G25920	3.6887	1	0.234135	0.21049	76
GOTERM_CC_DIRECT	GO:0009368~endopeptidase Clp complex	5	0.127421	0.0358895	AT4G17040, AT1G02560, AT1G11750, AT5G45390, AT1G12410	3.6887	1	0.234135	0.21049	77
GOTERM_CC_DIRECT	GO:0098807~chloroplast thylakoid membrane protein complex	4	0.101937	0.0361635	AT3G18890, AT1G20020, AT3G55330, AT3G26740	4.91826	1	0.234135	0.21049	78
GOTERM_CC_DIRECT	GO:0070062~extracellular exosome	6	0.152905	0.0422936	AT2G23810, AT1G47550, AT4G01850, AT5G12370, AT1G71820, AT1G51590	2.95096	1	0.270358	0.243054	79
GOTERM_CC_DIRECT	GO:0005741~mitochondrial outer membrane	15	0.382263	0.0452088	AT5G22350, AT1G04280, AT5G17770, AT3G01280, AT5G67500, AT1G26190, AT2G36530, AT3G05510, AT3G57090, AT3G20000, AT1G53000, AT1G50460, AT1G47840, AT5G57490, AT3G50930	1.72908	1	0.285381	0.25656	80
GOTERM_CC_DIRECT	GO:0070938~contractile ring	3	0.0764526	0.0501066	AT3G52750, AT2G36250, AT5G55280	7.37739	1	0.303513	0.272861	81
GOTERM_CC_DIRECT	GO:0005971~ribonucleoside-diphosphate reductase complex	3	0.0764526	0.0501066	AT3G23580, AT5G02250, AT2G21790	7.37739	1	0.303513	0.272861	82
GOTERM_CC_DIRECT	GO:0030136~clathrin-coated vesicle	9	0.229358	0.0501174	AT5G57200, AT2G01600, AT1G10290, AT1G60780, AT5G35200, AT2G25430, AT5G42080, AT1G49040, AT3G15730	2.14182	1	0.303513	0.272861	83
GOTERM_CC_DIRECT	GO:0009533~chloroplast stromal thylakoid	5	0.127421	0.0504853	AT4G10340, AT5G23120, AT1G67740, AT3G61320, AT3G26060	3.35336	1	0.303513	0.272861	84
GOTERM_CC_DIRECT	GO:0030139~endocytic vesicle	4	0.101937	0.0570064	AT4G19640, AT3G59420, AT3G20290, AT1G69040	4.21565	1	0.327139	0.294101	85
GOTERM_CC_DIRECT	GO:0010445~nuclear dicing body	4	0.101937	0.0570064	AT4G25500, AT1G66510, AT1G01040, AT2G27100	4.21565	1	0.327139	0.294101	86
GOTERM_CC_DIRECT	GO:0009569~chloroplast starch grain	4	0.101937	0.0570064	AT4G09020, AT1G32900, AT3G01510, AT5G39790	4.21565	1	0.327139	0.294101	87
GOTERM_CC_DIRECT	GO:0009517~PSII associated light-harvesting complex II	4	0.101937	0.0570064	AT4G10340, AT1G44575, AT2G05100, AT5G54270	4.21565	1	0.327139	0.294101	88
GOTERM_CC_DIRECT	GO:0000427~plastid-encoded plastid RNA polymerase complex	5	0.127421	0.0678365	AT2G34640, AT5G24314, AT3G48500, AT1G09340, AT5G51100	3.07391	1	0.384915	0.346042	89
GOTERM_CC_DIRECT	GO:0005622~intracellular anatomical structure	21	0.535168	0.0707434	AT5G22640, AT5G49910, AT2G40730, AT5G44210, AT3G23230, AT3G23430, AT5G24470, AT5G63980, AT2G39780, AT4G26670, AT5G65460, AT5G25190, AT1G75850, AT5G62920, AT5G54750, AT5G10470, AT5G50460, AT5G55190, AT4G14330, AT3G12500, AT2G24020	1.47548	1	0.396949	0.356861	90
GOTERM_CC_DIRECT	GO:0072686~mitotic spindle	8	0.203874	0.0751343	AT1G12430, AT5G55230, AT5G07590, AT3G45850, AT5G65930, AT1G61800, AT1G01950, AT3G09080	2.10783	1	0.413979	0.372171	91
GOTERM_CC_DIRECT	GO:0032991~protein-containing complex	11	0.280326	0.075418	AT4G39400, AT2G05170, AT5G56000, AT3G14110, AT5G42970, AT1G71830, AT1G76030, AT1G44446, AT1G58290, AT4G33430, AT2G04030	1.80336	1	0.413979	0.372171	92
GOTERM_CC_DIRECT	GO:0031410~cytoplasmic vesicle	12	0.30581	0.0768115	AT4G35020, AT4G28950, AT1G20090, AT2G17800, AT5G45970, AT5G66930, AT1G60780, AT1G62040, AT3G16785, AT1G49040, AT2G06925, AT3G48040	1.73586	1	0.417095	0.374972	93
GOTERM_CC_DIRECT	GO:0045252~oxoglutarate dehydrogenase complex	4	0.101937	0.0822343	AT1G48030, AT3G17240, AT5G55070, AT3G16950	3.6887	1	0.432587	0.3889	94
GOTERM_CC_DIRECT	GO:0030008~TRAPP complex	4	0.101937	0.0822343	AT5G02280, AT5G54750, AT1G51160, AT2G20930	3.6887	1	0.432587	0.3889	95
GOTERM_CC_DIRECT	GO:0009538~photosystem I reaction center	4	0.101937	0.0822343	AT1G52230, AT4G12800, AT1G03130, AT1G31330	3.6887	1	0.432587	0.3889	96
GOTERM_CC_DIRECT	GO:0000502~proteasome complex	16	0.407747	0.0840035	AT1G57590, AT5G19990, AT1G02090, AT5G14250, AT5G64330, AT3G14290, AT3G22630, AT5G14710, AT5G66140, AT3G13330, AT5G05780, AT4G33520, AT1G21720, AT4G31300, AT2G27020, AT5G21930	1.55314	1	0.437338	0.393171	97
GOTERM_CC_DIRECT	GO:0042995~cell projection	6	0.152905	0.085717	AT4G35020, AT4G28950, AT1G20090, AT2G17800, AT5G45970, AT3G48040	2.45913	1	0.441705	0.397097	98
GOTERM_CC_DIRECT	GO:0009515~granal stacked thylakoid	3	0.0764526	0.0912756	AT1G74730, AT5G08050, AT4G01150	5.53304	1	0.44343	0.398648	99
GOTERM_CC_DIRECT	GO:0098590~plasma membrane region	3	0.0764526	0.0912756	AT4G35790, AT3G27580, AT3G16785	5.53304	1	0.44343	0.398648	100
GOTERM_CC_DIRECT	GO:0009897~external side of plasma membrane	3	0.0764526	0.0912756	AT1G04110, AT5G60920, AT1G17840	5.53304	1	0.44343	0.398648	101
GOTERM_CC_DIRECT	GO:0010007~magnesium chelatase complex	3	0.0764526	0.0912756	AT5G13630, AT1G08520, AT5G45930	5.53304	1	0.44343	0.398648	102
GOTERM_CC_DIRECT	GO:0030956~glutamyl-tRNA(Gln) amidotransferase complex	3	0.0764526	0.0912756	AT3G25660, AT1G48520, AT4G32915	5.53304	1	0.44343	0.398648	103
GOTERM_CC_DIRECT	GO:0043231~intracellular membrane-bounded organelle	56	1.42712	0.0918471	AT5G44230, AT5G23450, AT4G18370, AT1G17120, AT3G58170, AT3G56070, AT4G26550, AT2G15790, AT2G18790, AT4G32150, AT3G62030, AT2G27610, AT5G58710, AT1G13170, AT3G47790, AT2G27690, AT2G41560, AT4G37640, AT1G32070, AT2G37310, AT5G24170, AT3G17470, AT5G40200, AT4G32400, AT3G16785, AT4G36520, AT1G08070, AT3G23410, AT2G38730, AT5G64580, AT2G33680, AT1G71460, AT3G47810, AT3G16630, AT3G62890, AT3G47730, AT1…	1.2151	1	0.44343	0.398648	104
GOTERM_CC_DIRECT	GO:0005763~mitochondrial small ribosomal subunit	9	0.229358	0.0922242	AT3G13120, AT5G56940, AT5G27740, AT1G74970, AT3G17170, AT2G33800, AT5G14320, AT1G16870, AT3G49080	1.89704	1	0.44343	0.398648	105
GOTERM_CC_DIRECT	GO:0098552~side of membrane	34	0.866463	0.0930764	AT5G19250, AT3G06035, AT5G64080, AT5G15350, AT1G11820, AT3G61640, AT1G32860, AT1G66250, AT5G15630, AT3G02210, AT1G70170, AT4G12420, AT1G74790, AT3G13560, AT2G45040, AT1G21880, AT5G56170, AT2G46330, AT4G16120, AT1G08500, AT1G79480, AT5G56590, AT1G29380, AT4G28100, AT5G35740, AT4G37450, AT5G03170, AT4G12730, AT1G78520, AT5G55730, AT2G45470, AT2G04780, AT3G54920, AT5G58480	1.29964	1	0.44343	0.398648	106

## Sheet: Sheet 6
Down-regulated molecular function (MF) details
Category	Term	Count	%	PValue	Genes	Fold Enrichment	Bonferroni	Benjamini	FDR	Column1
GOTERM_MF_DIRECT	GO:0005524~ATP binding	554	14.1182	1.00355e-32	AT5G19990, AT5G14180, AT4G26510, AT5G16000, AT3G17390, AT5G53300, AT5G62140, AT2G20900, AT3G16060, AT1G34300, AT1G71960, AT3G54690, AT1G10210, AT3G45850, AT1G79560, AT2G31800, AT5G22800, AT1G78590, AT4G37640, AT1G55490, AT1G70520, AT2G36380, AT4G35230, AT3G09780, AT2G25220, AT5G45930, AT1G47840, AT3G28040, AT4G13780, AT3G55400, AT1G10670, AT2G40730, AT1G80460, AT2G41820, AT3G17170, AT5G66760, AT1…	1.60289	1.77126e-29	1.77126e-29	1.71807e-29	1
GOTERM_MF_DIRECT	GO:0005515~protein binding	847	21.5851	4.39337e-27	AT1G08370, AT3G52155, AT2G36250, AT2G39760, AT1G50900, AT2G36490, AT1G67340, AT4G01690, AT1G10210, AT1G79560, AT1G60950, AT5G09820, AT2G24020, AT2G36026, AT3G09770, AT1G70520, AT2G39770, AT3G23820, AT4G37650, AT4G35230, AT5G04140, AT2G31810, AT3G07360, AT3G28040, AT2G26670, AT4G26530, AT2G40730, AT2G41820, AT2G45190, AT3G17170, AT2G18840, AT1G47710, AT4G35000, AT1G08380, AT4G27630, AT1G30270, AT1…	1.38245	7.7543e-24	3.87715e-24	3.76072e-24	2
GOTERM_MF_DIRECT	GO:0003729~mRNA binding	247	6.2946	6.83457e-14	AT1G64510, AT3G03780, AT1G08370, AT5G15270, AT3G52150, AT1G37130, AT4G16390, AT2G41720, AT1G09340, AT5G07090, AT1G71720, AT3G17390, AT1G17880, AT2G18940, AT5G11900, AT2G37220, AT5G08180, AT5G62700, AT3G14310, AT3G47470, AT5G54190, AT4G14880, AT1G70070, AT4G30690, AT1G23400, AT4G38970, AT4G35100, AT1G55490, AT3G04760, AT3G09650, AT3G23020, AT3G17040, AT1G11430, AT5G46580, AT5G14610, AT3G23700, AT2…	1.58416	1.20708e-10	4.02101e-11	3.90026e-11	3
GOTERM_MF_DIRECT	GO:0016757~glycosyltransferase activity	129	3.28746	2.24554e-13	AT1G12990, AT5G44030, AT4G21060, AT3G05320, AT3G08550, AT1G35510, AT1G19300, AT5G47780, AT2G37980, AT2G02910, AT5G59520, AT1G18580, AT5G13000, AT4G31780, AT5G46220, AT4G23490, AT3G26370, AT5G42660, AT1G14020, AT3G54100, AT5G22070, AT1G78800, AT1G52630, AT4G16650, AT4G33330, AT2G04280, AT3G28340, AT3G30300, AT3G02350, AT5G22740, AT5G41460, AT4G11350, AT4G14100, AT1G32900, AT5G64740, AT4G18780, AT2…	1.91274	3.96416e-10	9.90845e-11	9.61092e-11	4
GOTERM_MF_DIRECT	GO:0019904~protein domain specific binding	35	0.891947	1.17994e-12	AT5G01600, AT1G61520, AT3G54890, AT1G08550, AT4G30950, AT4G12800, AT1G31330, AT2G31380, AT1G15820, AT4G22890, AT5G64040, AT4G10340, AT5G54770, AT2G26500, AT5G08650, AT2G45180, AT2G29630, AT1G03130, AT2G05100, AT1G44446, AT3G47470, AT5G54270, AT1G55490, AT1G34430, AT1G06680, AT4G25570, AT1G29930, AT4G32260, AT3G16640, AT3G61470, AT5G38410, AT5G38430, AT1G44575, AT4G34620, AT3G48890	3.73802	2.0826e-09	4.16518e-10	4.04011e-10	5
GOTERM_MF_DIRECT	GO:0005507~copper ion binding	68	1.73293	9.60433e-12	AT1G13440, AT5G18100, AT3G58610, AT4G01850, AT2G28190, AT2G36530, AT5G44070, AT2G35120, AT2G37660, AT2G38080, AT4G12420, AT4G33520, AT1G79440, AT4G33680, AT4G10040, AT3G10920, AT1G14980, AT5G17920, AT1G12520, AT5G37600, AT4G39830, AT1G23010, AT5G05390, AT4G13940, AT1G76100, AT4G38580, AT4G12290, AT2G05990, AT5G21105, AT1G08830, AT1G56070, AT3G55440, AT3G09220, AT5G61030, AT5G20080, AT5G14760, AT5…	2.36372	1.69516e-08	2.82527e-09	2.74043e-09	6
GOTERM_MF_DIRECT	GO:0046872~metal ion binding	447	11.3914	4.47096e-11	AT4G25420, AT5G17570, AT5G17450, AT3G09640, AT3G06130, AT3G17390, AT2G36490, AT1G67340, AT4G01690, AT4G13430, AT1G19150, AT4G39700, AT5G05340, AT2G04530, AT1G79560, AT1G60950, AT4G10040, AT4G37640, AT4G01320, AT5G19740, AT3G06140, AT3G09770, AT1G70520, AT1G65290, AT5G04140, AT2G27880, AT4G10270, AT2G26670, AT4G27745, AT1G55020, AT2G45190, AT1G71500, AT3G22400, AT5G46910, AT1G44446, AT2G26580, AT3…	1.32932	7.89124e-08	1.12732e-08	1.09347e-08	7
GOTERM_MF_DIRECT	GO:0016491~oxidoreductase activity	75	1.91131	7.76522e-10	AT1G63940, AT5G18100, AT4G24050, AT3G28760, AT2G36690, AT2G34790, AT3G23510, AT4G21580, AT1G14730, AT2G37660, AT4G27760, AT1G30700, AT2G38080, AT4G12420, AT1G74790, AT3G60370, AT3G19000, AT5G08410, AT5G65930, AT4G11610, AT1G05010, AT1G02020, AT2G47140, AT1G75280, AT2G29150, AT3G23580, AT2G15620, AT3G20790, AT4G28220, AT4G22880, AT1G23010, AT5G63620, AT1G21350, AT3G09580, AT4G39230, AT4G34540, AT5…	2.07001	1.37056e-06	1.7132e-07	1.66176e-07	8
GOTERM_MF_DIRECT	GO:0042626~ATPase-coupled transmembrane transporter activity	38	0.9684	3.4705e-09	AT3G21090, AT1G15520, AT4G25960, AT5G19410, AT3G28345, AT1G66950, AT2G13610, AT3G28860, AT2G36910, AT3G21250, AT1G70610, AT2G37360, AT1G71960, AT1G31770, AT3G59140, AT1G17840, AT1G27940, AT5G06530, AT3G47730, AT2G01320, AT1G04120, AT3G47790, AT1G53390, AT2G47000, AT1G59870, AT5G52860, AT2G36380, AT2G39350, AT3G13080, AT1G30410, AT3G62700, AT2G34660, AT2G26910, AT5G61700, AT3G60160, AT3G16340, AT1…	2.80031	6.12541e-06	6.80604e-07	6.60166e-07	9
GOTERM_MF_DIRECT	GO:0005525~GTP binding	82	2.0897	9.27795e-09	AT2G31680, AT5G14180, AT1G56050, AT4G26510, AT2G33860, AT1G10290, AT3G52750, AT1G03160, AT2G36250, AT2G34470, AT4G02260, AT5G45160, AT3G19720, AT4G14960, AT4G35020, AT5G62700, AT1G20090, AT1G76810, AT2G20860, AT5G08650, AT5G52210, AT3G07270, AT5G55280, AT3G48040, AT5G19780, AT3G57610, AT5G45130, AT2G17800, AT5G45970, AT4G09720, AT2G39770, AT2G38840, AT1G55810, AT5G60390, AT1G18070, AT4G34460, AT2…	1.90024	1.63755e-05	1.63756e-06	1.58839e-06	10
GOTERM_MF_DIRECT	GO:0140359~ABC-type transporter activity	38	0.9684	1.60106e-08	AT3G21090, AT1G15520, AT4G25960, AT5G19410, AT3G28345, AT1G66950, AT2G13610, AT3G28860, AT2G36910, AT3G21250, AT1G70610, AT2G37360, AT1G71960, AT1G31770, AT3G59140, AT1G17840, AT1G27940, AT5G06530, AT3G47730, AT2G01320, AT1G04120, AT3G47790, AT1G53390, AT2G47000, AT1G59870, AT5G52860, AT2G36380, AT2G39350, AT3G13080, AT1G30410, AT3G62700, AT2G34660, AT2G26910, AT5G61700, AT3G60160, AT3G16340, AT1…	2.66696	2.82583e-05	2.56897e-06	2.49183e-06	11
GOTERM_MF_DIRECT	GO:0004672~protein kinase activity	121	3.08359	3.71832e-08	AT2G31880, AT1G68830, AT5G16000, AT3G04910, AT4G28650, AT1G10210, AT1G10850, AT5G54590, AT1G54820, AT1G53730, AT1G79600, AT3G51740, AT2G44830, AT3G01090, AT3G27580, AT4G24740, AT1G67510, AT1G63430, AT1G70520, AT5G14210, AT1G31420, AT3G59110, AT4G23650, AT2G18890, AT4G09570, AT4G35230, AT5G10020, AT4G20940, AT3G09780, AT3G51630, AT2G20050, AT3G28040, AT1G56190, AT5G01950, AT5G01920, AT2G40730, AT5…	1.63611	6.56263e-05	5.46903e-06	5.30481e-06	12
GOTERM_MF_DIRECT	GO:0051287~NAD binding	28	0.713558	5.56484e-08	AT1G12550, AT1G17745, AT5G15490, AT2G31320, AT1G13440, AT1G80560, AT5G14780, AT4G29120, AT3G25530, AT5G63890, AT1G68010, AT4G20930, AT5G28840, AT2G41540, AT1G79440, AT5G40610, AT5G47650, AT5G25880, AT2G13560, AT1G12900, AT1G17650, AT2G45630, AT1G24360, AT1G79870, AT1G79750, AT2G27860, AT1G42970, AT4G34200	3.07968	9.82146e-05	7.55534e-06	7.32847e-06	13
GOTERM_MF_DIRECT	GO:0003755~peptidyl-prolyl cis-trans isomerase activity	26	0.662589	2.44197e-07	AT3G01480, AT5G45680, AT4G26555, AT1G20810, AT3G54010, AT3G25230, AT2G16600, AT5G48570, AT2G38730, AT3G56070, AT2G15790, AT3G62030, AT3G60370, AT5G58710, AT4G19830, AT3G15520, AT2G43560, AT4G17070, AT4G39710, AT5G13410, AT1G18170, AT3G10060, AT5G35100, AT4G34960, AT1G26940, AT4G38740	3.04127	0.000430915	3.07863e-05	2.98618e-05	14
GOTERM_MF_DIRECT	GO:0003924~GTPase activity	61	1.55454	4.90719e-07	AT2G31680, AT5G14180, AT2G33860, AT1G10290, AT3G52750, AT2G36250, AT2G34470, AT5G45160, AT3G19720, AT4G35020, AT5G62700, AT1G20090, AT1G76810, AT2G20860, AT5G08650, AT5G52210, AT5G55280, AT3G48040, AT5G45130, AT2G17800, AT5G45970, AT4G09720, AT2G38840, AT5G60390, AT1G18070, AT4G34460, AT5G13650, AT4G19640, AT3G13870, AT4G11160, AT4G33650, AT4G17100, AT1G56070, AT1G01200, AT2G45770, AT5G65270, AT1…	1.92929	0.000865744	5.77413e-05	5.60074e-05	15
GOTERM_MF_DIRECT	GO:0010181~FMN binding	18	0.458716	6.80091e-07	AT3G27890, AT5G24850, AT5G49970, AT5G14220, AT5G54500, AT5G58800, AT4G01690, AT5G53460, AT3G14130, AT3G45780, AT1G76690, AT1G76680, AT4G30210, AT4G18360, AT3G14420, AT1G48605, AT2G06050, AT4G36750	3.7899	0.00119964	7.50225e-05	7.27697e-05	16
GOTERM_MF_DIRECT	GO:0016168~chlorophyll binding	18	0.458716	1.12553e-06	AT3G08940, AT1G61520, AT3G54890, AT3G02310, AT1G15820, AT1G29930, AT4G17600, AT1G19150, AT4G10340, AT3G61470, AT1G45474, AT4G34190, AT5G02120, AT1G76570, AT1G44575, AT2G05100, AT3G47470, AT5G54270	3.68462	0.00198459	0.000116856	0.000113347	17
GOTERM_MF_DIRECT	GO:0008168~methyltransferase activity	38	0.9684	2.84194e-06	AT3G27230, AT1G11680, AT5G44450, AT1G13860, AT3G28460, AT3G05100, AT1G33170, AT4G17080, AT3G49720, AT1G29790, AT3G23530, AT3G23510, AT1G31850, AT1G26850, AT5G65810, AT1G45110, AT2G26680, AT5G49810, AT1G64600, AT4G00750, AT5G42760, AT1G35780, AT5G63100, AT1G19430, AT5G64030, AT4G01240, AT2G39750, AT3G21820, AT2G40280, AT1G54310, AT3G18000, AT5G01470, AT1G78240, AT4G18030, AT4G19120, AT3G10200, AT1…	2.22247	0.00500347	0.000278668	0.0002703	18
GOTERM_MF_DIRECT	GO:0003993~acid phosphatase activity	23	0.586137	3.1036e-06	AT1G13750, AT5G50400, AT2G27190, AT2G14110, AT5G19940, AT2G35490, AT1G14700, AT3G23400, AT4G04020, AT3G20500, AT5G34850, AT3G44620, AT3G17790, AT1G51110, AT2G46910, AT4G13700, AT3G10150, AT2G01890, AT1G54780, AT2G01880, AT3G26070, AT2G42130, AT5G57140	2.92229	0.00546288	0.000279187	0.000270803	19
GOTERM_MF_DIRECT	GO:0016787~hydrolase activity	97	2.47197	3.16359e-06	AT1G80280, AT1G44900, AT1G08370, AT3G52155, AT5G20060, AT3G17020, AT3G45850, AT1G48420, AT5G63630, AT3G63200, AT3G12250, AT5G02230, AT1G70070, AT3G03270, AT3G02060, AT1G65295, AT1G56500, AT4G10955, AT5G14610, AT4G01040, AT2G35450, AT1G26520, AT5G58200, AT3G15650, AT3G12020, AT5G09430, AT4G30100, AT1G11360, AT3G54950, AT2G15730, AT2G39220, AT3G53180, AT2G42070, AT3G13800, AT3G53110, AT3G53990, AT5…	1.59202	0.00556818	0.000279187	0.000270803	20
GOTERM_MF_DIRECT	GO:0016887~ATP hydrolysis activity	124	3.16004	4.68498e-06	AT1G64510, AT1G56050, AT1G44900, AT5G19990, AT3G21090, AT1G68710, AT3G27870, AT3G21250, AT5G24020, AT1G71960, AT5G65930, AT5G63630, AT1G08520, AT1G79560, AT2G41560, AT4G35740, AT1G70070, AT3G50930, AT5G04930, AT4G37640, AT3G02060, AT5G52860, AT2G36380, AT3G13080, AT5G14610, AT1G73110, AT3G12020, AT5G62410, AT1G48650, AT3G16340, AT5G45930, AT2G45770, AT4G25960, AT3G28345, AT1G66950, AT3G28860, AT2…	1.48825	0.00823491	0.000393761	0.000381937	21
GOTERM_MF_DIRECT	GO:0022857~transmembrane transporter activity	59	1.50357	4.9581e-06	AT1G60030, AT5G20380, AT5G42210, AT1G17120, AT4G11810, AT5G07050, AT4G22990, AT5G14940, AT5G46050, AT5G13400, AT5G04770, AT4G08290, AT3G46980, AT2G27810, AT4G38050, AT3G47790, AT1G25500, AT4G35300, AT3G10600, AT1G65410, AT2G39210, AT5G62890, AT1G54730, AT2G26510, AT5G62410, AT1G69850, AT3G47420, AT2G03530, AT2G02040, AT4G25640, AT5G26820, AT2G14520, AT1G59740, AT5G62680, AT1G70610, AT3G20660, AT1…	1.82683	0.00871288	0.000397775	0.00038583	22
GOTERM_MF_DIRECT	GO:0050897~cobalt ion binding	24	0.611621	5.45302e-06	AT1G03090, AT1G36370, AT4G08900, AT3G06790, AT2G13560, AT5G26780, AT4G35090, AT5G66760, AT4G21120, AT5G67590, AT4G20360, AT2G35120, AT1G65290, AT4G34030, AT5G10860, AT1G48030, AT5G63620, AT3G17240, AT1G71310, AT1G48420, AT4G13930, AT1G79750, AT4G37930, AT3G16950	2.76347	0.00957845	0.00041846	0.000405895	23
GOTERM_MF_DIRECT	GO:0042802~identical protein binding	58	1.47808	1.35407e-05	AT5G44030, AT1G37130, AT3G52750, AT5G16000, AT2G39760, AT5G24020, AT2G18790, AT3G19720, AT3G46940, AT5G35750, AT3G47430, AT5G43700, AT5G55280, AT3G50930, AT1G78590, AT4G22200, AT5G63860, AT2G43950, AT1G49820, AT4G11280, AT2G41770, AT4G33650, AT4G15560, AT5G20930, AT5G01600, AT2G30490, AT3G23490, AT3G01780, AT2G47170, AT3G24620, AT3G04730, AT3G07800, AT4G02120, AT4G22890, AT4G39400, AT1G69390, AT4…	1.7809	0.0236162	0.000995809	0.000965906	24
GOTERM_MF_DIRECT	GO:0008514~organic anion transmembrane transporter activity	13	0.331295	2.10642e-05	AT5G25400, AT5G19760, AT4G00370, AT5G58970, AT5G04160, AT3G17430, AT1G77610, AT2G25520, AT3G46980, AT3G11430, AT3G11320, AT3G14410, AT5G05820	3.99167	0.0364961	0.00148713	0.00144248	25
GOTERM_MF_DIRECT	GO:0042803~protein homodimerization activity	60	1.52905	2.51075e-05	AT1G08370, AT1G80560, AT3G59420, AT5G24020, AT1G17840, AT4G26670, AT2G38310, AT1G69040, AT2G18790, AT3G17980, AT5G11980, AT4G20930, AT5G65930, AT1G45474, AT5G61850, AT4G16780, AT1G15950, AT2G33550, AT2G13560, AT1G31500, AT1G17455, AT1G11430, AT3G28917, AT1G01360, AT5G63860, AT5G38530, AT1G73430, AT3G09780, AT4G19003, AT5G57590, AT4G31590, AT1G32060, AT5G50210, AT1G32580, AT2G18840, AT5G17710, AT5…	1.72717	0.0433478	0.00159561	0.0015477	26
GOTERM_MF_DIRECT	GO:0000287~magnesium ion binding	41	1.04485	2.51786e-05	AT2G35840, AT5G51820, AT1G68710, AT4G27800, AT3G53620, AT3G27870, AT1G80560, AT4G08900, AT3G52990, AT1G70730, AT1G23190, AT1G32440, AT5G27450, AT3G58490, AT2G36530, AT1G17500, AT4G30190, AT4G08170, AT3G46940, AT1G72550, AT1G01050, AT1G09795, AT3G48560, AT5G01320, AT1G74030, AT4G14240, AT2G44530, AT2G46110, AT5G04930, AT3G57610, AT5G17380, AT5G52920, AT3G02040, AT3G25400, AT2G38680, AT1G18640, AT5…	1.97476	0.0434678	0.00159561	0.0015477	27
GOTERM_MF_DIRECT	GO:0106310~protein serine kinase activity	134	3.41488	2.60676e-05	AT5G01820, AT2G31880, AT3G24240, AT1G68830, AT5G16000, AT3G04910, AT1G34300, AT4G28650, AT5G46570, AT1G10210, AT4G03230, AT3G05840, AT5G54590, AT1G79600, AT1G20650, AT3G01090, AT1G20930, AT3G27580, AT4G24740, AT1G63430, AT1G70520, AT5G14210, AT1G31420, AT4G23650, AT4G09570, AT4G35230, AT5G10020, AT1G51660, AT2G01950, AT4G20940, AT3G09780, AT1G09840, AT3G51630, AT5G59010, AT5G01920, AT5G45780, AT3…	1.41473	0.0449675	0.00159561	0.0015477	28
GOTERM_MF_DIRECT	GO:0003735~structural constituent of ribosome	90	2.29358	2.62169e-05	AT1G64510, AT3G52590, AT1G57860, AT1G36240, AT2G41720, AT3G54210, AT5G07090, AT5G15750, AT3G27830, AT1G16870, AT1G68590, AT1G29070, AT3G17465, AT1G78630, AT4G27090, AT2G37190, AT5G40950, AT3G27160, AT1G07830, AT1G57590, AT1G09690, AT5G45775, AT5G15220, AT1G32990, AT5G54600, AT2G34480, AT5G47190, AT3G14290, AT4G29430, AT1G14620, AT3G25920, AT3G57490, AT5G28060, AT2G43030, AT5G60670, AT1G79850, AT5…	1.5424	0.0452191	0.00159561	0.0015477	29
GOTERM_MF_DIRECT	GO:0016413~O-acetyltransferase activity	18	0.458716	4.28944e-05	AT3G55990, AT2G34070, AT3G54260, AT1G29050, AT2G38320, AT1G48880, AT1G01430, AT1G78710, AT1G73140, AT5G58600, AT5G06230, AT5G01360, AT2G40320, AT3G14850, AT5G19160, AT3G06080, AT2G42570, AT5G01620	2.9477	0.0729152	0.00252362	0.00244784	30
GOTERM_MF_DIRECT	GO:0000166~nucleotide binding	25	0.637105	6.61975e-05	AT4G26850, AT5G40270, AT1G10670, AT4G16390, AT1G16350, AT5G49460, AT1G26160, AT5G14760, AT5G23690, AT4G09670, AT4G16566, AT4G34030, AT1G77120, AT1G09750, AT3G28450, AT3G57610, AT5G48545, AT1G09430, AT3G09650, AT1G32470, AT3G20790, AT2G38680, AT4G39830, AT3G48830, AT2G23820	2.36194	0.110275	0.00376898	0.00365581	31
GOTERM_MF_DIRECT	GO:0004674~protein serine/threonine kinase activity	161	4.10296	8.97224e-05	AT5G01820, AT5G14180, AT2G31880, AT2G30390, AT3G24240, AT1G68830, AT5G16000, AT3G04910, AT1G34300, AT4G28650, AT5G46570, AT1G10210, AT4G03230, AT3G26700, AT3G05840, AT5G56890, AT5G54590, AT1G79600, AT2G20860, AT1G20650, AT2G31800, AT2G44830, AT3G01090, AT1G20930, AT3G27580, AT4G24740, AT1G63430, AT5G24010, AT1G70520, AT1G30570, AT5G14210, AT1G31420, AT3G59110, AT4G23650, AT1G51940, AT2G18890, AT4…	1.33609	0.146464	0.00494875	0.00480015	32
GOTERM_MF_DIRECT	GO:0008047~enzyme activator activity	11	0.280326	0.000104696	AT1G50320, AT3G51030, AT1G08370, AT1G76760, AT5G04140, AT5G50210, AT3G59400, AT5G16400, AT3G54360, AT2G41680, AT2G15570	4.05308	0.168727	0.00559963	0.00543148	33
GOTERM_MF_DIRECT	GO:0008559~ABC-type xenobiotic transporter activity	10	0.254842	0.000133493	AT3G60160, AT3G21250, AT1G54350, AT1G04120, AT3G59140, AT3G13080, AT1G30410, AT2G47000, AT3G62700, AT2G34660	4.33485	0.209928	0.00692986	0.00672177	34
GOTERM_MF_DIRECT	GO:0008199~ferric iron binding	9	0.229358	0.000159189	AT5G01600, AT3G17790, AT3G11050, AT2G01890, AT2G01880, AT5G19940, AT2G35490, AT3G26070, AT1G14700	4.73737	0.244964	0.00802765	0.00778659	35
GOTERM_MF_DIRECT	GO:0030170~pyridoxal phosphate binding	28	0.713558	0.000194674	AT3G01120, AT1G80360, AT5G17330, AT5G26780, AT5G63570, AT2G17630, AT2G20340, AT4G13930, AT4G33680, AT1G43710, AT5G49810, AT4G26860, AT5G23720, AT3G08860, AT1G36370, AT3G29320, AT3G57050, AT1G70580, AT1G01480, AT5G38530, AT3G46970, AT4G31990, AT5G51690, AT4G37930, AT1G23310, AT5G57590, AT4G11280, AT4G33010	2.1055	0.29081	0.00929692	0.00901775	36
GOTERM_MF_DIRECT	GO:0004176~ATP-dependent peptidase activity	15	0.382263	0.000197121	AT5G50920, AT5G26860, AT3G16290, AT4G23940, AT5G64580, AT1G11750, AT5G45390, AT1G12410, AT5G27290, AT2G21960, AT1G79560, AT4G17040, AT1G02560, AT5G53170, AT1G56180	2.98753	0.293868	0.00929692	0.00901775	37
GOTERM_MF_DIRECT	GO:0047262~polygalacturonate 4-alpha-galacturonosyltransferase activity	12	0.30581	0.00020016	AT3G01040, AT3G28340, AT3G25140, AT3G02350, AT5G54690, AT1G13250, AT3G61130, AT1G18580, AT3G62660, AT1G19300, AT5G47780, AT1G70090	3.53724	0.297647	0.00929692	0.00901775	38
GOTERM_MF_DIRECT	GO:0016597~amino acid binding	10	0.254842	0.000234836	AT2G36840, AT1G76990, AT1G75330, AT5G04740, AT3G59420, AT2G46370, AT1G16880, AT2G39570, AT1G12420, AT1G69040	4.09402	0.339353	0.0106279	0.0103087	39
GOTERM_MF_DIRECT	GO:0003824~catalytic activity	20	0.509684	0.000243621	AT4G28940, AT5G22620, AT1G64770, AT1G80360, AT5G27410, AT1G09890, AT5G66420, AT1G31500, AT1G13820, AT5G53050, AT1G52510, AT3G19820, AT3G18500, AT2G43180, AT5G11880, AT2G46370, AT3G05190, AT3G50520, AT4G36530, AT2G02390	2.45641	0.34952	0.0107498	0.010427	40
GOTERM_MF_DIRECT	GO:0016853~isomerase activity	15	0.382263	0.000273384	AT5G39190, AT4G01995, AT1G60550, AT3G58610, AT1G17890, AT1G64680, AT3G54690, AT4G25120, AT4G13430, AT5G52190, AT2G45500, AT1G78570, AT4G35740, AT4G32770, AT1G79260	2.90891	0.382817	0.0114901	0.0111451	41
GOTERM_MF_DIRECT	GO:0015293~symporter activity	22	0.560652	0.00027342	AT1G34580, AT1G12110, AT2G38940, AT1G11260, AT1G23090, AT2G38120, AT4G08620, AT1G31830, AT5G45380, AT3G15990, AT1G76430, AT1G69870, AT5G09220, AT5G61520, AT1G69850, AT3G51895, AT5G10180, AT2G26690, AT3G54700, AT5G59250, AT2G21050, AT1G77380	2.31605	0.382855	0.0114901	0.0111451	42
GOTERM_MF_DIRECT	GO:0051537~2 iron, 2 sulfur cluster binding	21	0.535168	0.000407202	AT5G03900, AT2G16710, AT5G49940, AT5G18600, AT1G71500, AT4G29890, AT3G21460, AT4G03280, AT1G32550, AT4G22220, AT2G43360, AT4G32590, AT3G16250, AT5G13430, AT1G04580, AT1G03020, AT1G60950, AT1G06830, AT1G44446, AT2G20270, AT3G54900	2.30976	0.512691	0.0167142	0.0162123	43
GOTERM_MF_DIRECT	GO:0051539~4 iron, 4 sulfur cluster binding	23	0.586137	0.000423858	AT5G03900, AT5G63290, AT4G01940, AT2G15620, AT1G60230, AT5G50210, AT4G25910, AT5G49940, AT3G24430, AT2G39670, AT2G36490, AT4G21990, AT4G13430, AT2G43360, AT5G64813, AT4G34350, AT5G60600, AT2G04700, AT2G20860, AT4G36390, AT5G08415, AT2G29630, AT2G43400	2.2012	0.526815	0.0170025	0.0164919	44
GOTERM_MF_DIRECT	GO:0004553~hydrolase activity, hydrolyzing O-glycosyl compounds	22	0.560652	0.000625926	AT5G49900, AT4G03210, AT2G14620, AT2G39930, AT4G25810, AT1G09010, AT1G11545, AT3G23640, AT1G68560, AT2G36870, AT3G23730, AT1G10550, AT1G45191, AT1G14720, AT5G57560, AT5G54570, AT2G01850, AT2G36390, AT5G13870, AT3G13790, AT4G37800, AT4G14130	2.19086	0.668824	0.0245502	0.023813	45
GOTERM_MF_DIRECT	GO:0051536~iron-sulfur cluster binding	12	0.30581	0.000652649	AT4G13430, AT4G01940, AT2G15620, AT2G16710, AT4G25910, AT1G10500, AT2G29630, AT3G24430, AT1G32550, AT1G04620, AT2G16570, AT3G54900	3.15825	0.684091	0.0250419	0.0242899	46
GOTERM_MF_DIRECT	GO:0004222~metalloendopeptidase activity	19	0.4842	0.000728744	AT4G01320, AT3G27110, AT3G16290, AT4G23940, AT5G64580, AT2G32480, AT5G27290, AT1G70170, AT5G10540, AT4G17840, AT5G35220, AT2G21960, AT5G65620, AT1G14270, AT5G42620, AT1G79560, AT2G45040, AT5G53170, AT1G56180	2.33359	0.72382	0.0273666	0.0265449	47
GOTERM_MF_DIRECT	GO:0030267~glyoxylate reductase (NADPH) activity	6	0.152905	0.000758062	AT1G12550, AT2G45630, AT1G79870, AT3G25530, AT1G17650, AT1G68010	6.31649	0.737758	0.0278746	0.0270375	48
GOTERM_MF_DIRECT	GO:0004029~aldehyde dehydrogenase (NAD+) activity	7	0.178389	0.000798123	AT1G44170, AT3G48170, AT4G36250, AT3G66658, AT1G23800, AT3G48000, AT3G24503	5.15847	0.755673	0.0287487	0.0278854	49
GOTERM_MF_DIRECT	GO:0016762~xyloglucan:xyloglucosyl transferase activity	13	0.331295	0.000848156	AT4G03210, AT2G14620, AT4G25810, AT1G11545, AT2G36870, AT3G23730, AT1G10550, AT1G14720, AT5G57560, AT2G01850, AT5G13870, AT4G37800, AT4G14130	2.90303	0.77634	0.0299399	0.0290409	50
GOTERM_MF_DIRECT	GO:0008236~serine-type peptidase activity	9	0.229358	0.000881599	AT1G21680, AT3G27925, AT5G36210, AT2G19170, AT5G46390, AT5G40200, AT5G24260, AT4G17740, AT4G34980	3.90136	0.789171	0.0305102	0.0295941	51
GOTERM_MF_DIRECT	GO:1901149~salicylic acid binding	12	0.30581	0.000923532	AT5G35630, AT2G47730, AT1G67090, AT1G13440, AT1G06680, AT4G13930, AT1G79870, AT1G12900, AT4G20850, AT1G42970, AT5G55070, AT5G19050	3.04934	0.804225	0.0313468	0.0304055	52
GOTERM_MF_DIRECT	GO:0045551~cinnamyl-alcohol dehydrogenase activity	8	0.203874	0.00120212	AT1G72680, AT4G37980, AT4G37990, AT3G19450, AT2G34790, AT4G39330, AT5G44070, AT4G37970	4.211	0.88033	0.0400329	0.0388308	53
GOTERM_MF_DIRECT	GO:0004601~peroxidase activity	17	0.433231	0.00130897	AT1G05260, AT1G35720, AT5G64120, AT5G06290, AT3G01420, AT1G64060, AT4G09010, AT5G42180, AT2G47730, AT2G41480, AT1G19230, AT3G06050, AT4G32320, AT5G47910, AT1G78380, AT4G35000, AT2G02390	2.36372	0.900922	0.0427839	0.0414992	54
GOTERM_MF_DIRECT	GO:0015297~antiporter activity	36	0.917431	0.00167259	AT4G25640, AT5G46110, AT1G33110, AT4G31600, AT3G21690, AT2G38330, AT5G17630, AT3G19490, AT4G29140, AT2G38510, AT1G47530, AT2G22500, AT3G11320, AT1G61800, AT1G08960, AT5G52450, AT3G14410, AT3G53720, AT3G05290, AT5G05820, AT4G04850, AT1G58340, AT5G25400, AT5G49130, AT1G12600, AT5G04160, AT3G17430, AT1G77610, AT2G21340, AT1G54115, AT2G25520, AT2G28315, AT5G33320, AT1G76340, AT5G38030, AT3G54900	1.70059	0.9479	0.0536749	0.0520632	55
GOTERM_MF_DIRECT	GO:1990538~xylan O-acetyltransferase activity	6	0.152905	0.00179488	AT1G73140, AT3G55990, AT5G01360, AT2G40320, AT5G01620, AT2G38320	5.52693	0.958031	0.0555783	0.0539094	56
GOTERM_MF_DIRECT	GO:0043878~glyceraldehyde-3-phosphate dehydrogenase (NAD+) (non-phosphorylating) activity	6	0.152905	0.00179488	AT1G44170, AT4G36250, AT3G66658, AT1G23800, AT3G48000, AT3G24503	5.52693	0.958031	0.0555783	0.0539094	57
GOTERM_MF_DIRECT	GO:2001070~starch binding	8	0.203874	0.00199105	AT4G03960, AT2G40840, AT3G55760, AT1G07110, AT5G26570, AT5G39790, AT3G52180, AT3G10940	3.93026	0.970332	0.0605896	0.0587702	58
GOTERM_MF_DIRECT	GO:0008198~ferrous iron binding	10	0.254842	0.00208525	AT5G01600, AT3G17790, AT3G11050, AT2G01890, AT2G01880, AT5G19940, AT2G35490, AT3G26070, AT1G14700, AT4G22220	3.20402	0.974886	0.0623809	0.0605077	59
GOTERM_MF_DIRECT	GO:0016616~oxidoreductase activity, acting on the CH-OH group of donors, NAD or NADP as acceptor	16	0.407747	0.00300396	AT1G15950, AT5G19440, AT5G25880, AT5G14780, AT4G29120, AT1G68540, AT1G68010, AT2G33590, AT1G10310, AT1G72680, AT2G45630, AT5G62420, AT3G09780, AT5G58490, AT4G30470, AT4G37970	2.26746	0.995058	0.0869179	0.0843079	60
GOTERM_MF_DIRECT	GO:0019901~protein kinase binding	16	0.407747	0.00300396	AT3G25250, AT4G28950, AT2G17800, AT5G45970, AT2G45080, AT1G26150, AT3G21870, AT1G68690, AT4G35020, AT2G01830, AT1G20090, AT5G65930, AT5G66930, AT2G27970, AT2G44740, AT3G48040	2.26746	0.995058	0.0869179	0.0843079	61
GOTERM_MF_DIRECT	GO:0016301~kinase activity	101	2.5739	0.00356156	AT2G31880, AT5G16000, AT1G10210, AT4G02260, AT3G51740, AT2G44830, AT3G01090, AT3G27580, AT1G04280, AT1G67510, AT1G70520, AT1G30570, AT1G31420, AT1G51940, AT4G28706, AT3G28040, AT4G14350, AT5G01950, AT5G45780, AT5G50330, AT3G24660, AT2G41820, AT5G24240, AT2G37050, AT1G79620, AT2G44530, AT3G61080, AT5G50290, AT3G28450, AT5G52920, AT1G12460, AT1G62400, AT1G60060, AT1G48480, AT1G26190, AT5G48380, AT3…	1.31038	0.998159	0.0998077	0.0968106	62
GOTERM_MF_DIRECT	GO:0004714~transmembrane receptor protein tyrosine kinase activity	11	0.280326	0.00356254	AT4G39400, AT2G31880, AT1G62400, AT5G24010, AT2G41820, AT3G51550, AT1G71830, AT1G30570, AT3G46290, AT4G33430, AT5G54380	2.79523	0.998162	0.0998077	0.0968106	63
GOTERM_MF_DIRECT	GO:0042973~glucan endo-1,3-beta-D-glucosidase activity	16	0.407747	0.00367304	AT3G07320, AT4G17180, AT1G11820, AT3G57240, AT5G15870, AT1G32860, AT1G66250, AT2G16230, AT4G34480, AT3G13560, AT5G42720, AT5G55180, AT5G24318, AT5G58480, AT2G05790, AT5G56590	2.22468	0.998489	0.101296	0.0982538	64
GOTERM_MF_DIRECT	GO:0016831~carboxy-lyase activity	5	0.127421	0.00403599	AT2G20340, AT2G27860, AT1G08200, AT1G43710, AT2G35450	6.14104	0.999206	0.106321	0.103129	65
GOTERM_MF_DIRECT	GO:0070402~NADPH binding	5	0.127421	0.00403599	AT5G61510, AT5G53580, AT2G44040, AT5G62790, AT4G21580	6.14104	0.999206	0.106321	0.103129	66
GOTERM_MF_DIRECT	GO:0003983~UTP:glucose-1-phosphate uridylyltransferase activity	5	0.127421	0.00403599	AT5G17310, AT3G03250, AT3G56040, AT5G52560, AT2G35020	6.14104	0.999206	0.106321	0.103129	67
GOTERM_MF_DIRECT	GO:0015116~sulfate transmembrane transporter activity	8	0.203874	0.00470009	AT3G15990, AT2G22500, AT1G23090, AT1G80310, AT4G08620, AT3G51895, AT5G10180, AT2G25680	3.46788	0.999755	0.118591	0.11503	68
GOTERM_MF_DIRECT	GO:0004673~protein histidine kinase activity	8	0.203874	0.00470009	AT2G18790, AT2G01830, AT1G67840, AT2G40940, AT5G35750, AT4G18130, AT5G10720, AT4G14340	3.46788	0.999755	0.118591	0.11503	69
GOTERM_MF_DIRECT	GO:0005315~phosphate transmembrane transporter activity	11	0.280326	0.00470331	AT3G26570, AT2G38940, AT2G17270, AT5G20380, AT1G76430, AT3G46980, AT1G61800, AT3G23430, AT4G00370, AT5G51050, AT3G54700	2.70206	0.999757	0.118591	0.11503	70
GOTERM_MF_DIRECT	GO:0020037~heme binding	73	1.86035	0.00493134	AT1G64950, AT5G40150, AT3G09640, AT1G37130, AT5G20140, AT3G28200, AT3G56630, AT1G05260, AT5G42650, AT5G64120, AT5G45040, AT4G09010, AT2G41480, AT1G74110, AT5G05340, AT3G14630, AT4G11290, AT2G27690, AT4G10040, AT3G51790, AT3G53130, AT3G50660, AT2G15620, AT5G42180, AT2G45970, AT1G24540, AT5G04660, AT5G36110, AT5G58400, AT4G32320, AT5G06720, AT5G25900, AT2G26670, AT1G11680, AT2G30490, AT1G14550, AT1…	1.36537	0.999838	0.122589	0.118908	71
GOTERM_MF_DIRECT	GO:0016791~phosphatase activity	18	0.458716	0.00503625	AT3G55960, AT5G22620, AT2G33255, AT4G00400, AT4G27800, AT1G07010, AT2G14110, AT2G38110, AT2G39840, AT1G17710, AT1G73010, AT3G17790, AT3G05170, AT3G11430, AT5G36790, AT3G50520, AT1G05000, AT1G58280	2.04071	0.999865	0.123458	0.119751	72
GOTERM_MF_DIRECT	GO:0004252~serine-type endopeptidase activity	30	0.764526	0.00542814	AT2G04160, AT4G18370, AT1G63120, AT5G26860, AT5G46390, AT4G20850, AT4G20430, AT1G12410, AT2G05920, AT1G02560, AT5G67360, AT5G45650, AT3G24590, AT1G62340, AT5G51750, AT1G11750, AT2G30440, AT5G45390, AT3G27925, AT3G14067, AT2G19170, AT3G14240, AT1G76140, AT5G40200, AT1G04110, AT4G17040, AT4G34980, AT4G17740, AT4G14570, AT4G30020	1.67483	0.999933	0.131242	0.127301	73
GOTERM_MF_DIRECT	GO:0050661~NADP binding	19	0.4842	0.00565277	AT3G24170, AT5G23720, AT1G62620, AT1G13440, AT3G29320, AT4G29120, AT1G12900, AT1G31230, AT1G17650, AT3G25530, AT4G20930, AT4G19710, AT5G40760, AT1G09940, AT3G52940, AT4G30210, AT1G42970, AT5G35790, AT1G58290	1.97205	0.999955	0.134826	0.130778	74
GOTERM_MF_DIRECT	GO:0016788~hydrolase activity, acting on ester bonds	28	0.713558	0.00573139	AT5G14180, AT5G17570, AT5G17670, AT5G45960, AT1G33811, AT4G26790, AT4G01130, AT2G36330, AT3G10150, AT5G37690, AT5G45920, AT5G33370, AT2G04570, AT5G57140, AT3G26430, AT1G07230, AT5G14450, AT1G16560, AT4G28780, AT4G10955, AT1G74460, AT2G23540, AT3G48610, AT3G11210, AT2G26870, AT1G54790, AT5G03610, AT5G22810	1.70528	0.999961	0.134879	0.130828	75
GOTERM_MF_DIRECT	GO:0016464~chloroplast protein-transporting ATPase activity	6	0.152905	0.00637684	AT3G47520, AT3G16290, AT4G23940, AT1G79560, AT4G01800, AT5G64580	4.42155	0.999988	0.148094	0.143647	76
GOTERM_MF_DIRECT	GO:0016759~cellulose synthase activity	12	0.30581	0.00650187	AT5G05170, AT5G44030, AT2G24630, AT2G21770, AT3G03050, AT5G17420, AT5G64740, AT4G18780, AT4G07960, AT4G32410, AT4G31590, AT3G28180	2.45641	0.99999	0.149036	0.144561	77
GOTERM_MF_DIRECT	GO:0004427~inorganic diphosphate phosphatase activity	7	0.178389	0.00702351	AT1G73010, AT3G53620, AT1G01050, AT5G09650, AT1G15690, AT1G26190, AT1G17710	3.68462	0.999996	0.154956	0.150303	78
GOTERM_MF_DIRECT	GO:0008080~N-acetyltransferase activity	7	0.178389	0.00702351	AT1G72030, AT1G32070, AT5G11340, AT1G26220, AT2G06025, AT4G28030, AT2G39000	3.68462	0.999996	0.154956	0.150303	79
GOTERM_MF_DIRECT	GO:0052793~pectin acetylesterase activity	7	0.178389	0.00702351	AT1G57590, AT3G09410, AT5G23870, AT4G19420, AT5G26670, AT3G05910, AT3G14290	3.68462	0.999996	0.154956	0.150303	80
GOTERM_MF_DIRECT	GO:0016760~cellulose synthase (UDP-forming) activity	10	0.254842	0.0072103	AT1G02730, AT5G05170, AT5G44030, AT3G02230, AT2G21770, AT3G03050, AT5G17420, AT5G64740, AT4G18780, AT4G32410	2.72935	0.999997	0.157113	0.152395	81
GOTERM_MF_DIRECT	GO:0005200~structural constituent of cytoskeleton	11	0.280326	0.0078286	AT5G19780, AT4G14960, AT3G12380, AT5G23860, AT5G62700, AT1G75780, AT3G53750, AT1G50010, AT5G12250, AT3G12110, AT5G09810	2.53318	0.999999	0.168506	0.163446	82
GOTERM_MF_DIRECT	GO:0003955~NAD(P)H dehydrogenase (quinone) activity	5	0.127421	0.00840656	AT3G27890, AT5G54500, AT5G58800, AT4G36750, AT4G35760	5.26374	1	0.178766	0.173398	83
GOTERM_MF_DIRECT	GO:0140571~transmembrane ascorbate ferrireductase activity	4	0.101937	0.00896603	AT1G26100, AT5G38630, AT4G25570, AT1G14730	7.36924	1	0.186177	0.180586	84
GOTERM_MF_DIRECT	GO:0004478~methionine adenosyltransferase activity	4	0.101937	0.00896603	AT1G02500, AT4G01850, AT3G17390, AT2G36880	7.36924	1	0.186177	0.180586	85
GOTERM_MF_DIRECT	GO:0071949~FAD binding	21	0.535168	0.0100989	AT5G67030, AT5G24850, AT1G12370, AT1G37130, AT5G21482, AT3G24200, AT2G34790, AT1G30700, AT3G19820, AT5G38710, AT5G11540, AT3G47930, AT2G44160, AT3G63440, AT5G11330, AT1G77760, AT4G20840, AT1G04580, AT2G41510, AT1G74470, AT3G15620	1.79947	1	0.203871	0.197749	86
GOTERM_MF_DIRECT	GO:0015174~basic amino acid transmembrane transporter activity	7	0.178389	0.0103785	AT3G10600, AT5G04770, AT1G17120, AT1G31830, AT4G21120, AT1G05940, AT1G77380	3.43898	1	0.203871	0.197749	87
GOTERM_MF_DIRECT	GO:0016702~oxidoreductase activity, acting on single donors with incorporation of molecular oxygen, incorporation of two atoms of oxygen	6	0.152905	0.0103957	AT4G19170, AT1G55020, AT1G67560, AT1G17420, AT3G22400, AT3G01420	4.01959	1	0.203871	0.197749	88
GOTERM_MF_DIRECT	GO:0015562~efflux transmembrane transporter activity	6	0.152905	0.0103957	AT1G15520, AT1G59870, AT1G71960, AT1G31770, AT1G17840, AT1G51610	4.01959	1	0.203871	0.197749	89
GOTERM_MF_DIRECT	GO:0030060~L-malate dehydrogenase (NAD+) activity	6	0.152905	0.0103957	AT5G58330, AT5G43330, AT5G09660, AT3G47520, AT3G15020, AT1G04410	4.01959	1	0.203871	0.197749	90
GOTERM_MF_DIRECT	GO:0008810~cellulase activity	10	0.254842	0.0119822	AT2G32990, AT1G71380, AT1G02800, AT5G49720, AT3G57240, AT1G75680, AT4G39010, AT4G02290, AT1G64390, AT1G70710	2.54112	1	0.232403	0.225424	91
GOTERM_MF_DIRECT	GO:0000149~SNARE binding	18	0.458716	0.0145302	AT3G09740, AT1G08560, AT2G36900, AT3G29100, AT5G08080, AT1G71820, AT3G03800, AT4G39400, AT2G27900, AT2G18260, AT5G57200, AT2G01600, AT2G35190, AT3G44340, AT5G35200, AT2G25430, AT3G11820, AT2G45990	1.84231	1	0.278759	0.270388	92
GOTERM_MF_DIRECT	GO:0000155~phosphorelay sensor kinase activity	7	0.178389	0.0147289	AT2G18790, AT2G01830, AT2G40940, AT5G35750, AT4G18130, AT5G10720, AT4G14340	3.22404	1	0.279532	0.271139	93
GOTERM_MF_DIRECT	GO:0016688~L-ascorbate peroxidase activity	5	0.127421	0.0150182	AT4G08390, AT1G07890, AT3G09640, AT4G32320, AT4G35000	4.60578	1	0.281992	0.273524	94
GOTERM_MF_DIRECT	GO:0005506~iron ion binding	64	1.63099	0.0158044	AT1G64950, AT5G66060, AT3G56630, AT5G42650, AT5G45040, AT5G18900, AT1G74110, AT1G68080, AT1G54500, AT5G60600, AT5G53460, AT3G14630, AT2G27690, AT3G53130, AT1G64720, AT3G50660, AT4G25910, AT1G64680, AT2G45970, AT1G24540, AT5G04660, AT5G36110, AT1G07420, AT3G15850, AT5G17170, AT5G25900, AT5G03900, AT1G11680, AT5G01600, AT2G30490, AT4G01995, AT1G69500, AT5G49940, AT5G57800, AT1G11600, AT3G19270, AT3…	1.32481	1	0.282667	0.274179	95
GOTERM_MF_DIRECT	GO:0102229~amylopectin maltohydrolase activity	6	0.152905	0.015855	AT4G17090, AT5G65700, AT5G45300, AT2G32290, AT4G15210, AT3G23920	3.68462	1	0.282667	0.274179	96
GOTERM_MF_DIRECT	GO:0046556~alpha-L-arabinofuranosidase activity	6	0.152905	0.015855	AT5G10560, AT1G68560, AT3G10740, AT1G78060, AT5G64570, AT1G02640	3.68462	1	0.282667	0.274179	97
GOTERM_MF_DIRECT	GO:0009044~xylan 1,4-beta-xylosidase activity	6	0.152905	0.015855	AT5G10560, AT1G68560, AT3G10740, AT1G78060, AT5G64570, AT1G02640	3.68462	1	0.282667	0.274179	98
GOTERM_MF_DIRECT	GO:0016161~beta-amylase activity	6	0.152905	0.015855	AT4G17090, AT5G65700, AT5G45300, AT2G32290, AT4G15210, AT3G23920	3.68462	1	0.282667	0.274179	99
GOTERM_MF_DIRECT	GO:0140825~lactoperoxidase activity	19	0.4842	0.0174049	AT5G66390, AT1G14550, AT5G40150, AT3G28200, AT1G05260, AT1G68850, AT2G34060, AT4G21960, AT5G67400, AT5G64120, AT5G42180, AT5G34850, AT2G41480, AT3G17790, AT5G58400, AT5G05340, AT4G33420, AT5G06720, AT4G11290	1.77235	1	0.307197	0.297973	100
GOTERM_MF_DIRECT	GO:0008017~microtubule binding	36	0.917431	0.0200287	AT1G12430, AT1G10290, AT5G47820, AT5G27950, AT1G14690, AT4G39050, AT5G27550, AT3G16060, AT3G53180, AT3G19720, AT5G54670, AT2G47500, AT3G16630, AT3G45850, AT5G65930, AT2G22125, AT5G10470, AT1G61800, AT1G77460, AT1G01950, AT1G27920, AT1G19835, AT5G14790, AT5G42080, AT5G65460, AT2G01910, AT5G55230, AT3G16640, AT3G12020, AT1G60500, AT4G18570, AT2G20190, AT1G45688, AT4G33650, AT4G14330, AT1G24764	1.45765	1	0.323365	0.313655	101
GOTERM_MF_DIRECT	GO:0017077~oxidative phosphorylation uncoupler activity	4	0.101937	0.020153	AT5G58970, AT5G19760, AT3G54110, AT2G22500	5.89539	1	0.323365	0.313655	102
GOTERM_MF_DIRECT	GO:0004737~pyruvate decarboxylase activity	4	0.101937	0.020153	AT5G54960, AT5G01330, AT3G48560, AT5G01320	5.89539	1	0.323365	0.313655	103
GOTERM_MF_DIRECT	GO:0004751~ribose-5-phosphate isomerase activity	4	0.101937	0.020153	AT3G04880, AT5G44520, AT3G04790, AT2G01290	5.89539	1	0.323365	0.313655	104
GOTERM_MF_DIRECT	GO:0033897~ribonuclease T2 activity	4	0.101937	0.020153	AT1G14220, AT2G02990, AT2G39780, AT1G26820	5.89539	1	0.323365	0.313655	105
GOTERM_MF_DIRECT	GO:0003999~adenine phosphoribosyltransferase activity	4	0.101937	0.020153	AT4G12440, AT1G27450, AT5G11160, AT4G22570	5.89539	1	0.323365	0.313655	106
GOTERM_MF_DIRECT	GO:0004373~glycogen (starch) synthase activity	4	0.101937	0.020153	AT5G24300, AT1G32900, AT3G01180, AT4G18240	5.89539	1	0.323365	0.313655	107
GOTERM_MF_DIRECT	GO:0046715~active borate transmembrane transporter activity	4	0.101937	0.020153	AT3G62270, AT1G80760, AT2G47160, AT4G10380	5.89539	1	0.323365	0.313655	108
GOTERM_MF_DIRECT	GO:0004748~ribonucleoside-diphosphate reductase activity, thioredoxin disulfide as acceptor	4	0.101937	0.020153	AT3G23580, AT5G02250, AT2G21790, AT3G27060	5.89539	1	0.323365	0.313655	109
GOTERM_MF_DIRECT	GO:0016618~hydroxypyruvate reductase [NAD(P)H] activity	4	0.101937	0.020153	AT1G12550, AT2G45630, AT1G79870, AT1G68010	5.89539	1	0.323365	0.313655	110
GOTERM_MF_DIRECT	GO:0019843~rRNA binding	25	0.637105	0.0217698	AT1G64510, AT4G01310, AT3G52150, AT1G09340, AT3G54210, AT5G17870, AT5G07090, AT5G15750, AT5G14320, AT1G29070, AT3G55280, AT3G63140, AT3G17465, AT1G74970, AT2G33800, AT5G23740, AT5G45775, AT5G54600, AT5G47190, AT2G43030, AT5G13510, AT3G44890, AT1G79850, AT1G75350, AT3G63490	1.5882	1	0.34616	0.335765	111
GOTERM_MF_DIRECT	GO:0003777~microtubule motor activity	16	0.407747	0.0222605	AT1G12430, AT5G27950, AT5G47820, AT4G39050, AT5G27550, AT3G16060, AT5G65460, AT5G54670, AT2G47500, AT3G16630, AT3G12020, AT3G45850, AT5G65930, AT5G10470, AT1G01950, AT4G14330	1.84231	1	0.347756	0.337314	112
GOTERM_MF_DIRECT	GO:0004805~trehalose-phosphatase activity	8	0.203874	0.0223614	AT5G10100, AT5G51460, AT1G68020, AT4G39770, AT1G35910, AT5G65140, AT1G06410, AT1G78580	2.67972	1	0.347756	0.337314	113
GOTERM_MF_DIRECT	GO:0004521~RNA endonuclease activity	11	0.280326	0.0224613	AT1G68290, AT2G27040, AT1G48410, AT1G61010, AT5G43810, AT1G11190, AT2G03780, AT2G39780, AT4G17100, AT2G27880, AT1G56070	2.19086	1	0.347756	0.337314	114
GOTERM_MF_DIRECT	GO:0003959~NADPH dehydrogenase activity	6	0.152905	0.022934	AT1G07180, AT1G20020, AT1G76690, AT1G76680, AT4G28220, AT1G30510	3.40119	1	0.348952	0.338473	115
GOTERM_MF_DIRECT	GO:0016157~sucrose synthase activity	6	0.152905	0.022934	AT4G10120, AT1G04920, AT1G78510, AT4G02280, AT1G73370, AT5G37180	3.40119	1	0.348952	0.338473	116
GOTERM_MF_DIRECT	GO:0009922~fatty acid elongase activity	9	0.229358	0.0231418	AT1G01120, AT1G19440, AT5G14780, AT1G68530, AT3G55360, AT2G26640, AT4G36830, AT5G04530, AT1G07720	2.45641	1	0.349105	0.338622	117
GOTERM_MF_DIRECT	GO:0048040~UDP-glucuronate decarboxylase activity	5	0.127421	0.0241629	AT3G53520, AT2G27860, AT1G08200, AT3G62830, AT2G28760	4.09402	1	0.352458	0.341875	118
GOTERM_MF_DIRECT	GO:0030976~thiamine pyrophosphate binding	5	0.127421	0.0241629	AT5G17380, AT5G54960, AT5G01330, AT3G48560, AT5G01320	4.09402	1	0.352458	0.341875	119
GOTERM_MF_DIRECT	GO:0017116~single-stranded DNA helicase activity	5	0.127421	0.0241629	AT1G44900, AT5G46280, AT4G02060, AT2G16440, AT2G07690	4.09402	1	0.352458	0.341875	120
GOTERM_MF_DIRECT	GO:0004124~cysteine synthase activity	5	0.127421	0.0241629	AT3G61440, AT2G43750, AT3G03630, AT4G14880, AT3G04940	4.09402	1	0.352458	0.341875	121
GOTERM_MF_DIRECT	GO:0030247~polysaccharide binding	20	0.509684	0.0254759	AT4G03960, AT4G03210, AT2G14620, AT4G25810, AT1G11545, AT2G36870, AT3G23730, AT1G10550, AT3G52180, AT1G14720, AT1G11915, AT5G57560, AT3G17350, AT2G01850, AT5G13870, AT4G37800, AT4G14130, AT1G05850, AT5G39790, AT5G50290	1.67483	1	0.368565	0.357498	122
GOTERM_MF_DIRECT	GO:0016829~lyase activity	29	0.739042	0.0256979	AT3G07720, AT4G20050, AT1G80160, AT1G10670, AT1G60590, AT4G23820, AT5G49460, AT4G23500, AT3G55140, AT4G13430, AT1G19170, AT3G16850, AT1G23760, AT3G62110, AT4G13710, AT5G57040, AT4G14880, AT4G33440, AT1G80170, AT1G09890, AT5G41650, AT3G53190, AT3G57790, AT4G24780, AT1G10640, AT3G61490, AT5G02580, AT1G08630, AT3G54920	1.50499	1	0.368755	0.357681	123
GOTERM_MF_DIRECT	GO:0042937~tripeptide transmembrane transporter activity	7	0.178389	0.0268984	AT2G37900, AT3G54140, AT1G22540, AT2G02040, AT5G14940, AT5G46050, AT2G40460	2.86582	1	0.379805	0.3684	124
GOTERM_MF_DIRECT	GO:0070006~metalloaminopeptidase activity	7	0.178389	0.0268984	AT2G24200, AT4G33090, AT3G05350, AT4G37040, AT1G13270, AT3G59990, AT5G04710	2.86582	1	0.379805	0.3684	125
GOTERM_MF_DIRECT	GO:0030145~manganese ion binding	15	0.382263	0.03151	AT5G39190, AT1G10460, AT4G27800, AT1G07010, AT1G67740, AT1G17890, AT5G62790, AT1G70730, AT1G10520, AT3G62020, AT3G10080, AT2G24200, AT5G39120, AT5G20630, AT5G39130	1.81211	1	0.435488	0.422411	126
GOTERM_MF_DIRECT	GO:0004659~prenyltransferase activity	6	0.152905	0.0317731	AT3G11945, AT5G48930, AT1G04920, AT4G38460, AT1G78510, AT1G60600	3.15825	1	0.435488	0.422411	127
GOTERM_MF_DIRECT	GO:0050136~NADH:ubiquinone reductase (non-electrogenic) activity	6	0.152905	0.0317731	AT3G27890, AT1G07180, AT5G54500, AT5G58800, AT4G28220, AT4G36750	3.15825	1	0.435488	0.422411	128
GOTERM_MF_DIRECT	GO:0140662~ATP-dependent protein folding chaperone	13	0.331295	0.0324075	AT1G55490, AT5G49910, AT4G24190, AT5G09590, AT2G32260, AT5G56000, AT1G26230, AT3G12580, AT3G13860, AT2G04030, AT5G02500, AT4G16660, AT2G28000	1.916	1	0.435488	0.422411	129
GOTERM_MF_DIRECT	GO:0008138~protein tyrosine/serine/threonine phosphatase activity	7	0.178389	0.0349169	AT4G03960, AT5G23720, AT3G29320, AT3G01510, AT4G18593, AT3G52180, AT3G10940	2.71498	1	0.435488	0.422411	130
GOTERM_MF_DIRECT	GO:0071916~dipeptide transmembrane transporter activity	7	0.178389	0.0349169	AT2G37900, AT3G54140, AT1G22540, AT2G02040, AT5G14940, AT5G46050, AT2G40460	2.71498	1	0.435488	0.422411	131
GOTERM_MF_DIRECT	GO:0015020~glucuronosyltransferase activity	8	0.203874	0.0356279	AT1G22360, AT5G15050, AT1G22380, AT3G18660, AT1G77130, AT4G33330, AT2G28110, AT1G22400	2.45641	1	0.435488	0.422411	132
GOTERM_MF_DIRECT	GO:0008378~galactosyltransferase activity	8	0.203874	0.0356279	AT3G06510, AT4G21060, AT5G53340, AT1G05170, AT5G62620, AT2G26100, AT5G62220, AT1G32930	2.45641	1	0.435488	0.422411	133
GOTERM_MF_DIRECT	GO:0015035~protein-disulfide reductase activity	8	0.203874	0.0356279	AT1G50320, AT3G51030, AT1G08230, AT1G76760, AT5G50100, AT5G16400, AT1G04980, AT2G15570	2.45641	1	0.435488	0.422411	134
GOTERM_MF_DIRECT	GO:0051903~S-(hydroxymethyl)glutathione dehydrogenase [NAD(P)+] activity	5	0.127421	0.0360202	AT5G42250, AT1G22440, AT1G32780, AT1G77120, AT5G43940	3.68462	1	0.435488	0.422411	135
GOTERM_MF_DIRECT	GO:0004024~alcohol dehydrogenase (NAD+) activity, zinc-dependent	5	0.127421	0.0360202	AT5G42250, AT1G22440, AT1G32780, AT1G77120, AT5G43940	3.68462	1	0.435488	0.422411	136
GOTERM_MF_DIRECT	GO:0050268~coniferyl-alcohol dehydrogenase activity	5	0.127421	0.0360202	AT1G72680, AT3G19450, AT2G34790, AT5G44070, AT4G37970	3.68462	1	0.435488	0.422411	137
GOTERM_MF_DIRECT	GO:0004845~uracil phosphoribosyltransferase activity	4	0.101937	0.0362701	AT4G26510, AT3G27440, AT1G55810, AT3G53900	4.91283	1	0.435488	0.422411	138
GOTERM_MF_DIRECT	GO:0004072~aspartate kinase activity	4	0.101937	0.0362701	AT3G02020, AT4G19710, AT1G31230, AT5G21060	4.91283	1	0.435488	0.422411	139
GOTERM_MF_DIRECT	GO:0097367~carbohydrate derivative binding	4	0.101937	0.0362701	AT5G52190, AT5G42740, AT5G66420, AT3G54690	4.91283	1	0.435488	0.422411	140
GOTERM_MF_DIRECT	GO:0016780~phosphotransferase activity, for other substituted phosphate groups	4	0.101937	0.0362701	AT1G13560, AT2G37940, AT1G43580, AT3G54020	4.91283	1	0.435488	0.422411	141
GOTERM_MF_DIRECT	GO:0047274~galactinol-sucrose galactosyltransferase activity	4	0.101937	0.0362701	AT3G56950, AT5G40390, AT3G57520, AT1G55740	4.91283	1	0.435488	0.422411	142
GOTERM_MF_DIRECT	GO:0016987~sigma factor activity	4	0.101937	0.0362701	AT5G13730, AT5G24120, AT1G64860, AT1G08540	4.91283	1	0.435488	0.422411	143
GOTERM_MF_DIRECT	GO:0008453~alanine-glyoxylate transaminase activity	4	0.101937	0.0362701	AT1G70580, AT3G08860, AT1G23310, AT2G13360	4.91283	1	0.435488	0.422411	144
GOTERM_MF_DIRECT	GO:0019203~carbohydrate phosphatase activity	4	0.101937	0.0362701	AT4G03960, AT3G01510, AT3G52180, AT3G10940	4.91283	1	0.435488	0.422411	145
GOTERM_MF_DIRECT	GO:0042134~rRNA primary transcript binding	4	0.101937	0.0362701	AT4G16390, AT3G23020, AT5G46580, AT3G59040	4.91283	1	0.435488	0.422411	146
GOTERM_MF_DIRECT	GO:0015204~urea transmembrane transporter activity	4	0.101937	0.0362701	AT2G36830, AT3G16240, AT1G80760, AT5G45380	4.91283	1	0.435488	0.422411	147
GOTERM_MF_DIRECT	GO:0008233~peptidase activity	20	0.509684	0.0386876	AT5G50920, AT3G24590, AT4G22290, AT1G80690, AT5G26860, AT5G62140, AT1G68660, AT5G25170, AT2G39830, AT4G25680, AT5G44070, AT4G37660, AT1G47740, AT2G03200, AT1G47128, AT4G31300, AT1G75460, AT4G17740, AT4G36860, AT3G07090	1.60201	1	0.461376	0.447522	148
GOTERM_MF_DIRECT	GO:0008266~poly(U) RNA binding	9	0.229358	0.0422368	AT1G49760, AT3G63140, AT4G24770, AT1G20020, AT1G06680, AT4G37930, AT1G68010, AT3G50820, AT2G37220	2.21077	1	0.500322	0.485298	149
GOTERM_MF_DIRECT	GO:0009881~photoreceptor activity	7	0.178389	0.0443242	AT2G18790, AT5G24850, AT5G63860, AT4G24180, AT3G45780, AT4G18130, AT1G68050	2.57923	1	0.518884	0.503303	150
GOTERM_MF_DIRECT	GO:0015171~amino acid transmembrane transporter activity	14	0.356779	0.0443918	AT3G10600, AT3G54110, AT3G30390, AT5G16740, AT2G38120, AT2G39130, AT5G14940, AT5G58970, AT1G47670, AT5G04770, AT5G09220, AT2G21050, AT1G05940, AT1G77380	1.77878	1	0.518884	0.503303	151
GOTERM_MF_DIRECT	GO:0046961~proton-transporting ATPase activity, rotational mechanism	10	0.254842	0.0471521	AT4G32260, AT1G78900, AT5G08680, AT4G25950, AT3G58730, AT4G32530, AT1G76030, AT3G42050, AT1G12840, AT4G38510	2.04701	1	0.547523	0.531082	152
GOTERM_MF_DIRECT	GO:0102148~N-acetyl-beta-D-galactosaminidase activity	3	0.0764526	0.0502118	AT1G05590, AT3G55260, AT1G65590	7.36924	1	0.560911	0.544068	153
GOTERM_MF_DIRECT	GO:0015929~hexosaminidase activity	3	0.0764526	0.0502118	AT1G05590, AT3G55260, AT1G65590	7.36924	1	0.560911	0.544068	154
GOTERM_MF_DIRECT	GO:0008482~sulfite oxidase activity	3	0.0764526	0.0502118	AT3G01910, AT1G37130, AT1G77760	7.36924	1	0.560911	0.544068	155
GOTERM_MF_DIRECT	GO:0004563~beta-N-acetylhexosaminidase activity	3	0.0764526	0.0502118	AT1G05590, AT3G55260, AT1G65590	7.36924	1	0.560911	0.544068	156
GOTERM_MF_DIRECT	GO:0016629~12-oxophytodienoate reductase activity	3	0.0764526	0.0502118	AT1G76690, AT1G76680, AT2G06050	7.36924	1	0.560911	0.544068	157
GOTERM_MF_DIRECT	GO:0004412~homoserine dehydrogenase activity	3	0.0764526	0.0502118	AT4G19710, AT1G31230, AT5G21060	7.36924	1	0.560911	0.544068	158
GOTERM_MF_DIRECT	GO:0004784~superoxide dismutase activity	5	0.127421	0.0506628	AT3G10920, AT5G18100, AT5G51100, AT2G28190, AT1G08830	3.34966	1	0.562389	0.545501	159
GOTERM_MF_DIRECT	GO:0050660~flavin adenine dinucleotide binding	19	0.4842	0.0518003	AT3G24170, AT1G63940, AT4G29720, AT1G12570, AT1G62620, AT1G58440, AT3G27820, AT3G23410, AT5G66760, AT1G55930, AT5G13700, AT1G48030, AT5G53460, AT1G72970, AT3G13682, AT3G17240, AT4G30210, AT3G48560, AT3G16950	1.57321	1	0.571422	0.554263	160
GOTERM_MF_DIRECT	GO:0043138~3'-5' DNA helicase activity	6	0.152905	0.0550802	AT1G44900, AT5G41370, AT3G02060, AT4G35740, AT4G25120, AT2G07690	2.76347	1	0.593536	0.575713	161
GOTERM_MF_DIRECT	GO:0005249~voltage-gated potassium channel activity	6	0.152905	0.0550802	AT2G24610, AT2G28260, AT4G22200, AT5G46240, AT3G02850, AT4G30360	2.76347	1	0.593536	0.575713	162
GOTERM_MF_DIRECT	GO:0015421~ABC-type oligopeptide transporter activity	6	0.152905	0.0550802	AT1G27940, AT4G25960, AT3G28860, AT2G36910, AT2G47000, AT5G39040	2.76347	1	0.593536	0.575713	163
GOTERM_MF_DIRECT	GO:0018685~alkane 1-monooxygenase activity	4	0.101937	0.0571677	AT5G58860, AT2G45970, AT1G69500, AT2G27690	4.211	1	0.593536	0.575713	164
GOTERM_MF_DIRECT	GO:0004143~ATP-dependent diacylglycerol kinase activity	4	0.101937	0.0571677	AT4G30340, AT5G63770, AT2G20900, AT5G57690	4.211	1	0.593536	0.575713	165
GOTERM_MF_DIRECT	GO:0004322~ferroxidase activity	4	0.101937	0.0571677	AT5G01600, AT4G39830, AT3G11050, AT5G14760	4.211	1	0.593536	0.575713	166
GOTERM_MF_DIRECT	GO:0015038~glutathione disulfide oxidoreductase activity	4	0.101937	0.0571677	AT2G20270, AT5G63030, AT5G20500, AT3G54900	4.211	1	0.593536	0.575713	167
GOTERM_MF_DIRECT	GO:0070905~serine binding	4	0.101937	0.0571677	AT1G36370, AT4G13930, AT5G26780, AT4G37930	4.211	1	0.593536	0.575713	168
GOTERM_MF_DIRECT	GO:0008753~NADPH dehydrogenase (quinone) activity	4	0.101937	0.0571677	AT3G27890, AT5G54500, AT5G58800, AT4G36750	4.211	1	0.593536	0.575713	169
GOTERM_MF_DIRECT	GO:0004372~glycine hydroxymethyltransferase activity	4	0.101937	0.0571677	AT1G36370, AT4G13930, AT5G26780, AT4G37930	4.211	1	0.593536	0.575713	170
GOTERM_MF_DIRECT	GO:0003697~single-stranded DNA binding	16	0.407747	0.0635684	AT5G15170, AT1G44900, AT3G52150, AT5G26860, AT5G46280, AT2G37020, AT5G61030, AT4G02060, AT3G18580, AT3G23830, AT2G16440, AT1G71310, AT5G44635, AT4G11060, AT4G14660, AT2G07690	1.61518	1	0.654531	0.634877	171
GOTERM_MF_DIRECT	GO:0030674~protein-macromolecule adaptor activity	8	0.203874	0.0637843	AT4G09140, AT1G10030, AT2G05170, AT3G51770, AT1G10500, AT1G68660, AT1G44446, AT5G59140	2.18348	1	0.654531	0.634877	172
GOTERM_MF_DIRECT	GO:0005509~calcium ion binding	48	1.22324	0.0641727	AT1G77090, AT1G35670, AT1G18210, AT3G05600, AT3G43810, AT2G06925, AT2G28605, AT2G42590, AT3G17980, AT4G05180, AT5G65930, AT1G19230, AT1G51590, AT1G76450, AT3G20290, AT3G07490, AT2G44310, AT5G20990, AT3G05410, AT1G09210, AT4G08810, AT1G06680, AT3G55330, AT1G05150, AT1G35720, AT5G24270, AT4G28220, AT5G65020, AT4G03560, AT4G23650, AT4G20780, AT1G64060, AT2G38760, AT3G22930, AT4G35790, AT4G09570, AT3…	1.27239	1	0.65471	0.63505	173
GOTERM_MF_DIRECT	GO:0004630~phospholipase D activity	5	0.127421	0.0680667	AT4G35790, AT3G05630, AT3G16785, AT3G15730, AT2G42010	3.07052	1	0.667432	0.64739	174
GOTERM_MF_DIRECT	GO:0004033~aldo-keto reductase (NADPH) activity	5	0.127421	0.0680667	AT1G60690, AT5G53580, AT1G60710, AT1G04690, AT1G60730	3.07052	1	0.667432	0.64739	175
GOTERM_MF_DIRECT	GO:0008379~thioredoxin peroxidase activity	5	0.127421	0.0680667	AT3G52960, AT1G65980, AT3G06050, AT5G06290, AT3G26060	3.07052	1	0.667432	0.64739	176
GOTERM_MF_DIRECT	GO:0070290~N-acylphosphatidylethanolamine-specific phospholipase D activity	5	0.127421	0.0680667	AT4G35790, AT3G05630, AT3G16785, AT3G15730, AT2G42010	3.07052	1	0.667432	0.64739	177
GOTERM_MF_DIRECT	GO:0019899~enzyme binding	5	0.127421	0.0680667	AT4G17600, AT2G01830, AT3G07020, AT3G59400, AT2G46370	3.07052	1	0.667432	0.64739	178
GOTERM_MF_DIRECT	GO:0008271~secondary active sulfate transmembrane transporter activity	5	0.127421	0.0680667	AT3G15990, AT1G23090, AT4G08620, AT3G51895, AT5G10180	3.07052	1	0.667432	0.64739	179
GOTERM_MF_DIRECT	GO:0009927~histidine phosphotransfer kinase activity	5	0.127421	0.0680667	AT1G12040, AT3G16360, AT1G03430, AT3G21510, AT5G10720	3.07052	1	0.667432	0.64739	180
GOTERM_MF_DIRECT	GO:0004022~alcohol dehydrogenase (NAD+) activity	6	0.152905	0.0696139	AT5G19440, AT5G42250, AT1G22440, AT1G32780, AT1G77120, AT4G20760	2.60091	1	0.675102	0.65483	181
GOTERM_MF_DIRECT	GO:0052716~hydroquinone:oxygen oxidoreductase activity	6	0.152905	0.0696139	AT2G38080, AT5G05390, AT3G09220, AT5G60020, AT2G30210, AT2G40370	2.60091	1	0.675102	0.65483	182
GOTERM_MF_DIRECT	GO:0004725~protein tyrosine phosphatase activity	8	0.203874	0.0754955	AT4G03960, AT5G23720, AT3G44620, AT3G19420, AT5G10480, AT3G29320, AT1G05000, AT3G52180	2.1055	1	0.72814	0.706275	183
GOTERM_MF_DIRECT	GO:0048038~quinone binding	9	0.229358	0.080648	AT5G21430, AT1G74880, AT4G37925, AT1G67840, AT4G14940, AT4G12290, AT5G58260, AT4G21580, AT4G35760	1.95068	1	0.743884	0.721546	184
GOTERM_MF_DIRECT	GO:0010011~auxin binding	4	0.101937	0.0824574	AT4G02980, AT3G62980, AT2G38120, AT5G49980	3.68462	1	0.743884	0.721546	185
GOTERM_MF_DIRECT	GO:0008519~ammonium channel activity	4	0.101937	0.0824574	AT4G28700, AT1G64780, AT3G16240, AT2G38290	3.68462	1	0.743884	0.721546	186
GOTERM_MF_DIRECT	GO:0030151~molybdenum ion binding	4	0.101937	0.0824574	AT5G20990, AT3G01910, AT1G37130, AT1G77760	3.68462	1	0.743884	0.721546	187
GOTERM_MF_DIRECT	GO:0008878~glucose-1-phosphate adenylyltransferase activity	4	0.101937	0.0824574	AT5G19220, AT5G48300, AT4G39210, AT1G19920	3.68462	1	0.743884	0.721546	188
GOTERM_MF_DIRECT	GO:0016655~oxidoreductase activity, acting on NAD(P)H, quinone or similar compound as acceptor	4	0.101937	0.0824574	AT1G74880, AT4G37925, AT5G54500, AT5G58260	3.68462	1	0.743884	0.721546	189
GOTERM_MF_DIRECT	GO:0035673~oligopeptide transmembrane transporter activity	6	0.152905	0.086043	AT3G17650, AT1G65730, AT4G10770, AT5G53550, AT5G64410, AT4G16370	2.45641	1	0.743884	0.721546	190
GOTERM_MF_DIRECT	GO:0016207~4-coumarate-CoA ligase activity	5	0.127421	0.0881257	AT3G21240, AT1G65060, AT4G05160, AT4G19010, AT5G63380	2.83432	1	0.743884	0.721546	191
GOTERM_MF_DIRECT	GO:0008865~fructokinase activity	5	0.127421	0.0881257	AT5G51830, AT1G66430, AT1G50460, AT1G47840, AT3G59480	2.83432	1	0.743884	0.721546	192
GOTERM_MF_DIRECT	GO:0010329~auxin efflux transmembrane transporter activity	5	0.127421	0.0881257	AT1G59870, AT3G28860, AT2G36910, AT1G70940, AT2G47000	2.83432	1	0.743884	0.721546	193
GOTERM_MF_DIRECT	GO:0035198~miRNA binding	5	0.127421	0.0881257	AT4G30080, AT2G27040, AT1G48410, AT5G43810, AT3G23830	2.83432	1	0.743884	0.721546	194
GOTERM_MF_DIRECT	GO:0004315~3-oxoacyl-[acyl-carrier-protein] synthase activity	3	0.0764526	0.0914577	AT1G62640, AT1G74960, AT5G46290	5.52693	1	0.743884	0.721546	195
GOTERM_MF_DIRECT	GO:0004530~deoxyribonuclease I activity	3	0.0764526	0.0914577	AT1G01040, AT1G19660, AT5G46580	5.52693	1	0.743884	0.721546	196
GOTERM_MF_DIRECT	GO:0046027~phospholipid:diacylglycerol acyltransferase activity	3	0.0764526	0.0914577	AT5G13640, AT1G27480, AT1G04010	5.52693	1	0.743884	0.721546	197
GOTERM_MF_DIRECT	GO:0047493~ceramide cholinephosphotransferase activity	3	0.0764526	0.0914577	AT2G37940, AT1G43580, AT3G54020	5.52693	1	0.743884	0.721546	198
GOTERM_MF_DIRECT	GO:0036094~small molecule binding	3	0.0764526	0.0914577	AT2G33860, AT2G24765, AT4G19640	5.52693	1	0.743884	0.721546	199
GOTERM_MF_DIRECT	GO:0004733~pyridoxamine phosphate oxidase activity	3	0.0764526	0.0914577	AT5G49970, AT5G14220, AT4G01690	5.52693	1	0.743884	0.721546	200
GOTERM_MF_DIRECT	GO:0033188~sphingomyelin synthase activity	3	0.0764526	0.0914577	AT2G37940, AT1G43580, AT3G54020	5.52693	1	0.743884	0.721546	201
GOTERM_MF_DIRECT	GO:0004325~ferrochelatase activity	3	0.0764526	0.0914577	AT3G53570, AT2G30390, AT4G24740	5.52693	1	0.743884	0.721546	202
GOTERM_MF_DIRECT	GO:0004148~dihydrolipoyl dehydrogenase activity	3	0.0764526	0.0914577	AT1G48030, AT3G17240, AT3G16950	5.52693	1	0.743884	0.721546	203
GOTERM_MF_DIRECT	GO:0042132~fructose 1,6-bisphosphate 1-phosphatase activity	3	0.0764526	0.0914577	AT1G43670, AT3G54050, AT3G55800	5.52693	1	0.743884	0.721546	204
GOTERM_MF_DIRECT	GO:0046943~carboxylic acid transmembrane transporter activity	3	0.0764526	0.0914577	AT5G58970, AT5G19760, AT3G54110	5.52693	1	0.743884	0.721546	205
GOTERM_MF_DIRECT	GO:0045140~inositol phosphoceramide synthase activity	3	0.0764526	0.0914577	AT2G37940, AT3G54020, AT5G04500	5.52693	1	0.743884	0.721546	206
GOTERM_MF_DIRECT	GO:0033201~alpha-1,4-glucan synthase activity	3	0.0764526	0.0914577	AT5G24300, AT3G01180, AT4G18240	5.52693	1	0.743884	0.721546	207
GOTERM_MF_DIRECT	GO:0016891~RNA endonuclease activity, producing 5'-phosphomonoesters	3	0.0764526	0.0914577	AT1G01040, AT3G15140, AT1G11190	5.52693	1	0.743884	0.721546	208
GOTERM_MF_DIRECT	GO:0052903~N1-acetylspermine:oxygen oxidoreductase (3-acetamidopropanal-forming) activity	3	0.0764526	0.0914577	AT2G43020, AT4G29720, AT5G13700	5.52693	1	0.743884	0.721546	209
GOTERM_MF_DIRECT	GO:0050567~glutaminyl-tRNA synthase (glutamine-hydrolyzing) activity	3	0.0764526	0.0914577	AT3G25660, AT1G48520, AT4G32915	5.52693	1	0.743884	0.721546	210
GOTERM_MF_DIRECT	GO:0004614~phosphoglucomutase activity	3	0.0764526	0.0914577	AT5G51820, AT1G70730, AT1G23190	5.52693	1	0.743884	0.721546	211
GOTERM_MF_DIRECT	GO:0010295~(+)-abscisic acid 8'-hydroxylase activity	3	0.0764526	0.0914577	AT2G29090, AT3G19270, AT4G19230	5.52693	1	0.743884	0.721546	212
GOTERM_MF_DIRECT	GO:0004729~oxygen-dependent protoporphyrinogen oxidase activity	3	0.0764526	0.0914577	AT5G49970, AT5G14220, AT4G01690	5.52693	1	0.743884	0.721546	213
GOTERM_MF_DIRECT	GO:0008447~L-ascorbate oxidase activity	3	0.0764526	0.0914577	AT4G39830, AT5G14760, AT5G21105	5.52693	1	0.743884	0.721546	214
GOTERM_MF_DIRECT	GO:0080116~glucuronoxylan glucuronosyltransferase activity	3	0.0764526	0.0914577	AT5G61840, AT3G18660, AT4G33330	5.52693	1	0.743884	0.721546	215
GOTERM_MF_DIRECT	GO:0008964~phosphoenolpyruvate carboxylase activity	3	0.0764526	0.0914577	AT1G53310, AT1G68750, AT3G14940	5.52693	1	0.743884	0.721546	216
GOTERM_MF_DIRECT	GO:0004557~alpha-galactosidase activity	3	0.0764526	0.0914577	AT3G56310, AT5G08370, AT5G08380	5.52693	1	0.743884	0.721546	217
GOTERM_MF_DIRECT	GO:0051015~actin filament binding	18	0.458716	0.0966419	AT3G05520, AT2G31200, AT3G55770, AT3G27000, AT3G25500, AT5G35700, AT1G10200, AT5G67470, AT1G50360, AT3G61230, AT5G54650, AT5G65930, AT1G54560, AT1G76030, AT5G59890, AT1G21980, AT2G27450, AT4G38510	1.47385	1	0.782445	0.758949	218
