# Supplementary material for: A systems biology framework integrating cross-species transcriptomics and PPI networks for Xylella fastidiosa resistance gene identification
Source: BMC Plant Biol. 2025 Aug 11;25:1062. doi: 10.1186/s12870-025-07102-8 (PMC12337395; doi:10.1186/s12870-025-07102-8)
Supplement: Supplementary file 12 — Supplementary Material 12. [file 12870_2025_7102_MOESM12_ESM.xlsx]

## Sheet: Sheet1
Biotic Stress
BinCode	BinName	id	description	Regulation	Comparision
17.2.1	hormone metabolism.auxin.synthesis-degradation	at3g02875	Symbols: ILR1 | ILR1 (IAA-LEUCINE RESISTANT 1); IAA-Leu conjugate hydrolase/ IAA-Phe conjugate hydrolase/ metallopeptidase | chr3:631913-634074 FORWARD	Up	C5
17.2.2	hormone metabolism.auxin.signal transduction	at1g77110	Symbols: PIN6 | PIN6 (PIN-FORMED 6); auxin:hydrogen symporter/ transporter | chr1:28970802-28974603 FORWARD	Up	C5
17.2.2	hormone metabolism.auxin.signal transduction	at1g73590	Symbols: PIN1, ATPIN1 | PIN1 (PIN-FORMED 1); transporter | chr1:27659673-27663178 FORWARD	Up	C5
17.2.3	hormone metabolism.auxin.induced-regulated-responsive-activated	at1g75580	auxin-responsive protein, putative | chr1:28377461-28378178 FORWARD	Down	C3
17.2.3	hormone metabolism.auxin.induced-regulated-responsive-activated	at1g60680	aldo/keto reductase family protein | chr1:22347622-22349297 REVERSE	Up	C5
17.2.3	hormone metabolism.auxin.induced-regulated-responsive-activated	at1g60710	Symbols: ATB2 | ATB2; oxidoreductase | chr1:22354753-22356761 REVERSE	Down	C2
17.2.3	hormone metabolism.auxin.induced-regulated-responsive-activated	at1g22460	unknown protein | chr1:7927428-7930657 REVERSE	Down	C1
17.2.3	hormone metabolism.auxin.induced-regulated-responsive-activated	at4g27450	unknown protein | chr4:13727484-13728886 REVERSE	Up	C3
17.2.3	hormone metabolism.auxin.induced-regulated-responsive-activated	at1g14020	unknown protein | chr1:4802720-4805375 FORWARD	Down	C2
17.2.3	hormone metabolism.auxin.induced-regulated-responsive-activated	at5g63390	unknown protein | chr5:25390512-25392591 REVERSE	Down	C5
17.2.3	hormone metabolism.auxin.induced-regulated-responsive-activated	at5g20730	Symbols: NPH4, MSG1, IAA21, ARF7, TIR5, BIP | NPH4 (NON-PHOTOTROPHIC HYPOCOTYL); DNA binding / transcription activator/ transcription factor/ transcription regulator | chr5:7016470-7022113 REVERSE	Down	C2
17.2.3	hormone metabolism.auxin.induced-regulated-responsive-activated	at3g26370	unknown protein | chr3:9656744-9659935 FORWARD	Down	C1
17.2.3	hormone metabolism.auxin.induced-regulated-responsive-activated	at2g34680	Symbols: AIR9 | AIR9; protein binding | chr2:14616622-14629129 REVERSE	Down	C2
17.3.1.1.5	hormone metabolism.brassinosteroid.synthesis-degradation.BRs.metabolic regulation	at2g26710	Symbols: BAS1, CYP734A1, CYP72B1 | BAS1 (PHYB ACTIVATION TAGGED SUPPRESSOR 1); oxygen binding / steroid hydroxylase | chr2:11380492-11383612 FORWARD	Up	C5
17.3.1.1.99	hormone metabolism.brassinosteroid.synthesis-degradation.BRs.other	CYP707A1	Symbols: CYP85A2, BR6OX2 | BR6OX2 (BRASSINOSTEROID-6-OXIDASE 2); monooxygenase/ oxygen binding | chr3:11810737-11813765 FORWARD	Down	C3
17.3.1.2.4	hormone metabolism.brassinosteroid.synthesis-degradation.sterols.FACKEL	at3g52940	Symbols: FK, HYD2, ELL1 | FK (FACKEL); delta14-sterol reductase | chr3:19630198-19633296 REVERSE	Down	C5
17.3.1.2.8	hormone metabolism.brassinosteroid.synthesis-degradation.sterols.DWF1	at3g19820	Symbols: DWF1, DIM, EVE1, DIM1, CBB1 | DWF1 (DWARF 1); calmodulin binding / catalytic | chr3:6879617-6881652 REVERSE	Down	C1
17.3.2.99	hormone metabolism.brassinosteroid.signal transduction.other	at2g17230	Symbols: EXL5 | EXL5 (EXORDIUM LIKE 5) | chr2:7494536-7496016 REVERSE	Down	C3
17.3.2.99	hormone metabolism.brassinosteroid.signal transduction.other	at4g30610	Symbols: BRS1, SCPL24 | BRS1 (BRI1 SUPPRESSOR 1); serine-type carboxypeptidase | chr4:14944129-14948605 FORWARD	Down	C3
17.1.1.1.1	hormone metabolism.abscisic acid.synthesis-degradation.synthesis.zeaxanthin epoxidase	at5g67030	Symbols: ABA1, LOS6, NPQ2, ATABA1, ZEP, IBS3, ATZEP | ABA1 (ABA DEFICIENT 1); zeaxanthin epoxidase | chr5:26753510-26757236 REVERSE	Down	C5
17.1.2	hormone metabolism.abscisic acid.signal transduction	at1g52920	Symbols: GCR2, GPCR | GPCR (G PROTEIN COUPLED RECEPTOR); abscisic acid binding / catalytic | chr1:19709275-19711052 REVERSE	Up	C3
17.1.2	hormone metabolism.abscisic acid.signal transduction	at3g08550	Symbols: ELD1, ABI8, KOB1 | KOB1 (KOBITO) | chr3:2596406-2599819 FORWARD	Down	C1
17.5.1	hormone metabolism.ethylene.synthesis-degradation	at1g48420	Symbols: D-CDES | D-CDES (D-CYSTEINE DESULFHYDRASE); 1-aminocyclopropane-1-carboxylate deaminase/ D-cysteine desulfhydrase/ catalytic | chr1:17896597-17898804 REVERSE	Down	C5
17.5.1.1	hormone metabolism.ethylene.synthesis-degradation.1-aminocyclopropane-1-carboxylate synthase	at5g51690	Symbols: ACS12 | ACS12; 1-aminocyclopropane-1-carboxylate synthase/ L-aspartate:2-oxoglutarate aminotransferase/ aromatic-amino-acid:2-oxoglutarate aminotransferase | chr5:20997413-21001046 REVERSE	Down	C5
17.5.1.1	hormone metabolism.ethylene.synthesis-degradation.1-aminocyclopropane-1-carboxylate synthase	at4g11280	Symbols: ACS6 | ACS6 (1-AMINOCYCLOPROPANE-1-CARBOXYLIC ACID (ACC) SYNTHASE 6); 1-aminocyclopropane-1-carboxylate synthase | chr4:6864097-6866116 FORWARD	Down	C3
17.5.2	hormone metabolism.ethylene.signal transduction	at3g23150	Symbols: ETR2 | ETR2 (ethylene response 2); ethylene binding / glycogen synthase kinase 3/ protein histidine kinase/ receptor | chr3:8254663-8257735 FORWARD	Up	C5
17.5.2	hormone metabolism.ethylene.signal transduction	at3g50260	Symbols: CEJ1, ATERF#011 | CEJ1 (COOPERATIVELY REGULATED BY ETHYLENE AND JASMONATE 1); DNA binding / transcription factor | chr3:18634576-18635398 FORWARD	Up	C3
17.5.3	hormone metabolism.ethylene.induced-regulated-responsive-activated	at1g55150	DEAD box RNA helicase, putative (RH20) | chr1:20574480-20577320 FORWARD	Up	C1
17.8.1	hormone metabolism.salicylic acid.synthesis-degradation	at5g55250	Symbols: IAMT1 | IAMT1 (IAA CARBOXYLMETHYLTRANSFERASE 1); S-adenosylmethionine-dependent methyltransferase/ indole acetic acid carboxyl methyltransferase | chr5:22407473-22410944 REVERSE	Up	C5
17.8.1	hormone metabolism.salicylic acid.synthesis-degradation	at5g56300	Symbols: GAMT2 | GAMT2 (GIBBERELLIC ACID METHYLTRANSFERASE 2); S-adenosylmethionine-dependent methyltransferase/ gibberellin carboxyl-O-methyltransferase | chr5:22799507-22801692 FORWARD	Down	C5
17.7.1.2	hormone metabolism.jasmonate.synthesis-degradation.lipoxygenase	at1g55020	Symbols: LOX1 | LOX1; lipoxygenase | chr1:20525708-20530273 FORWARD	Up	C5
17.7.1.2	hormone metabolism.jasmonate.synthesis-degradation.lipoxygenase	at3g45140	Symbols: LOX2, ATLOX2 | LOX2 (LIPOXYGENASE 2); lipoxygenase | chr3:16525410-16529352 FORWARD	Up	C5
17.7.1.2	hormone metabolism.jasmonate.synthesis-degradation.lipoxygenase	at1g67560	lipoxygenase family protein | chr1:25319899-25324264 FORWARD	Down	C4
17.7.1.3	hormone metabolism.jasmonate.synthesis-degradation.allene oxidase synthase	at5g42650	Symbols: AOS, CYP74A, DDE2 | AOS (ALLENE OXIDE SYNTHASE); allene oxide synthase/ hydro-lyase/ oxygen binding | chr5:17097595-17099395 REVERSE	Common	Common
17.7.1.4	hormone metabolism.jasmonate.synthesis-degradation.allene oxidase cyclase	at1g13280	Symbols: AOC4 | AOC4 (ALLENE OXIDE CYCLASE 4); allene-oxide cyclase | chr1:4547454-4548875 FORWARD	Down	C3
10.1	cell wall.precursor synthesis	at1g31070	UDP-N-acetylglucosamine pyrophosphorylase-related | chr1:11084859-11088563 FORWARD	Up	C5
10.1.7	cell wall.precursor synthesis.GMD	at5g66280	Symbols: GMD1 | GMD1 (GDP-D-MANNOSE 4,6-DEHYDRATASE 1); GDP-mannose 4,6-dehydratase/ binding / catalytic/ coenzyme binding | chr5:26476166-26477754 FORWARD	Up	C4
10.1.8	cell wall.precursor synthesis.GER	at1g17890	Symbols: GER2 | GER2; binding / catalytic/ coenzyme binding | chr1:6154268-6155752 REVERSE	Down	C5
10.1.11	cell wall.precursor synthesis.UER	at1g63000	Symbols: NRS/ER, UER1 | NRS/ER (NUCLEOTIDE-RHAMNOSE SYNTHASE/EPIMERASE-REDUCTASE); UDP-4-keto-6-deoxy-glucose-3,5-epimerase/ UDP-4-keto-rhamnose-4-keto-reductase/ dTDP-4-dehydrorhamnose 3,5-epimerase/ dTDP-4-dehydrorhamnose reductase | chr1:23342393-23344113 FORWARD	Down	C5
10.1.20	cell wall.precursor synthesis.phosphomannose isomerase	at3g02570	Symbols: MEE31, PMI1 | MEE31 (MATERNAL EFFECT EMBRYO ARREST 31); mannose-6-phosphate isomerase | chr3:543346-545595 REVERSE	Down	C3
10.2.1	cell wall.cellulose synthesis.cellulose synthase	at1g02730	Symbols: ATCSLD5, CSLD5 | ATCSLD5; 1,4-beta-D-xylan synthase/ cellulose synthase | chr1:594573-598657 REVERSE	Down	C4
10.2.1	cell wall.cellulose synthesis.cellulose synthase	at1g55850	Symbols: ATCSLE1, CSLE1 | ATCSLE1; cellulose synthase/ transferase, transferring glycosyl groups | chr1:20876699-20879482 FORWARD	Up	C5
10.4.3.6	cell wall.pectin synthesis.rhamnogalacturonan II.Xylose Transferase with Fucose Acceptor	at4g01220	FUNCTIONS IN: molecular_function unknown; INVOLVED IN: biological_process unknown; LOCATED IN: endoplasmic reticulum; EXPRESSED IN: 22 plant structures; EXPRESSED DURING: 13 growth stages; CONTAINS InterPro DOMAIN/s: Reticulon (InterPro:IPR003388); BEST Arabidopsis thaliana protein match is: RGXT1 (rhamnogalacturonan xylosyltransferase 1); UDP-xylosyltransferase (TAIR:AT4G01770.1); Has 188 Blast …	Down	C5
10.5.1	cell wall.cell wall proteins.AGPs	at5g55730	Symbols: FLA1 | FLA1 (FASCICLIN-LIKE ARAB INOGALACTAN 1) | chr5:22558148-22560461 REVERSE	Down	C3
10.5.1	cell wall.cell wall proteins.AGPs	at2g46330	Symbols: AGP16, ATAGP16 | AGP16 (ARABINOGALACTAN PROTEIN 16) | chr2:19018509-19019255 REVERSE	Down	C3
10.5.1	cell wall.cell wall proteins.AGPs	at4g37450	Symbols: AGP18, ATAGP18 | AGP18 (ARABINOGALACTAN PROTEIN 18) | chr4:17605758-17606755 REVERSE	Down	C3
10.5.1	cell wall.cell wall proteins.AGPs	at2g04780	Symbols: FLA7 | FLA7 (FASCICLIN-LIKE ARABINOOGALACTAN 7) | chr2:1676742-1678455 FORWARD	Down	C3
10.5.1	cell wall.cell wall proteins.AGPs	at2g45470	Symbols: FLA8, AGP8 | FLA8 (FASCICLIN-LIKE ARABINOGALACTAN PROTEIN 8) | chr2:18742540-18744111 REVERSE	Down	C3
10.5.3	cell wall.cell wall proteins.LRR	at1g62440	Symbols: LRX2 | LRX2 (LEUCINE-RICH REPEAT/EXTENSIN 2); protein binding / structural constituent of cell wall | chr1:23111818-23115293 FORWARD	Up	C5
10.5.4	cell wall.cell wall proteins.HRGP	at3g22440	hydroxyproline-rich glycoprotein family protein | chr3:7959754-7962200 FORWARD	Up	C5
10.5.5	cell wall.cell wall proteins.RGP	at3g02230	Symbols: RGP1, ATRGP1 | RGP1 (REVERSIBLY GLYCOSYLATED POLYPEPTIDE 1); cellulose synthase (UDP-forming) | chr3:415393-417547 FORWARD	Down	C2
10.6.1	cell wall.degradation.cellulases and beta -1,4-glucanases	at3g47040	glycosyl hydrolase family 3 protein | chr3:17324231-17327105 REVERSE	Down	C1
10.6.1	cell wall.degradation.cellulases and beta -1,4-glucanases	at3g43860	Symbols: AtGH9A4 | AtGH9A4 (Arabidopsis thaliana Glycosyl Hydrolase 9A4); catalytic/ hydrolase, hydrolyzing O-glycosyl compounds | chr3:15706994-15709789 FORWARD	Up	C5
10.6.2	cell wall.degradation.mannan-xylose-arabinose-fucose	at5g66460	(1-4)-beta-mannan endohydrolase, putative | chr5:26538395-26541036 REVERSE	Up	C5
10.6.2	cell wall.degradation.mannan-xylose-arabinose-fucose	at2g28100	Symbols: ATFUC1 | ATFUC1 (alpha-L-fucosidase 1); alpha-L-fucosidase | chr2:11974663-11976600 FORWARD	Down	C1
10.6.2	cell wall.degradation.mannan-xylose-arabinose-fucose	at3g19620	glycosyl hydrolase family 3 protein | chr3:6815613-6818308 REVERSE	Up	C5
10.6.2	cell wall.degradation.mannan-xylose-arabinose-fucose	at5g10560	glycosyl hydrolase family 3 protein | chr5:3336255-3339366 REVERSE	Down	C2
10.6.3	cell wall.degradation.pectate lyases and polygalacturonases	at1g80170	polygalacturonase, putative / pectinase, putative | chr1:30153408-30155713 REVERSE	Down	C3
10.6.3	cell wall.degradation.pectate lyases and polygalacturonases	at5g63180	pectate lyase family protein | chr5:25340954-25343119 REVERSE	Up	C5
10.6.3	cell wall.degradation.pectate lyases and polygalacturonases	at5g06860	Symbols: PGIP1, ATPGIP1 | PGIP1 (POLYGALACTURONASE INHIBITING PROTEIN 1); protein binding | chr5:2132350-2133587 FORWARD	Up	C3
10.6.3	cell wall.degradation.pectate lyases and polygalacturonases	at3g42950	glycoside hydrolase family 28 protein / polygalacturonase (pectinase) family protein | chr3:15015140-15018071 FORWARD	Up	C2
10.6.3	cell wall.degradation.pectate lyases and polygalacturonases	at5g04310	pectate lyase family protein | chr5:1203203-1207352 REVERSE	Down	C1
10.6.3	cell wall.degradation.pectate lyases and polygalacturonases	at3g59850	polygalacturonase, putative / pectinase, putative | chr3:22109164-22111609 REVERSE	Up	C5
10.6.3	cell wall.degradation.pectate lyases and polygalacturonases	at4g23500	glycoside hydrolase family 28 protein / polygalacturonase (pectinase) family protein | chr4:12264590-12267196 FORWARD	Down	C3
10.6.3	cell wall.degradation.pectate lyases and polygalacturonases	at3g48950	glycoside hydrolase family 28 protein / polygalacturonase (pectinase) family protein | chr3:18148017-18149987 FORWARD	Up	C5
10.6.3	cell wall.degradation.pectate lyases and polygalacturonases	at4g24780	pectate lyase family protein | chr4:12770331-12772333 REVERSE	Down	C2
10.6.3	cell wall.degradation.pectate lyases and polygalacturonases	at3g62110	glycoside hydrolase family 28 protein / polygalacturonase (pectinase) family protein | chr3:22997031-23000041 REVERSE	Down	C5
10.7	cell wall.modification	at1g10550	Symbols: XTH33, XET | XTH33; hydrolase, acting on glycosyl bonds / hydrolase, hydrolyzing O-glycosyl compounds / xyloglucan:xyloglucosyl transferase | chr1:3479153-3480988 REVERSE	Down	C3
10.7	cell wall.modification	at4g28250	Symbols: ATEXPB3, EXPB3, ATHEXP BETA 1.6 | ATEXPB3 (ARABIDOPSIS THALIANA EXPANSIN B3) | chr4:14000038-14002069 REVERSE	Down	C3
10.7	cell wall.modification	at3g45970	Symbols: ATEXLA1, EXPL1, ATEXPL1, ATHEXP BETA 2.1 | ATEXLA1 (ARABIDOPSIS THALIANA EXPANSIN-LIKE A1) | chr3:16896166-16897308 FORWARD	Down	C3
10.7	cell wall.modification	at1g14720	Symbols: XTR2, EXGT-A2, ATXTH28 | XTR2 (XYLOGLUCAN ENDOTRANSGLYCOSYLASE RELATED 2); hydrolase, acting on glycosyl bonds / xyloglucan:xyloglucosyl transferase | chr1:5066636-5068645 REVERSE	Up	C3
10.7	cell wall.modification	at1g32170	Symbols: XTR4, XTH30 | XTR4 (XYLOGLUCAN ENDOTRANSGLYCOSYLASE 4); hydrolase, acting on glycosyl bonds / hydrolase, hydrolyzing O-glycosyl compounds / xyloglucan:xyloglucosyl transferase | chr1:11575320-11577927 FORWARD	Up	C3
10.7	cell wall.modification	at5g65730	Symbols : XTH6, xyloglucan:xyloglucosyl transferase, putative / xyloglucan endotransglycosylase, putative / endo-xyloglucan transferase, putative | chr5:26299032-26300478 FORWARD	Up	C3
10.7	cell wall.modification	at2g14620	xyloglucan:xyloglucosyl transferase, putative / xyloglucan endotransglycosylase, putative / endo-xyloglucan transferase, putative | chr2:6244781-6246233 FORWARD	Down	C3
10.8.1	cell wall.pectin*esterases.PME	at1g53840	Symbols: ATPME1 | ATPME1; pectinesterase | chr1:20101445-20103667 FORWARD	Down	C1
10.8.1	cell wall.pectin*esterases.PME	at3g29090	Symbols: PME31, ATPME31 | pectinesterase family protein | chr3:11073703-11075478 FORWARD	Down	C5
10.8.1	cell wall.pectin*esterases.PME	at5g47500	pectinesterase family protein | chr5:19270959-19272883 REVERSE	Up	C5
10.8.1	cell wall.pectin*esterases.PME	at1g05310	pectinesterase family protein | chr1:1550543-1552517 REVERSE	Up	C5
10.8.2	cell wall.pectin*esterases.acetyl esterase	at5g26670	pectinacetylesterase, putative | chr5:9318282-9320987 FORWARD	Down	C5
10.8.2	cell wall.pectin*esterases.acetyl esterase	at3g09410	pectinacetylesterase family protein | chr3:2897638-2901019 REVERSE	Down	C4
10.8.2	cell wall.pectin*esterases.acetyl esterase	at1g57590	carboxylesterase | chr1:21327360-21329763 REVERSE	Down	C4
10.8.99	cell wall.pectin*esterases.misc	at5g48450	Symbols: sks3 | sks3 (SKU5 Similar 3); copper ion binding / oxidoreductase | chr5:19633295-19635664 REVERSE	Down	C2
10.8.99	cell wall.pectin*esterases.misc	at3g59010	pectinesterase family protein | chr3:21802805-21805214 REVERSE	Down	C5
10.8.99	cell wall.pectin*esterases.misc	at4g02330	Symbols: ATPMEPCRB | ATPMEPCRB; pectinesterase | chr4:1032413-1035037 FORWARD	Up	C4
10.8.99	cell wall.pectin*esterases.misc	at5g04970	pectinesterase, putative | chr5:1464145-1467041 REVERSE	Up	C4
26.4	misc.beta 1,3 glucan hydrolases	at5g58480	glycosyl hydrolase family 17 protein | chr5:23641142-23642853 REVERSE	Down	C3
26.4	misc.beta 1,3 glucan hydrolases	at5g55180	glycosyl hydrolase family 17 protein | chr5:22388782-22390714 FORWARD	Down	C1
26.4	misc.beta 1,3 glucan hydrolases	at1g79480	LOCATED IN: endomembrane system; CONTAINS InterPro DOMAIN/s: X8 (InterPro:IPR012946); BEST Arabidopsis thaliana protein match is: glycosyl hydrolase family protein 17 (TAIR:AT5G67460.1); Has 136128 Blast hits to 57102 proteins in 1817 species: Archae - 165; Bacteria - 17617; Metazoa - 56967; Fungi - 20796; Plants - 12784; Viruses - 3661; Other Eukaryotes - 24138 (source: NCBI BLink). | chr1:29897…	Down	C3
26.4.1	misc.beta 1,3 glucan hydrolases.glucan endo-1,3-beta-glucosidase	at2g16230	catalytic/ cation binding / hydrolase, hydrolyzing O-glycosyl compounds | chr2:7035463-7038326 REVERSE	Down	C3
26.4.1	misc.beta 1,3 glucan hydrolases.glucan endo-1,3-beta-glucosidase	at2g26600	glycosyl hydrolase family 17 protein | chr2:11316412-11318483 FORWARD	Up	C4
26.4.1	misc.beta 1,3 glucan hydrolases.glucan endo-1,3-beta-glucosidase	at1g30080	glycosyl hydrolase family 17 protein | chr1:10550947-10553215 REVERSE	Up	C5
26.4.1	misc.beta 1,3 glucan hydrolases.glucan endo-1,3-beta-glucosidase	at5g24318	catalytic/ cation binding / hydrolase, hydrolyzing O-glycosyl compounds | chr5:8281976-8284001 REVERSE	Down	C3
26.4.1	misc.beta 1,3 glucan hydrolases.glucan endo-1,3-beta-glucosidase	at3g07320	glycosyl hydrolase family 17 protein | chr3:2332022-2334074 REVERSE	Down	C5
26.4.1	misc.beta 1,3 glucan hydrolases.glucan endo-1,3-beta-glucosidase	at3g57240	Symbols: BG3 | BG3 (BETA-1,3-GLUCANASE 3); cellulase/ hydrolase, hydrolyzing O-glycosyl compounds | chr3:21181742-21183075 REVERSE	Up	C3
29.5	protein.degradation	at4g33490	aspartic-type endopeptidase | chr4:16108759-16110676 REVERSE	Down	C2
29.5	protein.degradation	at4g14570	acylaminoacyl-peptidase-related | chr4:8362184-8366653 FORWARD	Down	C1
29.5	protein.degradation	at1g79340	Symbols: AtMC4 | AtMC4 (metacaspase 4); cysteine-type peptidase | chr1:29842771-29844638 FORWARD	Down	C1
29.5	protein.degradation	at5g13520	peptidase M1 family protein | chr5:4341948-4344671 REVERSE	Up	C1
29.5	protein.degradation	at1g63690	protease-associated (PA) domain-containing protein | chr1:23618378-23622396 FORWARD	Down	C1
29.5	protein.degradation	at5g19740	peptidase M28 family protein | chr5:6673933-6676859 FORWARD	Down	C1
29.5	protein.degradation	at1g76140	serine-type endopeptidase/ serine-type peptidase | chr1:28571130-28575036 FORWARD	Down	C5
29.5	protein.degradation	at3g05350	aminopeptidase/ hydrolase | chr3:1526963-1533867 REVERSE	Down	C4
29.5	protein.degradation	at5g65760	serine carboxypeptidase S28 family protein | chr5:26308253-26311025 FORWARD	Down	C5
29.5	protein.degradation	at5g36210	serine-type peptidase | chr5:14247913-14253295 REVERSE	Down	C5
29.5	protein.degradation	at4g10790	UBX domain-containing protein | chr4:6640599-6643062 REVERSE	Up	C1
29.5	protein.degradation	at5g20660	24 kDa vacuolar protein, putative | chr5:6986235-6991043 FORWARD	Up	C3
29.5	protein.degradation	at4g33090	Symbols: APM1, ATAPM1 | APM1 (AMINOPEPTIDASE M1); aminopeptidase | chr4:15965741-15970456 REVERSE	Down	C5
29.5	protein.degradation	at2g06510	Symbols: ATRPA1A, RPA1A, RPA70A, ATRPA70A | RPA1A (REPLICATION PROTEIN A 1A); DNA binding / nucleic acid binding | chr2:2585018-2587686 FORWARD	Down	C4
29.5	protein.degradation	at5g42620	metalloendopeptidase/ zinc ion binding | chr5:17066319-17071341 FORWARD	Down	C5
29.5	protein.degradation	at3g51800	Symbols: ATG2 | ATG2; aminopeptidase/ metalloexopeptidase | chr3:19211027-19213709 REVERSE	Down	C2
29.5	protein.degradation	at1g70550	unknown protein | chr1:26597313-26600219 FORWARD	Down	C5
29.5.1	protein.degradation.subtilases	at1g62340	Symbols: ALE1, ALE | ALE1 (ABNORMAL LEAF-SHAPE 1); serine-type endopeptidase | chr1:23051002-23055672 REVERSE	Down	C1
29.5.1	protein.degradation.subtilases	at1g20160	Symbols: ATSBT5.2 | ATSBT5.2; identical protein binding / serine-type endopeptidase | chr1:6990794-6993891 REVERSE	Up	C5
29.5.1	protein.degradation.subtilases	at1g04110	Symbols: SDD1 | SDD1 (STOMATAL DENSITY AND DISTRIBUTION); serine-type endopeptidase | chr1:1061457-1063784 REVERSE	Down	C3
29.5.1	protein.degradation.subtilases	at4g00230	Symbols: XSP1 | XSP1 (xylem serine peptidase 1); identical protein binding / serine-type endopeptidase | chr4:93923-97454 FORWARD	Up	C5
29.5.1	protein.degradation.subtilases	at2g04160	Symbols: AIR3 | AIR3; serine-type endopeptidase | chr2:1401268-1407745 REVERSE	Down	C5
29.5.1	protein.degradation.subtilases	at2g05920	subtilase family protein | chr2:2269515-2272229 REVERSE	Common	Common
29.5.2	protein.degradation.autophagy	at4g16520	Symbols: ATG8F | ATG8F (autophagy 8f); microtubule binding | chr4:9306663-9308462 REVERSE	Up	C3
29.5.2	protein.degradation.autophagy	at3g15580	Symbols: ATG8I, APG8H | APG8H (AUTOPHAGY 8H); APG8 activating enzyme/ APG8-specific protease/ Atg8 ligase/ microtubule binding | chr3:5273895-5275095 REVERSE	Up	C3
29.5.2	protein.degradation.autophagy	at5g45900	Symbols: APG7, ATAPG7, ATG7, ATATG7 | APG7 (AUTOPHAGY 7); APG8 activating enzyme | chr5:18615222-18618560 FORWARD	Up	C5
29.5.2	protein.degradation.autophagy	at3g56440	Symbols: ATATG18D | AtATG18d | chr3:20926001-20928988 FORWARD	Up	C2
29.5.2	protein.degradation.autophagy	at1g54210	Symbols: APG12, ATG12A | ATG12A (AUTOPHAGY 12 A); protein binding | chr1:20241245-20242563 FORWARD	Up	C3
29.5.3	protein.degradation.cysteine protease	at1g09850	Symbols: XBCP3 | XBCP3 (xylem bark cysteine peptidase 3); cysteine-type endopeptidase/ cysteine-type peptidase | chr1:3201799-3204150 FORWARD	Up	C5
29.5.3	protein.degradation.cysteine protease	at1g55350	Symbols: DEK1, ATDEK1 | DEK1 (DEFECTIVE KERNEL 1); calcium-dependent cysteine-type endopeptidase/ cysteine-type endopeptidase | chr1:20653820-20664622 REVERSE	Up	C1
29.5.3	protein.degradation.cysteine protease	at4g39090	Symbols: RD19, RD19A | RD19 (RESPONSIVE TO DEHYDRATION 19); cysteine-type endopeptidase/ cysteine-type peptidase | chr4:18215556-18217482 REVERSE	Up	C3
29.5.3	protein.degradation.cysteine protease	at1g50670	OTU-like cysteine protease family protein | chr1:18774856-18776959 REVERSE	Up	C3
29.5.3	protein.degradation.cysteine protease	at3g45310	cysteine proteinase, putative | chr3:16628384-16630521 REVERSE	Up	C3
29.5.4	protein.degradation.aspartate protease	at5g04710	aspartyl aminopeptidase, putative | chr5:1356990-1360247 REVERSE	Down	C5
29.5.4	protein.degradation.aspartate protease	at1g03220	extracellular dermal glycoprotein, putative / EDGP, putative | chr1:787122-788651 FORWARD	Up	C5
29.5.4	protein.degradation.aspartate protease	at5g10080	aspartyl protease family protein | chr5:3150843-3153380 FORWARD	Up	C5
29.5.4	protein.degradation.aspartate protease	at1g05840	aspartyl protease family protein | chr1:1762734-1766281 REVERSE	Up	C1
29.5.5	protein.degradation.serine protease	at2g29050	Symbols: ATRBL1 | ATRBL1 (Arabidopsis thaliana Rhomboid-like 1) | chr2:12478146-12480372 FORWARD	Up	C5
29.5.5	protein.degradation.serine protease	at5g47040	Symbols: LON2 | LON2 (LON PROTEASE 2); ATP binding / ATP-dependent peptidase/ nucleoside-triphosphatase/ nucleotide binding / serine-type endopeptidase/ serine-type peptidase | chr5:19093152-19098715 REVERSE	Up	C1
29.5.5	protein.degradation.serine protease	at3g27925	Symbols: DEGP1, Deg1 | DEGP1 (DegP protease 1); serine-type endopeptidase/ serine-type peptidase | chr3:10366371-10368905 REVERSE	Down	C5
29.5.5	protein.degradation.serine protease	at4g17740	C-terminal processing protease, putative | chr4:9866977-9869752 REVERSE	Down	C5
29.5.5	protein.degradation.serine protease	at4g30810	Symbols: scpl29 | scpl29 (serine carboxypeptidase-like 29); serine-type carboxypeptidase | chr4:15003451-15006212 FORWARD	Down	C1
29.5.5	protein.degradation.serine protease	at3g10410	Symbols: scpl49 | scpl49 (serine carboxypeptidase-like 49); serine-type carboxypeptidase | chr3:3235291-3238113 REVERSE	Down	C5
29.5.5	protein.degradation.serine protease	at2g35770	Symbols: scpl28 | scpl28 (serine carboxypeptidase-like 28); serine-type carboxypeptidase | chr2:15034037-15036518 REVERSE	Up	C5
29.5.5	protein.degradation.serine protease	at3g02110	Symbols: scpl25 | scpl25 (serine carboxypeptidase-like 25); serine-type carboxypeptidase | chr3:370762-373722 REVERSE	Down	C2
29.5.5	protein.degradation.serine protease	at5g42240	Symbols: scpl42 | scpl42 (serine carboxypeptidase-like 42); serine-type carboxypeptidase | chr5:16888226-16891192 FORWARD	Down	C2
29.5.5	protein.degradation.serine protease	at3g63470	Symbols: scpl40 | scpl40 (serine carboxypeptidase-like 40); serine-type carboxypeptidase | chr3:23438474-23441060 FORWARD	Up	C5
29.5.5	protein.degradation.serine protease	at5g40200	Symbols: DegP9 | DegP9 (DegP protease 9); catalytic/ protein binding / serine-type endopeptidase/ serine-type peptidase | chr5:16070330-16073314 FORWARD	Down	C1
29.5.7	protein.degradation.metalloprotease	at5g42270	Symbols: VAR1, FTSH5 | VAR1 (VARIEGATED 1); ATP-dependent peptidase/ ATPase/ metallopeptidase | chr5:16902486-16905294 FORWARD	Up	C2
29.5.7	protein.degradation.metalloprotease	at1g17870	Symbols: ATEGY3, EGY3 | EGY3 (ETHYLENE-DEPENDENT GRAVITROPISM-DEFICIENT AND YELLOW-GREEN-LIKE 3) | chr1:6149939-6152222 REVERSE	Up	C1
29.5.7	protein.degradation.metalloprotease	at1g79560	Symbols: EMB1047, FTSH12 | FTSH12 (FTSH PROTEASE 12); ATP-dependent peptidase/ ATPase/ metallopeptidase | chr1:29926794-29932585 FORWARD	Down	C4
29.5.7	protein.degradation.metalloprotease	at2g26140	Symbols: ftsh4 | ftsh4 (FtsH protease 4); ATP-dependent peptidase/ ATPase/ metallopeptidase | chr2:11131578-11135345 REVERSE	Up	C2
29.5.7	protein.degradation.metalloprotease	at3g16290	Symbols: EMB2083 | EMB2083 (embryo defective 2083); ATP binding / ATP-dependent peptidase/ ATPase/ metalloendopeptidase/ metallopeptidase/ nucleoside-triphosphatase/ nucleotide binding / serine-type endopeptidase | chr3:5521071-5524995 REVERSE	Down	C5
29.5.7	protein.degradation.metalloprotease	at5g15250	Symbols: FTSH6, ATFTSH6 | FTSH6 (FTSH PROTEASE 6); ATP-dependent peptidase/ ATPase/ metallopeptidase/ peptidase/ zinc ion binding | chr5:4950411-4952777 REVERSE	Up	C2
29.5.7	protein.degradation.metalloprotease	at4g37040	Symbols: MAP1D | MAP1D (METHIONINE AMINOPEPTIDASE 1D); aminopeptidase/ metalloexopeptidase | chr4:17455139-17457357 FORWARD	Down	C5
29.5.7	protein.degradation.metalloprotease	at5g56730	peptidase M16 family protein / insulinase family protein | chr5:22946906-22952576 REVERSE	Up	C1
29.5.7	protein.degradation.metalloprotease	at4g23940	FtsH protease, putative | chr4:12437108-12441968 FORWARD	Down	C4
29.5.9	protein.degradation.AAA type	at2g27600	Symbols: SKD1, VPS4 | SKD1 (SUPPRESSOR OF K+ TRANSPORT GROWTH DEFECT1); ATP binding / nucleoside-triphosphatase/ nucleotide binding | chr2:11781038-11783992 FORWARD	Up	C4
29.5.9	protein.degradation.AAA type	at3g50930	Symbols: BCS1 | BCS1 (CYTOCHROME BC1 SYNTHESIS); ATP binding / ATPase/ nucleoside-triphosphatase/ nucleotide binding | chr3:18929526-18931839 FORWARD	Down	C3
29.5.9	protein.degradation.AAA type	at1g64110	AAA-type ATPase family protein | chr1:23796719-23801725 REVERSE	Up	C1
29.5.9	protein.degradation.AAA type	at2g18330	AAA-type ATPase family protein | chr2:7965635-7969105 FORWARD	Up	C1
29.5.9	protein.degradation.AAA type	at4g04910	Symbols: NSF | NSF (N-ethylmaleimide sensitive factor); ATP binding / binding / nucleoside-triphosphatase/ nucleotide binding | chr4:2489417-2495766 REVERSE	Up	C2
29.5.9	protein.degradation.AAA type	at4g02480	AAA-type ATPase family protein | chr4:1081759-1088846 REVERSE	Up	C2
29.5.9	protein.degradation.AAA type	at2g46620	AAA-type ATPase family protein | chr2:19138801-19140747 REVERSE	Up	C5
29.5.9	protein.degradation.AAA type	at5g64580	AAA-type ATPase family protein | chr5:25817092-25821530 REVERSE	Down	C4
29.5.11	protein.degradation.ubiquitin	at1g71020	armadillo/beta-catenin repeat family protein / U-box domain-containing protein | chr1:26790597-26793175 REVERSE	Up	C5
29.5.11	protein.degradation.ubiquitin	at1g04850	ubiquitin-associated (UBA)/TS-N domain-containing protein | chr1:1365118-1368844 REVERSE	Down	C3
29.5.11	protein.degradation.ubiquitin	at5g24240	phosphatidylinositol 3- and 4-kinase family protein / ubiquitin family protein | chr5:8230942-8234150 REVERSE	Down	C4
29.5.11	protein.degradation.ubiquitin	at2g16920	Symbols: UBC23, PFU2 | UBC23 (UBIQUITIN-CONJUGATING ENZYME 23); small conjugating protein ligase/ ubiquitin-protein ligase | chr2:7334226-7339167 REVERSE	Up	C1
29.5.11.1	protein.degradation.ubiquitin.ubiquitin	at4g22350	ubiquitin carboxyl-terminal hydrolase family protein | chr4:11803834-11807178 REVERSE	Up	C1
29.5.11.1	protein.degradation.ubiquitin.ubiquitin	at4g24990	Symbols: ATGP4 | ATGP4 | chr4:12849709-12851633 REVERSE	Up	C3
29.5.11.1	protein.degradation.ubiquitin.ubiquitin	at5g20620	Symbols: UBQ4 | UBQ4; protein binding | chr5:6973071-6974946 REVERSE	Up	C4
29.5.11.1	protein.degradation.ubiquitin.ubiquitin	at4g06599	ubiquitin family protein | chr4:3665925-3667547 REVERSE	Down	C5
29.5.11.2	protein.degradation.ubiquitin.E1	at2g21470	Symbols: SAE2, ATSAE2, EMB2764 | SAE2 (SUMO-ACTIVATING ENZYME 2); SUMO activating enzyme | chr2:9198594-9202450 FORWARD	Up	C1
29.5.11.3	protein.degradation.ubiquitin.E2	at3g20060	Symbols: UBC19 | UBC19 (ubiquitin-conjugating enzyme19); ubiquitin-protein ligase | chr3:7002817-7004450 REVERSE	Up	C3
29.5.11.4.2	protein.degradation.ubiquitin.E3.RING	at1g23030	armadillo/beta-catenin repeat family protein / U-box domain-containing protein | chr1:8156646-8159077 FORWARD	Down	C1
29.5.11.4.2	protein.degradation.ubiquitin.E3.RING	at2g23140	binding / ubiquitin-protein ligase | chr2:9845694-9849164 REVERSE	Up	C1
29.5.11.4.2	protein.degradation.ubiquitin.E3.RING	at2g20650	zinc finger (C3HC4-type RING finger) family protein | chr2:8903676-8907339 REVERSE	Up	C1
29.5.11.4.2	protein.degradation.ubiquitin.E3.RING	at2g16090	Symbols: ATARI12, ARI12 | zinc finger protein-related | chr2:6986834-6990051 REVERSE	Down	C1
29.5.11.4.2	protein.degradation.ubiquitin.E3.RING	at5g22920	zinc finger (C3HC4-type RING finger) family protein | chr5:7664991-7667265 FORWARD	Up	C3
29.5.11.4.2	protein.degradation.ubiquitin.E3.RING	at1g71020	armadillo/beta-catenin repeat family protein / U-box domain-containing protein | chr1:26790597-26793175 REVERSE	Up	C5
29.5.11.4.2	protein.degradation.ubiquitin.E3.RING	at5g54630	zinc finger protein-related | chr5:22192499-22194308 REVERSE	Down	C5
29.5.11.4.2	protein.degradation.ubiquitin.E3.RING	at2g22010	Symbols: RKP | RKP (Related to KPC1); protein binding / zinc ion binding | chr2:9363721-9369307 REVERSE	Up	C1
29.5.11.4.2	protein.degradation.ubiquitin.E3.RING	at3g47160	protein binding / zinc ion binding | chr3:17359988-17362118 REVERSE	Up	C3
29.5.11.4.2	protein.degradation.ubiquitin.E3.RING	at2g22120	protein binding / zinc ion binding | chr2:9393823-9397022 FORWARD	Down	C5
29.5.11.4.2	protein.degradation.ubiquitin.E3.RING	at5g01960	zinc finger (C3HC4-type RING finger) family protein | chr5:370400-372969 FORWARD	Up	C5
29.5.11.4.2	protein.degradation.ubiquitin.E3.RING	at3g47990	zinc finger (C3HC4-type RING finger) family protein | chr3:17713144-17716308 REVERSE	Up	C1
29.5.11.4.2	protein.degradation.ubiquitin.E3.RING	at2g04240	Symbols: XERICO | XERICO; protein binding / zinc ion binding | chr2:1461630-1462934 REVERSE	Up	C3
29.5.11.4.2	protein.degradation.ubiquitin.E3.RING	at2g42160	zinc finger (ubiquitin-hydrolase) domain-containing protein | chr2:17574641-17577463 REVERSE	Up	C4
29.5.11.4.2	protein.degradation.ubiquitin.E3.RING	at1g57820	Symbols: VIM1, ORTH2 | VIM1 (VARIANT IN METHYLATION 1); DNA binding / chromatin binding / double-stranded methylated DNA binding / histone binding / methyl-CpG binding / methyl-CpNpG binding / methyl-CpNpN binding / ubiquitin-protein ligase | chr1:21414170-21417946 REVERSE	Up	C1
29.5.11.4.2	protein.degradation.ubiquitin.E3.RING	at5g01520	zinc finger (C3HC4-type RING finger) family protein | chr5:206432-208611 FORWARD	Up	C3
29.5.11.4.2	protein.degradation.ubiquitin.E3.RING	at1g18660	zinc finger (C3HC4-type RING finger) family protein | chr1:6421117-6425880 FORWARD	Down	C3
29.5.11.4.2	protein.degradation.ubiquitin.E3.RING	at1g18470	zinc finger (C3HC4-type RING finger) family protein | chr1:6356131-6360192 REVERSE	Down	C4
29.5.11.4.2	protein.degradation.ubiquitin.E3.RING	at1g68820	membrane protein, putative | chr1:25865660-25868985 FORWARD	Up	C5
29.5.11.4.2	protein.degradation.ubiquitin.E3.RING	at5g63970	copine-related | chr5:25606771-25609247 REVERSE	Up	C1
29.5.11.4.2	protein.degradation.ubiquitin.E3.RING	at5g60710	zinc finger (C3HC4-type RING finger) family protein | chr5:24410718-24415068 REVERSE	Up	C1
29.5.11.4.3.2	protein.degradation.ubiquitin.E3.SCF.FBOX	at1g27340	F-box family protein | chr1:9495520-9498085 FORWARD	Up	C2
29.5.11.4.3.2	protein.degradation.ubiquitin.E3.SCF.FBOX	at2g39940	Symbols: COI1 | COI1 (CORONATINE INSENSITIVE 1); protein binding / ubiquitin-protein ligase | chr2:16672493-16675748 REVERSE	Down	C1
29.5.11.4.3.2	protein.degradation.ubiquitin.E3.SCF.FBOX	at5g49610	F-box family protein | chr5:20131274-20132729 REVERSE	Up	C2
29.5.11.4.3.2	protein.degradation.ubiquitin.E3.SCF.FBOX	at1g67480	kelch repeat-containing F-box family protein | chr1:25276295-25278718 FORWARD	Down	C5
29.5.11.4.3.2	protein.degradation.ubiquitin.E3.SCF.FBOX	at5g21040	Symbols: FBX2 | FBX2 (F-BOX PROTEIN 2) | chr5:7144922-7147129 REVERSE	Up	C1
29.5.11.4.3.2	protein.degradation.ubiquitin.E3.SCF.FBOX	at1g47056	Symbols: VFB1 | VFB1 (VIER F-BOX PROTEINE 1); ubiquitin-protein ligase | chr1:17276103-17277659 REVERSE	Down	C1
29.5.11.4.3.2	protein.degradation.ubiquitin.E3.SCF.FBOX	at1g77000	Symbols: ATSKP2;2, SKP2B | SKP2B; ubiquitin-protein ligase | chr1:28940750-28942596 FORWARD	Up	C5
29.5.11.4.3.2	protein.degradation.ubiquitin.E3.SCF.FBOX	at1g21410	Symbols: SKP2A | SKP2A | chr1:7497141-7499579 FORWARD	Up	C2
29.5.11.4.3.2	protein.degradation.ubiquitin.E3.SCF.FBOX	at2g03530	Symbols: UPS2, ATUPS2 | UPS2 (UREIDE PERMEASE 2) | chr2:1071594-1073566 FORWARD	Down	C1
29.5.11.4.3.2	protein.degradation.ubiquitin.E3.SCF.FBOX	at3g63220	kelch repeat-containing F-box family protein | chr3:23357392-23359148 REVERSE	Up	C2
29.5.11.4.3.2	protein.degradation.ubiquitin.E3.SCF.FBOX	at2g44900	armadillo/beta-catenin repeat family protein / F-box family protein | chr2:18511719-18516408 REVERSE	Down	C1
29.5.11.4.3.2	protein.degradation.ubiquitin.E3.SCF.FBOX	at2g27210	Symbols: BSL3 | kelch repeat-containing serine/threonine phosphoesterase family protein | chr2:11629919-11636708 FORWARD	Up	C5
29.5.11.4.5.1	protein.degradation.ubiquitin.E3.BTB/POZ Cullin3.Cullin3	at1g69670	Symbols: CUL3B, ATCUL3B | CUL3B (CULLIN 3B); protein binding / ubiquitin-protein ligase | chr1:26202031-26204442 REVERSE	Up	C5
29.5.11.4.5.2	protein.degradation.ubiquitin.E3.BTB/POZ Cullin3.BTB/POZ	at1g21780	BTB/POZ domain-containing protein | chr1:7652029-7654014 FORWARD	Up	C2
29.5.11.4.99	protein.degradation.ubiquitin.E3.unspecified	at3g45620	transducin family protein / WD-40 repeat family protein | chr3:16745896-16748129 FORWARD	Up	C5
29.5.11.5	protein.degradation.ubiquitin.ubiquitin protease	at3g20630	Symbols: UBP14, TTN6, ATUBP14 | UBP14 (UBIQUITIN-SPECIFIC PROTEASE 14); ubiquitin-specific protease | chr3:7202773-7208402 REVERSE	Up	C4
29.5.11.5	protein.degradation.ubiquitin.ubiquitin protease	at4g39910	Symbols: ATUBP3, UBP3 | ATUBP3 (ARABIDOPSIS THALIANA UBIQUITIN-SPECIFIC PROTEASE 3); ubiquitin-specific protease | chr4:18511575-18514338 REVERSE	Up	C1
29.5.11.5	protein.degradation.ubiquitin.ubiquitin protease	at2g22310	Symbols: ATUBP4, UBP4 | ATUBP4 (ARABIDOPSIS THALIANA UBIQUITIN-SPECIFIC PROTEASE 4); ubiquitin-specific protease | chr2:9476578-9478959 REVERSE	Up	C4
29.5.11.20	protein.degradation.ubiquitin.proteasom	at2g19560	Symbols: EER5 | EER5 (ENHANCED ETHYLENE RESPONSE 5) | chr2:8465768-8469116 REVERSE	Up	C4
29.5.11.20	protein.degradation.ubiquitin.proteasom	at1g29150	Symbols: ATS9, RPN6 | ATS9 (ARABIDOPSIS NON-ATPASE SUBUNIT 9) | chr1:10180518-10182703 FORWARD	Up	C1
29.5.11.20	protein.degradation.ubiquitin.proteasom	at5g09900	Symbols: EMB2107, RPN5A, MSA | EMB2107 (EMBRYO DEFECTIVE 2107) | chr5:3089278-3092595 REVERSE	Up	C1
29.5.11.20	protein.degradation.ubiquitin.proteasom	at1g53750	Symbols: RPT1A | RPT1A (REGULATORY PARTICLE TRIPLE-A 1A); ATPase | chr1:20065714-20068466 REVERSE	Up	C4
29.5.11.20	protein.degradation.ubiquitin.proteasom	at3g05530	Symbols: RPT5A, ATS6A.2 | RPT5A (REGULATORY PARTICLE TRIPLE-A ATPASE 5A); ATPase/ calmodulin binding | chr3:1603400-1606231 FORWARD	Up	C2
29.5.11.20	protein.degradation.ubiquitin.proteasom	at4g19006	26S proteasome regulatory subunit, putative (RPN9) | chr4:10409183-10411465 REVERSE	Up	C1
20.1.1	stress.biotic.respiratory burst	at1g09090	Symbols: ATRBOHB | ATRBOHB (respiratory burst oxidase homolog B); FAD binding / calcium ion binding / electron carrier/ iron ion binding / oxidoreductase/ oxidoreductase, acting on NADH or NADPH, with oxygen as acceptor / peroxidase | chr1:2932739-2936586 FORWARD	Up	C4
20.1.3.1	stress.biotic.signalling.MLO-like	at2g39200	Symbols: MLO12, ATMLO12 | MLO12 (MILDEW RESISTANCE LOCUS O 12); calmodulin binding | chr2:16356148-16359813 REVERSE	Up	C2
20.1.3.1	stress.biotic.signalling.MLO-like	at3g45290	Symbols: MLO3, ATMLO3 | MLO3 (MILDEW RESISTANCE LOCUS O 3); calmodulin binding | chr3:16617544-16621370 FORWARD	Down	C5
20.1.3.1	stress.biotic.signalling.MLO-like	at2g33670	Symbols: MLO5, ATMLO5 | MLO5 (MILDEW RESISTANCE LOCUS O 5); calmodulin binding | chr2:14245030-14247931 FORWARD	Down	C2
20.1.7.6.1	stress.biotic.PR-proteins.proteinase inhibitors.trypsin inhibitor	at1g19110	inter-alpha-trypsin inhibitor heavy chain-related | chr1:6602126-6605908 FORWARD	Down	C3
20.2	stress.abiotic	at2g37570	Symbols: SLT1 | SLT1 (sodium- and lithium-tolerant 1) | chr2:15761300-15763373 REVERSE	Up	C1
20.2	stress.abiotic	at3g01420	Symbols: ALPHA-DOX1, DOX1, DIOX1 | DOX1; lipoxygenase | chr3:159466-162837 REVERSE	Down	C5
20.2	stress.abiotic	at5g20150	Symbols: ATSPX1, SPX1 | SPX1 (SPX DOMAIN GENE 1) | chr5:6802372-6803625 FORWARD	Down	C3
20.2	stress.abiotic	at4g11650	Symbols: ATOSM34 | ATOSM34 (osmotin 34) | chr4:7024856-7026146 REVERSE	Up	C3
20.2	stress.abiotic	at5g64940	Symbols: ATATH13, ATH13, ATOSA1, OSA1 | ATATH13; transporter | chr5:25948973-25953822 FORWARD	Down	C5
20.2	stress.abiotic	at4g39640	Symbols: GGT1 | GGT1 (GAMMA-GLUTAMYL TRANSPEPTIDASE 1); gamma-glutamyltransferase/ glutathione gamma-glutamylcysteinyltransferase | chr4:18399955-18402963 FORWARD	Down	C4
20.2.1	stress.abiotic.heat	at1g56300	DNAJ heat shock N-terminal domain-containing protein | chr1:21078820-21080423 REVERSE	Up	C3
20.2.1	stress.abiotic.heat	at1g07400	17.8 kDa class I heat shock protein (HSP17.8-CI) | chr1:2274943-2275758 FORWARD	Down	C3
20.2.1	stress.abiotic.heat	at5g15450	Symbols: APG6, CLPB3, CLPB-P | CLPB3 (CASEIN LYTIC PROTEINASE B3); ATP binding / ATPase/ nucleoside-triphosphatase/ nucleotide binding / protein binding | chr5:5014212-5018347 REVERSE	Down	C5
20.2.1	stress.abiotic.heat	at1g77020	DNAJ heat shock N-terminal domain-containing protein | chr1:28944843-28947031 REVERSE	Up	C5
20.2.1	stress.abiotic.heat	at1g79930	Symbols: HSP91 | HSP91; ATP binding | chr1:30063478-30067547 REVERSE	Up	C1
20.2.1	stress.abiotic.heat	at1g24120	Symbols: ARL1 | ARL1 (ARG1-LIKE 1); heat shock protein binding / unfolded protein binding | chr1:8529143-8532212 REVERSE	Down	C1
20.2.1	stress.abiotic.heat	at1g80030	DNAJ heat shock protein, putative | chr1:30104966-30108966 REVERSE	Down	C4
20.2.1	stress.abiotic.heat	at3g44110	Symbols: ATJ3, ATJ | ATJ3; protein binding | chr3:15868794-15871256 REVERSE	Up	C4
20.2.1	stress.abiotic.heat	at5g56030	Symbols: HSP81-2, ERD8, HSP90.2 | HSP81-2 (HEAT SHOCK PROTEIN 81-2); ATP binding | chr5:22686802-22689650 FORWARD	Up	C4
20.2.1	stress.abiotic.heat	at1g79940	Symbols: ATERDJ2A | ATERDJ2A; heat shock protein binding / unfolded protein binding | chr1:30069550-30073332 FORWARD	Up	C1
20.2.1	stress.abiotic.heat	at1g21080	DNAJ heat shock N-terminal domain-containing protein | chr1:7378589-7382462 REVERSE	Up	C1
20.2.1	stress.abiotic.heat	at4g27670	Symbols: HSP21 | HSP21 (HEAT SHOCK PROTEIN 21) | chr4:13818870-13819971 REVERSE	Up	C3
20.2.1	stress.abiotic.heat	at2g35720	DNAJ heat shock N-terminal domain-containing protein | chr2:15016670-15020011 FORWARD	Down	C5
20.2.1	stress.abiotic.heat	at5g42480	Symbols: ARC6 | ARC6 (ACCUMULATION AND REPLICATION OF CHLOROPLASTS 6); protein binding | chr5:16985182-16988440 FORWARD	Down	C5
20.2.1	stress.abiotic.heat	at1g11660	heat shock protein, putative | chr1:3921056-3924555 FORWARD	Up	C1
20.2.1	stress.abiotic.heat	at3g52490	heat shock protein-related | chr3:19455699-19458919 REVERSE	Up	C5
20.2.2	stress.abiotic.cold	at3g53990	universal stress protein (USP) family protein | chr3:19989337-19991134 REVERSE	Up	C3
20.2.3	stress.abiotic.drought/salt	at1g69450	LOCATED IN: endomembrane system, membrane; EXPRESSED IN: 23 plant structures; EXPRESSED DURING: 13 growth stages; CONTAINS InterPro DOMAIN/s: Protein of unknown function DUF221 (InterPro:IPR003864); BEST Arabidopsis thaliana protein match is: HYP1 (HYPOTHETICAL PROTEIN 1) (TAIR:AT3G01100.1); Has 911 Blast hits to 825 proteins in 137 species: Archae - 0; Bacteria - 0; Metazoa - 152; Fungi - 442; P…	Up	C4
20.2.3	stress.abiotic.drought/salt	at3g05880	Symbols: RCI2A | RCI2A (RARE-COLD-INDUCIBLE 2A) | chr3:1755497-1756540 REVERSE	Up	C3
20.2.3	stress.abiotic.drought/salt	at4g19120	Symbols: ERD3 | ERD3 (early-responsive to dehydration 3) | chr4:10460295-10464174 REVERSE	Down	C2
20.2.3	stress.abiotic.drought/salt	at1g71040	Symbols: LPR2 | LPR2 (Low Phosphate Root2); copper ion binding / oxidoreductase | chr1:26796966-26800322 REVERSE	Up	C1
20.2.3	stress.abiotic.drought/salt	at1g13860	dehydration-responsive protein-related | chr1:4743309-4746911 REVERSE	Down	C1
20.2.3	stress.abiotic.drought/salt	at4g02900	early-responsive to dehydration protein-related / ERD protein-related | chr4:1284066-1287747 FORWARD	Up	C5
20.2.3	stress.abiotic.drought/salt	at1g19430	dehydration-responsive protein-related | chr1:6724573-6728040 REVERSE	Down	C5
20.2.4	stress.abiotic.touch/wounding	at4g10270	wound-responsive family protein | chr4:6374734-6375210 FORWARD	Up	C3
20.2.4	stress.abiotic.touch/wounding	at1g75380	wound-responsive protein-related | chr1:28281389-28284045 REVERSE	Up	C3
20.2.99	stress.abiotic.unspecified	at1g24020	Symbols: MLP423 | MLP423 (MLP-LIKE PROTEIN 423) | chr1:8500451-8501520 REVERSE	Down	C3
21.1	redox.thioredoxin	at1g11530	Symbols: ATCXXS1 | ATCXXS1 (C-terminal cysteine residue is changed to a serine 1); protein disulfide isomerase | chr1:3874437-3875484 FORWARD	Up	C3
21.1	redox.thioredoxin	at3g20560	Symbols: ATPDIL5-3, PDI12, ATPDI12 | ATPDIL5-3 (PDI-LIKE 5-3); protein disulfide isomerase | chr3:7182035-7186567 FORWARD	Down	C1
21.1	redox.thioredoxin	at5g60640	Symbols: ATPDIL1-4, PDI2, ATPDI2 | ATPDIL1-4 (PDI-LIKE 1-4); protein disulfide isomerase | chr5:24370959-24374038 REVERSE	Down	C1
21.1	redox.thioredoxin	at3g51030	Symbols: ATTRX1, ATTRX H1 | ATTRX1; oxidoreductase, acting on sulfur group of donors, disulfide as acceptor | chr3:18950996-18952050 REVERSE	Up	C3
21.1	redox.thioredoxin	at2g17420	Symbols: NTRA, ATNTRA, NTR2 | NTRA (NADPH-DEPENDENT THIOREDOXIN REDUCTASE A); thioredoxin-disulfide reductase | chr2:7564345-7566539 FORWARD	Up	C1
21.1	redox.thioredoxin	at1g76080	Symbols: ATCDSP32, CDSP32 | CDSP32 (CHLOROPLASTIC DROUGHT-INDUCED STRESS PROTEIN OF 32 KD) | chr1:28547786-28549419 REVERSE	Up	C3
21.2	redox.ascorbate and glutathione	at2g24940	Symbols: AtMAPR2 | AtMAPR2 (Arabidopsis thaliana membrane-associated progesterone binding protein 2); heme binding | chr2:10609394-10612232 FORWARD	Up	C3
21.2	redox.ascorbate and glutathione	at3g52880	Symbols: ATMDAR1 | monodehydroascorbate reductase, putative | chr3:19601213-19604454 REVERSE	Up	C1
21.2.1	redox.ascorbate and glutathione.ascorbate	at4g35000	Symbols: APX3 | APX3 (ASCORBATE PEROXIDASE 3); L-ascorbate peroxidase | chr4:16664822-16667718 REVERSE	Down	C3
21.2.1.2	redox.ascorbate and glutathione.ascorbate.GDP-L-galactose-hexose-1-phosphate guanyltransferase	at5g55120	Symbols: VTC5 | VTC5 (VITAMIN C DEFECTIVE 5); GDP-D-glucose phosphorylase/ galactose-1-phosphate guanylyltransferase (GDP)/ quercetin 4'-O-glucosyltransferase | chr5:22369095-22371867 FORWARD	Up	C1
21.2.1.5	redox.ascorbate and glutathione.ascorbate.L-Galactono-1,4-lactone dehydrogenase	at3g47930	Symbols: ATGLDH | ATGLDH (L-GALACTONO-1,4-LACTONE DEHYDOROGENASE); L-gulono-1,4-lactone dehydrogenase/ galactonolactone dehydrogenase | chr3:17684444-17687620 FORWARD	Down	C5
21.2.2	redox.ascorbate and glutathione.glutathione	at1g63460	glutathione peroxidase, putative | chr1:23535016-23536467 FORWARD	Up	C3
21.4	redox.glutaredoxins	at3g62950	glutaredoxin family protein | chr3:23266249-23266934 FORWARD	Up	C3
21.4	redox.glutaredoxins	at3g11920	glutaredoxin-related | chr3:3772311-3774887 FORWARD	Up	C5
21.4	redox.glutaredoxins	at5g40370	glutaredoxin, putative | chr5:16147594-16149198 REVERSE	Up	C3
21.5	redox.peroxiredoxin	at3g26060	Symbols: ATPRX Q | ATPRX Q; antioxidant/ peroxiredoxin | chr3:9524733-9526374 FORWARD	Down	C3
21.99	redox.misc	at1g31170	Symbols: ATSRX, SRX | SRX (SULFIREDOXIN); DNA binding / oxidoreductase, acting on sulfur group of donors | chr1:11133485-11134405 FORWARD	Up	C3
21.99	redox.misc	at5g20080	NADH-cytochrome b5 reductase, putative | chr5:6782566-6786664 FORWARD	Down	C5
26.12	misc.peroxidases	at5g05340	peroxidase, putative | chr5:1578951-1580875 REVERSE	Up	C3
26.12	misc.peroxidases	at2g37130	peroxidase 21 (PER21) (P21) (PRXR5) | chr2:15597921-15600077 REVERSE	Up	C3
26.12	misc.peroxidases	at5g67400	peroxidase 73 (PER73) (P73) (PRXR11) | chr5:26894856-26896488 FORWARD	Up	C3
26.12	misc.peroxidases	at2g34060	peroxidase, putative | chr2:14384896-14386669 FORWARD	Down	C3
26.12	misc.peroxidases	at5g40150	peroxidase, putative | chr5:16059509-16061043 REVERSE	Down	C3
26.12	misc.peroxidases	at2g41480	electron carrier/ heme binding / peroxidase | chr2:17296812-17298731 REVERSE	Up	C3
26.12	misc.peroxidases	at5g06720	peroxidase, putative | chr5:2077420-2079005 REVERSE	Down	C3
26.9	misc.glutathione S transferases	at1g10370	Symbols: GST30, ATGSTU17, GST30B, ERD9 | ERD9 (EARLY-RESPONSIVE TO DEHYDRATION 9); glutathione transferase | chr1:3397081-3398358 REVERSE	Down	C3
26.9	misc.glutathione S transferases	at1g78380	Symbols: ATGSTU19, GST8 | ATGSTU19 (GLUTATHIONE S-TRANSFERASE TAU 19); glutathione binding / glutathione transferase | chr1:29486413-29487906 REVERSE	Up	C3
26.9	misc.glutathione S transferases	at2g30860	Symbols: ATGSTF9, GLUTTR, ATGSTF7 | ATGSTF9 (GLUTATHIONE S-TRANSFERASE PHI 9); copper ion binding / glutathione binding / glutathione peroxidase/ glutathione transferase | chr2:13138997-13140245 FORWARD	Up	C3
26.9	misc.glutathione S transferases	at5g02790	In2-1 protein, putative | chr5:632796-635125 FORWARD	Up	C3
26.9	misc.glutathione S transferases	at4g19880	FUNCTIONS IN: molecular_function unknown; INVOLVED IN: response to cadmium ion; LOCATED IN: chloroplast; EXPRESSED IN: 23 plant structures; EXPRESSED DURING: 13 growth stages; CONTAINS InterPro DOMAIN/s: Glutathione S-transferase, predicted (InterPro:IPR016639), Glutathione S-transferase, C-terminal-like (InterPro:IPR010987), Glutathione S-transferase/chloride channel, C-terminal (InterPro:IPR017…	Up	C5
30.6	signalling.MAP kinases	at2g43790	Symbols: ATMPK6, MPK6, MAPK6 | ATMPK6 (ARABIDOPSIS THALIANA MAP KINASE 6); MAP kinase/ kinase | chr2:18138307-18140988 FORWARD	Up	C2
30.6	signalling.MAP kinases	at1g10210	Symbols: ATMPK1, MPK1 | ATMPK1 (MITOGEN-ACTIVATED PROTEIN KINASE 1); MAP kinase/ kinase | chr1:3349219-3351180 FORWARD	Down	C5
30.6	signalling.MAP kinases	at1g53570	Symbols: MAP3KA, MAPKKK3 | MAP3KA; ATP binding / kinase/ protein kinase/ protein serine/threonine kinase | chr1:19987266-19991113 FORWARD	Up	C4
30.6	signalling.MAP kinases	at1g73670	Symbols: ATMPK15 | ATMPK15; MAP kinase/ kinase | chr1:27700050-27703440 FORWARD	Down	C1
30.1.1	signalling.in sugar and nutrient physiology	at4g08950	Symbols: EXO | EXO (EXORDIUM) | chr4:5740297-5741524 FORWARD	Down	C3
30.1.2	signalling.in sugar and nutrient physiology.pyruvate dehydrogenase kinase	at3g06483	Symbols: PDK, ATPDHK | PDK (PYRUVATE DEHYDROGENASE KINASE); ATP binding / histidine phosphotransfer kinase/ pyruvate dehydrogenase (acetyl-transferring) kinase | chr3:1990416-1992744 REVERSE	Up	C5
30.2.1	signalling.receptor kinases.leucine rich repeat I	at2g37050	kinase | chr2:15568986-15573726 FORWARD	Down	C1
30.2.2	signalling.receptor kinases.leucine rich repeat II	at5g45780	leucine-rich repeat transmembrane protein kinase, putative | chr5:18566812-18569625 REVERSE	Down	C5
30.2.2	signalling.receptor kinases.leucine rich repeat II	at3g25560	Symbols: NIK2 | NIK2 (NSP-INTERACTING KINASE 2); ATP binding / protein binding / protein kinase/ protein serine/threonine kinase | chr3:9279513-9282688 REVERSE	Up	C1
30.2.2	signalling.receptor kinases.leucine rich repeat II	at1g34210	Symbols: SERK2, ATSERK2 | SERK2 (SOMATIC EMBRYOGENESIS RECEPTOR-LIKE KINASE 2); kinase | chr1:12458670-12462905 FORWARD	Down	C2
30.2.2	signalling.receptor kinases.leucine rich repeat II	at5g63710	leucine-rich repeat transmembrane protein kinase, putative | chr5:25499414-25502798 FORWARD	Up	C1
30.2.3	signalling.receptor kinases.leucine rich repeat III	at1g10850	ATP binding / protein binding / protein kinase/ protein serine/threonine kinase | chr1:3611747-3614613 FORWARD	Down	C1
30.2.3	signalling.receptor kinases.leucine rich repeat III	at1g68400	leucine-rich repeat transmembrane protein kinase, putative | chr1:25646039-25648946 REVERSE	Up	C5
30.2.3	signalling.receptor kinases.leucine rich repeat III	at2g01210	leucine-rich repeat transmembrane protein kinase, putative | chr2:119441-121846 REVERSE	Down	C2
30.2.3	signalling.receptor kinases.leucine rich repeat III	at5g67200	leucine-rich repeat transmembrane protein kinase, putative | chr5:26813725-26816566 REVERSE	Down	C3
30.2.4	signalling.receptor kinases.leucine rich repeat IV	at4g22730	leucine-rich repeat transmembrane protein kinase, putative | chr4:11941131-11943885 FORWARD	Up	C5
30.2.4	signalling.receptor kinases.leucine rich repeat IV	at2g45340	leucine-rich repeat transmembrane protein kinase, putative | chr2:18691722-18694725 FORWARD	Down	C5
30.2.5	signalling.receptor kinases.leucine rich repeat V	at4g22130	Symbols: SRF8 | SRF8 (STRUBBELIG-RECEPTOR FAMILY 8); ATP binding / kinase/ protein binding / protein kinase/ protein serine/threonine kinase/ protein tyrosine kinase | chr4:11723513-11727673 FORWARD	Down	C2
30.2.5	signalling.receptor kinases.leucine rich repeat V	at4g03390	Symbols: SRF3 | SRF3 (STRUBBELIG-RECEPTOR FAMILY 3); ATP binding / kinase/ protein serine/threonine kinase | chr4:1490465-1495103 REVERSE	Up	C5
30.2.5	signalling.receptor kinases.leucine rich repeat V	at1g78980	Symbols: SRF5 | SRF5 (STRUBBELIG-RECEPTOR FAMILY 5); ATP binding / kinase/ protein serine/threonine kinase | chr1:29707687-29711421 REVERSE	Up	C2
30.2.6	signalling.receptor kinases.leucine rich repeat VI	at5g14210	leucine-rich repeat transmembrane protein kinase, putative | chr5:4578378-4581374 REVERSE	Down	C5
30.2.7	signalling.receptor kinases.leucine rich repeat VII	at1g12460	leucine-rich repeat transmembrane protein kinase, putative | chr1:4247249-4250630 FORWARD	Down	C3
30.2.8.2	signalling.receptor kinases.leucine rich repeat VIII-2	at1g53440	leucine-rich repeat family protein / protein kinase family protein | chr1:19945959-19951562 FORWARD	Up	C5
30.2.8.2	signalling.receptor kinases.leucine rich repeat VIII-2	at1g53430	leucine-rich repeat family protein / protein kinase family protein | chr1:19935167-19941088 FORWARD	Up	C4
30.2.9	signalling.receptor kinases.leucine rich repeat IX	at3g23750	leucine-rich repeat family protein / protein kinase family protein | chr3:8558332-8561428 FORWARD	Down	C2
30.2.10	signalling.receptor kinases.leucine rich repeat X	at1g55610	Symbols: BRL1 | BRL1 (BRI 1 LIKE); kinase | chr1:20779874-20784017 REVERSE	Up	C2
30.2.10	signalling.receptor kinases.leucine rich repeat X	at2g02220	Symbols: ATPSKR1, PSKR1 | PSKR1 (PHYTOSULFOKIN RECEPTOR 1); ATP binding / peptide receptor/ protein serine/threonine kinase | chr2:583978-587124 REVERSE	Up	C5
30.2.11	signalling.receptor kinases.leucine rich repeat XI	at5g56040	leucine-rich repeat protein kinase, putative | chr5:22694878-22698628 FORWARD	Down	C5
30.2.11	signalling.receptor kinases.leucine rich repeat XI	at2g31880	leucine-rich repeat transmembrane protein kinase, putative | chr2:13554894-13556977 FORWARD	Down	C5
30.2.11	signalling.receptor kinases.leucine rich repeat XI	at1g55610	Symbols: BRL1 | BRL1 (BRI 1 LIKE); kinase | chr1:20779874-20784017 REVERSE	Up	C2
30.2.11	signalling.receptor kinases.leucine rich repeat XI	at5g63930	leucine-rich repeat transmembrane protein kinase, putative | chr5:25583006-25586499 FORWARD	Up	C2
30.2.11	signalling.receptor kinases.leucine rich repeat XI	at1g75820	Symbols: CLV1, FAS3, FLO5 | CLV1 (CLAVATA 1); ATP binding / kinase/ protein serine/threonine kinase/ receptor signaling protein serine/threonine kinase | chr1:28463462-28466971 REVERSE	Up	C1
30.2.16	signalling.receptor kinases.Catharanthus roseus-like RLK1	at2g21480	protein kinase family protein | chr2:9202753-9205368 REVERSE	Up	C2
30.2.16	signalling.receptor kinases.Catharanthus roseus-like RLK1	at4g39110	protein kinase family protein | chr4:18222483-18225119 REVERSE	Up	C5
30.2.17	signalling.receptor kinases.DUF 26	at1g70530	protein kinase family protein | chr1:26588750-26591379 REVERSE	Up	C5
30.2.18	signalling.receptor kinases.extensin	at5g56890	protein kinase family protein | chr5:23010523-23015671 REVERSE	Down	C3
30.2.19	signalling.receptor kinases.legume-lectin	at3g55550	lectin protein kinase, putative | chr3:20600019-20602087 REVERSE	Up	C5
30.2.19	signalling.receptor kinases.legume-lectin	at4g04960	lectin protein kinase, putative | chr4:2533056-2535386 FORWARD	Up	C4
30.2.20	signalling.receptor kinases.wheat LRK10 like	at1g69910	protein kinase family protein | chr1:26330114-26332266 FORWARD	Up	C5
30.2.21	signalling.receptor kinases.lysine motif	at3g21630	Symbols: CERK1, LYSM RLK1 | CERK1 (CHITIN ELICITOR RECEPTOR KINASE 1); kinase/ receptor signaling protein/ transmembrane receptor protein kinase | chr3:7615385-7618581 REVERSE	Up	C4
30.2.26	signalling.receptor kinases.crinkly like	at3g59420	Symbols: ACR4 | ACR4 (ARABIDOPSIS CRINKLY4); kinase/ transmembrane receptor protein kinase | chr3:21959647-21963041 REVERSE	Down	C5
30.2.26	signalling.receptor kinases.crinkly like	at3g09780	Symbols: CCR1, ATCRR1 | CCR1 (ARABIDOPSIS THALIANA CRINKLY4 RELATED 1); ATP binding / kinase/ protein kinase/ protein serine/threonine kinase/ receptor | chr3:3000759-3003179 REVERSE	Down	C5
30.2.99	signalling.receptor kinases.misc	at1g49730	protein kinase family protein | chr1:18402506-18405681 REVERSE	Up	C5
30.2.99	signalling.receptor kinases.misc	at3g02130	Symbols: RPK2, TOAD2 | RPK2 (RECEPTOR-LIKE PROTEIN KINASE 2); ATP binding / kinase/ protein serine/threonine kinase | chr3:381219-384442 FORWARD	Up	C4
30.2.99	signalling.receptor kinases.misc	at3g19300	protein kinase family protein | chr3:6690118-6693284 REVERSE	Down	C1
30.2.99	signalling.receptor kinases.misc	at2g37710	Symbols: RLK | RLK (receptor lectin kinase); kinase | chr2:15814718-15817004 REVERSE	Up	C3
30.2.99	signalling.receptor kinases.misc	at1g67840	Symbols: CSK | CSK (CHLOROPLAST SENSOR KINASE); ATP binding / kinase | chr1:25434102-25437075 FORWARD	Down	C5
30.2.99	signalling.receptor kinases.misc	at5g37660	Symbols: PDLP7 | PDLP7 (PLASMODESMATA-LOCATED PROTEIN 7) | chr5:14959797-14961585 FORWARD	Down	C3
30.3	signalling.calcium	at2g18750	calmodulin-binding protein | chr2:8125518-8128620 FORWARD	Up	C5
30.3	signalling.calcium	at5g04870	Symbols: CPK1, ATCPK1 | CPK1 (CALCIUM DEPENDENT PROTEIN KINASE 1); calmodulin-dependent protein kinase/ kinase | chr5:1416783-1420338 REVERSE	Up	C4
30.3	signalling.calcium	at5g54130	calcium-binding EF hand family protein | chr5:21962600-21965604 FORWARD	Up	C1
30.3	signalling.calcium	at4g35310	Symbols: CPK5, ATCPK5 | CPK5 (calmodulin-domain protein kinase 5); ATP binding / calcium ion binding / calmodulin-dependent protein kinase/ kinase/ protein kinase/ protein serine/threonine kinase | chr4:16801987-16804995 FORWARD	Up	C1
30.3	signalling.calcium	at2g24300	calmodulin-binding protein | chr2:10340908-10343736 FORWARD	Up	C4
30.3	signalling.calcium	at5g61790	Symbols: CNX1, ATCNX1 | calnexin 1 (CNX1) | chr5:24827102-24829791 REVERSE	Up	C5
30.3	signalling.calcium	at3g57330	Symbols: ACA11 | ACA11 (autoinhibited Ca2+-ATPase 11); calcium-transporting ATPase/ calmodulin binding | chr3:21211456-21216375 REVERSE	Up	C5
30.3	signalling.calcium	at1g18210	calcium-binding protein, putative | chr1:6267969-6268828 REVERSE	Down	C3
30.3	signalling.calcium	at4g37640	Symbols: ACA2 | ACA2 (CALCIUM ATPASE 2); calcium ion transmembrane transporter/ calcium-transporting ATPase/ calmodulin binding | chr4:17682977-17686941 REVERSE	Common	Common
30.3	signalling.calcium	at2g17290	Symbols: CPK6, ATCDPK3 | CPK6 (CALCIUM-DEPENDENT PROTEIN KINASE 6); ATP binding / calcium ion binding / calmodulin-dependent protein kinase/ kinase/ protein kinase/ protein serine/threonine kinase | chr2:7516415-7519633 FORWARD	Up	C4
30.3	signalling.calcium	at4g23650	Symbols: CDPK6, CPK3 | CDPK6 (CALCIUM-DEPENDENT PROTEIN KINASE 6); ATP binding / calcium ion binding / calmodulin-dependent protein kinase/ kinase/ protein kinase/ protein serine/threonine kinase | chr4:12324758-12327459 REVERSE	Down	C1
30.3	signalling.calcium	at3g49050	lipase class 3 family protein / calmodulin-binding heat-shock protein, putative | chr3:18180968-18183752 FORWARD	Down	C1
30.3	signalling.calcium	at4g32060	calcium-binding EF hand family protein | chr4:15501078-15503593 FORWARD	Up	C5
30.3	signalling.calcium	at5g12480	Symbols: CPK7 | CPK7 (calmodulin-domain protein kinase 7); ATP binding / calcium ion binding / calmodulin-dependent protein kinase/ kinase/ protein kinase/ protein serine/threonine kinase/ protein tyrosine kinase | chr5:4047515-4050533 REVERSE	Up	C4
30.3	signalling.calcium	at2g41560	Symbols: ACA4 | ACA4 (AUTO-INHIBITED CA(2+)-ATPASE, ISOFORM 4); calcium-transporting ATPase/ calmodulin binding | chr2:17332084-17337269 REVERSE	Down	C1
30.3	signalling.calcium	at3g13600	calmodulin-binding family protein | chr3:4445102-4447383 FORWARD	Up	C4
30.3	signalling.calcium	at5g37710	lipase class 3 family protein / calmodulin-binding heat-shock protein, putative | chr5:14979159-14981400 FORWARD	Up	C1
30.3	signalling.calcium	at5g04220	Symbols: SYTC, ATSYTC, NTMC2TYPE1.3, NTMC2T1.3 | SYTC | chr5:1155865-1158876 REVERSE	Up	C5
30.3	signalling.calcium	at3g63380	calcium-transporting ATPase, plasma membrane-type, putative / Ca(2+)-ATPase, putative (ACA12) | chr3:23406611-23410360 REVERSE	Common	Common
30.3	signalling.calcium	at5g66210	Symbols: CPK28 | CPK28; ATP binding / calcium ion binding / calmodulin-dependent protein kinase/ protein kinase/ protein serine/threonine kinase | chr5:26456291-26459624 REVERSE	Up	C4
30.3	signalling.calcium	at4g04720	Symbols: CPK21 | CPK21; ATP binding / calcium ion binding / calmodulin-dependent protein kinase/ kinase/ protein kinase/ protein serine/threonine kinase | chr4:2394458-2397759 REVERSE	Up	C5
30.3	signalling.calcium	at1g08860	Symbols: BON3 | BON3 (BONZAI 3); calcium-dependent phospholipid binding | chr1:2842153-2846138 FORWARD	Up	C5
30.3	signalling.calcium	at5g39380	calmodulin-binding protein-related | chr5:15758717-15760686 REVERSE	Up	C3
30.3	signalling.calcium	at5g08580	calcium-binding EF hand family protein | chr5:2780512-2783066 REVERSE	Down	C1
30.4	signalling.phosphinositides	at2g17930	binding / inositol or phosphatidylinositol kinase/ phosphotransferase, alcohol group as acceptor | chr2:7784288-7802230 REVERSE	Up	C5
30.4	signalling.phosphinositides	at3g51830	Symbols: ATG5, SAC8 | ATG5; phosphatidylinositol-4,5-bisphosphate 5-phosphatase | chr3:19220121-19225280 FORWARD	Up	C2
30.4	signalling.phosphinositides	at5g20840	phosphoinositide phosphatase family protein | chr5:7061103-7069219 REVERSE	Up	C1
30.4.1	signalling.phosphinositides.phosphatidylinositol-4-phosphate 5-kinase	at3g09920	Symbols: PIP5K9 | PIP5K9 (PHOSPHATIDYL INOSITOL MONOPHOSPHATE 5 KINASE); 1-phosphatidylinositol-4-phosphate 5-kinase/ ATP binding / phosphatidylinositol phosphate kinase | chr3:3040303-3043912 REVERSE	Down	C1
30.4.1	signalling.phosphinositides.phosphatidylinositol-4-phosphate 5-kinase	at3g56960	Symbols: PIP5K4 | PIP5K4 (PHOSPHATIDYL INOSITOL MONOPHOSPHATE 5 KINASE 4); 1-phosphatidylinositol-4-phosphate 5-kinase | chr3:21080957-21083885 FORWARD	Up	C5
30.4.1	signalling.phosphinositides.phosphatidylinositol-4-phosphate 5-kinase	at1g77740	1-phosphatidylinositol-4-phosphate 5-kinase, putative / PIP kinase, putative / PtdIns(4)P-5-kinase, putative / diphosphoinositide kinase, putative | chr1:29220538-29224220 FORWARD	Down	C1
30.4.4	signalling.phosphinositides.phosphoinositide phospholipase C	at4g36945	phospholipase C/ phosphoric diester hydrolase | chr4:17419918-17422130 REVERSE	Up	C5
30.5	signalling.G-proteins	at4g35750	Rho-GTPase-activating protein-related | chr4:16940507-16941862 REVERSE	Up	C3
30.5	signalling.G-proteins	at1g30960	GTP-binding protein (ERG) | chr1:11037612-11040033 REVERSE	Up	C1
30.5	signalling.G-proteins	at5g57960	GTP-binding family protein | chr5:23462770-23466503 REVERSE	Down	C5
30.5	signalling.G-proteins	at1g03160	Symbols: FZL | FZL (FZO-LIKE); GTP binding / GTPase/ thiamin-phosphate diphosphorylase | chr1:761282-766153 FORWARD	Down	C5
30.5	signalling.G-proteins	at3g07880	Rho GDP-dissociation inhibitor family protein | chr3:2513971-2515823 FORWARD	Down	C3
30.5	signalling.G-proteins	at2g23460	Symbols: XLG1, ATXLG1 | XLG1 (EXTRA-LARGE G-PROTEIN 1); guanyl nucleotide binding / signal transducer | chr2:9995478-9999122 FORWARD	Up	C1
30.5	signalling.G-proteins	at2g37290	RabGAP/TBC domain-containing protein | chr2:15656427-15661335 REVERSE	Up	C5
30.5	signalling.G-proteins	at1g48270	Symbols: GCR1 | GCR1 (G-PROTEIN-COUPLED RECEPTOR 1); G-protein coupled receptor | chr1:17827953-17830420 REVERSE	Up	C5
30.5	signalling.G-proteins	at2g41670	GTP-binding family protein | chr2:17374083-17376238 FORWARD	Up	C2
30.5	signalling.G-proteins	at3g63130	Symbols: RANGAP1 | RANGAP1 (RAN GTPASE ACTIVATING PROTEIN 1); RAN GTPase activator/ protein binding | chr3:23324621-23326913 FORWARD	Up	C1
30.5	signalling.G-proteins	at1g50920	GTP-binding protein-related | chr1:18870139-18872930 FORWARD	Up	C1
30.5	signalling.G-proteins	at1g79860	Symbols: ATROPGEF12, ROPGEF12, MEE64 | ROPGEF12 (RHO GUANYL-NUCLEOTIDE EXCHANGE FACTOR 12); Rho guanyl-nucleotide exchange factor | chr1:30042092-30044175 REVERSE	Up	C1
30.5	signalling.G-proteins	at3g49350	RAB GTPase activator | chr3:18297406-18300189 REVERSE	Up	C5
30.5	signalling.G-proteins	at5g64813	Symbols: LIP1 | LIP1 (Light Insensitive Period1); GTPase | chr5:25910279-25912896 FORWARD	Down	C5
30.5	signalling.G-proteins	at5g41940	RabGAP/TBC domain-containing protein | chr5:16781947-16785576 FORWARD	Down	C1
30.5	signalling.G-proteins	at3g12080	Symbols: emb2738 | emb2738 (embryo defective 2738); GTP binding | chr3:3847792-3852138 FORWARD	Down	C5
30.5	signalling.G-proteins	at3g07890	RabGAP/TBC domain-containing protein | chr3:2516304-2519375 REVERSE	Up	C2
30.5	signalling.G-proteins	at1g31650	Symbols: ATROPGEF14, ROPGEF14 | ROPGEF14; Rho guanyl-nucleotide exchange factor | chr1:11326301-11330738 REVERSE	Down	C5
30.5	signalling.G-proteins	at4g21520	transducin family protein / WD-40 repeat family protein | chr4:11447434-11450443 REVERSE	Up	C4
30.5	signalling.G-proteins	at4g38430	Symbols: ATROPGEF1, ROPGEF1 | ROPGEF1; Rho guanyl-nucleotide exchange factor/ protein binding | chr4:17986466-17988807 FORWARD	Up	C5
30.5	signalling.G-proteins	at1g31930	Symbols: XLG3 | XLG3 (extra-large GTP-binding protein 3); guanyl nucleotide binding / signal transducer | chr1:11465049-11469165 FORWARD	Up	C4
30.5	signalling.G-proteins	at4g34460	Symbols: AGB1, ELK4, ATAGB1 | AGB1 (GTP BINDING PROTEIN BETA 1); GTPase/ nucleotide binding / protein binding | chr4:16477106-16479528 REVERSE	Down	C1
30.5	signalling.G-proteins	at5g55190	Symbols: RAN3, ATRAN3 | RAN3 (RAN GTPASE 3); GTP binding / GTPase/ protein binding | chr5:22392176-22394172 FORWARD	Up	C3
30.5	signalling.G-proteins	at4g03100	rac GTPase activating protein, putative | chr4:1374281-1376231 FORWARD	Down	C5
30.5	signalling.G-proteins	at1g01200	Symbols: ATRABA3, ATRAB-A3 | ATRABA3 (ARABIDOPSIS RAB GTPASE HOMOLOG A3); GTP binding | chr1:86515-88213 REVERSE	Down	C3
30.5	signalling.G-proteins	at4g07410	transducin family protein / WD-40 repeat family protein | chr4:4201249-4205224 REVERSE	Up	C1
30.5	signalling.G-proteins	at1g08410	GTP-binding family protein | chr1:2646189-2649379 FORWARD	Up	C1
30.5	signalling.G-proteins	at5g06120	Ran-binding protein, putative | chr5:1844078-1852601 FORWARD	Up	C5
30.5	signalling.G-proteins	at4g13240	Symbols: ATROPGEF9, ROPGEF9 | ROPGEF9; Rho guanyl-nucleotide exchange factor | chr4:7680153-7682622 FORWARD	Down	C3
30.6	signalling.MAP kinases	at2g43790	Symbols: ATMPK6, MPK6, MAPK6 | ATMPK6 (ARABIDOPSIS THALIANA MAP KINASE 6); MAP kinase/ kinase | chr2:18138307-18140988 FORWARD	Up	C2
30.6	signalling.MAP kinases	at1g10210	Symbols: ATMPK1, MPK1 | ATMPK1 (MITOGEN-ACTIVATED PROTEIN KINASE 1); MAP kinase/ kinase | chr1:3349219-3351180 FORWARD	Down	C5
30.6	signalling.MAP kinases	at1g53570	Symbols: MAP3KA, MAPKKK3 | MAP3KA; ATP binding / kinase/ protein kinase/ protein serine/threonine kinase | chr1:19987266-19991113 FORWARD	Up	C4
30.6	signalling.MAP kinases	at1g73670	Symbols: ATMPK15 | ATMPK15; MAP kinase/ kinase | chr1:27700050-27703440 FORWARD	Down	C1
30.8	signalling.misc	at1g48050	Symbols: KU80, ATKU80 | KU80; double-stranded DNA binding / protein binding | chr1:17723452-17727043 FORWARD	Up	C1
30.11	signalling.light	at1g30440	phototropic-responsive NPH3 family protein | chr1:10759475-10762394 FORWARD	Up	C1
30.11	signalling.light	at5g48800	phototropic-responsive NPH3 family protein | chr5:19786764-19789129 FORWARD	Down	C1
30.11	signalling.light	at3g44820	protein binding / signal transducer | chr3:16361370-16364610 REVERSE	Up	C1
30.11	signalling.light	at4g15090	Symbols: FAR1 | FAR1 (FAR-RED IMPAIRED RESPONSE 1); transcription activator/ transcription factor | chr4:8614067-8618145 FORWARD	Up	C4
30.11	signalling.light	at3g22840	Symbols: ELIP1, ELIP | ELIP1 (EARLY LIGHT-INDUCABLE PROTEIN); chlorophyll binding | chr3:8084447-8085560 REVERSE	Down	C3
30.11	signalling.light	at2g30520	Symbols: RPT2 | RPT2 (ROOT PHOTOTROPISM 2); protein binding | chr2:13002742-13005600 REVERSE	Up	C5
30.11	signalling.light	at4g17230	Symbols: SCL13 | SCL13 (Scarecrow-like 13); transcription factor | chr4:9660985-9663774 REVERSE	Up	C1
30.11	signalling.light	at5g66560	phototropic-responsive NPH3 family protein | chr5:26564188-26566853 FORWARD	Down	C5
30.11	signalling.light	at1g67900	phototropic-responsive NPH3 family protein | chr1:25467024-25470017 FORWARD	Down	C4
30.11	signalling.light	at2g40080	Symbols: ELF4 | ELF4 (EARLY FLOWERING 4) | chr2:16734294-16734912 REVERSE	Up	C3
30.11	signalling.light	at4g18130	Symbols: PHYE | PHYE (PHYTOCHROME DEFECTIVE E); G-protein coupled photoreceptor/ protein histidine kinase/ signal transducer | chr4:10042137-10046082 REVERSE	Down	C5
27.3.3	RNA.regulation of transcription.AP2/EREBP, APETALA2/Ethylene-responsive element binding protein family	at3g20300	unknown protein | chr3:7079617-7081921 REVERSE	Down	C1
27.3.35	RNA.regulation of transcription.bZIP transcription factor family	at5g06839	bZIP family transcription factor | chr5:2120527-2126454 FORWARD	Up	C5
27.3.35	RNA.regulation of transcription.bZIP transcription factor family	at3g58120	Symbols: ATBZIP61, BZIP61 | BZIP61; DNA binding / transcription activator/ transcription factor | chr3:21520974-21523327 REVERSE	Down	C3
27.3.25	RNA.regulation of transcription.MYB domain transcription factor family	at2g47460	Symbols: MYB12, ATMYB12, PFG1 | MYB12 (MYB DOMAIN PROTEIN 12); DNA binding / transcription activator/ transcription factor | chr2:19476337-19479478 FORWARD	Down	C3
27.3.25	RNA.regulation of transcription.MYB domain transcription factor family	at5g49330	Symbols: AtMYB111 | AtMYB111 (myb domain protein 111); DNA binding / transcription factor | chr5:19998952-20001378 REVERSE	Down	C3
27.3.25	RNA.regulation of transcription.MYB domain transcription factor family	at3g49690	Symbols: RAX3, MYB84, ATMYB84 | MYB84 (MYB DOMAIN PROTEIN 84); DNA binding / transcription factor | chr3:18427735-18429201 FORWARD	Up	C3
27.3.26	RNA.regulation of transcription.MYB-related transcription factor family	at1g75250	Symbols: ATRL6 | ATRL6 (ARABIDOPSIS RAD-LIKE 6); transcription factor | chr1:28245073-28245453 REVERSE	Down	C3
27.3.26	RNA.regulation of transcription.MYB-related transcription factor family	at5g47390	myb family transcription factor | chr5:19226790-19228858 FORWARD	Up	C3
27.3.26	RNA.regulation of transcription.MYB-related transcription factor family	at1g09770	Symbols: ATCDC5, CDC5, ATMYBCDC5 | ATCDC5 (ARABIDOPSIS THALIANA CELL DIVISION CYCLE 5); DNA binding / transcription factor | chr1:3161841-3165360 FORWARD	Up	C1
20.2.1	stress.abiotic.heat	at1g56300	DNAJ heat shock N-terminal domain-containing protein | chr1:21078820-21080423 REVERSE	Up	C3
20.2.1	stress.abiotic.heat	at1g07400	17.8 kDa class I heat shock protein (HSP17.8-CI) | chr1:2274943-2275758 FORWARD	Down	C3
20.2.1	stress.abiotic.heat	at5g15450	Symbols: APG6, CLPB3, CLPB-P | CLPB3 (CASEIN LYTIC PROTEINASE B3); ATP binding / ATPase/ nucleoside-triphosphatase/ nucleotide binding / protein binding | chr5:5014212-5018347 REVERSE	Down	C5
20.2.1	stress.abiotic.heat	at1g77020	DNAJ heat shock N-terminal domain-containing protein | chr1:28944843-28947031 REVERSE	Up	C5
20.2.1	stress.abiotic.heat	at1g79930	Symbols: HSP91 | HSP91; ATP binding | chr1:30063478-30067547 REVERSE	Up	C1
20.2.1	stress.abiotic.heat	at1g24120	Symbols: ARL1 | ARL1 (ARG1-LIKE 1); heat shock protein binding / unfolded protein binding | chr1:8529143-8532212 REVERSE	Down	C1
20.2.1	stress.abiotic.heat	at1g80030	DNAJ heat shock protein, putative | chr1:30104966-30108966 REVERSE	Down	C4
20.2.1	stress.abiotic.heat	at3g44110	Symbols: ATJ3, ATJ | ATJ3; protein binding | chr3:15868794-15871256 REVERSE	Up	C4
20.2.1	stress.abiotic.heat	at5g56030	Symbols: HSP81-2, ERD8, HSP90.2 | HSP81-2 (HEAT SHOCK PROTEIN 81-2); ATP binding | chr5:22686802-22689650 FORWARD	Up	C4
20.2.1	stress.abiotic.heat	at1g79940	Symbols: ATERDJ2A | ATERDJ2A; heat shock protein binding / unfolded protein binding | chr1:30069550-30073332 FORWARD	Up	C1
20.2.1	stress.abiotic.heat	at1g21080	DNAJ heat shock N-terminal domain-containing protein | chr1:7378589-7382462 REVERSE	Up	C1
20.2.1	stress.abiotic.heat	at4g27670	Symbols: HSP21 | HSP21 (HEAT SHOCK PROTEIN 21) | chr4:13818870-13819971 REVERSE	Up	C3
20.2.1	stress.abiotic.heat	at2g35720	DNAJ heat shock N-terminal domain-containing protein | chr2:15016670-15020011 FORWARD	Down	C5
20.2.1	stress.abiotic.heat	at5g42480	Symbols: ARC6 | ARC6 (ACCUMULATION AND REPLICATION OF CHLOROPLASTS 6); protein binding | chr5:16985182-16988440 FORWARD	Down	C5
20.2.1	stress.abiotic.heat	at1g11660	heat shock protein, putative | chr1:3921056-3924555 FORWARD	Up	C1
20.2.1	stress.abiotic.heat	at3g52490	heat shock protein-related | chr3:19455699-19458919 REVERSE	Up	C5
16.1	secondary metabolism.isoprenoids	at3g11950	prenyltransferase/ zinc ion binding | chr3:3783111-3785660 REVERSE	Down	C3
16.1.1.4	secondary metabolism.isoprenoids.non-mevalonate pathway.CMK	at2g26930	Symbols: ATCDPMEK, PDE277, ISPE | ATCDPMEK (4-(CYTIDINE 5'-PHOSPHO)-2-C-METHYL-D-ERITHRITOL KINASE); 4-(cytidine 5'-diphospho)-2-C-methyl-D-erythritol kinase | chr2:11491707-11494266 REVERSE	Down	C2
16.1.2.5	secondary metabolism.isoprenoids.mevalonate pathway.phosphomevalonate kinase	at1g31910	GHMP kinase family protein | chr1:11457126-11461825 FORWARD	Down	C1
16.1.2.6	secondary metabolism.isoprenoids.mevalonate pathway.mevalonate diphosphate decarboxylase	at3g54250	mevalonate diphosphate decarboxylase, putative | chr3:20082299-20084732 REVERSE	Down	C1
16.1.2.8	secondary metabolism.isoprenoids.mevalonate pathway.geranyl diphosphate synthase	at2g34630	Symbols: GPPS, GPS1 | geranyl diphosphate synthase, putative / GPPS, putative / dimethylallyltransferase, putative / prenyl transferase, putative | chr2:14578540-14581727 FORWARD	Up	C1
16.1.2.9	secondary metabolism.isoprenoids.mevalonate pathway.farnesyl pyrophosphate synthetase	at5g47770	Symbols: FPS1 | FPS1 (FARNESYL DIPHOSPHATE SYNTHASE 1); dimethylallyltranstransferase/ geranyltranstransferase | chr5:19345173-19347629 FORWARD	Up	C1
16.1.3	secondary metabolism.isoprenoids.tocopherol biosynthesis	at3g11945	Symbols: ATHST | homogentisate farnesyltransferase/ homogentisate geranylgeranyltransferase/ homogentisate solanesyltransferase | chr3:3779839-3782954 REVERSE	Down	C5
16.1.4	secondary metabolism.isoprenoids.carotenoids	at3g09580	amine oxidase family protein | chr3:2942504-2944078 REVERSE	Down	C5
16.1.4	secondary metabolism.isoprenoids.carotenoids	at5g49555	amine oxidase-related | chr5:20107229-20110636 REVERSE	Up	C5
16.1.4.4	secondary metabolism.isoprenoids.carotenoids.lycopene epsilon cyclase	at5g57030	Symbols: LUT2 | LUT2 (LUTEIN DEFICIENT 2); lycopene epsilon cyclase | chr5:23077265-23080053 FORWARD	Down	C5
16.1.5	secondary metabolism.isoprenoids.terpenoids	at1g78950	beta-amyrin synthase, putative (BAS) | chr1:29684432-29688673 REVERSE	Common	Common
16.2	secondary metabolism.phenylpropanoids	at5g63380	4-coumarate--CoA ligase family protein / 4-coumaroyl-CoA synthase family protein | chr5:25387411-25390063 REVERSE	Down	C5
16.2	secondary metabolism.phenylpropanoids	at5g42830	transferase family protein | chr5:17176384-17178018 FORWARD	Up	C5
16.2	secondary metabolism.phenylpropanoids	at1g28680	transferase family protein | chr1:10078189-10080029 FORWARD	Down	C3
16.2	secondary metabolism.phenylpropanoids	at2g02400	cinnamoyl-CoA reductase family | chr2:631236-632575 REVERSE	Up	C5
16.2	secondary metabolism.phenylpropanoids	at5g10820	integral membrane transporter family protein | chr5:3420827-3423221 REVERSE	Down	C5
16.2	secondary metabolism.phenylpropanoids	at4g19010	4-coumarate--CoA ligase family protein / 4-coumaroyl-CoA synthase family protein | chr4:10411490-10414249 REVERSE	Down	C3
16.2	secondary metabolism.phenylpropanoids	at1g20510	Symbols: OPCL1 | OPCL1 (OPC-8:0 COA LIGASE1); 4-coumarate-CoA ligase | chr1:7103454-7105881 REVERSE	Up	C4
16.2	secondary metabolism.phenylpropanoids	at1g68540	oxidoreductase family protein | chr1:25720026-25721410 FORWARD	Down	C2
16.2	secondary metabolism.phenylpropanoids	at2g23910	cinnamoyl-CoA reductase-related | chr2:10177834-10180064 FORWARD	Up	C3
16.2.1.3	secondary metabolism.phenylpropanoids.lignin biosynthesis.4CL	at1g51680	Symbols: 4CL1, 4CL.1, AT4CL1 | 4CL1 (4-COUMARATE:COA LIGASE 1); 4-coumarate-CoA ligase | chr1:19158752-19161552 REVERSE	Up	C5
16.2.1.7	secondary metabolism.phenylpropanoids.lignin biosynthesis.CCR1	at5g58490	cinnamoyl-CoA reductase family | chr5:23643018-23644598 FORWARD	Down	C5
16.2.1.10	secondary metabolism.phenylpropanoids.lignin biosynthesis.CAD	at1g72680	Symbols: ATCAD1, CAD1 | cinnamyl-alcohol dehydrogenase, putative | chr1:27359232-27361016 REVERSE	Down	C1
16.4.1	secondary metabolism.N misc.alkaloid-like	at1g08470	strictosidine synthase family protein | chr1:2682127-2684100 REVERSE	Down	C1
16.4.2.1	secondary metabolism.N misc.betaine.betaine-aldehyde dehydrogenase	at3g66658	Symbols: ALDH22a1 | ALDH22a1 (Aldehyde Dehydrogenase 22a1); 3-chloroallyl aldehyde dehydrogenase/ oxidoreductase | chr3:2095105-2099151 REVERSE	Down	C1
16.4.2.1	secondary metabolism.N misc.betaine.betaine-aldehyde dehydrogenase	at3g48170	Symbols: ALDH10A9 | ALDH10A9; 3-chloroallyl aldehyde dehydrogenase/ oxidoreductase | chr3:17786140-17790008 REVERSE	Down	C1
16.4.2.1	secondary metabolism.N misc.betaine.betaine-aldehyde dehydrogenase	at1g74920	Symbols: ALDH10A8 | ALDH10A8; 3-chloroallyl aldehyde dehydrogenase/ oxidoreductase | chr1:28139009-28142744 REVERSE	Down	C1
16.4.3.1	secondary metabolism.N misc.cyanogenic glycosides	at3g23490	Symbols: CYN | CYN (CYANASE); DNA binding / cyanate hydratase/ hydro-lyase | chr3:8423011-8424652 REVERSE	Up	C3
16.5.1.1.1.5	secondary metabolism.sulfur-containing.glucosinolates.synthesis.aliphatic.methylthioalkylmalate dehydrogenase (MAM-D)	at1g80560	3-isopropylmalate dehydrogenase, chloroplast, putative | chr1:30287763-30290298 FORWARD	Down	C2
16.8.2.2	secondary metabolism.flavonoids.chalcones.chalcone isomerase	at3g55120	Symbols: TT5, A11, CFI | TT5 (TRANSPARENT TESTA 5); chalcone isomerase | chr3:20430114-20431470 REVERSE	Down	C3
16.8.4	secondary metabolism.flavonoids.flavonols	at3g21420	oxidoreductase, 2OG-Fe(II) oxygenase family protein | chr3:7541477-7543518 FORWARD	Down	C4
16.10	secondary metabolism.simple phenols	at2g40370	Symbols: LAC5 | LAC5 (laccase 5); laccase | chr2:16858166-16860606 REVERSE	Down	C4

## Sheet: Sheet2
Metabolism Overview
BinCode	BinName	id	description	Regulation	Comparision
10.5.4	cell wall.cell wall proteins.HRGP	at3g22440	hydroxyproline-rich glycoprotein family protein | chr3:7959754-7962200 FORWARD	Up	C5
10.5.1	cell wall.cell wall proteins.AGPs	at5g55730	Symbols: FLA1 | FLA1 (FASCICLIN-LIKE ARAB INOGALACTAN 1) | chr5:22558148-22560461 REVERSE	Down	C3
10.5.1	cell wall.cell wall proteins.AGPs	at2g46330	Symbols: AGP16, ATAGP16 | AGP16 (ARABINOGALACTAN PROTEIN 16) | chr2:19018509-19019255 REVERSE	Down	C3
10.5.1	cell wall.cell wall proteins.AGPs	at4g37450	Symbols: AGP18, ATAGP18 | AGP18 (ARABINOGALACTAN PROTEIN 18) | chr4:17605758-17606755 REVERSE	Down	C3
10.5.1	cell wall.cell wall proteins.AGPs	at2g04780	Symbols: FLA7 | FLA7 (FASCICLIN-LIKE ARABINOOGALACTAN 7) | chr2:1676742-1678455 FORWARD	Down	C3
10.5.1	cell wall.cell wall proteins.AGPs	at2g45470	Symbols: FLA8, AGP8 | FLA8 (FASCICLIN-LIKE ARABINOGALACTAN PROTEIN 8) | chr2:18742540-18744111 REVERSE	Down	C3
10.5.3	cell wall.cell wall proteins.LRR	at1g62440	Symbols: LRX2 | LRX2 (LEUCINE-RICH REPEAT/EXTENSIN 2); protein binding / structural constituent of cell wall | chr1:23111818-23115293 FORWARD	Up	C5
10.5.5	cell wall.cell wall proteins.RGP	at3g02230	Symbols: RGP1, ATRGP1 | RGP1 (REVERSIBLY GLYCOSYLATED POLYPEPTIDE 1); cellulose synthase (UDP-forming) | chr3:415393-417547 FORWARD	Down	C2
10.8.1	cell wall.pectin*esterases.PME	at1g53840	Symbols: ATPME1 | ATPME1; pectinesterase | chr1:20101445-20103667 FORWARD	Down	C1
10.8.1	cell wall.pectin*esterases.PME	at3g29090	Symbols: PME31, ATPME31 | pectinesterase family protein | chr3:11073703-11075478 FORWARD	Down	C5
10.8.1	cell wall.pectin*esterases.PME	at5g47500	pectinesterase family protein | chr5:19270959-19272883 REVERSE	Up	C5
10.8.1	cell wall.pectin*esterases.PME	at1g05310	pectinesterase family protein | chr1:1550543-1552517 REVERSE	Up	C5
10.8.2	cell wall.pectin*esterases.acetyl esterase	at5g26670	pectinacetylesterase, putative | chr5:9318282-9320987 FORWARD	Down	C5
10.8.2	cell wall.pectin*esterases.acetyl esterase	at3g09410	pectinacetylesterase family protein | chr3:2897638-2901019 REVERSE	Down	C4
10.8.2	cell wall.pectin*esterases.acetyl esterase	at1g57590	carboxylesterase | chr1:21327360-21329763 REVERSE	Down	C4
10.8.99	cell wall.pectin*esterases.misc	at5g48450	Symbols: sks3 | sks3 (SKU5 Similar 3); copper ion binding / oxidoreductase | chr5:19633295-19635664 REVERSE	Down	C2
10.8.99	cell wall.pectin*esterases.misc	at3g59010	pectinesterase family protein | chr3:21802805-21805214 REVERSE	Down	C5
10.8.99	cell wall.pectin*esterases.misc	at4g02330	Symbols: ATPMEPCRB | ATPMEPCRB; pectinesterase | chr4:1032413-1035037 FORWARD	Up	C4
10.8.99	cell wall.pectin*esterases.misc	at5g04970	pectinesterase, putative | chr5:1464145-1467041 REVERSE	Up	C4
10.7	cell wall.modification	at1g10550	Symbols: XTH33, XET | XTH33; hydrolase, acting on glycosyl bonds / hydrolase, hydrolyzing O-glycosyl compounds / xyloglucan:xyloglucosyl transferase | chr1:3479153-3480988 REVERSE	Down	C3
10.7	cell wall.modification	at4g28250	Symbols: ATEXPB3, EXPB3, ATHEXP BETA 1.6 | ATEXPB3 (ARABIDOPSIS THALIANA EXPANSIN B3) | chr4:14000038-14002069 REVERSE	Down	C3
10.7	cell wall.modification	at3g45970	Symbols: ATEXLA1, EXPL1, ATEXPL1, ATHEXP BETA 2.1 | ATEXLA1 (ARABIDOPSIS THALIANA EXPANSIN-LIKE A1) | chr3:16896166-16897308 FORWARD	Down	C3
10.7	cell wall.modification	at1g14720	Symbols: XTR2, EXGT-A2, ATXTH28 | XTR2 (XYLOGLUCAN ENDOTRANSGLYCOSYLASE RELATED 2); hydrolase, acting on glycosyl bonds / xyloglucan:xyloglucosyl transferase | chr1:5066636-5068645 REVERSE	Up	C3
10.7	cell wall.modification	at1g32170	Symbols: XTR4, XTH30 | XTR4 (XYLOGLUCAN ENDOTRANSGLYCOSYLASE 4); hydrolase, acting on glycosyl bonds / hydrolase, hydrolyzing O-glycosyl compounds / xyloglucan:xyloglucosyl transferase | chr1:11575320-11577927 FORWARD	Up	C3
10.7	cell wall.modification	at5g65730	xyloglucan:xyloglucosyl transferase, putative / xyloglucan endotransglycosylase, putative / endo-xyloglucan transferase, putative | chr5:26299032-26300478 FORWARD	Up	C3
10.7	cell wall.modification	at2g14620	xyloglucan:xyloglucosyl transferase, putative / xyloglucan endotransglycosylase, putative / endo-xyloglucan transferase, putative | chr2:6244781-6246233 FORWARD	Down	C3
10.2.1	cell wall.cellulose synthesis.cellulose synthase	at1g02730	Symbols: ATCSLD5, CSLD5 | ATCSLD5; 1,4-beta-D-xylan synthase/ cellulose synthase | chr1:594573-598657 REVERSE	Down	C4
10.2.1	cell wall.cellulose synthesis.cellulose synthase	at1g55850	Symbols: ATCSLE1, CSLE1 | ATCSLE1; cellulose synthase/ transferase, transferring glycosyl groups | chr1:20876699-20879482 FORWARD	Up	C5
10.4.3.6	cell wall.pectin synthesis.rhamnogalacturonan II.Xylose Transferase with Fucose Acceptor	at4g01220	FUNCTIONS IN: molecular_function unknown; INVOLVED IN: biological_process unknown; LOCATED IN: endoplasmic reticulum; EXPRESSED IN: 22 plant structures; EXPRESSED DURING: 13 growth stages; CONTAINS InterPro DOMAIN/s: Reticulon (InterPro:IPR003388); BEST Arabidopsis thaliana protein match is: RGXT1 (rhamnogalacturonan xylosyltransferase 1); UDP-xylosyltransferase (TAIR:AT4G01770.1); Has 188 Blast …	Down	C5
10.1	cell wall.precursor synthesis	at1g31070	UDP-N-acetylglucosamine pyrophosphorylase-related | chr1:11084859-11088563 FORWARD	Up	C5
10.1.7	cell wall.precursor synthesis.GMD	at5g66280	Symbols: GMD1 | GMD1 (GDP-D-MANNOSE 4,6-DEHYDRATASE 1); GDP-mannose 4,6-dehydratase/ binding / catalytic/ coenzyme binding | chr5:26476166-26477754 FORWARD	Up	C4
10.1.8	cell wall.precursor synthesis.GER	at1g17890	Symbols: GER2 | GER2; binding / catalytic/ coenzyme binding | chr1:6154268-6155752 REVERSE	Down	C5
10.1.11	cell wall.precursor synthesis.UER	at1g63000	Symbols: NRS/ER, UER1 | NRS/ER (NUCLEOTIDE-RHAMNOSE SYNTHASE/EPIMERASE-REDUCTASE); UDP-4-keto-6-deoxy-glucose-3,5-epimerase/ UDP-4-keto-rhamnose-4-keto-reductase/ dTDP-4-dehydrorhamnose 3,5-epimerase/ dTDP-4-dehydrorhamnose reductase | chr1:23342393-23344113 FORWARD	Down	C5
10.1.20	cell wall.precursor synthesis.phosphomannose isomerase	at3g02570	Symbols: MEE31, PMI1 | MEE31 (MATERNAL EFFECT EMBRYO ARREST 31); mannose-6-phosphate isomerase | chr3:543346-545595 REVERSE	Down	C3
10.6.1	cell wall.degradation.cellulases and beta -1,4-glucanases	at3g47040	glycosyl hydrolase family 3 protein | chr3:17324231-17327105 REVERSE	Down	C1
10.6.1	cell wall.degradation.cellulases and beta -1,4-glucanases	at3g43860	Symbols: AtGH9A4 | AtGH9A4 (Arabidopsis thaliana Glycosyl Hydrolase 9A4); catalytic/ hydrolase, hydrolyzing O-glycosyl compounds | chr3:15706994-15709789 FORWARD	Up	C5
10.6.2	cell wall.degradation.mannan-xylose-arabinose-fucose	at5g66460	(1-4)-beta-mannan endohydrolase, putative | chr5:26538395-26541036 REVERSE	Up	C5
10.6.2	cell wall.degradation.mannan-xylose-arabinose-fucose	at2g28100	Symbols: ATFUC1 | ATFUC1 (alpha-L-fucosidase 1); alpha-L-fucosidase | chr2:11974663-11976600 FORWARD	Down	C1
10.6.2	cell wall.degradation.mannan-xylose-arabinose-fucose	at3g19620	glycosyl hydrolase family 3 protein | chr3:6815613-6818308 REVERSE	Up	C5
10.6.2	cell wall.degradation.mannan-xylose-arabinose-fucose	at5g10560	glycosyl hydrolase family 3 protein | chr5:3336255-3339366 REVERSE	Down	C2
10.6.3	cell wall.degradation.pectate lyases and polygalacturonases	at1g80170	polygalacturonase, putative / pectinase, putative | chr1:30153408-30155713 REVERSE	Down	C3
10.6.3	cell wall.degradation.pectate lyases and polygalacturonases	at5g63180	pectate lyase family protein | chr5:25340954-25343119 REVERSE	Up	C5
10.6.3	cell wall.degradation.pectate lyases and polygalacturonases	at5g06860	Symbols: PGIP1, ATPGIP1 | PGIP1 (POLYGALACTURONASE INHIBITING PROTEIN 1); protein binding | chr5:2132350-2133587 FORWARD	Up	C3
10.6.3	cell wall.degradation.pectate lyases and polygalacturonases	at3g42950	glycoside hydrolase family 28 protein / polygalacturonase (pectinase) family protein | chr3:15015140-15018071 FORWARD	Up	C2
10.6.3	cell wall.degradation.pectate lyases and polygalacturonases	at5g04310	pectate lyase family protein | chr5:1203203-1207352 REVERSE	Down	C1
10.6.3	cell wall.degradation.pectate lyases and polygalacturonases	at3g59850	polygalacturonase, putative / pectinase, putative | chr3:22109164-22111609 REVERSE	Up	C5
10.6.3	cell wall.degradation.pectate lyases and polygalacturonases	at4g23500	glycoside hydrolase family 28 protein / polygalacturonase (pectinase) family protein | chr4:12264590-12267196 FORWARD	Down	C3
10.6.3	cell wall.degradation.pectate lyases and polygalacturonases	at3g48950	glycoside hydrolase family 28 protein / polygalacturonase (pectinase) family protein | chr3:18148017-18149987 FORWARD	Up	C5
10.6.3	cell wall.degradation.pectate lyases and polygalacturonases	at4g24780	pectate lyase family protein | chr4:12770331-12772333 REVERSE	Down	C2
10.6.3	cell wall.degradation.pectate lyases and polygalacturonases	at3g62110	glycoside hydrolase family 28 protein / polygalacturonase (pectinase) family protein | chr3:22997031-23000041 REVERSE	Down	C5
11.2.3	lipid metabolism.FA desaturation.omega 3 desaturase	at3g11170	Symbols: FAD7, FADD | FAD7 (FATTY ACID DESATURASE 7); omega-3 fatty acid desaturase | chr3:3499801-3502452 FORWARD	Up	C4
11.1.1	lipid metabolism.FA synthesis and FA elongation.Acetyl CoA Carboxylation	at1g36160	Symbols: ACC1, AT-ACC1, EMB22, GK, PAS3 | ACC1 (ACETYL-COENZYME A CARBOXYLASE 1); acetyl-CoA carboxylase | chr1:13534165-13544008 FORWARD	Up	C5
11.1.3	lipid metabolism.FA synthesis and FA elongation.ketoacyl ACP synthase	at5g46290	Symbols: KAS I | KAS I (3-KETOACYL-ACYL CARRIER PROTEIN SYNTHASE I); catalytic/ fatty-acid synthase/ transferase, transferring acyl groups other than amino-acyl groups | chr5:18774086-18776735 REVERSE	Common	Common
11.1.7	lipid metabolism.FA synthesis and FA elongation.ACP thioesterase	at1g08510	Symbols: FATB | FATB (fatty acyl-ACP thioesterases B); acyl carrier/ acyl-[acyl-carrier-protein] hydrolase | chr1:2691080-2694377 REVERSE	Up	C1
11.1.8	lipid metabolism.FA synthesis and FA elongation.acyl coa ligase	at1g55320	Symbols: AAE18 | AAE18 (ACYL-ACTIVATING ENZYME 18); catalytic/ ligase | chr1:20633360-20636892 FORWARD	Down	C1
11.1.8	lipid metabolism.FA synthesis and FA elongation.acyl coa ligase	at5g23050	Symbols: AAE17 | AAE17 (ACYL-ACTIVATING ENZYME 17); catalytic/ ligase | chr5:7731269-7735439 REVERSE	Down	C1
11.1.8	lipid metabolism.FA synthesis and FA elongation.acyl coa ligase	at3g23790	AMP-binding protein, putative | chr3:8575167-8581112 FORWARD	Down	C5
11.1.8	lipid metabolism.FA synthesis and FA elongation.acyl coa ligase	at5g16340	AMP-binding protein, putative | chr5:5349094-5350907 REVERSE	Down	C3
11.1.9	lipid metabolism.FA synthesis and FA elongation.long chain fatty acid CoA ligase	at1g49430	Symbols: LRD2, LACS2 | LACS2 (LONG-CHAIN ACYL-COA SYNTHETASE 2); long-chain-fatty-acid-CoA ligase | chr1:18291043-18295825 FORWARD	Down	C3
11.1.9	lipid metabolism.FA synthesis and FA elongation.long chain fatty acid CoA ligase	at2g47240	Symbols: CER8, LACS1 | long-chain-fatty-acid--CoA ligase family protein / long-chain acyl-CoA synthetase family protein | chr2:19392558-19397831 FORWARD	Down	C3
11.1.9	lipid metabolism.FA synthesis and FA elongation.long chain fatty acid CoA ligase	at1g77590	Symbols: LACS9 | LACS9 (LONG CHAIN ACYL-COA SYNTHETASE 9); long-chain-fatty-acid-CoA ligase | chr1:29148256-29152315 REVERSE	Down	C2
11.1.9	lipid metabolism.FA synthesis and FA elongation.long chain fatty acid CoA ligase	at2g04350	long-chain-fatty-acid--CoA ligase family protein / long-chain acyl-CoA synthetase family protein (LACS8) | chr2:1515805-1519308 FORWARD	Up	C4
11.1.10	lipid metabolism.FA synthesis and FA elongation.beta ketoacyl CoA synthase	at1g07720	Symbols: KCS3 | KCS3 (3-KETOACYL-COA SYNTHASE 3); acyltransferase/ catalytic/ transferase, transferring acyl groups other than amino-acyl groups | chr1:2390655-2392453 REVERSE	Down	C3
11.1.10	lipid metabolism.FA synthesis and FA elongation.beta ketoacyl CoA synthase	at2g28630	Symbols: KCS12 | KCS12 (3-KETOACYL-COA SYNTHASE 12); acyltransferase/ catalytic/ transferase, transferring acyl groups other than amino-acyl groups | chr2:12275319-12277245 REVERSE	Up	C2
11.1.10	lipid metabolism.FA synthesis and FA elongation.beta ketoacyl CoA synthase	at2g26640	Symbols: KCS11 | KCS11 (3-KETOACYL-COA SYNTHASE 11); acyltransferase/ catalytic/ transferase, transferring acyl groups other than amino-acyl groups | chr2:11329870-11331858 FORWARD	Common	Common
11.1.31	lipid metabolism.FA synthesis and FA elongation.pyruvate DH	at2g34590	transketolase family protein | chr2:14568811-14570969 REVERSE	Up	C1
11.9.2.1	lipid metabolism.lipid degradation.lipases.triacylglycerol lipase	at3g14075	lipase class 3 family protein | chr3:4663602-4666968 REVERSE	Up	C5
11.9.3	lipid metabolism.lipid degradation.lysophospholipases	at2g26870	phosphoesterase family protein | chr2:11457008-11459365 REVERSE	Down	C1
11.9.3	lipid metabolism.lipid degradation.lysophospholipases	at1g31480	Symbols: SGR2 | SGR2 (SHOOT GRAVITROPISM 2); phospholipase A1 | chr1:11265880-11271701 FORWARD	Up	C5
11.9.3.1	lipid metabolism.lipid degradation.lysophospholipases.phospholipase D	at3g16785	Symbols: PLDP1, PLDZ1, PLDZETA1, PLD ZETA 1 | PLDP1 (PHOSPHOLIPASE D P1); phospholipase D | chr3:5711082-5719023 FORWARD	Down	C4
11.9.3.1	lipid metabolism.lipid degradation.lysophospholipases.phospholipase D	at1g55180	Symbols: PLDEPSILON, PLDALPHA4 | PLDEPSILON (PHOSPHOLIPASE D ALPHA 4); phospholipase D | chr1:20585057-20587629 REVERSE	Up	C2
11.9.3.1	lipid metabolism.lipid degradation.lysophospholipases.phospholipase D	at3g05630	Symbols: PLDP2, PDLZ2, PLDZETA2 | PLDP2; phospholipase D | chr3:1635200-1640348 FORWARD	Down	C4
11.9.3.3	lipid metabolism.lipid degradation.lysophospholipases.glycerophosphodiester phosphodiesterase	at1g74210	glycerophosphoryl diester phosphodiesterase family protein | chr1:27910314-27912941 FORWARD	Down	C4
11.9.3.3	lipid metabolism.lipid degradation.lysophospholipases.glycerophosphodiester phosphodiesterase	at3g02040	Symbols: SRG3 | SRG3 (senescence-related gene 3); glycerophosphodiester phosphodiesterase/ phosphoric diester hydrolase | chr3:348167-350010 REVERSE	Down	C3
11.9.3.4	lipid metabolism.lipid degradation.lysophospholipases.phospholipase A2	at2g06925	Symbols: ATSPLA2-ALPHA, PLA2-ALPHA | PLA2-ALPHA; phospholipase A2 | chr2:2842353-2843301 REVERSE	Down	C3
11.9.3.5	lipid metabolism.lipid degradation.lysophospholipases.phosphoinositide phospholipase C	at3g03520	phosphoesterase family protein | chr3:837877-840624 REVERSE	Up	C5
11.9.4.2	lipid metabolism.lipid degradation.beta-oxidation.acyl CoA DH	at4g16760	Symbols: ACX1, ATACX1 | ACX1 (ACYL-COA OXIDASE 1); acyl-CoA oxidase | chr4:9424633-9428864 REVERSE	Up	C4
11.9.4.2	lipid metabolism.lipid degradation.beta-oxidation.acyl CoA DH	at5g65110	Symbols: ACX2, ATACX2 | ACX2 (ACYL-COA OXIDASE 2); acyl-CoA oxidase | chr5:26009635-26012514 REVERSE	Up	C5
11.9.4.2	lipid metabolism.lipid degradation.beta-oxidation.acyl CoA DH	at1g06290	Symbols: ACX3, ATACX3 | ACX3 (ACYL-COA OXIDASE 3); acyl-CoA oxidase | chr1:1922352-1926278 FORWARD	Up	C1
11.9.4.3	lipid metabolism.lipid degradation.beta-oxidation.enoyl CoA hydratase	at1g65520	Symbols: ATECI1, ECI1, ECHIC, PEC11 | ECI1 (DELTA(3), DELTA(2)-ENOYL COA ISOMERASE 1); carnitine racemase/ catalytic/ dodecenoyl-CoA delta-isomerase | chr1:24361032-24361993 REVERSE	Up	C3
11.9.4.3	lipid metabolism.lipid degradation.beta-oxidation.enoyl CoA hydratase	at4g13360	catalytic | chr4:7775128-7777895 FORWARD	Down	C1
11.9.4.5	lipid metabolism.lipid degradation.beta-oxidation.acyl-CoA thioesterase	at2g29590	thioesterase family protein | chr2:12654456-12655457 REVERSE	Up	C3
11.9.4.5	lipid metabolism.lipid degradation.beta-oxidation.acyl-CoA thioesterase	at1g01710	acyl-CoA thioesterase family protein | chr1:262828-267771 FORWARD	Down	C1
11.9.4.9	lipid metabolism.lipid degradation.beta-oxidation.multifunctional	at4g29010	Symbols: AIM1 | AIM1 (ABNORMAL INFLORESCENCE MERISTEM); enoyl-CoA hydratase | chr4:14297044-14302147 REVERSE	Up	C4
11.3	lipid metabolism.Phospholipid synthesis	at3g05510	phospholipid/glycerol acyltransferase family protein | chr3:1595394-1598271 FORWARD	Down	C5
11.3	lipid metabolism.Phospholipid synthesis	at1g73600	methyltransferase/ phosphoethanolamine N-methyltransferase | chr1:27669152-27673572 FORWARD	Down	C5
11.3	lipid metabolism.Phospholipid synthesis	at1g48600	phosphoethanolamine N-methyltransferase 2, putative (NMT2) | chr1:17965871-17969354 FORWARD	Down	C4
11.3	lipid metabolism.Phospholipid synthesis	at2g38110	Symbols: ATGPAT6, GPAT6 | GPAT6 (GLYCEROL-3-PHOSPHATE ACYLTRANSFERASE 6); 1-acylglycerol-3-phosphate O-acyltransferase/ acyltransferase | chr2:15952607-15955494 REVERSE	Down	C1
11.3	lipid metabolism.Phospholipid synthesis	at1g01610	Symbols: ATGPAT4, GPAT4 | GPAT4 (GLYCEROL-3-PHOSPHATE ACYLTRANSFERASE 4); 1-acylglycerol-3-phosphate O-acyltransferase/ acyltransferase | chr1:221691-224340 REVERSE	Up	C5
11.3.1	lipid metabolism.Phospholipid synthesis.1-acylglycerol-3-phosphate O-acyltransferase	at3g57650	Symbols: LPAT2 | LPAT2; 1-acylglycerol-3-phosphate O-acyltransferase | chr3:21349507-21353174 FORWARD	Down	C1
11.3.1	lipid metabolism.Phospholipid synthesis.1-acylglycerol-3-phosphate O-acyltransferase	at1g75020	Symbols: LPAT4 | LPAT4 (LYSOPHOSPHATIDYL ACYLTRANSFERASE 4); acyltransferase | chr1:28171018-28173436 FORWARD	Up	C4
11.3.2	lipid metabolism.Phospholipid synthesis.choline kinase	at1g74320	choline kinase, putative | chr1:27940673-27943204 FORWARD	Down	C5
11.3.3	lipid metabolism.Phospholipid synthesis.phosphatidate cytidylyltransferase	at1g62430	Symbols: ATCDS1 | ATCDS1; phosphatidate cytidylyltransferase | chr1:23105941-23109476 REVERSE	Up	C5
11.3.5	lipid metabolism.Phospholipid synthesis.diacylglycerol kinase	at5g63770	Symbols: ATDGK2 | ATDGK2 (Diacylglycerol kinase 2); diacylglycerol kinase | chr5:25518641-25523621 FORWARD	Down	C2
11.3.5	lipid metabolism.Phospholipid synthesis.diacylglycerol kinase	at5g57690	Symbols: ATDGK4, DGK4 | diacylglycerol kinase | chr5:23372063-23374469 REVERSE	Down	C1
11.3.5	lipid metabolism.Phospholipid synthesis.diacylglycerol kinase	at2g18730	Symbols: ATDGK3, DGK3 | diacylglycerol kinase, putative | chr2:8118830-8121925 FORWARD	Up	C5
11.3.7	lipid metabolism.Phospholipid synthesis.cyclopropane-fatty-acyl-phospholipid synthase	at3g23530	cyclopropane fatty acid synthase, putative / CPA-FA synthase, putative | chr3:8436671-8442846 FORWARD	Down	C5
11.3.7	lipid metabolism.Phospholipid synthesis.cyclopropane-fatty-acyl-phospholipid synthase	at3g23510	cyclopropane fatty acid synthase, putative / CPA-FA synthase, putative | chr3:8427660-8433314 FORWARD	Down	C5
11.3.8	lipid metabolism.Phospholipid synthesis.phosphatidylserine decarboxylase	at5g57190	Symbols: PSD2 | PSD2 (phosphatidylserine decarboxylase 2); phosphatidylserine decarboxylase | chr5:23171531-23175364 REVERSE	Up	C1
11.3.9	lipid metabolism.Phospholipid synthesis.choline monooxygenase	at4g29890	choline monooxygenase, putative (CMO-like) | chr4:14608833-14610998 FORWARD	Up	C5
11.10.2	lipid metabolism.glycolipid synthesis.DGDG synthase	at3g11670	Symbols: DGD1 | DGD1 (DIGALACTOSYL DIACYLGLYCEROL DEFICIENT 1); UDP-galactosyltransferase/ galactolipid galactosyltransferase/ transferase, transferring glycosyl groups | chr3:3680893-3684558 REVERSE	Up	C1
11.8	lipid metabolism.''exotics'' (steroids, squalene etc)	at5g58800	quinone reductase family protein | chr5:23745891-23747274 REVERSE	Up	C3
11.8.1	lipid metabolism.''exotics'' (steroids, squalene etc).sphingolipids	at1g27980	Symbols: DPL1, ATDPL1 | DPL1; carboxy-lyase/ catalytic/ pyridoxal phosphate binding | chr1:9748737-9752769 FORWARD	Up	C5
11.8.1	lipid metabolism.''exotics'' (steroids, squalene etc).sphingolipids	at3g61580	delta-8 sphingolipid desaturase (SLD1) | chr3:22786047-22787972 FORWARD	Down	C3
11.8.1	lipid metabolism.''exotics'' (steroids, squalene etc).sphingolipids	at3g58490	phosphatidic acid phosphatase family protein / PAP2 family protein | chr3:21632812-21635101 FORWARD	Down	C5
11.8.1	lipid metabolism.''exotics'' (steroids, squalene etc).sphingolipids	at4g04930	Symbols: DES-1-LIKE | DES-1-LIKE; oxidoreductase/ sphingolipid delta-4 desaturase | chr4:2509133-2511145 FORWARD	Down	C5
11.8.4	lipid metabolism.''exotics'' (steroids, squalene etc).3-beta hydroxysteroid dehydrogenase/isomerase	at2g33630	3-beta hydroxysteroid dehydrogenase/isomerase family protein | chr2:14236833-14238793 REVERSE	Down	C1
11.8.7	lipid metabolism.''exotics'' (steroids, squalene etc).trans-2-enoyl-CoA reductase (NADPH)	at3g55360	Symbols: CER10, ECR, ATTSC13, TSC13 | CER10; 3-oxo-5-alpha-steroid 4-dehydrogenase/ fatty acid elongase/ trans-2-enoyl-CoA reductase (NADPH) | chr3:20520930-20523014 REVERSE	Down	C1
11.8.10	lipid metabolism.'exotics' (steroids, squalene etc).phosphatidylcholinesterol O-acyltransferase	at1g04010	phosphatidate-sterol O-acyltransferase/ phosphatidylcholine-sterol O-acyltransferase/ phosphatidylethanolamine-sterol O-acyltransferase | chr1:1031200-1036237 REVERSE	Down	C5
11.8.10	lipid metabolism.'exotics' (steroids, squalene etc).phosphatidylcholinesterol O-acyltransferase	at4g19860	lecithin:cholesterol acyltransferase family protein / LACT family protein | chr4:10777512-10780461 REVERSE	Up	C2
3.2.2	minor CHO metabolism.trehalose.TPP	at5g51460	Symbols: ATTPPA | ATTPPA; trehalose-phosphatase | chr5:20902087-20904536 FORWARD	Down	C1
3.2.2	minor CHO metabolism.trehalose.TPP	at1g35910	trehalose-6-phosphate phosphatase, putative | chr1:13363003-13365060 REVERSE	Down	C3
3.2.2	minor CHO metabolism.trehalose.TPP	at4g22590	trehalose-6-phosphate phosphatase, putative | chr4:11893499-11896480 REVERSE	Up	C5
3.2.3	minor CHO metabolism.trehalose.potential TPS/TPP	at1g23870	Symbols: ATTPS9, TPS9 | ATTPS9; transferase, transferring glycosyl groups / trehalose-phosphatase | chr1:8432179-8435656 FORWARD	Common	Common
3.4.3	minor CHO metabolism.myo-inositol.InsP Synthases	at5g10170	Symbols: ATMIPS3, MIPS3 | MIPS3 (MYO-INOSITOL-1-PHOSTPATE SYNTHASE 3); binding / catalytic/ inositol-3-phosphate synthase | chr5:3187277-3190251 REVERSE	Down	C2
3.4.3	minor CHO metabolism.myo-inositol.InsP Synthases	at2g22240	Symbols: ATMIPS2, MIPS2 | MIPS2 (MYO-INOSITOL-1-PHOSTPATE SYNTHASE 2); binding / catalytic/ inositol-3-phosphate synthase | chr2:9451605-9454094 REVERSE	Down	C3
3.4.4	minor CHO metabolism.myo-inositol.myo inositol oxygenases	at1g14520	Symbols: MIOX1 | MIOX1 (MYO-INISITOL OXYGENASE); inositol oxygenase/ oxidoreductase | chr1:4968142-4970311 REVERSE	Up	C5
3.4.5	minor CHO metabolism.myo-inositol.inositol phosphatase	at1g31190	Symbols: IMPL1 | IMPL1 (MYO-INOSITOL MONOPHOSPHATASE LIKE 1); 3'(2'),5'-bisphosphate nucleotidase/ inositol or phosphatidylinositol phosphatase/ inositol-1(or 4)-monophosphatase | chr1:11144772-11146930 FORWARD	Down	C5
3.3	minor CHO metabolism.sugar alcohols	at4g30310	ribitol kinase, putative | chr4:14831861-14835214 FORWARD	Down	C1
3.3	minor CHO metabolism.sugar alcohols	at5g51970	sorbitol dehydrogenase, putative / L-iditol 2-dehydrogenase, putative | chr5:21111445-21113403 FORWARD	Down	C1
3.5	minor CHO metabolism.others	at1g06690	aldo/keto reductase family protein | chr1:2049602-2052154 REVERSE	Up	C2
3.5	minor CHO metabolism.others	at2g21250	mannose 6-phosphate reductase (NADPH-dependent), putative | chr2:9103207-9105187 REVERSE	Down	C3
3.5	minor CHO metabolism.others	at1g06730	pfkB-type carbohydrate kinase family protein | chr1:2067529-2070446 FORWARD	Up	C1
3.5	minor CHO metabolism.others	at4g28706	pfkB-type carbohydrate kinase family protein | chr4:14167734-14170801 FORWARD	Down	C5
3.5	minor CHO metabolism.others	at5g37850	Symbols: SOS4, ATSOS4 | SOS4 (SALT OVERLY SENSITIVE 4); kinase/ pyridoxal kinase | chr5:15065374-15068999 FORWARD	Up	C5
3.5	minor CHO metabolism.others	at5g52190	sugar isomerase (SIS) domain-containing protein | chr5:21201730-21202543 REVERSE	Up	C3
3.5	minor CHO metabolism.others	at3g61610	aldose 1-epimerase family protein | chr3:22799027-22801205 FORWARD	Up	C5
3.5	minor CHO metabolism.others	at5g14500	aldose 1-epimerase family protein | chr5:4674233-4676765 REVERSE	Down	C5
3.5	minor CHO metabolism.others	at2g27680	aldo/keto reductase family protein | chr2:11803811-11806013 REVERSE	Down	C4
3.5	minor CHO metabolism.others	at3g17770	dihydroxyacetone kinase family protein | chr3:6081671-6086138 REVERSE	Down	C1
3.5	minor CHO metabolism.others	at5g03770	3-deoxy-D-manno-octulosonic acid transferase-related | chr5:995160-997848 FORWARD	Up	C5
3.5.1	minor CHO metabolism.others.Xylose isomerase	at5g57655	xylose isomerase family protein | chr5:23346760-23350039 FORWARD	Up	C5
3.7	minor CHO metabolism.sugar kinases	at2g21370	xylulose kinase, putative | chr2:9137473-9140065 REVERSE	Down	C5
3.6	minor CHO metabolism.callose	at2g36850	Symbols: ATGSL08, GSL8, GSL08, ATGSL8 | GSL8 (GLUCAN SYNTHASE-LIKE 8); 1,3-beta-glucan synthase/ transferase, transferring glycosyl groups | chr2:15454697-15469666 REVERSE	Up	C1
3.6	minor CHO metabolism.callose	at1g06490	Symbols: ATGSL07, gsl07, atgsl7 | ATGSL07 (glucan synthase-like 7); 1,3-beta-glucan synthase/ transferase, transferring glycosyl groups | chr1:1978762-1989046 FORWARD	Up	C5
3.6	minor CHO metabolism.callose	at2g13680	Symbols: CALS5, GLS2, ATGSL02 | CALS5 (CALLOSE SYNTHASE 5); 1,3-beta-glucan synthase | chr2:5695124-5706134 FORWARD	Down	C2
3.6	minor CHO metabolism.callose	at4g03550	Symbols: ATGSL05, GSL05, ATGSL5, PMR4, GSL5 | ATGSL05 (GLUCAN SYNTHASE-LIKE 5); 1,3-beta-glucan synthase/ transferase, transferring glycosyl groups | chr4:1573348-1579696 FORWARD	Up	C4
3.6	minor CHO metabolism.callose	at3g14570	Symbols: ATGSL04, gsl04, atgsl4 | ATGSL04 (glucan synthase-like 4); 1,3-beta-glucan synthase/ transferase, transferring glycosyl groups | chr3:4892643-4902628 FORWARD	Up	C5
2.1.2	major CHO metabolism.synthesis.starch	at1g77130	Symbols: PGSIP2 | PGSIP2 (PLANT GLYCOGENIN-LIKE STARCH INITIATION PROTEIN 2); transferase, transferring glycosyl groups | chr1:28978894-28981345 REVERSE	Down	C1
2.1.2.1	major CHO metabolism.synthesis.starch.AGPase	at1g27680	Symbols: APL2 | APL2 (ADPGLC-PPASE LARGE SUBUNIT); glucose-1-phosphate adenylyltransferase | chr1:9631285-9634597 FORWARD	Up	C5
2.1.2.2	major CHO metabolism.synthesis.starch.starch synthase	at4g18240	Symbols: ATSS4, SSIV, SS4 | ATSS4; transferase, transferring glycosyl groups | chr4:10082108-10087203 FORWARD	Down	C5
2.1.2.2	major CHO metabolism.synthesis.starch.starch synthase	at5g24300	Symbols: SSI1, SSI, ATSS1 | SSI1 (SUPPRESSOR OF SALICYLIC ACID INSENSITIVITY 1); starch synthase/ transferase, transferring glycosyl groups | chr5:8266798-8271196 FORWARD	Down	C5
2.1.2.2	major CHO metabolism.synthesis.starch.starch synthase	at3g01180	Symbols: AtSS2 | AtSS2 (starch synthase 2); transferase, transferring glycosyl groups | chr3:62245-65845 REVERSE	Down	C5
2.1.2.3	major CHO metabolism.synthesis.starch.starch branching	at2g36390	Symbols: SBE2.1, BE3 | SBE2.1 (starch branching enzyme 2.1); 1,4-alpha-glucan branching enzyme | chr2:15264237-15270092 FORWARD	Down	C4
2.1.1.1	major CHO metabolism.synthesis.sucrose.SPS	at5g20280	Symbols: ATSPS1F | ATSPS1F (sucrose phosphate synthase 1F); sucrose-phosphate synthase/ transferase, transferring glycosyl groups | chr5:6844714-6850154 REVERSE	Up	C4
2.2.2.1	major CHO metabolism.degradation.starch.starch cleavage	at5g45300	Symbols: BMY2, BAM8 | BMY2 (BETA-AMYLASE 2); beta-amylase/ catalytic/ cation binding | chr5:18353613-18356874 FORWARD	Down	C1
2.2.2.1	major CHO metabolism.degradation.starch.starch cleavage	at5g55700	Symbols: BMY6, BAM4 | BAM4 (BETA-AMYLASE 4); beta-amylase/ catalytic/ cation binding | chr5:22551749-22554964 FORWARD	Up	C5
2.2.2.1	major CHO metabolism.degradation.starch.starch cleavage	at2g32290	Symbols: BMY5, BAM6 | BAM6 (BETA-AMYLASE 6); beta-amylase/ catalytic/ cation binding | chr2:13714547-13716929 REVERSE	Down	C4
2.2.2.3	major CHO metabolism.degradation.starch.glucan water dikinase	at5g26570	Symbols: PWD, OK1, ATGWD3 | ATGWD3; carbohydrate kinase/ catalytic/ phosphoglucan, water dikinase | chr5:9261580-9267729 FORWARD	Down	C5
2.2.2.4	major CHO metabolism.degradation.starch.D enzyme	at2g40840	Symbols: DPE2 | DPE2 (DISPROPORTIONATING ENZYME 2); 4-alpha-glucanotransferase/ heteroglycan binding | chr2:17044963-17050947 FORWARD	Down	C5
2.2.2.4	major CHO metabolism.degradation.starch.D enzyme	at5g64860	Symbols: DPE1 | DPE1 (DISPROPORTIONATING ENZYME); 4-alpha-glucanotransferase/ catalytic/ cation binding | chr5:25925173-25928848 REVERSE	Down	C5
2.2.2.6	major CHO metabolism.degradation.starch.transporter	at5g46110	Symbols: APE2, TPT | APE2 (ACCLIMATION OF PHOTOSYNTHESIS TO ENVIRONMENT 2); antiporter/ triose-phosphate transmembrane transporter | chr5:18697250-18700656 FORWARD	Down	C5
2.2.1.1	major CHO metabolism.degradation.sucrose.fructokinase	at4g10260	pfkB-type carbohydrate kinase family protein | chr4:6371377-6372770 REVERSE	Up	C5
2.2.1.1	major CHO metabolism.degradation.sucrose.fructokinase	at1g66430	pfkB-type carbohydrate kinase family protein | chr1:24778271-24780629 FORWARD	Down	C5
2.2.1.1	major CHO metabolism.degradation.sucrose.fructokinase	at5g51830	pfkB-type carbohydrate kinase family protein | chr5:21069572-21071735 FORWARD	Up	C5
2.2.1.3.1	major CHO metabolism.degradation.sucrose.invertases.neutral	at3g06500	beta-fructofuranosidase, putative / invertase, putative / saccharase, putative / beta-fructosidase, putative | chr3:2012079-2015705 FORWARD	Up	C4
2.2.1.3.2	major CHO metabolism.degradation.sucrose.invertases.cell wall	at2g36190	Symbols: AtcwINV4 | AtcwINV4 (Arabidopsis thaliana cell wall invertase 4); hydrolase, hydrolyzing O-glycosyl compounds | chr2:15174730-15177870 REVERSE	Up	C2
2.2.1.4	major CHO metabolism.degradation.sucrose.hexokinase	at2g19860	Symbols: ATHXK2, HXK2 | HXK2 (HEXOKINASE 2); ATP binding / fructokinase/ glucokinase/ hexokinase | chr2:8570750-8574000 FORWARD	Up	C1
4.1.2	glycolysis.cytosolic branch.UGPase	at3g03250	Symbols: UGP | UGP (UDP-glucose pyrophosphorylase); UTP:glucose-1-phosphate uridylyltransferase/ nucleotidyltransferase | chr3:749390-754159 REVERSE	Down	C4
4.1.2	glycolysis.cytosolic branch.UGPase	at5g17310	UTP--glucose-1-phosphate uridylyltransferase, putative / UDP-glucose pyrophosphorylase, putative / UGPase, putative | chr5:5696645-5700922 REVERSE	Down	C1
4.1.3	glycolysis.cytosolic branch.phosphoglucomutase (PGM)	at1g23190	phosphoglucomutase, cytoplasmic, putative / glucose phosphomutase, putative | chr1:8219869-8224469 FORWARD	Down	C4
4.1.3	glycolysis.cytosolic branch.phosphoglucomutase (PGM)	at1g70730	phosphoglucomutase, cytoplasmic, putative / glucose phosphomutase, putative | chr1:26669020-26673166 REVERSE	Down	C2
4.1.4	glycolysis.cytosolic branch.glucose-6-phosphate isomerase	at5g42740	glucose-6-phosphate isomerase, cytosolic (PGIC) | chr5:17135692-17140892 FORWARD	Down	C1
4.1.5	glycolysis.cytosolic branch.phosphofructokinase (PFK)	at5g47810	Symbols: PFK2 | PFK2 (PHOSPHOFRUCTOKINASE 2); 6-phosphofructokinase | chr5:19356356-19358125 REVERSE	Up	C2
4.1.7	glycolysis.cytosolic branch.fructose-2,6-bisphosphatase (Fru2,6BisPase)	at1g07110	Symbols: F2KP, ATF2KP, FKFBP | F2KP (FRUCTOSE-2,6-BISPHOSPHATASE); fructose-2,6-bisphosphate 2-phosphatase | chr1:2178104-2184148 REVERSE	Down	C5
4.1.10	glycolysis.cytosolic branch.non-phosphorylating glyceraldehyde 3-phosphate dehydrogenase (NPGAP-DH)	at2g24270	Symbols: ALDH11A3 | ALDH11A3; 3-chloroallyl aldehyde dehydrogenase/ glyceraldehyde-3-phosphate dehydrogenase (NADP+) | chr2:10327050-10329768 REVERSE	Down	C5
4.1.12	glycolysis.cytosolic branch.3-phosphoglycerate kinase (PGK)	at1g79550	Symbols: PGK | PGK (PHOSPHOGLYCERATE KINASE); phosphoglycerate kinase | chr1:29924023-29926442 REVERSE	Up	C1
4.1.16	glycolysis.cytosolic branch.phospho-enol-pyruvate carboxylase (PEPC)	at1g68750	Symbols: ATPPC4 | ATPPC4; phosphoenolpyruvate carboxylase | chr1:25822942-25828107 REVERSE	Down	C4
4.1.16	glycolysis.cytosolic branch.phospho-enol-pyruvate carboxylase (PEPC)	at2g42600	Symbols: ATPPC2 | ATPPC2 (PHOSPHOENOLPYRUVATE CARBOXYLASE 2); catalytic/ phosphoenolpyruvate carboxylase | chr2:17734369-17738973 REVERSE	Up	C1
4.2.3	glycolysis.plastid branch.phosphoglucomutase (PGM)	at5g17530	phosphoglucosamine mutase family protein | chr5:5777603-5782150 FORWARD	Up	C5
4.2.5	glycolysis.plastid branch.phosphofructokinase (PFK)	at5g61580	Symbols: PFK4 | PFK4 (PHOSPHOFRUCTOKINASE 4); 6-phosphofructokinase | chr5:24761079-24764012 FORWARD	Up	C2
4.2.6	glycolysis.plastid branch.pyrophosphate-fructose-6-P phosphotransferase	at1g12000	pyrophosphate--fructose-6-phosphate 1-phosphotransferase beta subunit, putative / pyrophosphate-dependent 6-phosphofructose-1-kinase, putative | chr1:4049896-4053835 REVERSE	Down	C2
4.2.13	glycolysis.plastid branch.phosphoglycerate mutase	at1g22170	phosphoglycerate/bisphosphoglycerate mutase family protein | chr1:7826289-7828326 FORWARD	Down	C3
4.2.15	glycolysis.plastid branch.pyruvate kinase (PK)	at5g52920	Symbols: PKP1, PKP-BETA1, PKP2 | PKP-BETA1 (PLASTIDIC PYRUVATE KINASE BETA SUBUNIT 1); pyruvate kinase | chr5:21463538-21466880 FORWARD	Up	C5
4.2.15	glycolysis.plastid branch.pyruvate kinase (PK)	at3g22960	Symbols: PKP1, PKP-ALPHA | PKP-ALPHA; pyruvate kinase | chr3:8139235-8141985 FORWARD	Up	C5
4.3.13	glycolysis.unclear/dually targeted.phosphoglycerate mutase	at5g22620	phosphoglycerate/bisphosphoglycerate mutase family protein | chr5:7517591-7520253 REVERSE	Down	C5
5.1	fermentation.LDH	at4g17260	L-lactate dehydrogenase, putative | chr4:9673991-9675448 FORWARD	Up	C5
5.2	fermentation.PDC	at5g01330	Symbols: PDC3 | PDC3 (pyruvate decarboxylase-3); carboxy-lyase/ catalytic/ magnesium ion binding / pyruvate decarboxylase/ thiamin pyrophosphate binding / transferase | chr5:132319-134862 REVERSE	Down	C4
5.2	fermentation.PDC	at4g33070	pyruvate decarboxylase, putative | chr4:15952289-15954771 REVERSE	Up	C1
5.2	fermentation.PDC	at5g54960	Symbols: PDC2 | PDC2 (pyruvate decarboxylase-2); carboxy-lyase/ catalytic/ magnesium ion binding / pyruvate decarboxylase/ thiamin pyrophosphate binding | chr5:22310687-22312761 REVERSE	Down	C4
5.10	fermentation.aldehyde dehydrogenase	at1g54100	Symbols: ALDH7B4 | ALDH7B4 (Aldehyde Dehydrogenase 7B4); 3-chloroallyl aldehyde dehydrogenase/ oxidoreductase | chr1:20195264-20199130 REVERSE	Up	C4
5.10	fermentation.aldehyde dehydrogenase	at4g36250	Symbols: ALDH3F1 | ALDH3F1 (Aldehyde Dehydrogenase 3F1); 3-chloroallyl aldehyde dehydrogenase/ aldehyde dehydrogenase (NAD) | chr4:17150869-17153578 FORWARD	Down	C5
7.1.1	OPP.oxidative PP.G6PD	at5g35790	Symbols: G6PD1 | G6PD1 (GLUCOSE-6-PHOSPHATE DEHYDROGENASE 1); glucose-6-phosphate dehydrogenase | chr5:13956690-13959753 REVERSE	Down	C5
7.1.1	OPP.oxidative PP.G6PD	at5g40760	Symbols: G6PD6 | G6PD6 (GLUCOSE-6-PHOSPHATE DEHYDROGENASE 6); glucose-6-phosphate dehydrogenase | chr5:16310748-16314774 FORWARD	Down	C1
7.1.3	OPP.oxidative PP.6-phosphogluconate dehydrogenase	at1g17650	Symbols: GLYR2, GR2 | GLYR2 (GLYOXYLATE REDUCTASE 2); glyoxylate reductase (NADP)/ phosphogluconate dehydrogenase (decarboxylating) | chr1:6069477-6072012 REVERSE	Down	C5
7.3	OPP.electron transfer	at1g30510	Symbols: ATRFNR2 | ATRFNR2 (ROOT FNR 2); FAD binding / NADP or NADPH binding / electron carrier/ ferredoxin-NADP+ reductase/ oxidoreductase | chr1:10806985-10809180 REVERSE	Down	C1
7.2.1	OPP.non-reductive PP.transketolase	at3g60750	transketolase, putative | chr3:22453719-22457152 FORWARD	Down	C4
7.2.1	OPP.non-reductive PP.transketolase	at2g45290	transketolase, putative | chr2:18672682-18675906 FORWARD	Down	C5
7.2.2	OPP.non-reductive PP.transaldolase	at1g12230	transaldolase, putative | chr1:4148033-4151025 FORWARD	Down	C1
7.2.2	OPP.non-reductive PP.transaldolase	at5g13420	transaldolase, putative | chr5:4301792-4304312 REVERSE	Up	C5
6	gluconeogenese/ glyoxylate cycle	at3g16910	Symbols: AAE7, ACN1 | AAE7 (ACYL-ACTIVATING ENZYME 7); AMP binding / acetate-CoA ligase | chr3:5773055-5775501 REVERSE	Up	C2
6.1	gluconeogenese/ glyoxylate cycle.citrate synthase	at3g58750	Symbols: CSY2 | CSY2 (citrate synthase 2); citrate (SI)-synthase | chr3:21724314-21727690 REVERSE	Up	C5
6.1	gluconeogenese/ glyoxylate cycle.citrate synthase	at2g42790	Symbols: CSY3 | CSY3 (citrate synthase 3); citrate (SI)-synthase | chr2:17801471-17806049 REVERSE	Down	C1
6.3	gluconeogenesis.Malate DH	at5g09660	Symbols: PMDH2 | PMDH2 (peroxisomal NAD-malate dehydrogenase 2); malate dehydrogenase | chr5:2993444-2995675 REVERSE	Down	C5
6.3	gluconeogenesis.Malate DH	at2g22780	Symbols: PMDH1 | PMDH1 (PEROXISOMAL NAD-MALATE DEHYDROGENASE 1); L-malate dehydrogenase/ binding / catalytic/ malate dehydrogenase/ oxidoreductase/ oxidoreductase, acting on the CH-OH group of donors, NAD or NADP as acceptor | chr2:9689415-9692154 REVERSE	Up	C2
6.5	gluconeogenese/ glyoxylate cycle.pyruvate dikinase	at4g15530	Symbols: PPDK | PPDK (pyruvate orthophosphate dikinase); kinase/ pyruvate, phosphate dikinase | chr4:8864828-8870801 REVERSE	Up	C1
8.1.1.1	TCA / org. transformation.TCA.pyruvate DH.E1	at1g59900	Symbols: AT-E1 ALPHA | AT-E1 ALPHA; oxidoreductase, acting on the aldehyde or oxo group of donors, disulfide as acceptor / pyruvate dehydrogenase (acetyl-transferring) | chr1:22051295-22053885 FORWARD	Up	C1
8.1.1.1	TCA / org. transformation.TCA.pyruvate DH.E1	at1g01090	Symbols: PDH-E1 ALPHA | PDH-E1 ALPHA (PYRUVATE DEHYDROGENASE E1 ALPHA); pyruvate dehydrogenase (acetyl-transferring) | chr1:47485-49286 REVERSE	Up	C1
8.1.1.2	TCA / org. transformation.TCA.pyruvate DH.E2	at3g13930	dihydrolipoamide S-acetyltransferase, putative | chr3:4595876-4600469 FORWARD	Up	C1
8.1.1.2	TCA / org. transformation.TCA.pyruvate DH.E2	at1g54220	dihydrolipoamide S-acetyltransferase, putative | chr1:20246130-20250310 REVERSE	Up	C1
8.1.1.2	TCA / org. transformation.TCA.pyruvate DH.E2	at3g52200	Symbols: LTA3 | LTA3; ATP binding / dihydrolipoyllysine-residue acetyltransferase | chr3:19360206-19366387 FORWARD	Up	C5
8.1.1.3	TCA / org. transformation.TCA.pyruvate DH.E3	at3g16950	Symbols: LPD1, ptlpd1 | LPD1 (LIPOAMIDE DEHYDROGENASE 1); dihydrolipoyl dehydrogenase | chr3:5786385-5790525 REVERSE	Down	C1
8.1.1.3	TCA / org. transformation.TCA.pyruvate DH.E3	at3g17240	Symbols: mtLPD2 | mtLPD2 (LIPOAMIDE DEHYDROGENASE 2); ATP binding / dihydrolipoyl dehydrogenase | chr3:5889872-5892252 REVERSE	Down	C5
8.1.1.3	TCA / org. transformation.TCA.pyruvate DH.E3	at1g48030	Symbols: mtLPD1 | mtLPD1 (mitochondrial lipoamide dehydrogenase 1); ATP binding / dihydrolipoyl dehydrogenase | chr1:17717139-17719141 REVERSE	Down	C4
8.1.3	TCA / org. transformation.TCA.aconitase	at2g05710	aconitate hydratase, cytoplasmic, putative / citrate hydro-lyase/aconitase, putative | chr2:2141399-2146678 FORWARD	Up	C5
8.1.4	TCA / org. transformation.TCA.IDH	at4g35260	Symbols: IDH1 | IDH1 (ISOCITRATE DEHYDROGENASE 1); isocitrate dehydrogenase (NAD+)/ oxidoreductase, acting on the CH-OH group of donors, NAD or NADP as acceptor | chr4:16774195-16776325 REVERSE	Up	C1
8.1.5	TCA / org. transformation.TCA.2-oxoglutarate dehydrogenase	at5g55070	2-oxoacid dehydrogenase family protein | chr5:22347211-22350817 FORWARD	Down	C2
8.1.5	TCA / org. transformation.TCA.2-oxoglutarate dehydrogenase	at5g65750	2-oxoglutarate dehydrogenase E1 component, putative / oxoglutarate decarboxylase, putative / alpha-ketoglutaric dehydrogenase, putative | chr5:26303693-26308189 FORWARD	Up	C1
8.2.9	TCA / org. transformation.other organic acid transformaitons.cyt MDH	at1g04410	malate dehydrogenase, cytosolic, putative | chr1:1189078-1191412 REVERSE	Down	C1
8.2.10	TCA / org. transformation.other organic acid transformaitons.malic	at5g25880	Symbols: ATNADP-ME3 | ATNADP-ME3 (NADP-malic enzyme 3); malate dehydrogenase (oxaloacetate-decarboxylating) (NADP+)/ malic enzyme/ oxidoreductase, acting on NADH or NADPH, NAD or NADP as acceptor | chr5:9024549-9028377 FORWARD	Down	C3
8.2.10	TCA / org. transformation.other organic acid transformaitons.malic	at2g19900	Symbols: ATNADP-ME1 | ATNADP-ME1 (NADP-malic enzyme 1); malate dehydrogenase (oxaloacetate-decarboxylating) (NADP+)/ malic enzyme/ oxidoreductase, acting on NADH or NADPH, NAD or NADP as acceptor | chr2:8591899-8595478 REVERSE	Up	C3
8.2.11	TCA / org. transformation.other organic acid transformaitons.atp-citrate lyase	at1g09430	Symbols: ACLA-3 | ACLA-3; ATP citrate synthase | chr1:3041996-3045402 FORWARD	Down	C1
8.2.99	TCA / org. transformation.other organic acid transformaitons.misc	at1g79440	Symbols: ALDH5F1, SSADH1, SSADH | ALDH5F1; 3-chloroallyl aldehyde dehydrogenase/ NAD or NADH binding / succinate-semialdehyde dehydrogenase | chr1:29882210-29887412 REVERSE	Up	C5
21.2	redox.ascorbate and glutathione	at2g24940	Symbols: AtMAPR2 | AtMAPR2 (Arabidopsis thaliana membrane-associated progesterone binding protein 2); heme binding | chr2:10609394-10612232 FORWARD	Up	C3
21.2	redox.ascorbate and glutathione	at3g52880	Symbols: ATMDAR1 | monodehydroascorbate reductase, putative | chr3:19601213-19604454 REVERSE	Up	C1
21.2.1	redox.ascorbate and glutathione.ascorbate	at4g35000	Symbols: APX3 | APX3 (ASCORBATE PEROXIDASE 3); L-ascorbate peroxidase | chr4:16664822-16667718 REVERSE	Down	C3
21.2.1.2	redox.ascorbate and glutathione.ascorbate.GDP-L-galactose-hexose-1-phosphate guanyltransferase	at5g55120	Symbols: VTC5 | VTC5 (VITAMIN C DEFECTIVE 5); GDP-D-glucose phosphorylase/ galactose-1-phosphate guanylyltransferase (GDP)/ quercetin 4'-O-glucosyltransferase | chr5:22369095-22371867 FORWARD	Up	C1
21.2.1.5	redox.ascorbate and glutathione.ascorbate.L-Galactono-1,4-lactone dehydrogenase	at3g47930	Symbols: ATGLDH | ATGLDH (L-GALACTONO-1,4-LACTONE DEHYDOROGENASE); L-gulono-1,4-lactone dehydrogenase/ galactonolactone dehydrogenase | chr3:17684444-17687620 FORWARD	Down	C5
21.2.2	redox.ascorbate and glutathione.glutathione	at1g63460	glutathione peroxidase, putative | chr1:23535016-23536467 FORWARD	Up	C3
1.3.4	PS.calvin cyle.GAP	at1g16300	Symbols: GAPCP-2 | GAPCP-2; NAD or NADH binding / binding / catalytic/ glyceraldehyde-3-phosphate dehydrogenase (phosphorylating)/ glyceraldehyde-3-phosphate dehydrogenase | chr1:5574310-5577622 FORWARD	Up	C5
1.3.6	PS.calvin cyle.aldolase	at2g01140	fructose-bisphosphate aldolase, putative | chr2:94811-96655 REVERSE	Up	C5
1.3.8	PS.calvin cyle.transketolase	at3g60750	transketolase, putative | chr3:22453719-22457152 FORWARD	Down	C4
1.3.8	PS.calvin cyle.transketolase	at2g45290	transketolase, putative | chr2:18672682-18675906 FORWARD	Down	C5
1.3.9	PS.calvin cyle.seduheptulose bisphosphatase	at3g55800	Symbols: SBPASE | SBPASE (sedoheptulose-bisphosphatase); phosphoric ester hydrolase/ sedoheptulose-bisphosphatase | chr3:20709386-20711640 FORWARD	Down	C5
1.3.13	PS.calvin cyle.rubisco interacting	at2g28000	Symbols: CPN60A, CH-CPN60A, SLP | CPN60A (CHAPERONIN-60ALPHA); ATP binding / protein binding | chr2:11926449-11929389 FORWARD	Down	C4
1.3.13	PS.calvin cyle.rubisco interacting	at1g14030	ribulose-1,5 bisphosphate carboxylase oxygenase large subunit N-methyltransferase, putative | chr1:4805306-4807517 REVERSE	Down	C5
1.3.13	PS.calvin cyle.rubisco interacting	at1g55490	Symbols: CPN60B, LEN1 | CPN60B (CHAPERONIN 60 BETA); ATP binding / protein binding | chr1:20715563-20719165 REVERSE	Down	C4
1.1.1.1	PS.lightreaction.photosystem II.LHC-II	at2g05070	Symbols: LHCB2.2, LHCB2 | LHCB2.2; chlorophyll binding | chr2:1799234-1800392 REVERSE	Up	C2
1.1.1.1	PS.lightreaction.photosystem II.LHC-II	at1g29930	Symbols: CAB1, AB140, CAB140, LHCB1.3 | CAB1 (CHLOROPHYLL A/B BINDING PROTEIN 1); chlorophyll binding | chr1:10478005-10479048 FORWARD	Down	C3
1.1.1.2	PS.lightreaction.photosystem II.PSII polypeptide subunits	at3g50820	Symbols: PSBO2, PSBO-2, OEC33 | PSBO2 (PHOTOSYSTEM II SUBUNIT O-2); oxygen evolving/ poly(U) binding | chr3:18890876-18892426 REVERSE	Down	C5
1.1.1.2	PS.lightreaction.photosystem II.PSII polypeptide subunits	atcg00280	Symbols: PSBC | chloroplast gene encoding a CP43 subunit of the photosystem II reaction center. promoter contains a blue-light responsive element. | chrC:33720-35141 FORWARD	Down	C3
1.1.1.2	PS.lightreaction.photosystem II.PSII polypeptide subunits	atcg00690	Symbols: PSBT, PSBTC | Encodes photosystem II 5 kD protein subunit PSII-T. This is a plastid-encoded gene (PsbTc) which also has a nuclear-encoded paralog (PsbTn). | chrC:74082-74183 FORWARD	Down	C3
1.1.1.2	PS.lightreaction.photosystem II.PSII polypeptide subunits	atcg00270	Symbols: PSBD | PSII D2 protein | chrC:32711-33772 FORWARD	Down	C3
1.1.1.2	PS.lightreaction.photosystem II.PSII polypeptide subunits	atcg00700	Symbols: PSBN | PSII low MW protein | chrC:74249-74380 REVERSE	Down	C3
1.1.4.1	PS.lightreaction.ATP synthase.alpha subunit	atcg00120	Symbols: ATPA | Encodes the ATPase alpha subunit, which is a subunit of ATP synthase and part of the CF1 portion which catalyzes the conversion of ADP to ATP using the proton motive force. This complex is located in the thylakoid membrane of the chloroplast. | chrC:9938-11461 REVERSE	Down	C4
1.1.30	PS.lightreaction.state transition	at1g68830	Symbols: STN7 | STN7 (Stt7 homolog STN7); kinase/ protein kinase | chr1:25872445-25875550 REVERSE	Down	C5
1.1.40	PS.lightreaction.cyclic electron flow-chlororespiration	at3g15840	Symbols: PIFI | PIFI (post-illumination chlorophyll fluorescence increase) | chr3:5356638-5358500 REVERSE	Up	C3
1.2.3	PS.photorespiration.aminotransferases peroxisomal	at1g70580	Symbols: AOAT2, GGT2 | AOAT2 (ALANINE-2-OXOGLUTARATE AMINOTRANSFERASE 2); L-alanine:2-oxoglutarate aminotransferase/ glycine:2-oxoglutarate aminotransferase | chr1:26612719-26616069 FORWARD	Down	C5
1.2.4.1	PS.photorespiration.glycine cleavage.P subunit	at2g26080	Symbols: AtGLDP2 | AtGLDP2 (Arabidopsis thaliana glycine decarboxylase P-protein 2); ATP binding / glycine dehydrogenase (decarboxylating) | chr2:11109003-11113828 REVERSE	Up	C5
1.2.7	PS.photorespiration.glycerate kinase	at1g80380	phosphoribulokinase/uridine kinase-related | chr1:30217219-30220004 FORWARD	Down	C5
13.1.1.1.1	amino acid metabolism.synthesis.central amino acid metabolism.GABA.Glutamate decarboxylase	at2g02010	Symbols: GAD4 | GAD4 (glutamate decarboxylase 4); calmodulin binding | chr2:474165-476594 REVERSE	Up	C5
13.1.1.2.1	amino acid metabolism.synthesis.central amino acid metabolism.aspartate.aspartate aminotransferase	at5g19550	Symbols: ASP2, AAT2 | ASP2 (ASPARTATE AMINOTRANSFERASE 2); L-aspartate:2-oxoglutarate aminotransferase | chr5:6598017-6601819 FORWARD	Up	C5
13.1.1.3.1	amino acid metabolism.synthesis.central amino acid metabolism.alanine.alanine aminotransferase	at1g70580	Symbols: AOAT2, GGT2 | AOAT2 (ALANINE-2-OXOGLUTARATE AMINOTRANSFERASE 2); L-alanine:2-oxoglutarate aminotransferase/ glycine:2-oxoglutarate aminotransferase | chr1:26612719-26616069 FORWARD	Down	C5
13.1.1.3.1	amino acid metabolism.synthesis.central amino acid metabolism.alanine.alanine aminotransferase	at1g72330	Symbols: ALAAT2 | ALAAT2 (ALANINE AMINOTRANSFERASE 2); ATP binding / L-alanine:2-oxoglutarate aminotransferase | chr1:27233485-27236788 FORWARD	Up	C5
13.1.1.3.11	amino acid metabolism.synthesis.central amino acid metabolism.alanine.alanine-glyoxylate aminotransferase	at2g38400	Symbols: AGT3 | AGT3 (ALANINE:GLYOXYLATE AMINOTRANSFERASE 3); alanine-glyoxylate transaminase/ catalytic/ pyridoxal phosphate binding / transaminase | chr2:16083689-16086349 FORWARD	Up	C5
19.1	tetrapyrrole synthesis.glu-tRNA synthetase	at3g25660	glutamyl-tRNA(Gln) amidotransferase, putative | chr3:9339423-9342204 REVERSE	Down	C5
19.1	tetrapyrrole synthesis.glu-tRNA synthetase	at1g48520	Symbols: GATB | GATB (GLU-ADT SUBUNIT B); carbon-nitrogen ligase, with glutamine as amido-N-donor / glutaminyl-tRNA synthase (glutamine-hydrolyzing)/ ligase | chr1:17940100-17942822 FORWARD	Down	C4
19.3	tetrapyrrole synthesis.GSA	at5g63570	Symbols: GSA1 | GSA1 (GLUTAMATE-1-SEMIALDEHYDE-2,1-AMINOMUTASE); glutamate-1-semialdehyde 2,1-aminomutase | chr5:25451875-25453841 FORWARD	Down	C5
19.5	tetrapyrrole synthesis.porphobilinogen deaminase	at5g08280	Symbols: HEMC | HEMC (HYDROXYMETHYLBILANE SYNTHASE); hydroxymethylbilane synthase | chr5:2663499-2665792 REVERSE	Down	C5
19.8	tetrapyrrole synthesis.coproporphyrinogen III oxidase	at5g63290	coproporphyrinogen oxidase-related | chr5:25369245-25370921 REVERSE	Down	C5
19.9	tetrapyrrole synthesis.protoporphyrin IX oxidase	at4g01690	Symbols: PPOX, HEMG1, PPO1 | PPOX; protoporphyrinogen oxidase | chr4:729887-732433 FORWARD	Down	C5
19.9	tetrapyrrole synthesis.protoporphyrin IX oxidase	at5g14220	Symbols: HEMG2, MEE61, PPO2 | HEMG2; electron carrier/ oxidoreductase/ protoporphyrinogen oxidase | chr5:4583269-4587427 REVERSE	Down	C1
19.10	tetrapyrrole synthesis.magnesium chelatase	at5g45930	Symbols: CHLI2, CHL I2, CHLI-2 | CHLI2 (MAGNESIUM CHELATASE I2); ATPase/ magnesium chelatase | chr5:18628007-18629697 FORWARD	Down	C5
19.14	tetrapyrrole synthesis.protochlorophyllide reductase	at5g54190	Symbols: PORA | PORA; oxidoreductase/ protochlorophyllide reductase | chr5:21990999-21992812 REVERSE	Down	C5
19.20	tetrapyrrole synthesis.ferrochelatase	at5g26030	Symbols: FC1, FC-I, ATFC-I | FC1 (ferrochelatase 1); ferrochelatase | chr5:9096460-9099178 FORWARD	Up	C4
19.30	tetrapyrrole synthesis.urogen III methylase	at5g40850	Symbols: UPM1 | UPM1 (UROPHORPHYRIN METHYLASE 1); uroporphyrin-III C-methyltransferase | chr5:16366470-16369099 FORWARD	Up	C1
19.99	tetrapyrrole synthesis.unspecified	at3g02280	flavodoxin family protein | chr3:453421-457841 FORWARD	Up	C2
9.1.2	mitochondrial electron transport / ATP synthesis.NADH-DH.localisation not clear	at4g38640	choline transporter-related | chr4:18059653-18062289 REVERSE	Up	C5
9.1.2	mitochondrial electron transport / ATP synthesis.NADH-DH.localisation not clear	at5g37510	Symbols: EMB1467 | EMB1467 (embryo defective 1467); NADH dehydrogenase (ubiquinone)/ NADH dehydrogenase/ electron carrier/ iron-sulfur cluster binding / oxidoreductase/ oxidoreductase, acting on NADH or NADPH | chr5:14897410-14900647 FORWARD	Up	C2
9.2.1	mitochondrial electron transport / ATP synthesis.NADH-DH.type II.internal matrix	at2g29990	Symbols: NDA2 | NDA2 (ALTERNATIVE NAD(P)H DEHYDROGENASE 2); FAD binding / NADH dehydrogenase/ oxidoreductase | chr2:12793340-12795913 REVERSE	Up	C5
9.2.2	mitochondrial electron transport / ATP synthesis.NADH-DH.type II.external	at4g28220	Symbols: NDB1 | NDB1 (NAD(P)H dehydrogenase B1); NADH dehydrogenase/ disulfide oxidoreductase | chr4:13992997-13995831 FORWARD	Down	C5
9.2.3	mitochondrial electron transport / ATP synthesis.NADH-DH.type II.mitochondrial	at5g08740	Symbols: NDC1 | NDC1 (NAD(P)H dehydrogenase C1); NADH dehydrogenase | chr5:2848506-2851428 REVERSE	Up	C2
9.3	mitochondrial electron transport / ATP synthesis.electron transfer flavoprotein	at1g50940	Symbols: ETFALPHA | ETFALPHA (electron transfer flavoprotein alpha); FAD binding / electron carrier | chr1:18877812-18880010 REVERSE	Up	C5
9.3	mitochondrial electron transport / ATP synthesis.electron transfer flavoprotein	at2g43400	Symbols: ETFQO | ETFQO (electron-transfer flavoprotein:ubiquinone oxidoreductase); catalytic/ electron carrier/ electron-transferring-flavoprotein dehydrogenase | chr2:18021180-18025292 FORWARD	Down	C1
9.6	mitochondrial electron transport / ATP synthesis.cytochrome c	at1g49380	cytochrome c biogenesis protein family | chr1:18276707-18279528 FORWARD	Down	C4
12.2.2	N-metabolism.ammonia metabolism.glutamine synthase	at5g35630	Symbols: GS2, GLN2, ATGSL1 | GS2 (GLUTAMINE SYNTHETASE 2); glutamate-ammonia ligase | chr5:13830429-13833451 FORWARD	Down	C5
12.1.1	N-metabolism.nitrate metabolism.NR	at1g77760	Symbols: NIA1, GNR1, NR1 | NIA1 (NITRATE REDUCTASE 1); nitrate reductase | chr1:29235803-29239445 REVERSE	Down	C3
12.3.1	N-metabolism.N-degradation.glutamate dehydrogenase	at3g03910	Symbols: GDH3 | GDH3 (GLUTAMATE DEHYDROGENASE 3); binding / catalytic/ oxidoreductase/ oxidoreductase, acting on the CH-NH2 group of donors, NAD or NADP as acceptor | chr3:1006842-1009018 FORWARD	Up	C4
12.3.1	N-metabolism.N-degradation.glutamate dehydrogenase	at5g07440	Symbols: GDH2 | GDH2 (GLUTAMATE DEHYDROGENASE 2); ATP binding / glutamate dehydrogenase [NAD(P)+]/ glutamate dehydrogenase/ oxidoreductase | chr5:2355937-2358194 FORWARD	Up	C5
14.5	S-assimilation.sulfite oxidase	at3g01910	Symbols: SOX, AT-SO, AtSO | SOX (SULFITE OXIDASE); sulfite oxidase | chr3:314694-317431 REVERSE	Down	C5
25	C1-metabolism	at2g26080	Symbols: AtGLDP2 | AtGLDP2 (Arabidopsis thaliana glycine decarboxylase P-protein 2); ATP binding / glycine dehydrogenase (decarboxylating) | chr2:11109003-11113828 REVERSE	Up	C5
25	C1-metabolism	at4g31120	Symbols: SKB1, ATPRMT5 | SKB1 (SHK1 BINDING PROTEIN 1); protein methyltransferase | chr4:15132011-15136639 REVERSE	Down	C5
25	C1-metabolism	at2g16370	Symbols: THY-1 | THY-1 (THYMIDYLATE SYNTHASE 1); dihydrofolate reductase/ thymidylate synthase | chr2:7081783-7084557 REVERSE	Down	C1
25.1	C1-metabolism.glycine hydroxymethyltransferase	at1g22020	Symbols: SHM6 | SHM6 (serine hydroxymethyltransferase 6); catalytic/ glycine hydroxymethyltransferase/ pyridoxal phosphate binding | chr1:7754321-7757383 FORWARD	Up	C2
25.4	C1-metabolism.5-formyltetrahydrofolate cyclo-ligase	at1g76730	5-formyltetrahydrofolate cyclo-ligase family protein | chr1:28802925-28804784 REVERSE	Down	C5
25.5	C1-metabolism.Methylenetetrahydrofolate dehydrogenase & Methenyltetrahydrofolate cyclohydrolase	at3g12290	tetrahydrofolate dehydrogenase/cyclohydrolase, putative | chr3:3919502-3921519 FORWARD	Down	C5
25.6	C1-metabolism.methylenetetrahydrofolate reductase	at2g44160	Symbols: MTHFR2 | MTHFR2 (METHYLENETETRAHYDROFOLATE REDUCTASE 2); methylenetetrahydrofolate reductase (NADPH) | chr2:18262210-18265346 FORWARD	Down	C2
23.1.1.2	nucleotide metabolism.synthesis.pyrimidine.aspartate transcarbamoylase	at3g20330	aspartate carabmoyltransferase, chloroplast / aspartate transcarbamylase / ATCase (PYRB) | chr3:7090106-7092670 REVERSE	Up	C2
23.1.1.5	nucleotide metabolism.synthesis.pyrimidine.UMP Synthase	at3g54470	uridine 5'-monophosphate synthase / UMP synthase (PYRE-F) (UMPS) | chr3:20168095-20170303 REVERSE	Down	C1
23.3	nucleotide metabolism.salvage	at2g03590	Symbols: ATUPS1 | ATUPS1 (ARABIDOPSIS THALIANA UREIDE PERMEASE 1); allantoin uptake transmembrane transporter | chr2:1094757-1096968 FORWARD	Up	C1
23.3.1	nucleotide metabolism.salvage.phosphoribosyltransferases	at2g23420	Symbols: NAPRT2 | NAPRT2 (NICOTINATE PHOSPHORIBOSYLTRANSFERASE 2); nicotinate phosphoribosyltransferase | chr2:9971701-9975192 FORWARD	Up	C5
23.3.1	nucleotide metabolism.salvage.phosphoribosyltransferases	at4g36940	Symbols: NAPRT1 | NAPRT1 (NICOTINATE PHOSPHORIBOSYLTRANSFERASE 1); nicotinate phosphoribosyltransferase | chr4:17416855-17420252 FORWARD	Up	C2
23.3.1.3	nucleotide metabolism.salvage.phosphoribosyltransferases.upp	at4g26510	ATP binding / kinase/ phosphotransferase, alcohol group as acceptor / uracil phosphoribosyltransferase | chr4:13384062-13388290 FORWARD	Down	C5
23.3.1.3	nucleotide metabolism.salvage.phosphoribosyltransferases.upp	at3g27440	uracil phosphoribosyltransferase, putative / UMP pyrophosphorylase, putative / UPRTase, putative | chr3:10155555-10157931 FORWARD	Down	C1
23.3.2.2	nucleotide metabolism.salvage.nucleoside kinases.uridine kinase	at1g26190	phosphoribulokinase/uridine kinase family protein | chr1:9057096-9061086 REVERSE	Down	C5
23.3.2.2	nucleotide metabolism.salvage.nucleoside kinases.uridine kinase	at1g73980	phosphoribulokinase/uridine kinase family protein | chr1:27820149-27824036 REVERSE	Up	C2
23.3.2.2	nucleotide metabolism.salvage.nucleoside kinases.uridine kinase	at2g01460	ATP binding / kinase | chr2:206136-211765 FORWARD	Up	C4
23.3.3	nucleotide metabolism.salvage.NUDIX hydrolases	at5g47650	Symbols: ATNUDT2, ATNUDX2 | ATNUDT2 (ARABIDOPSIS THALIANA NUDIX HYDROLASE HOMOLOG 2); ADP-ribose diphosphatase/ NAD or NADH binding / hydrolase | chr5:19310192-19312438 REVERSE	Down	C3
23.4.1	nucleotide metabolism.phosphotransfer and pyrophosphatases.adenylate kinase	at5g35170	adenylate kinase family protein | chr5:13419166-13423746 FORWARD	Down	C5
23.4.2	nucleotide metabolism.phosphotransfer and pyrophosphatases.guanylate kinase	at3g57550	Symbols: AGK2, GK-2 | AGK2 (GUANYLATE KINASE); guanylate kinase | chr3:21306723-21309464 FORWARD	Down	C3
23.5.2	nucleotide metabolism.deoxynucleotide metabolism.pseudouridine synthase	at5g14460	pseudouridine synthase/ transporter | chr5:4660059-4662668 REVERSE	Down	C5
23.5.4	nucleotide metabolism.deoxynucleotide metabolism.ribonucleoside-diphosphate reductase	at2g21790	Symbols: R1, RNR1, CLS8, ATRNR1 | RNR1 (RIBONUCLEOTIDE REDUCTASE 1); ATP binding / protein binding / ribonucleoside-diphosphate reductase | chr2:9293270-9297842 FORWARD	Down	C2
23.5.4	nucleotide metabolism.deoxynucleotide metabolism.ribonucleoside-diphosphate reductase	at3g23580	Symbols: RNR2, RNR2A | RNR2A (RIBONUCLEOTIDE REDUCTASE 2A); ribonucleoside-diphosphate reductase | chr3:8460045-8462815 FORWARD	Down	C5
23.2	nucleotide metabolism.degradation	at2g38280	Symbols: FAC1, ATAMPD | FAC1 (EMBRYONIC FACTOR1); AMP deaminase | chr2:16033448-16038876 REVERSE	Up	C1
23.2	nucleotide metabolism.degradation	at4g04880	adenosine/AMP deaminase family protein | chr4:2464859-2467166 REVERSE	Down	C5
23.2	nucleotide metabolism.degradation	at1g05620	Symbols: URH2 | URH2 (URIDINE-RIBOHYDROLASE 2); hydrolase | chr1:1679158-1681710 FORWARD	Down	C1
23.2	nucleotide metabolism.degradation	at5g54390	Symbols: AHL, ATAHL | AHL (ARABIDOPSIS HAL2-LIKE); 3'(2'),5'-bisphosphate nucleotidase/ inositol or phosphatidylinositol phosphatase | chr5:22085998-22088017 FORWARD	Down	C3
23.2	nucleotide metabolism.degradation	at5g63980	Symbols: SAL1, ALX8, ATSAL1, HOS2, FRY1 | SAL1; 3'(2'),5'-bisphosphate nucleotidase/ inositol or phosphatidylinositol phosphatase | chr5:25609812-25611933 FORWARD	Down	C1
23.2	nucleotide metabolism.degradation	at2g36310	Symbols: URH1 | URH1 (URIDINE-RIBOHYDROLASE 1); adenosine nucleosidase/ hydrolase/ inosine nucleosidase/ uridine nucleosidase | chr2:15224497-15226872 REVERSE	Up	C5
23.2.2	nucleotide metabolism.degradation.purines	at2g03590	Symbols: ATUPS1 | ATUPS1 (ARABIDOPSIS THALIANA UREIDE PERMEASE 1); allantoin uptake transmembrane transporter | chr2:1094757-1096968 FORWARD	Up	C1
13.2.6.3	amino acid metabolism.degradation.aromatic aa.tryptophan	at1g65520	Symbols: ATECI1, ECI1, ECHIC, PEC11 | ECI1 (DELTA(3), DELTA(2)-ENOYL COA ISOMERASE 1); carnitine racemase/ catalytic/ dodecenoyl-CoA delta-isomerase | chr1:24361032-24361993 REVERSE	Up	C3
13.2.6.3	amino acid metabolism.degradation.aromatic aa.tryptophan	at4g13360	catalytic | chr4:7775128-7777895 FORWARD	Down	C1
13.2.5.3	amino acid metabolism.degradation.serine-glycine-cysteine group.cysteine	at1g79230	Symbols: ST1, ATMST1, MST1, ATRDH1, STR1 | MST1 (MERCAPTOPYRUVATE SULFURTRANSFERASE 1); 3-mercaptopyruvate sulfurtransferase/ sulfurtransferase/ thiosulfate sulfurtransferase | chr1:29800693-29803939 FORWARD	Down	C1
13.2.4.1	amino acid metabolism.degradation.branched-chain group.shared	at1g21400	2-oxoisovalerate dehydrogenase, putative / 3-methyl-2-oxobutanoate dehydrogenase, putative / branched-chain alpha-keto acid dehydrogenase E1 alpha subunit, putative | chr1:7493426-7496710 FORWARD	Down	C1
13.2.4.1	amino acid metabolism.degradation.branched-chain group.shared	at2g33150	Symbols: PKT3, PED1, KAT2 | PKT3 (PEROXISOMAL 3-KETOACYL-COA THIOLASE 3); acetyl-CoA C-acyltransferase | chr2:14047478-14051140 REVERSE	Common	Common
13.2.4.1	amino acid metabolism.degradation.branched-chain group.shared	at1g55510	Symbols: BCDH BETA1 | BCDH BETA1 (BRANCHED-CHAIN ALPHA-KETO ACID DECARBOXYLASE E1 BETA SUBUNIT); 3-methyl-2-oxobutanoate dehydrogenase (2-methylpropanoyl-transferring)/ catalytic | chr1:20723302-20725668 FORWARD	Up	C5
13.2.4.4	amino acid metabolism.degradation.branched-chain group.leucine	at2g26800	hydroxymethylglutaryl-CoA lyase, putative / 3-hydroxy-3-methylglutarate-CoA lyase, putative / HMG-CoA lyase, putative | chr2:11429022-11432732 REVERSE	Up	C5
13.2.3.1.1	amino acid metabolism.degradation.aspartate family.asparagine.L-asparaginase	at5g08100	L-asparaginase / L-asparagine amidohydrolase | chr5:2593050-2594651 REVERSE	Up	C5
13.2.2.2	amino acid metabolism.degradation.glutamate family.proline	at5g38710	proline oxidase, putative / osmotic stress-responsive proline dehydrogenase, putative | chr5:15501245-15504109 FORWARD	Down	C3
13.1.7.8	amino acid metabolism.synthesis.histidine.histidinol dehydrogenase	at5g63890	Symbols: ATHDH | ATHDH (HISTIDINOL DEHYDROGENASE); histidinol dehydrogenase | chr5:25565431-25568206 REVERSE	Down	C1
13.1.6.5	amino acid metabolism.synthesis.aromatic aa.tryptophan	at5g48060	C2 domain-containing protein | chr5:19475296-19479002 FORWARD	Down	C1
13.1.6.5.1	amino acid metabolism.synthesis.aromatic aa.tryptophan.anthranilate synthase	at2g29690	Symbols: ASA2, ATHANSYNAB | ASA2 (ANTHRANILATE SYNTHASE 2); anthranilate synthase | chr2:12693871-12696975 FORWARD	Down	C1
13.1.6.5.5	amino acid metabolism.synthesis.aromatic aa.tryptophan.tryptophan synthase	at4g27070	Symbols: TSB2 | TSB2 (TRYPTOPHAN SYNTHASE BETA-SUBUNIT 2); tryptophan synthase | chr4:13586340-13588821 FORWARD	Down	C5
13.1.6.5.5	amino acid metabolism.synthesis.aromatic aa.tryptophan.tryptophan synthase	at5g38530	tryptophan synthase-related | chr5:15424038-15426470 FORWARD	Down	C1
13.1.6.1.1	amino acid metabolism.synthesis.aromatic aa.chorismate.3-deoxy-D-arabino-heptulosonate 7-phosphate synthase	at4g39980	Symbols: DHS1 | DHS1 (3-DEOXY-D-ARABINO-HEPTULOSONATE 7-PHOSPHATE SYNTHASE 1); 3-deoxy-7-phosphoheptulonate synthase | chr4:18539575-18542093 FORWARD	Up	C5
13.1.6.1.1	amino acid metabolism.synthesis.aromatic aa.chorismate.3-deoxy-D-arabino-heptulosonate 7-phosphate synthase	at1g22410	2-dehydro-3-deoxyphosphoheptonate aldolase, putative / 3-deoxy-D-arabino-heptulosonate 7-phosphate synthase, putative / DAHP synthetase, putative | chr1:7912046-7915003 FORWARD	Up	C5
13.1.6.1.7	amino acid metabolism.synthesis.aromatic aa.chorismate.chorismate synthase	at1g48850	Symbols: EMB1144 | EMB1144 (embryo defective 1144); chorismate synthase | chr1:18064905-18068090 REVERSE	Up	C5
13.1.6.1.10	amino acid metabolism.synthesis.aromatic aa.chorismate.dehydroquinate/shikimate dehydrogenase	at3g06350	Symbols: EMB3004, MEE32 | MEE32 (MATERNAL EFFECT EMBRYO ARREST 32); 3-dehydroquinate dehydratase/ NADP or NADPH binding / binding / catalytic/ shikimate 5-dehydrogenase | chr3:1924310-1927759 REVERSE	Up	C5
13.1.6.2	amino acid metabolism.synthesis.aromatic aa.phenylalanine and tyrosine	at2g13810	Symbols: ALD1 | ALD1 (AGD2-LIKE DEFENSE RESPONSE PROTEIN1); catalytic/ pyridoxal phosphate binding / transaminase/ transferase, transferring nitrogenous groups | chr2:5768446-5772259 FORWARD	Up	C5
13.1.5.3.1	amino acid metabolism.synthesis.serine-glycine-cysteine group.cysteine.OASTL	at1g55880	pyridoxal-5'-phosphate-dependent enzyme, beta family protein | chr1:20898898-20901183 REVERSE	Down	C1
13.1.5.2.2	amino acid metabolism.synthesis.serine-glycine-cysteine group.glycine.glycine transaminase	at1g70580	Symbols: AOAT2, GGT2 | AOAT2 (ALANINE-2-OXOGLUTARATE AMINOTRANSFERASE 2); L-alanine:2-oxoglutarate aminotransferase/ glycine:2-oxoglutarate aminotransferase | chr1:26612719-26616069 FORWARD	Down	C5
13.1.4.1.1	amino acid metabolism.synthesis.branched chain group.common.acetolactate synthase	at2g31810	acetolactate synthase small subunit, putative | chr2:13524221-13528557 FORWARD	Down	C1
13.1.4.1.2	amino acid metabolism.synthesis.branched chain group.common.ketol-acid reductoisomerase	at3g58610	ketol-acid reductoisomerase | chr3:21671433-21674841 FORWARD	Down	C1
13.1.4.1.4	amino acid metabolism.synthesis.branched chain group.common.branched-chain amino acid aminotransferase	at5g65780	Symbols: ATBCAT-5 | ATBCAT-5; branched-chain-amino-acid transaminase/ catalytic | chr5:26315390-26318812 FORWARD	Down	C2
13.1.4.5	amino acid metabolism.synthesis.branched chain group.isoleucine specific	at4g11640	Symbols: ATSR | ATSR (ARABIDOPSIS THALIANA SERINE RACEMASE); serine racemase | chr4:7021770-7023318 FORWARD	Up	C3
13.1.4.5.1	amino acid metabolism.synthesis.branched chain group.isoleucine specific.threonine ammonia-lyase	at3g10050	Symbols: OMR1 | OMR1 (L-O-METHYLTHREONINE RESISTANT 1); L-threonine ammonia-lyase | chr3:3098725-3101761 REVERSE	Up	C5
13.1.4.4.3	amino acid metabolism.synthesis.branched chain group.leucine specific.3-isopropylmalate dehydrogenase	at1g80560	3-isopropylmalate dehydrogenase, chloroplast, putative | chr1:30287763-30290298 FORWARD	Down	C2
13.1.3.6.1.1	amino acid metabolism.synthesis.aspartate family.misc.homoserine.aspartate kinase	at1g31230	Symbols: AK-HSDH I, AK-HSDH | AK-HSDH I (ASPARTATE KINASE-HOMOSERINE DEHYDROGENASE I); aspartate kinase/ homoserine dehydrogenase | chr1:11158618-11163274 REVERSE	Down	C3
13.1.3.6.1.1	amino acid metabolism.synthesis.aspartate family.misc.homoserine.aspartate kinase	at5g13280	Symbols: AK-LYS1, AK1, AK | AK-LYS1 (ASPARTATE KINASE 1); aspartate kinase | chr5:4249438-4252836 FORWARD	Up	C4
13.1.3.6.1.3	amino acid metabolism.synthesis.aspartate family.misc.homoserine.homoserine dehydrogenase	at5g21060	homoserine dehydrogenase family protein | chr5:7148978-7152876 REVERSE	Down	C5
13.1.3.5.3	amino acid metabolism.synthesis.aspartate family.lysine.LL-diaminopimelic acid aminotransferase	at4g33680	Symbols: AGD2 | AGD2 (ABERRANT GROWTH AND DEATH 2); L,L-diaminopimelate aminotransferase/ transaminase | chr4:16171694-16174686 REVERSE	Down	C2
13.1.3.5.4	amino acid metabolism.synthesis.aspartate family.lysine.diaminopimelate epimerase	at3g53580	diaminopimelate epimerase family protein | chr3:19864757-19867134 FORWARD	Down	C2
13.1.3.5.5	amino acid metabolism.synthesis.aspartate family.lysine.diaminopimelate decarboxylase	at5g11880	diaminopimelate decarboxylase, putative / DAP carboxylase, putative | chr5:3827526-3829986 REVERSE	Down	C1
13.1.3.4.1	amino acid metabolism.synthesis.aspartate family.methionine.cystathionine gamma-synthase	at3g01120	Symbols: MTO1, CGS, ATCYS1, CGS1 | MTO1 (METHIONINE OVERACCUMULATION 1); cystathionine gamma-synthase | chr3:38759-41932 REVERSE	Down	C4
13.1.3.4.2	amino acid metabolism.synthesis.aspartate family.methionine.cystathionine beta-lyase	at3g57050	Symbols: CBL | CBL (cystathionine beta-lyase); cystathionine beta-lyase | chr3:21111700-21114662 REVERSE	Down	C1
13.1.3.4.3	amino acid metabolism.synthesis.aspartate family.methionine.methionine synthase	at3g03780	Symbols: ATMS2 | AtMS2; 5-methyltetrahydropteroyltriglutamate-homocysteine S-methyltransferase/ methionine synthase | chr3:957235-960980 FORWARD	Down	C2
13.1.3.4.12	amino acid metabolism.synthesis.aspartate family.methionine.homocysteine S-methyltransferase	at3g22740	Symbols: HMT3 | HMT3; homocysteine S-methyltransferase | chr3:8032959-8035809 REVERSE	Up	C3
13.1.3.4.12	amino acid metabolism.synthesis.aspartate family.methionine.homocysteine S-methyltransferase	at3g25900	Symbols: HMT-1, ATHMT-1 | HMT-1; homocysteine S-methyltransferase | chr3:9480833-9482926 FORWARD	Up	C5
13.1.3.4.12	amino acid metabolism.synthesis.aspartate family.methionine.homocysteine S-methyltransferase	at3g63250	Symbols: HMT-2, ATHMT-2, HMT2 | HMT2 (HOMOCYSTEINE METHYLTRANSFERASE 2); homocysteine S-methyltransferase | chr3:23370308-23372682 REVERSE	Up	C5
13.1.3.2.1	amino acid metabolism.synthesis.aspartate family.threonine.threonine synthase	at4g29840	Symbols: MTO2, TS | MTO2 (METHIONINE OVER-ACCUMULATOR 2); threonine synthase | chr4:14599216-14601055 REVERSE	Up	C1
13.1.3.1.1	amino acid metabolism.synthesis.aspartate family.asparagine.asparagine synthetase	at5g10240	Symbols: ASN3 | ASN3 (ASPARAGINE SYNTHETASE 3); asparagine synthase (glutamine-hydrolyzing) | chr5:3212689-3216466 REVERSE	Down	C4
13.1.2.2.1	amino acid metabolism.synthesis.glutamate family.proline.delta 1-pyrroline-5-carboxylate synthetase	at2g39800	Symbols: P5CS1, ATP5CS | P5CS1 (DELTA1-PYRROLINE-5-CARBOXYLATE SYNTHASE 1); delta1-pyrroline-5-carboxylate synthetase | chr2:16598164-16603319 REVERSE	Up	C4
13.1.2.3.4	amino acid metabolism.synthesis.glutamate family.arginine.acetylornithine aminotransferase	at1g80600	Symbols: WIN1 | WIN1 (HOPW1-1-INTERACTING 1); N2-acetyl-L-ornithine:2-oxoglutarate 5-aminotransferase/ catalytic/ pyridoxal phosphate binding / transaminase | chr1:30298499-30300553 REVERSE	Up	C5
13.1.2.3.21	amino acid metabolism.synthesis.glutamate family.arginine.ornithine carbamoyltransferase	at1g75330	Symbols: OTC | OTC (ORNITHINE CARBAMOYLTRANSFERASE); amino acid binding / carboxyl- or carbamoyltransferase/ ornithine carbamoyltransferase | chr1:28266259-28268412 REVERSE	Down	C2
16.1	secondary metabolism.isoprenoids	at3g11950	prenyltransferase/ zinc ion binding | chr3:3783111-3785660 REVERSE	Down	C3
16.1.1.4	secondary metabolism.isoprenoids.non-mevalonate pathway.CMK	at2g26930	Symbols: ATCDPMEK, PDE277, ISPE | ATCDPMEK (4-(CYTIDINE 5'-PHOSPHO)-2-C-METHYL-D-ERITHRITOL KINASE); 4-(cytidine 5'-diphospho)-2-C-methyl-D-erythritol kinase | chr2:11491707-11494266 REVERSE	Down	C2
16.1.2.5	secondary metabolism.isoprenoids.mevalonate pathway.phosphomevalonate kinase	at1g31910	GHMP kinase family protein | chr1:11457126-11461825 FORWARD	Down	C1
16.1.2.6	secondary metabolism.isoprenoids.mevalonate pathway.mevalonate diphosphate decarboxylase	at3g54250	mevalonate diphosphate decarboxylase, putative | chr3:20082299-20084732 REVERSE	Down	C1
16.1.2.8	secondary metabolism.isoprenoids.mevalonate pathway.geranyl diphosphate synthase	at2g34630	Symbols: GPPS, GPS1 | geranyl diphosphate synthase, putative / GPPS, putative / dimethylallyltransferase, putative / prenyl transferase, putative | chr2:14578540-14581727 FORWARD	Up	C1
16.1.2.9	secondary metabolism.isoprenoids.mevalonate pathway.farnesyl pyrophosphate synthetase	at5g47770	Symbols: FPS1 | FPS1 (FARNESYL DIPHOSPHATE SYNTHASE 1); dimethylallyltranstransferase/ geranyltranstransferase | chr5:19345173-19347629 FORWARD	Up	C1
16.1.3	secondary metabolism.isoprenoids.tocopherol biosynthesis	at3g11945	Symbols: ATHST | homogentisate farnesyltransferase/ homogentisate geranylgeranyltransferase/ homogentisate solanesyltransferase | chr3:3779839-3782954 REVERSE	Down	C5
16.1.4	secondary metabolism.isoprenoids.carotenoids	at3g09580	amine oxidase family protein | chr3:2942504-2944078 REVERSE	Down	C5
16.1.4	secondary metabolism.isoprenoids.carotenoids	at5g49555	amine oxidase-related | chr5:20107229-20110636 REVERSE	Up	C5
16.1.4.4	secondary metabolism.isoprenoids.carotenoids.lycopene epsilon cyclase	at5g57030	Symbols: LUT2 | LUT2 (LUTEIN DEFICIENT 2); lycopene epsilon cyclase | chr5:23077265-23080053 FORWARD	Down	C5
16.1.5	secondary metabolism.isoprenoids.terpenoids	at1g78950	BAS, beta-amyrin synthase, putative | chr1:29684432-29688673 REVERSE	Common	Common
16.8.2.2	secondary metabolism.flavonoids.chalcones.chalcone isomerase	at3g55120	Symbols: TT5, A11, CFI | TT5 (TRANSPARENT TESTA 5); chalcone isomerase | chr3:20430114-20431470 REVERSE	Down	C3
16.8.4	secondary metabolism.flavonoids.flavonols	at3g21420	oxidoreductase, 2OG-Fe(II) oxygenase family protein | chr3:7541477-7543518 FORWARD	Down	C4
16.2	secondary metabolism.phenylpropanoids	at5g63380	4-coumarate--CoA ligase family protein / 4-coumaroyl-CoA synthase family protein | chr5:25387411-25390063 REVERSE	Down	C5
16.2	secondary metabolism.phenylpropanoids	at5g42830	transferase family protein | chr5:17176384-17178018 FORWARD	Up	C5
16.2	secondary metabolism.phenylpropanoids	at1g28680	transferase family protein | chr1:10078189-10080029 FORWARD	Down	C3
16.2	secondary metabolism.phenylpropanoids	at2g02400	cinnamoyl-CoA reductase family | chr2:631236-632575 REVERSE	Up	C5
16.2	secondary metabolism.phenylpropanoids	at5g10820	integral membrane transporter family protein | chr5:3420827-3423221 REVERSE	Down	C5
16.2	secondary metabolism.phenylpropanoids	at4g19010	4-coumarate--CoA ligase family protein / 4-coumaroyl-CoA synthase family protein | chr4:10411490-10414249 REVERSE	Down	C3
16.2	secondary metabolism.phenylpropanoids	at1g20510	Symbols: OPCL1 | OPCL1 (OPC-8:0 COA LIGASE1); 4-coumarate-CoA ligase | chr1:7103454-7105881 REVERSE	Up	C4
16.2	secondary metabolism.phenylpropanoids	at1g68540	oxidoreductase family protein | chr1:25720026-25721410 FORWARD	Down	C2
16.2	secondary metabolism.phenylpropanoids	at2g23910	cinnamoyl-CoA reductase-related | chr2:10177834-10180064 FORWARD	Up	C3
16.2.1.3	secondary metabolism.phenylpropanoids.lignin biosynthesis.4CL	at1g51680	Symbols: 4CL1, 4CL.1, AT4CL1 | 4CL1 (4-COUMARATE:COA LIGASE 1); 4-coumarate-CoA ligase | chr1:19158752-19161552 REVERSE	Up	C5
16.2.1.7	secondary metabolism.phenylpropanoids.lignin biosynthesis.CCR1	at5g58490	cinnamoyl-CoA reductase family | chr5:23643018-23644598 FORWARD	Down	C5
16.2.1.10	secondary metabolism.phenylpropanoids.lignin biosynthesis.CAD	at1g72680	Symbols: ATCAD1, CAD1 | cinnamyl-alcohol dehydrogenase, putative | chr1:27359232-27361016 REVERSE	Down	C1
16.10	secondary metabolism.simple phenols	at2g40370	Symbols: LAC5 | LAC5 (laccase 5); laccase | chr2:16858166-16860606 REVERSE	Down	C4
16.5.1.1.1.5	secondary metabolism.sulfur-containing.glucosinolates.synthesis.aliphatic.methylthioalkylmalate dehydrogenase (MAM-D)	at1g80560	3-isopropylmalate dehydrogenase, chloroplast, putative | chr1:30287763-30290298 FORWARD	Down	C2
16.4.1	secondary metabolism.N misc.alkaloid-like	at1g08470	strictosidine synthase family protein | chr1:2682127-2684100 REVERSE	Down	C1
16.4.2.1	secondary metabolism.N misc.betaine.betaine-aldehyde dehydrogenase	at3g66658	Symbols: ALDH22a1 | ALDH22a1 (Aldehyde Dehydrogenase 22a1); 3-chloroallyl aldehyde dehydrogenase/ oxidoreductase | chr3:2095105-2099151 REVERSE	Down	C1
16.4.2.1	secondary metabolism.N misc.betaine.betaine-aldehyde dehydrogenase	at3g48170	Symbols: ALDH10A9 | ALDH10A9; 3-chloroallyl aldehyde dehydrogenase/ oxidoreductase | chr3:17786140-17790008 REVERSE	Down	C1
16.4.2.1	secondary metabolism.N misc.betaine.betaine-aldehyde dehydrogenase	at1g74920	Symbols: ALDH10A8 | ALDH10A8; 3-chloroallyl aldehyde dehydrogenase/ oxidoreductase | chr1:28139009-28142744 REVERSE	Down	C1
16.4.3.1	secondary metabolism.N misc.cyanogenic glycosides	at3g23490	Symbols: CYN | CYN (CYANASE); DNA binding / cyanate hydratase/ hydro-lyase | chr3:8423011-8424652 REVERSE	Up	C3

## Sheet: Sheet3
Proteasom (Ubiquitin dependent degradation)
BinCode	BinName	id	description	Regulation2	Comparision
29.5.11.20	protein.degradation.ubiquitin.proteasom	at2g19560	Symbols: EER5 | EER5 (ENHANCED ETHYLENE RESPONSE 5) | chr2:8465768-8469116 REVERSE	Up	C4
29.5.11.20	protein.degradation.ubiquitin.proteasom	at1g29150	Symbols: ATS9, RPN6 | ATS9 (ARABIDOPSIS NON-ATPASE SUBUNIT 9) | chr1:10180518-10182703 FORWARD	Up	C1
29.5.11.20	protein.degradation.ubiquitin.proteasom	at5g09900	Symbols: , RPN5A, MSA | EMB2107 (EMBRYO DEFECTIVE 2107) | chr5:3089278-3092595 REVERSE	Up	C1
29.5.11.20	protein.degradation.ubiquitin.proteasom	at1g53750	Symbols: RPT1A | RPT1A (REGULATORY PARTICLE TRIPLE-A 1A); ATPase | chr1:20065714-20068466 REVERSE	Up	C4
29.5.11.20	protein.degradation.ubiquitin.proteasom	at3g05530	Symbols: RPT5A, ATS6A.2 | RPT5A (REGULATORY PARTICLE TRIPLE-A ATPASE 5A); ATPase/ calmodulin binding | chr3:1603400-1606231 FORWARD	Up	C2
29.5.11.20	protein.degradation.ubiquitin.proteasom	at4g19006	26S proteasome regulatory subunit, putative (RPN9) | chr4:10409183-10411465 REVERSE	Up	C1
29.5.11.4.3.2	protein.degradation.ubiquitin.E3.SCF.FBOX	at1g27340	F-box family protein | chr1:9495520-9498085 FORWARD	Up	C2
29.5.11.4.3.2	protein.degradation.ubiquitin.E3.SCF.FBOX	at2g39940	Symbols: COI1 | COI1 (CORONATINE INSENSITIVE 1); protein binding / ubiquitin-protein ligase | chr2:16672493-16675748 REVERSE	Down	C1
29.5.11.4.3.2	protein.degradation.ubiquitin.E3.SCF.FBOX	at5g49610	F-box family protein | chr5:20131274-20132729 REVERSE	Up	C2
29.5.11.4.3.2	protein.degradation.ubiquitin.E3.SCF.FBOX	at1g67480	kelch repeat-containing F-box family protein | chr1:25276295-25278718 FORWARD	Down	C5
29.5.11.4.3.2	protein.degradation.ubiquitin.E3.SCF.FBOX	at5g21040	Symbols: FBX2 | FBX2 (F-BOX PROTEIN 2) | chr5:7144922-7147129 REVERSE	Up	C1
29.5.11.4.3.2	protein.degradation.ubiquitin.E3.SCF.FBOX	at1g47056	Symbols: VFB1 | VFB1 (VIER F-BOX PROTEINE 1); ubiquitin-protein ligase | chr1:17276103-17277659 REVERSE	Down	C1
29.5.11.4.3.2	protein.degradation.ubiquitin.E3.SCF.FBOX	at1g77000	Symbols: ATSKP2;2, SKP2B | SKP2B; ubiquitin-protein ligase | chr1:28940750-28942596 FORWARD	Up	C5
29.5.11.4.3.2	protein.degradation.ubiquitin.E3.SCF.FBOX	at1g21410	Symbols: SKP2A | SKP2A | chr1:7497141-7499579 FORWARD	Up	C2
29.5.11.4.3.2	protein.degradation.ubiquitin.E3.SCF.FBOX	at2g03530	Symbols: UPS2, ATUPS2 | UPS2 (UREIDE PERMEASE 2) | chr2:1071594-1073566 FORWARD	Down	C1
29.5.11.4.3.2	protein.degradation.ubiquitin.E3.SCF.FBOX	at3g63220	kelch repeat-containing F-box family protein | chr3:23357392-23359148 REVERSE	Up	C2
29.5.11.4.3.2	protein.degradation.ubiquitin.E3.SCF.FBOX	at2g44900	armadillo/beta-catenin repeat family protein / F-box family protein | chr2:18511719-18516408 REVERSE	Down	C1
29.5.11.4.3.2	protein.degradation.ubiquitin.E3.SCF.FBOX	at2g27210	Symbols: BSL3 | kelch repeat-containing serine/threonine phosphoesterase family protein | chr2:11629919-11636708 FORWARD	Up	C5
29.5.11.4.2	protein.degradation.ubiquitin.E3.RING	at1g23030	armadillo/beta-catenin repeat family protein / U-box domain-containing protein | chr1:8156646-8159077 FORWARD	Down	C1
29.5.11.4.2	protein.degradation.ubiquitin.E3.RING	at2g23140	binding / ubiquitin-protein ligase | chr2:9845694-9849164 REVERSE	Up	C1
29.5.11.4.2	protein.degradation.ubiquitin.E3.RING	at2g20650	zinc finger (C3HC4-type RING finger) family protein | chr2:8903676-8907339 REVERSE	Up	C1
29.5.11.4.2	protein.degradation.ubiquitin.E3.RING	at2g16090	Symbols: ATARI12, ARI12 | zinc finger protein-related | chr2:6986834-6990051 REVERSE	Down	C1
29.5.11.4.2	protein.degradation.ubiquitin.E3.RING	at5g22920	zinc finger (C3HC4-type RING finger) family protein | chr5:7664991-7667265 FORWARD	Up	C3
29.5.11.4.2	protein.degradation.ubiquitin.E3.RING	at1g71020	armadillo/beta-catenin repeat family protein / U-box domain-containing protein | chr1:26790597-26793175 REVERSE	Up	C5
29.5.11.4.2	protein.degradation.ubiquitin.E3.RING	at5g54630	zinc finger protein-related | chr5:22192499-22194308 REVERSE	Down	C5
29.5.11.4.2	protein.degradation.ubiquitin.E3.RING	at2g22010	Symbols: RKP | RKP (Related to KPC1); protein binding / zinc ion binding | chr2:9363721-9369307 REVERSE	Up	C1
29.5.11.4.2	protein.degradation.ubiquitin.E3.RING	at3g47160	protein binding / zinc ion binding | chr3:17359988-17362118 REVERSE	Up	C3
29.5.11.4.2	protein.degradation.ubiquitin.E3.RING	at2g22120	protein binding / zinc ion binding | chr2:9393823-9397022 FORWARD	Down	C5
29.5.11.4.2	protein.degradation.ubiquitin.E3.RING	at5g01960	zinc finger (C3HC4-type RING finger) family protein | chr5:370400-372969 FORWARD	Up	C5
29.5.11.4.2	protein.degradation.ubiquitin.E3.RING	at3g47990	zinc finger (C3HC4-type RING finger) family protein | chr3:17713144-17716308 REVERSE	Up	C1
29.5.11.4.2	protein.degradation.ubiquitin.E3.RING	at2g04240	Symbols: XERICO | XERICO; protein binding / zinc ion binding | chr2:1461630-1462934 REVERSE	Up	C3
29.5.11.4.2	protein.degradation.ubiquitin.E3.RING	at2g42160	zinc finger (ubiquitin-hydrolase) domain-containing protein | chr2:17574641-17577463 REVERSE	Up	C4
29.5.11.4.2	protein.degradation.ubiquitin.E3.RING	at1g57820	Symbols: VIM1, ORTH2 | VIM1 (VARIANT IN METHYLATION 1); DNA binding / chromatin binding / double-stranded methylated DNA binding / histone binding / methyl-CpG binding / methyl-CpNpG binding / methyl-CpNpN binding / ubiquitin-protein ligase | chr1:21414170-21417946 REVERSE	Up	C1
29.5.11.4.2	protein.degradation.ubiquitin.E3.RING	at5g01520	zinc finger (C3HC4-type RING finger) family protein | chr5:206432-208611 FORWARD	Up	C3
29.5.11.4.2	protein.degradation.ubiquitin.E3.RING	at1g18660	zinc finger (C3HC4-type RING finger) family protein | chr1:6421117-6425880 FORWARD	Down	C3
29.5.11.4.2	protein.degradation.ubiquitin.E3.RING	at1g18470	zinc finger (C3HC4-type RING finger) family protein | chr1:6356131-6360192 REVERSE	Down	C4
29.5.11.4.2	protein.degradation.ubiquitin.E3.RING	at1g68820	membrane protein, putative | chr1:25865660-25868985 FORWARD	Up	C5
29.5.11.4.2	protein.degradation.ubiquitin.E3.RING	at5g63970	copine-related | chr5:25606771-25609247 REVERSE	Up	C1
29.5.11.4.2	protein.degradation.ubiquitin.E3.RING	at5g60710	zinc finger (C3HC4-type RING finger) family protein | chr5:24410718-24415068 REVERSE	Up	C1
29.5.11.3	protein.degradation.ubiquitin.E2	at3g20060	Symbols: UBC19 | UBC19 (ubiquitin-conjugating enzyme19); ubiquitin-protein ligase | chr3:7002817-7004450 REVERSE	Up	C3
29.5.11.2	protein.degradation.ubiquitin.E1	at2g21470	Symbols: SAE2, ATSAE2, EMB2764 | SAE2 (SUMO-ACTIVATING ENZYME 2); SUMO activating enzyme | chr2:9198594-9202450 FORWARD	Up	C1
29.5.11.1	protein.degradation.ubiquitin.ubiquitin	at4g22350	ubiquitin carboxyl-terminal hydrolase family protein | chr4:11803834-11807178 REVERSE	Up	C1
29.5.11.1	protein.degradation.ubiquitin.ubiquitin	at4g24990	Symbols: ATGP4 | ATGP4 | chr4:12849709-12851633 REVERSE	Up	C3
29.5.11.1	protein.degradation.ubiquitin.ubiquitin	at5g20620	Symbols: UBQ4 | UBQ4; protein binding | chr5:6973071-6974946 REVERSE	Up	C4
29.5.11.1	protein.degradation.ubiquitin.ubiquitin	at4g06599	ubiquitin family protein | chr4:3665925-3667547 REVERSE	Down	C5
29.5.11.5	protein.degradation.ubiquitin.ubiquitin protease	at3g20630	Symbols: UBP14, TTN6, ATUBP14 | UBP14 (UBIQUITIN-SPECIFIC PROTEASE 14); ubiquitin-specific protease | chr3:7202773-7208402 REVERSE	Up	C4
29.5.11.5	protein.degradation.ubiquitin.ubiquitin protease	at4g39910	Symbols: ATUBP3, UBP3 | ATUBP3 (ARABIDOPSIS THALIANA UBIQUITIN-SPECIFIC PROTEASE 3); ubiquitin-specific protease | chr4:18511575-18514338 REVERSE	Up	C1
29.5.11.5	protein.degradation.ubiquitin.ubiquitin protease	at2g22310	Symbols: ATUBP4, UBP4 | ATUBP4 (ARABIDOPSIS THALIANA UBIQUITIN-SPECIFIC PROTEASE 4); ubiquitin-specific protease | chr2:9476578-9478959 REVERSE	Up	C4
