# Supplementary material for: A systems biology framework integrating cross-species transcriptomics and PPI networks for Xylella fastidiosa resistance gene identification
Source: BMC Plant Biol. 2025 Aug 11;25:1062. doi: 10.1186/s12870-025-07102-8 (PMC12337395; doi:10.1186/s12870-025-07102-8)
Supplement: Supplementary file 13 — Supplementary Material 13. [file 12870_2025_7102_MOESM13_ESM.xlsx]

## Sheet: Sheet 1
Network of defence related genes (Figure 6 A ). The rows with details of hub proteins are colored in green
Display name	Degree	TAIR ID	Canonical name	Description
WRKY33	14	AT2G38470	Q8S8P5	Probable WRKY transcription factor 33; Transcription factor. Interacts specifically with the W box (5'-TTGAC[CT]-3'), a frequently occurring elicitor-responsive cis- acting element. Involved in defense responses. Required for resistance to the necrotrophic fungal pathogen B.cinerea. Regulates the antagonistic relationship between defense pathways mediating responses to the bacterial pathogen P. s…
MPK6	13	AT2G43790	Q39026	Mitogen-activated protein kinase 6; Involved in oxidative stress-mediated signaling cascade (such as ozone). Involved in the innate immune MAP kinase signaling cascade (MEKK1, MKK4/MKK5 and MPK3/MPK6) downstream of bacterial flagellin receptor FLS2. May be involved in hypersensitive response (HR)-mediated signaling cascade by modulating LIP5 phosphorylation and subsequent multivesicular bodies (M…
BAK1	12	AT4G33430	Q94F62	BRASSINOSTEROID INSENSITIVE 1-associated receptor kinase 1; Dual specificity kinase acting on both serine/threonine- and tyrosine-containing substrates. Controls the expression of genes associated with innate immunity in the absence of pathogens or elicitors. Involved in brassinosteroid (BR) signal transduction. Phosphorylates BRI1. May be involved in changing the equilibrium between plasma membr…
HEL	10	AT3G04720	P43082	Hevein-like preproprotein; Fungal growth inhibitors. Neither CB-HEL nor CD-HEL have chitinase activity, but both have antimicrobial activities. CD-HEL has RNase, but no DNase activity.
NPR3	9	AT5G45110	Q8L746	Regulatory protein NPR3; May act as a substrate-specific adapter of an E3 ubiquitin- protein ligase complex (CUL3-RBX1-BTB) which mediates the ubiquitination and subsequent proteasomal degradation of target proteins (By similarity). Involved in the regulation of basal defense responses against pathogens.
RAR1	9	AT5G51700	Q9SE33	Cysteine and histidine-rich domain-containing protein RAR1; Required specifically for plant innate immunity. Is essential for resistance conferred by multiple R genes recognizing different bacterial and oomycete pathogen isolates like avirulent P.syringae or H.parasitica (downy mildew). Contributes additively with SGT1B to RPP5- dependent resistance. Functions as positive regulator of RPS5 accumu…
EIN3	8	AT3G20770	O24606	Protein ETHYLENE INSENSITIVE 3; Probable transcription factor acting as a positive regulator in the ethylene response pathway. Is required for ethylene responsiveness in adult plant tissues. Binds a primary ethylene response element present in the ETHYLENE-RESPONSE-FACTOR1 promoter with consequence to activate the transcription of this gene.
WRKY40	8	AT1G80840	Q9SAH7	Probable WRKY transcription factor 40; Transcription factor (By similarity). Interacts specifically with the W box (5'-(T)TGAC[CT]-3'), a frequently occurring elicitor- responsive cis-acting element (By similarity).
CERK1	7	AT3G21630	A8R7E6	Chitin elicitor receptor kinase 1; Lysin motif (LysM) receptor kinase that functions as a cell surface receptor in chitin elicitor (chitooligosaccharides) signaling leading to innate immunity toward both biotic and abiotic stresses (e.g. tolerance to salinity, heavy-metal stresses, and Botrytis cinerea infection). Recognizes microbe-derived N-acetylglucosamine (NAG)- containing ligands. Involved …
FMO1	7	AT1G19250	Q9LMA1	Probable flavin-containing monooxygenase 1; Required for the establishment of systemic acquired resistance (SAR). Not involved in local defense mechanisms. Confers a salicylic acid-dependent (SA) resistance to virulent pathogens such as P.syringae pv tomato and H.parasitica.
BIR1	6	AT5G48380	Q9ASS4	Probably inactive leucine-rich repeat receptor-like protein kinase At5g48380.
SRFR1	5	AT4G37460	F4JS25	Suppressor of RPS4-RLD 1; Negative regulator of effector-triggered immunity associated with the EDS1 resistance pathway. May localize its interactors to a microsomal membrane. May therefore negatively regulate RPS4 and SNC1 translocation to the nucleus. Contributes to the regulation of RPS2 and RPS4 protein levels and negatively regulates SNC1 stability.
AHK4	4	AT2G01830	Q9C5U0	Histidine kinase 4; Cytokinins (CK) receptor related to bacterial two-component regulators. Binds also the synthetic urea-type cytokinin thiadiazuron, a potent defoliant and herbicide. Functions as a histidine kinase and transmits the stress signal to a downstream MAPK cascade. This protein undergoes an ATP-dependent autophosphorylation at a conserved histidine residue in the kinase core, and a p…
ALD1	4	AT2G13810	Q9ZQI7	Aminotransferase ALD1, chloroplastic; Aminotransferase involved in local and systemic acquired resistance (SAR) to the bacterial pathogen P.syringae. Required for salicylic acid (SA) and camalexin accumulation upon pathogen infection. Possesses aminotransferase activity in vitro and may generate amino- acid-derived defense signals in vivo. May be involved in ethylene- induced senescence signaling…
HSP70-1	3	AT5G02500	P22953	Heat shock 70 kDa protein 1; In cooperation with other chaperones, Hsp70s are key components that facilitate folding of de novo synthesized proteins, assist translocation of precursor proteins into organelles, and are responsible for degradation of damaged protein under stress conditions (Probable). Probably involved in defense response. Chaperone involved in protein targeting to chloroplasts. Ma…
HSP90-1	3	AT5G52640	P27323	Heat shock protein 90-1; Functions as a holding molecular chaperone (holdase) which stabilizes unfolding protein intermediates and rapidly releases them in an active form once stress has abated. Functions as a folding molecular chaperone (foldase) that assists the non-covalent folding of proteins in an ATP-dependent manner. Molecular chaperone involved in R gene-mediated disease resistance. Requi…
OSM34	3	AT4G11650	P50700	Osmotin-like protein OSM34; Belongs to the thaumatin family.
HSP90-2	3	AT5G56030	P55737	Heat shock protein 90-2; Molecular chaperone. Involved in RPM1-mediated resistance. Component of the RPM1/RAR1/SGT1 complex. May stabilize RPM1 and protect it from SGT1-mediated degradation. Associates with RAR1 which may function as co-chaperone. Possesses ATPase activity. In the absence of heat shock, negatively regulates heat-inducible genes by actively suppressing heat shock transcription fac…
LOX1	3	AT1G55020	Q06327	Linoleate 9S-lipoxygenase 1; 9S-lipoxygenase that can use linoleic acid or linolenic acid as substrates. Plant lipoxygenases may be involved in a number of diverse aspects of plant physiology including growth and development, pest resistance, and senescence or responses to wounding. Catalyzes the hydroperoxidation of lipids containing a cis,cis-1,4-pentadiene structure. Function as regulators of …
RIPK	3	AT2G05940	Q9ZUF4	Serine/threonine-protein kinase RIPK; Serine/threonine-protein kinase involved in disease resistance. During Pseudomonas syringae infection, and in response to the bacterial effectors AvrB and AvrRpm1, RIPK phosphorylates the host target RIN4, which subsequently activates RPM1-dependent effector- triggered immunity (ETI). Seems to act as negative regulator of plant basal defense responses and may…
WIN2	2	AT4G31750	Q8RXV3	Probable protein phosphatase 2C 59; Protein phosphatase that modulates defense response to pathogenic bacteria, conferring resistance and promoting salicylic acid (SA) accumulation; Belongs to the PP2C family.
BSK1	2	AT4G35230	Q944A7	Serine/threonine-protein kinase BSK1; Serine/threonine kinase that acts as positive regulator of brassinosteroid (BR) signaling downstream of the receptor kinase BRI1. Mediates signal transduction from BRI1 by functioning as substrate of BRI1. Functions as a positive regulator of plant immunity. May be involved in the regulation of pattern-triggered immunity (PTI) downstream of the flagellin rece…
AHK3	2	AT1G27320	Q9C5U1	Histidine kinase 3; Cytokinins (CK) receptor related to bacterial two-component regulators. Functions as a histidine kinase and transmits the stress signal to a downstream MAPK cascade. This protein undergoes an ATP- dependent autophosphorylation at a conserved histidine residue in the kinase core, and a phosphoryl group is then transferred to a conserved aspartate residue in the receiver domain.…
PBS1	2	AT5G13160	Q9FE20	Serine/threonine-protein kinase PBS1; Protein kinase required for plant defense mechanism mediated by the disease resistance (R) protein RPS5. In case of infection by Pseudomonas syringae, AvrPphB triggers RPS5-mediated defense mechanism via the cleavage of PBS1. Both kinase activity and cleavage by avrPphB are independently required to trigger the RPS5-mediated resistance. Contributes to PAMP-tr…
DMR6	2	AT5G24530	Q9FLV0	Protein DOWNY MILDEW RESISTANCE 6; Converts salicylic acid (SA) to 2,3-dihydroxybenzoic acid (2,3-DHBA) (By similarity). Suppressor of immunity. Regulates negatively defense associated genes expression (e.g. PR-1, PR-2, and PR-5). Negative regulator of defense against Hyaloperonospora arabidopsidis. (Microbial infection) Required for susceptibility to Pseudomonas syringae pv. tomato DC3000; Belon…
SIB1	2	AT3G56710	Q9LDH1	Sigma factor binding protein 1, chloroplastic; Contributes to plant defense. May regulate chloroplast metabolism upon infection with pathogens such as Pseudomonas syringae. Functions as activator of WRKY33 in plant defense against necrotrophic pathogens by stimulating the DNA-binding activity of WRKY33.
CAF1-9	2	AT3G44260	Q9LXM2	Probable CCR4-associated factor 1 homolog 9; Ubiquitous transcription factor required for a diverse set of processes. It is a component of the CCR4 complex involved in the control of gene expression (By similarity).
CALS12	2	AT4G03550	Q9ZT82	Callose synthase 12; Involved in sporophytic and gametophytic development. Required for normal leaf development. During pollen formation, required for the formation of the callose wall separating the tetraspores of the tetrad (interstitial wall), but not for the callose wall surrounding the pollen mother cells (peripheral wall). Functionally redudant to CALS11 (GSL1). May play a role later in pol…
TGA1	1	AT5G65210	Q39237	Transcription factor TGA1; Transcriptional activator that binds specifically to the DNA sequence 5'-TGACG-3'. Recognizes ocs elements like the as-1 motif of the cauliflower mosaic virus 35S promoter. Binding to the as-1-like cis elements mediate auxin- and salicylic acid-inducible transcription. May be involved in the induction of the systemic acquired resistance (SAR) via its interaction with NP…
PAO	1	AT3G44880	Q9FYC2	Pheophorbide a oxygenase, chloroplastic; Catalyzes the key reaction of chlorophyll catabolism, porphyrin macrocycle cleavage of pheophorbide a (pheide a) to a primary fluorescent catabolite (pFCC). Works in a two-step reaction with red chlorophyll catabolite reductase (RCCR). Creates the intermediate RCC through the opening of the porphyrin macrocycle by the introduction of one atom of molecular …

## Sheet: Sheet 2
Network of common and unique genes (Figure 6 B ). The rows with details of hub proteins are colored in green
Display name	Degree	TAIR ID	Canonical name	Description
PGIC	60	AT5G42740	P34795	Glucose-6-phosphate isomerase, cytosolic; Belongs to the GPI family.
T16L4.190	55	AT4G29680	Q9SU83	Alkaline-phosphatase-like family protein.
TKL-1	39	AT3G60750	Q8RWV0	Transketolase-1, chloroplastic; Catalyzes the reversible transfer of a two-carbon ketol group from fructose-6-phosphate or sedoheptulose-7-phosphate to glyceraldehyde-3-phosphate to yield xylulose-5-phosphate and erythrose- 4-phosphate or ribose-5-phosphate, respectively (By similarity). Could act as a stress sensor involved in adaptation process.
T22P22.110	36	AT5G11720	Q9LYF8	Glycosyl hydrolases family 31 protein; Belongs to the glycosyl hydrolase 31 family.
MLS	36	AT5G03860	Q9LZC3	Malate synthase; Does not seem to be essential for lipid utilization and gluconeogenesis in seedlings; Belongs to the malate synthase family.
TKL-2	36	AT2G45290	F4IW47	Transketolase-2, chloroplastic; Catalyzes the reversible transfer of a two-carbon ketol group from fructose-6-phosphate or sedoheptulose-7-phosphate to glyceraldehyde-3-phosphate to yield xylulose-5-phosphate and erythrose- 4-phosphate or ribose-5-phosphate, respectively (By similarity). Could act as a stress sensor involved in adaptation process; Belongs to the transketolase family.
SDP1	34	AT5G04040	Q9LZA6	Triacylglycerol lipase SDP1; Involved in the release of fatty acids from the oil body in germinating seedlings. Could hydrolyze triacylglycerols and diacylglycerols but not monoacylglycerols, phospholipids, galactolipids or cholesterol esters.
GGAT2	34	AT1G70580	Q9S7E9	Glutamate--glyoxylate aminotransferase 2; Catalyzes the Glu:glyoxylate aminotransferase (GGT), Ala:glyoxylate aminotransferase (AGT), Ala:2-oxoglutarate aminotransferase (AKT) and Glu:pyruvate aminotransferase (GPT) reactions in peroxisomes; Belongs to the class-I pyridoxal-phosphate-dependent aminotransferase family. Alanine aminotransferase subfamily.
PGMP	34	AT5G51820	Q9SCY0	Phosphoglucomutase, chloroplastic; This enzyme participates in both the breakdown and synthesis of glucose; Belongs to the phosphohexose mutase family.
CSY4	32	AT2G44350	P20115	Citrate synthase 4, mitochondrial; Belongs to the citrate synthase family.
PGM3	31	AT1G23190	O49299	Probable phosphoglucomutase, cytoplasmic 1; This enzyme participates in both the breakdown and synthesis of glucose; Belongs to the phosphohexose mutase family.
TRA2	29	AT5G13420	Q9LYR4	Aldolase-type TIM barrel family protein.
PGM2	28	AT1G70730	Q9SGC1	Probable phosphoglucomutase, cytoplasmic 2; This enzyme participates in both the breakdown and synthesis of glucose.
T28K15.4	28	AT1G12230	F4IC59	Aldolase superfamily protein.
HXK3	27	AT1G47840	Q9FZG4	Hexokinase-like 1 protein; Fructose and glucose phosphorylating enzyme. Belongs to the hexokinase family.
CSY3	27	AT2G42790	Q9SJH7	Citrate synthase 3, peroxisomal; Peroxisomal citrate synthase required for the fatty acid respiration in seedlings, citrate being exported from peroxisomes into mitochondria during respiration of triacylglycerol (TAG). Indeed, complete respiration requires the transfer of carbon in the form of citrate from the peroxisome to the mitochondria.
CSY2	27	AT3G58750	Q9LXS6	Citrate synthase 2, peroxisomal; Peroxisomal citrate synthase required for the fatty acid respiration in seedlings, citrate being exported from peroxisomes into mitochondria during respiration of triacylglycerol (TAG). Indeed, complete respiration requires the transfer of carbon in the form of citrate from the peroxisome to the mitochondria.
SUS3	27	AT4G02280	Q9M111	Sucrose synthase 3; Sucrose-cleaving enzyme that provides UDP-glucose and fructose for various metabolic pathways. Modulates metabolic homeostasis and direct carbon towards starch synthesis in developing seeds.
HKL1	26	AT1G50460	Q9LPS1	Hexokinase-3; Fructose and glucose phosphorylating enzyme (By similarity). May be involved in the phosphorylation of glucose during the export from mitochondrion to cytosol (By similarity).
HXK2	26	AT2G19860	P93834	Hexokinase-2; Fructose and glucose phosphorylating enzyme. May be involved in the phosphorylation of glucose during the export from mitochondrion to cytosol. Acts as sugar sensor which may regulate sugar-dependent gene repression or activation. Mediates the effects of sugar on plant growth and development independently of its catalytic activity or the sugar metabolism. May regulate the execution …
ALDH11A3	26	AT2G24270	Q1WIQ6	NADP-dependent glyceraldehyde-3-phosphate dehydrogenase; Important as a means of generating NADPH for biosynthetic reactions; Belongs to the aldehyde dehydrogenase family.
PCKA	25	AT4G37870	Q9T074	Phosphoenolpyruvate carboxykinase (ATP).
GBSS1	25	AT1G32900	Q9MAQ0	Granule-bound starch synthase 1, chloroplastic/amyloplastic; Required for the synthesis of amylose. Destroyed as it is released from the starch granules during the night. The circadian expression is controlled by CCA1 and LHY transcription factors.
SUS5	25	AT5G37180	F4K5W8	Sucrose synthase 5; Sucrose-cleaving enzyme that provides UDP-glucose and fructose for various metabolic pathways. Functions in callose synthesis at the site of phloem sieve elements.
SUS4	25	AT3G43190	Q9LXL5	Sucrose synthase 4; Sucrose-cleaving enzyme that provides UDP-glucose and fructose for various metabolic pathways; Belongs to the glycosyltransferase 1 family. Plant sucrose synthase subfamily.
SUS6	25	AT1G73370	Q9FX32	Sucrose synthase 6; Sucrose-cleaving enzyme that provides UDP-glucose and fructose for various metabolic pathways. Functions in callose synthesis at the site of phloem sieve elements.
PPDK	24	AT4G15530	O23404	Pyruvate, phosphate dikinase 1, chloroplastic; Formation of phosphoenolpyruvate. May be involved in regulating the flux of carbon into starch and fatty acids of seeds and in the remobilization of nitrogen reserves in senescing leaves.
PGK3	23	AT1G79550	Q9SAJ4	Phosphoglycerate kinase 3, cytosolic; Belongs to the phosphoglycerate kinase family.
MDHNP_ARATH	23	AT5G58330	Q8H1E2	Malate dehydrogenase [NADP], chloroplastic; The chloroplastic, NADP-dependent form is essential for the photosynthesis C4 cycle, which allows plants to circumvent the problem of photorespiration. In C4 plants, NADP-MDH activity acts to convert oxaloacetate to malate in chloroplasts of mesophyll cells for transport to the bundle sheath cells (Probable). Plays an essential role in the regulation of…
ENO1	23	AT1G74030	Q9C9C4	Enolase 1, chloroplastic.
DPE1	23	AT5G64860	Q9LV91	4-alpha-glucanotransferase DPE1, chloroplastic/amyloplastic; Chloroplastic alpha-glucanotransferase involved in maltotriose metabolism. Probably uses maltotriose as substrate to transfer a maltosyl unit from one molecule to another, resulting in glucose and maltopentaose. The latter can then be further metabolized to maltose and maltotriose by beta-amylase. Required for normal starch degradation …
DPE2	23	AT2G40840	Q8RXD9	4-alpha-glucanotransferase DPE2; Cytosolic alpha-glucanotransferase essential for the cytosolic metabolism of maltose, an intermediate on the pathway by which starch is converted to sucrose in leaves at night. Metabolizes maltose exported from the chloroplast and is specific for beta-maltose. May play a role in freezing tolerance. Temperature drop induces inactivation of DPE2 that leads to rapid …
ENO2	22	AT2G36530	P25696	Bifunctional enolase 2/transcriptional activator; Multifunctional enzyme that acts as an enolase involved in the metabolism and as a positive regulator of cold-responsive gene transcription. Binds to the cis-element the gene promoter of STZ/ZAT10, a zinc finger transcriptional repressor.
UGP1	22	AT5G17310	P57751	UTP--glucose-1-phosphate uridylyltransferase 1; Converts glucose 1-phosphate to UDP-glucose, which is the major glycosyl donor for polysaccharides. Acts redundantly with UGP2 and is essential for the synthesis of sucrose, starch and cell wall, and callose deposition. Involved in the regulation of the programmed cell death (PCD) induced by the fungal toxin fumonisin B1 (FB1).
UGP2	22	AT3G03250	Q9M9P3	UTP--glucose-1-phosphate uridylyltransferase 2; Converts glucose 1-phosphate to UDP-glucose, which is the major glycosyl donor for polysaccharides. Acts redundantly with UGP1 and is essential for the synthesis of sucrose, starch and cell wall, and callose deposition; Belongs to the UDPGP type 1 family.
NAD-ME1	21	AT2G13560	Q9SIU0	NAD-dependent malic enzyme 1, mitochondrial; Involved in the regulation of sugars and amino acids metabolisms during the night period.
PPC3	20	AT3G14940	Q84VW9	Phosphoenolpyruvate carboxylase 3; Through the carboxylation of phosphoenolpyruvate (PEP) it forms oxaloacetate, a four-carbon dicarboxylic acid source for the tricarboxylic acid cycle.
AGT1	20	AT2G13360	Q56YA5	Serine--glyoxylate aminotransferase; Photorespiratory enzyme that catalyzes transamination reactions with multiple substrates, including asparagine. Function exclusively as a catabolic enzyme in Asn metabolism. Belongs to the class-V pyridoxal-phosphate-dependent aminotransferase family.
PPC1	19	AT1G53310	Q9MAH0	Phosphoenolpyruvate carboxylase 1; Through the carboxylation of phosphoenolpyruvate (PEP) it forms oxaloacetate, a four-carbon dicarboxylic acid source for the tricarboxylic acid cycle. Contributes probably to the adaptation to inorganic phosphate (Pi) deprivation; Belongs to the PEPCase type 1 family.
APS1	19	AT5G48300	P55228	Glucose-1-phosphate adenylyltransferase small subunit, chloroplastic; This protein plays a role in synthesis of starch. It catalyzes the synthesis of the activated glycosyl donor, ADP-glucose from Glc-1-P and ATP.
MDH1	18	AT1G04410	P93819	Malate dehydrogenase 1, cytoplasmic; Catalyzes a reversible NAD-dependent dehydrogenase reaction involved in central metabolism and redox homeostasis between organelle compartments.
ADG2	18	AT5G19220	P55229	Glucose-1-phosphate adenylyltransferase large subunit 1, chloroplastic; This protein plays a role in synthesis of starch. It catalyzes the synthesis of the activated glycosyl donor, ADP-glucose from Glc-1-P and ATP.
APL3	18	AT4G39210	P55231	Glucose-1-phosphate adenylyltransferase large subunit 3, chloroplastic; This protein plays a role in synthesis of starch. It catalyzes the synthesis of the activated glycosyl donor, ADP-glucose from Glc-1-P and ATP.
APL2	18	AT1G27680	P55230	Glucose-1-phosphate adenylyltransferase large subunit 2, chloroplastic; This protein plays a role in synthesis of starch. It catalyzes the synthesis of the activated glycosyl donor, ADP-glucose from Glc-1-P and ATP.
LPD2-2	17	AT3G17240	Q9M5K2	Dihydrolipoyl dehydrogenase 2, mitochondrial; Lipoamide dehydrogenase is a component of the glycine decarboxylase (GDC) or glycine cleavage system as well as of the alpha- ketoacid dehydrogenase complexes. LPD1 is probably the protein most often associated with the glycine decarboxylase complex while LPD2 is probably incorporated into alpha-ketoacid dehydrogenase complexes. Belongs to the class-I…
PMI1-2	17	AT3G02570	Q9M884	Mannose-6-phosphate isomerase 1; Involved in the synthesis of the GDP-mannose and dolichol- phosphate-mannose required for a number of critical mannosyl transfer reactions. Involved in the ascorbic acid (AsA) biosynthesis. Required during the endosperm development.
PHS2	17	AT3G46970	Q9SD76	Alpha-glucan phosphorylase 2, cytosolic; Phosphorylase is an important allosteric enzyme in carbohydrate metabolism. Enzymes from different sources differ in their regulatory mechanisms and in their natural substrates. However, all known phosphorylases share catalytic and structural properties (By similarity).
CYFBP	17	AT1G43670	Q9MA79	Fructose-1,6-bisphosphatase, cytosolic; Catalyzes the first irreversible reaction from fructose-1,6- bisphosphate to fructose-6-phosphate and inorganic phosphate and plays an important regulatory role in sucrose biosynthesis and metabolism (Probable). Its activity is essential to regulate starch levels. Functions in fructose-mediated signaling independently of its catalytic activity in sugar meta…
FBA1	16	AT2G21330	Q9SJU4	Fructose-bisphosphate aldolase 1, chloroplastic; Plays a key role in glycolysis and gluconeogenesis. Belongs to the class I fructose-bisphosphate aldolase family.
FBA2	16	AT4G38970	Q944G9	Fructose-bisphosphate aldolase 2, chloroplastic; Plays a key role in glycolysis and gluconeogenesis. Belongs to the class I fructose-bisphosphate aldolase family.
FBA6	16	AT2G36460	Q9SJQ9	Fructose-bisphosphate aldolase 6, cytosolic; Fructose-bisphosphate aldolase that plays a key role in glycolysis and gluconeogenesis. Associates with GAPC1 to the outer mitochondrial membrane, in a redox-dependent manner, leading to binding and bundling of actin. Actin binding and bundling occurs under oxidizing conditions and is reversible under reducing conditions. May be part of a redox-depende…
ALAAT2	16	AT1G72330	Q9LDV4	Alanine aminotransferase 2, mitochondrial; Belongs to the class-I pyridoxal-phosphate-dependent aminotransferase family. Alanine aminotransferase subfamily.
PMDH1	16	AT2G22780	O82399	Malate dehydrogenase 1, peroxisomal; Catalyzes a reversible NAD-dependent dehydrogenase reaction involved in central metabolism and redox homeostasis between organelle compartments (Probable). Peroxisomal NAD-dependent malate dehydrogenase involved in fatty acid beta-oxidation. Reoxidizes NADH from the beta- oxidation and provides NAD for the conversion of fatty acyl-CoA to acetyl-CoA. Does not p…
MDH	16	AT3G47520	Q9SN86	Malate dehydrogenase, chloroplastic; Catalyzes a reversible NAD-dependent dehydrogenase reaction involved in central metabolism and redox homeostasis between organelle compartments (Probable). Plays a key role in the metabolism of dark chloroplasts and non-green plastids. Essential for embryo viability. Plays an essential role in heterotrophic metabolism in embryos, and autotrophic metabolism in …
MIO24.3	16	AT5G51830	Q9FLH8	Probable fructokinase-7; May play an important role in maintaining the flux of carbon towards starch formation.
F28G11.11	16	AT1G66430	Q9C524	Probable fructokinase-6, chloroplastic; May play an important role in maintaining the flux of carbon towards starch formation; Belongs to the carbohydrate kinase PfkB family.
PHS1-3	16	AT3G29320	Q9LIB2	Alpha-glucan phosphorylase 1; Phosphorylase is an important allosteric enzyme in carbohydrate metabolism. Enzymes from different sources differ in their regulatory mechanisms and in their natural substrates. However, all known phosphorylases share catalytic and structural properties (By similarity). May be not required for the degradation of starch, but the phosphorolysis of starch may play an im…
CFBP1	16	AT3G54050	P25851	Fructose-1,6-bisphosphatase 1, chloroplastic; Catalyzes the irreversible reaction from fructose-1,6- bisphosphate to fructose-6-phosphate and inorganic phosphate, to regenerate the primary CO(2) acceptor molecule, ribulose-1,5- bisphosphate (Probable). Involved in the regulation of photosynthetic electron flow and sucrose synthesis. Its activity is critical for normal plant development and import…
PPC2	15	AT2G42600	Q5GM68	Phosphoenolpyruvate carboxylase 2; Through the carboxylation of phosphoenolpyruvate (PEP) it forms oxaloacetate, a four-carbon dicarboxylic acid source for the tricarboxylic acid cycle.
AAPT1	15	AT1G13560	O82567	Choline/ethanolaminephosphotransferase 1; Catalyzes both phosphatidylcholine and phosphatidylethanolamine biosynthesis from CDP-choline and CDP- ethanolamine, respectively. Has a higher cholinephosphotransferase activity than ethanolaminephosphotransferase activity. Belongs to the CDP-alcohol phosphatidyltransferase class-I family.
LCAT3	15	AT3G03310	Q93V61	Phospholipase A(1) LCAT3; Hydrolyzes the sn-1 acylester bond of phospholipids. Phosphatidylcholine, phosphatidylethanolamine and phosphatidic acid can be used as substrates. Weak activity with lysophosphatidylcholine and no activity with tripalmitoylglycerol and cholesteryl oleate. Seems to have a preference for unsaturated fatty acids at the sn-1 position.
LCAT4	15	AT4G19860	Q71N54	Lecithin-cholesterol acyltransferase-like 4; Belongs to the AB hydrolase superfamily. Lipase family.
ACLA-1	15	AT1G10670	Q9SGY2	ATP-citrate synthase alpha chain protein 1; ATP citrate-lyase is the primary enzyme responsible for the synthesis of cytosolic acetyl-CoA, used for the elongation of fatty acids and biosynthesis of isoprenoids, flavonoids and malonated derivatives. May supply substrate to the cytosolic acetyl-CoA carboxylase, which generates the malonyl-CoA used for the synthesis of a multitude of compounds, incl…
ACLA-3	15	AT1G09430	O80526	ATP-citrate synthase alpha chain protein 3; ATP citrate-lyase is the primary enzyme responsible for the synthesis of cytosolic acetyl-CoA, used for the elongation of fatty acids and biosynthesis of isoprenoids, flavonoids and malonated derivatives. May supply substrate to the cytosolic acetyl-CoA carboxylase, which generates the malonyl-CoA used for the synthesis of a multitude of compounds, incl…
LTA2	15	AT3G25860	Q9SQI8	Pyruvate dehydrogenase E2 component (dihydrolipoamide acetyltransferase); The pyruvate dehydrogenase complex catalyzes the overall conversion of pyruvate to acetyl-CoA and CO(2). It contains multiple copies of three enzymatic components: pyruvate dehydrogenase (E1), dihydrolipoamide acetyltransferase (E2) and lipoamide dehydrogenase (E3) (By similarity).
MDH2	15	AT5G43330	P57106	Malate dehydrogenase 2, cytoplasmic; Catalyzes a reversible NAD-dependent dehydrogenase reaction involved in central metabolism and redox homeostasis between organelle compartments.
PDH-E1_ALPHA	15	AT1G01090	O24457	Pyruvate dehydrogenase E1 component subunit alpha-3, chloroplastic; The pyruvate dehydrogenase complex catalyzes the overall conversion of pyruvate to acetyl-CoA and CO(2). It contains multiple copies of three enzymatic components: pyruvate dehydrogenase (E1), dihydrolipoamide acetyltransferase (E2) and lipoamide dehydrogenase (E3) (By similarity).
MDC16.5	15	AT3G13930	Q8RWN9	Pyruvate dehydrogenase E2 component (dihydrolipoamide acetyltransferase); The pyruvate dehydrogenase complex catalyzes the overall conversion of pyruvate to acetyl-CoA and CO(2). It contains multiple copies of three enzymatic components: pyruvate dehydrogenase (E1), dihydrolipoamide acetyltransferase (E2) and lipoamide dehydrogenase (E3).
F20D21.4	15	AT1G54220	Q5M729	Pyruvate dehydrogenase E2 component (dihydrolipoamide acetyltransferase); The pyruvate dehydrogenase complex catalyzes the overall conversion of pyruvate to acetyl-CoA and CO(2). It contains multiple copies of three enzymatic components: pyruvate dehydrogenase (E1), dihydrolipoamide acetyltransferase (E2) and lipoamide dehydrogenase (E3).
LTA3	15	AT3G52200	Q0WQF7	Pyruvate dehydrogenase E2 component (dihydrolipoamide acetyltransferase); The pyruvate dehydrogenase complex catalyzes the overall conversion of pyruvate to acetyl-CoA and CO(2). It contains multiple copies of three enzymatic components: pyruvate dehydrogenase (E1), dihydrolipoamide acetyltransferase (E2) and lipoamide dehydrogenase (E3).
E1-BETA-2	15	AT2G34590	O64688	Pyruvate dehydrogenase E1 component subunit beta-3, chloroplastic; The pyruvate dehydrogenase complex catalyzes the overall conversion of pyruvate to acetyl-CoA and CO(2). It contains multiple copies of three enzymatic components: pyruvate dehydrogenase (E1), dihydrolipoamide acetyltransferase (E2) and lipoamide dehydrogenase (E3) (By similarity).
GLDP2	15	AT2G26080	O80988	Glycine dehydrogenase (decarboxylating) 2, mitochondrial; The glycine decarboxylase (GDC) or glycine cleavage system catalyzes the degradation of glycine. The P protein binds the alpha- amino group of glycine through its pyridoxal phosphate cofactor; CO(2) is released and the remaining methylamine moiety is then transferred to the lipoamide cofactor of the H protein (By similarity).
GLDP1	15	AT4G33010	Q94B78	Glycine dehydrogenase (decarboxylating) 1, mitochondrial; The glycine decarboxylase (GDC) or glycine cleavage system catalyzes the degradation of glycine. The P protein binds the alpha- amino group of glycine through its pyridoxal phosphate cofactor; CO(2) is released and the remaining methylamine moiety is then transferred to the lipoamide cofactor of the H protein (By similarity).
PDH2	15	AT5G50850	Q38799	Pyruvate dehydrogenase E1 component subunit beta-1, mitochondrial; The pyruvate dehydrogenase complex catalyzes the overall conversion of pyruvate to acetyl-CoA and CO(2). It contains multiple copies of three enzymatic components: pyruvate dehydrogenase (E1), dihydrolipoamide acetyltransferase (E2) and lipoamide dehydrogenase (E3).
F24G24.60	15	AT4G10260	O82616	Probable fructokinase-5; May play an important role in maintaining the flux of carbon towards starch formation.
T16L24.30	15	AT3G59480	Q9M1B9	Probable fructokinase-4; May play an important role in maintaining the flux of carbon towards starch formation.
ASP2	15	AT5G19550	P46645	Aspartate aminotransferase, cytoplasmic isozyme 1; Important for the metabolism of amino acids and Krebs-cycle related organic acids. Involved in plant nitrogen metabolism of Asp and Asp-derived amino acids and in the synthesis of Asp/Asn for seed storage. May be involved in the assessment of the pyridoxal phosphate levels in the cell.
ASP3	15	AT5G11520	P46644	Aspartate aminotransferase 3, chloroplastic; Amino acid aminotransferase important for the metabolism of amino acids and Krebs-cycle related organic acids. No activity with D- Asp or D-Ala as amino donors. In plants, it is involved in nitrogen metabolism and in aspects of carbon and energy metabolism. Belongs to the class-I pyridoxal-phosphate-dependent aminotransferase family.
PPC4	14	AT1G68750	Q8GVE8	Phosphoenolpyruvate carboxylase 4; Through the carboxylation of phosphoenolpyruvate (PEP) it forms oxaloacetate, a four-carbon dicarboxylic acid source for the tricarboxylic acid cycle; Belongs to the PEPCase type 1 family.
ACLB-2	14	AT5G49460	Q9FGX1	ATP-citrate synthase beta chain protein 2; ATP citrate-lyase is the primary enzyme responsible for the synthesis of cytosolic acetyl-CoA, used for the elongation of fatty acids and biosynthesis of isoprenoids, flavonoids and malonated derivatives. May supply substrate to the cytosolic acetyl-CoA carboxylase, which generates the malonyl-CoA used for the synthesis of a multitude of compounds, inclu…
MPA24.10	14	AT5G65750	Q9FLH2	Putative 2-oxoglutarate dehydrogenase E1 component.
EMB3003	14	AT1G34430	Q9C8P0	Pyruvate dehydrogenase E2 component (dihydrolipoamide acetyltransferase); The pyruvate dehydrogenase complex catalyzes the overall conversion of pyruvate to acetyl-CoA and CO(2). It contains multiple copies of three enzymatic components: pyruvate dehydrogenase (E1), dihydrolipoamide acetyltransferase (E2) and lipoamide dehydrogenase (E3) (By similarity).
MMDH2	14	AT3G15020	Q9LKA3	Malate dehydrogenase 2, mitochondrial; Catalyzes a reversible NAD-dependent dehydrogenase reaction involved in central metabolism and redox homeostasis between organelle compartments (Probable). Required for carbon dioxide and energy partitioning in leaves. May limit photorespiration during the dark phase. Can convert 2-ketoglutarate to L-2-hydroxyglutarate in vitro. Belongs to the LDH/MDH superf…
PMDH2	14	AT5G09660	Q9ZP05	Malate dehydrogenase 2, peroxisomal; Catalyzes a reversible NAD-dependent dehydrogenase reaction involved in central metabolism and redox homeostasis between organelle compartments (Probable). Peroxisomal NAD-dependent malate dehydrogenase involved in fatty acid beta-oxidation. Reoxidizes NADH from the beta- oxidation and provides NAD for the conversion of fatty acyl-CoA to acetyl-CoA. Does not p…
AACT1	14	AT5G47720	Q9FIK7	Probable acetyl-CoA acetyltransferase, cytosolic 2; Belongs to the thiolase-like superfamily. Thiolase family.
AMY3	14	AT1G69830	Q94A41	Alpha-amylase 3, chloroplastic; Possesses endoamylolytic activity in vitro, but seems not required for breakdown of transitory starch in leaves. May be involved in the determination of the final structure of glucans by shortening long linear phospho-oligosaccharides in the chloroplast stroma. Can act on both soluble and insoluble glucan substrates to release small linear and branched malto-oligos…
GDH2-2	14	AT5G07440	Q38946	Glutamate dehydrogenase 2; Belongs to the Glu/Leu/Phe/Val dehydrogenases family.
MAH20.13	14	AT5G08570	Q9FNN1	Pyruvate kinase; Belongs to the pyruvate kinase family.
ACS	14	AT5G36880	B9DGD6	Acetyl-coenzyme A synthetase, chloroplastic/glyoxysomal; Catalyzes the production of acetyl-CoA, an activated form of acetate that can be used for lipid synthesis or for energy generation. May play a limited role in the biosynthesis of lipids. Belongs to the ATP-dependent AMP-binding enzyme family.
GAPC2	14	AT1G13440	Q9FX54	Glyceraldehyde-3-phosphate dehydrogenase GAPC2, cytosolic; Key enzyme in glycolysis that catalyzes the first step of the pathway by converting D-glyceraldehyde 3-phosphate (G3P) into 3- phospho-D-glyceroyl phosphate. Essential for the maintenance of cellular ATP levels and carbohydrate metabolism (By similarity). Binds DNA in vitro.
GAPC1	14	AT3G04120	P25858	Glyceraldehyde-3-phosphate dehydrogenase GAPC1, cytosolic; Key enzyme in glycolysis that catalyzes the first step of the pathway by converting D-glyceraldehyde 3-phosphate (G3P) into 3- phospho-D-glyceroyl phosphate. Essential for the maintenance of cellular ATP levels and carbohydrate metabolism. Required for full fertility. Involved in response to oxidative stress by mediating plant responses t…
FBA3	14	AT2G01140	Q9ZU52	Fructose-bisphosphate aldolase 3, chloroplastic; Plays a key role in glycolysis and gluconeogenesis.
AMY1	13	AT4G25000	Q8VZ56	Alpha-amylase 1; Possesses alpha-amylase activity in vitro, but seems not required for breakdown of transitory starch in leaves.
AAE7	13	AT3G16910	Q8VZF1	Acetate/butyrate--CoA ligase AAE7, peroxisomal; Peroxisomal acetate/butyrate--CoA ligase that is probably involved in the activation of exogenous acetate for entry into the glyoxylate cycle. May play a role to prevent carbon loss from peroxisomes during lipid mobilization. In vitro, is active with both acetate and butyrate. Belongs to the ATP-dependent AMP-binding enzyme family.
SPS1-2	13	AT5G20280	Q94BT0	Sucrose-phosphate synthase 1; Plays a major role in photosynthetic sucrose synthesis by catalyzing the rate-limiting step of sucrose biosynthesis from UDP- glucose and fructose- 6-phosphate. Involved in the regulation of carbon partitioning in the leaves of plants. May regulate the synthesis of sucrose and therefore play a major role as a limiting factor in the export of photoassimilates out of t…
GAPCP2	13	AT1G16300	Q5E924	Glyceraldehyde-3-phosphate dehydrogenase GAPCP2, chloroplastic; Involved in plastidial glycolytic pathway and plays a specific role in glycolytic energy production in non-green plastids and chloroplasts. Essential for breakdown of starch to form sucrose for export to non-photosynthetic tissues, and to generate primary metabolites for anabolic pathways such as fatty acid and amino acid synthesis. …
E1_ALPHA	12	AT1G59900	P52901	Pyruvate dehydrogenase E1 component subunit alpha-1, mitochondrial; The pyruvate dehydrogenase complex catalyzes the overall conversion of pyruvate to acetyl-CoA and CO(2). It contains multiple copies of three enzymatic components: pyruvate dehydrogenase (E1), dihydrolipoamide acetyltransferase (E2) and lipoamide dehydrogenase (E3).
F25P17.12	12	AT2G24580	Q9SJA7	Probable sarcosine oxidase; Belongs to the MSOX/MTOX family.
THA1	12	AT1G08630	Q8RXU4	Probable low-specificity L-threonine aldolase 1; Threonine aldolase involved in threonine degradation to glycine. May play a role in the removal of L-allo-threonine.
CWINV4	12	AT2G36190	Q8W413	Beta-fructofuranosidase, insoluble isoenzyme CWINV4.
CWINV1	12	AT3G13790	Q43866	Beta-fructofuranosidase, insoluble isoenzyme CWINV1; Beta-fructofuranosidase that can use sucrose and 1-kestose, and, to a lower extent, neokestose and levan, as substrates, but not inuline; Belongs to the glycosyl hydrolase 32 family.
BFRUCT4	12	AT1G12240	Q39041	Acid beta-fructofuranosidase 4, vacuolar; Possible role in the continued mobilization of sucrose to sink organs. Regulates root elongation.
BFRUCT3	12	AT1G62660	Q43348	Acid beta-fructofuranosidase 3, vacuolar; Possible role in the continued mobilization of sucrose to sink organs.
AMY2	12	AT1G76130	Q8LFG1	Probable alpha-amylase 2; Probable alpha-amylase that does not seem to be required for breakdown of transitory starch in leaves.
MCD7.8	12	AT5G56350	Q9FM97	Pyruvate kinase; Belongs to the pyruvate kinase family.
PKP3	12	AT1G32440	Q93Z53	Plastidial pyruvate kinase 3, chloroplastic; Required for plastidial pyruvate kinase activity.
PKP1	12	AT3G22960	Q9LIK0	Plastidial pyruvate kinase 1, chloroplastic; Required for plastidial pyruvate kinase activity. Involved in seed oil accumulation, embryo development and seed storage compounds mobilization upon germination.
PRK	11	AT1G32060	P25697	Phosphoribulokinase, chloroplastic; Belongs to the phosphoribulokinase family.
PDAT1	11	AT5G13640	Q9FNA9	Phospholipid:diacylglycerol acyltransferase 1; Triacylglycerol formation by an acyl-CoA independent pathway. The enzyme preferentially transfers acyl groups from the sn-2 position of a phospholipid to diacylglycerol, thus forming an sn-1- lysophospholipid. Involved in epoxy and hydroxy fatty acid accumulation in seeds. Has complementary functions with DAG1 that are essential for triacylglycerol s…
AO	11	AT5G14760	Q94AY1	L-aspartate oxidase, chloroplastic; Catalyzes the oxidation of L-aspartate to iminoaspartate. Can complement nadB-deficient E.coli mutant. Plays a role in stomatal immunity; Belongs to the FAD-dependent oxidoreductase 2 family. NadB subfamily.
SPS4	11	AT4G10120	F4JLK2	Probable sucrose-phosphate synthase 4; Plays a role in photosynthetic sucrose synthesis by catalyzing the rate-limiting step of sucrose biosynthesis from UDP- glucose and fructose- 6-phosphate. Involved in the regulation of carbon partitioning in the leaves of plants. May regulate the synthesis of sucrose and therefore play a major role as a limiting factor in the export of photoassimilates out o…
GSH3	11	AT3G03910	Q9S7A0	Probable glutamate dehydrogenase 3; Belongs to the Glu/Leu/Phe/Val dehydrogenases family.
Q94KE3_ARATH	11	AT3G52990	Q94KE3	Pyruvate kinase; Belongs to the pyruvate kinase family.
ASP1	11	AT2G30970	P46643	Aspartate aminotransferase, mitochondrial; Amino acid aminotransferase important for the metabolism of amino acids and Krebs-cycle related organic acids. No activity with D- Asp or D-Ala as amino donors. In plants, it is involved in nitrogen metabolism and in aspects of carbon and energy metabolism.
GFAT	11	AT3G24090	Q9LIP9	Putative glucosamine-fructose-6-phosphate aminotransferase.
SQD2	11	AT5G01220	Q8S4F6	Sulfoquinovosyl transferase SQD2; Catalyzes the transfer of the sulfoquinovose moiety from UDP- sulfoquinovose to diacylglycerol during sulfolipid biosynthesis. Sulfolipid contributes to maintaining a negatively charged lipid-water interface, a requirement for proper function of photosynthetic membranes. Sulfolipid may also function as a substitute of anionic phospholipids under phosphate-limited…
SBPASE	11	AT3G55800	P46283	Sedoheptulose-1,7-bisphosphatase, chloroplastic; Belongs to the FBPase class 1 family.
GDCST	10	AT1G11860	O65396	Aminomethyltransferase, mitochondrial; The glycine decarboxylase (GDC) or glycine cleavage system catalyzes the degradation of glycine; Belongs to the GcvT family.
SPS3-2	10	AT1G04920	Q8RY24	Probable sucrose-phosphate synthase 3; Plays a role in photosynthetic sucrose synthesis by catalyzing the rate-limiting step of sucrose biosynthesis from UDP- glucose and fructose- 6-phosphate. Involved in the regulation of carbon partitioning in the leaves of plants. May regulate the synthesis of sucrose and therefore play a major role as a limiting factor in the export of photoassimilates out o…
FBA5	9	AT4G26530	O65581	Fructose-bisphosphate aldolase 5, cytosolic; Fructose-bisphosphate aldolase that plays a key role in glycolysis and gluconeogenesis.
MCO15.2	9	AT5G55070	Q9FLQ4	2-oxoglutarate dehydrogenase E2 component (dihydrolipoamide succinyltransferase); The 2-oxoglutarate dehydrogenase complex catalyzes the overall conversion of 2-oxoglutarate to succinyl-CoA and CO(2). It contains multiple copies of three enzymatic components: 2-oxoglutarate dehydrogenase (E1), dihydrolipoamide succinyltransferase (E2) and lipoamide dehydrogenase (E3) (By similarity).
GAPB	9	AT1G42970	P25857	Glyceraldehyde-3-phosphate dehydrogenase GAPB, chloroplastic; Involved in the photosynthetic reductive pentose phosphate pathway (Calvin-Benson cycle). Catalyzes the reduction of 1,3- diphosphoglycerate by NADPH (By similarity); Belongs to the glyceraldehyde-3-phosphate dehydrogenase family.
HPR	9	AT1G68010	Q9C9W5	Glycerate dehydrogenase HPR, peroxisomal; Catalyzes the NADH-dependent reduction of hydroxypyruvate into glycerate in the photorespiratory core cycle. Mediates fatty acid beta-oxidation in germinating seeds when malate dehydrogenase is absent.
AGAL3	9	AT3G56310	Q8VXZ7	Alpha-galactosidase 3; May regulate leaf (and possibly other organ) development by functioning in cell wall loosening and cell wall expansion. Belongs to the glycosyl hydrolase 27 family.
AGAL1	9	AT5G08380	Q9FT97	Alpha-galactosidase 1; May regulate leaf (and possibly other organ) development by functioning in cell wall loosening and cell wall expansion. Belongs to the glycosyl hydrolase 27 family.
AGAL2	9	AT5G08370	Q8RX86	Alpha-galactosidase 2; May regulate leaf (and possibly other organ) development by functioning in cell wall loosening and cell wall expansion.
ASP5	9	AT4G31990	P46248	Aspartate aminotransferase, chloroplastic; Amino acid aminotransferase important for the metabolism of amino acids and Krebs-cycle related organic acids. No activity with D- Asp or D-Ala as amino donors. In plants, it is involved in nitrogen metabolism and in aspects of carbon and energy metabolism. Belongs to the class-I pyridoxal-phosphate-dependent aminotransferase family.
IPGAM2	9	AT3G08590	Q9M9K1	Probable 2,3-bisphosphoglycerate-independent phosphoglycerate mutase 2; Catalyzes the interconversion of 2-phosphoglycerate and 3- phosphoglycerate; Belongs to the BPG-independent phosphoglycerate mutase family.
PFK2	9	AT5G47810	Q9FIK0	ATP-dependent 6-phosphofructokinase 2; Catalyzes the phosphorylation of D-fructose 6-phosphate to fructose 1,6-bisphosphate by ATP, the first committing step of glycolysis; Belongs to the phosphofructokinase type A (PFKA) family. PPi-dependent PFK group II subfamily. Atypical ATP-dependent clade 'X' sub-subfamily.
PFK4	9	AT5G61580	Q9FKG3	ATP-dependent 6-phosphofructokinase 4, chloroplastic; Catalyzes the phosphorylation of D-fructose 6-phosphate to fructose 1,6-bisphosphate by ATP, the first committing step of glycolysis.
PFK5	9	AT2G22480	Q8VYN6	ATP-dependent 6-phosphofructokinase 5, chloroplastic; Catalyzes the phosphorylation of D-fructose 6-phosphate to fructose 1,6-bisphosphate by ATP, the first committing step of glycolysis; Belongs to the phosphofructokinase type A (PFKA) family. PPi-dependent PFK group II subfamily. Atypical ATP-dependent clade 'X' sub-subfamily.
PSD2	8	AT5G57190	F4KAK5	Phosphatidylserine decarboxylase 2 alpha chain; Catalyzes the formation of phosphatidylethanolamine (PtdEtn) from phosphatidylserine (PtdSer). Plays a central role in phospholipid metabolism and in the interorganelle trafficking of phosphatidylserine. Contributes only to a minor proportion of PtdEtn production. Belongs to the phosphatidylserine decarboxylase family. PSD-B subfamily. Eukaryotic ty…
GAPA2	8	AT1G12900	Q9LPW0	Glyceraldehyde-3-phosphate dehydrogenase GAPA2, chloroplastic; Involved in the photosynthetic reductive pentose phosphate pathway (Calvin-Benson cycle). Catalyzes the reduction of 1,3- diphosphoglycerate by NADPH (By similarity).
NADP-ME1	8	AT2G19900	O82191	NADP-dependent malic enzyme 1; Belongs to the malic enzymes family.
NADP-ME3	8	AT5G25880	Q9XGZ0	NADP-dependent malic enzyme 3.
PSS1	8	AT1G15110	F4HXY7	CDP-diacylglycerol--serine O-phosphatidyltransferase 1; Catalyzes a base-exchange reaction in which the polar head group of phosphatidylethanolamine (PE) or phosphatidylcholine (PC) is replaced by L-serine. Is essential for phosphatidylserine (PS) biosynthesis and PE seems to be the most plausible substrate. Plays an important role in microspore maturation; Belongs to the CDP-alcohol phosphatidyl…
MGD2	8	AT5G20410	O82730	Monogalactosyldiacylglycerol synthase 2, chloroplastic; Involved in the synthesis of the major structural component of photosynthetic membranes and in the chloroplast envelope biogenesis. Can use both prokaryotic (18:1/16:0) or eukaryotic (18:2/18:2) 1,2- diacylglycerol species, but operates with some preference for the eukaryotic one; Belongs to the glycosyltransferase 28 family.
MGD1	8	AT4G31780	O81770	Monogalactosyldiacylglycerol synthase 1, chloroplastic; Involved in the synthesis of the major structural component of photosynthetic membranes. Required for proper thylakoid membrane biogenesis. Does not discriminate between prokaryotic (18:1/16:0) or eukaryotic (18:2/18:2) 1,2-diacylglycerol species, but operates with some preference for the prokaryotic one. Belongs to the glycosyltransferase 2…
NAGS1	8	AT2G22910	Q84JF4	Probable amino-acid acetyltransferase NAGS1, chloroplastic; N-acetylglutamate synthase involved in arginine biosynthesis. Belongs to the acetyltransferase family. ArgA subfamily.
SHM1	8	AT4G37930	Q9SZJ5	Serine hydroxymethyltransferase 1, mitochondrial; Functions in the photorespiratory pathway in catalyzing the interconversion of serine and glycine. Involved in controlling cell damage caused by abiotic stress, such as high light and salt and the hypersensitive defense response of plants. Belongs to the SHMT family.
SHM2	8	AT5G26780	Q94C74	Serine hydroxymethyltransferase 2, mitochondrial; Functions outside the photorespiratory pathway in catalyzing the interconversion of serine and glycine. Belongs to the SHMT family.
PKP2	8	AT5G52920	Q9FLW9	Plastidial pyruvate kinase 2; Required for plastidial pyruvate kinase activity. Involved in seed oil accumulation, embryo development and seed storage compounds mobilization upon germination.
PYD4	8	AT3G08860	Q9SR86	Alanine--glyoxylate aminotransferase 2 homolog 3, mitochondrial; Belongs to the class-III pyridoxal-phosphate-dependent aminotransferase family.
AGT3	8	AT2G38400	Q94AL9	Alanine--glyoxylate aminotransferase 2 homolog 2, mitochondrial.
DOX1	7	AT3G01420	Q9SGH6	Alpha-dioxygenase 1; Alpha-dioxygenase that catalyzes the primary oxygenation of fatty acids into oxylipins. Mediates a protection against oxidative stress and cell death, probably by generating some lipid-derived molecules. Promotes local and systemic plant defense in a salicylic acid (SA)-dependent manner, including the establishment of systemic acquired resistance (SAR) in response to incompat…
DOX2	7	AT1G73680	Q9C9U3	Alpha-dioxygenase 2; Alpha-dioxygenase that catalyzes the primary oxygenation of fatty acids into oxylipins. May be involved in the senescence process. Belongs to the peroxidase family.
LOX2	7	AT3G45140	P38418	Lipoxygenase 2, chloroplastic; 13S-lipoxygenase that can use linolenic acid as substrates. Plant lipoxygenases may be involved in a number of diverse aspects of plant physiology including growth and development, pest resistance, and senescence or responses to wounding. Catalyzes the hydroperoxidation of lipids containing a cis,cis-1,4-pentadiene structure. Required for the wound-induced synthesis…
PAH1	7	AT3G09560	Q9SF47	Phosphatidate phosphatase PAH1; Magnesium-dependent phosphatidate phosphatase which catalyzes the dephosphorylation of phosphatidate to yield diacylglycerol. Acts redundantly with PAH2 to repress phospholipid biosynthesis at the endoplasmic reticulum (ER). May function indirectly as repressor of multiple enzymes involved in phospholipid biosynthesis. Is involved in the pathway of galactolipid syn…
SHM4	7	AT4G13930	O23254	Serine hydroxymethyltransferase 4; Catalyzes the interconversion of serine and glycine.
SHM7	7	AT1G36370	Q84WV0	Serine hydroxymethyltransferase 7; Catalyzes the interconversion of serine and glycine. Belongs to the SHMT family.
SHM6	7	AT1G22020	Q9LM59	Serine hydroxymethyltransferase 6; Catalyzes the interconversion of serine and glycine. Belongs to the SHMT family.
LOX6	7	AT1G67560	Q9CAG3	Lipoxygenase 6, chloroplastic; Plant lipoxygenases may be involved in a number of diverse aspects of plant physiology including growth and development, pest resistance, and senescence or responses to wounding. Catalyzes the hydroperoxidation of lipids containing a cis,cis-1,4-pentadiene structure (By similarity). 13S-lipoxygenase that can use linolenic acid as substrates.
LOX3	7	AT1G17420	Q9LNR3	Lipoxygenase 3, chloroplastic; 13S-lipoxygenase that can use linolenic acid as substrates. Plant lipoxygenases may be involved in a number of diverse aspects of plant physiology including growth and development, pest resistance, and senescence or responses to wounding. Catalyzes the hydroperoxidation of lipids containing a cis,cis-1,4-pentadiene structure (By similarity).
PGD2	7	AT3G02360	Q9FWA3	6-phosphogluconate dehydrogenase, decarboxylating 2; Catalyzes the oxidative decarboxylation of 6-phosphogluconate to ribulose 5-phosphate and CO(2), with concomitant reduction of NADP to NADPH. Required for guided growth of the male gametophytes and interaction between the pollen tube and the ovule.
PFP-ALPHA1	6	AT1G20950	Q9SYP2	Pyrophosphate--fructose 6-phosphate 1-phosphotransferase subunit alpha 1; Regulatory subunit of pyrophosphate--fructose 6-phosphate 1- phosphotransferase; Belongs to the phosphofructokinase type A (PFKA) family. PPi-dependent PFK group II subfamily. Clade 'Long' sub-subfamily.
PFP-BETA1	6	AT1G12000	Q8W4M5	Pyrophosphate--fructose 6-phosphate 1-phosphotransferase subunit beta 1; Catalytic subunit of pyrophosphate--fructose 6-phosphate 1- phosphotransferase. Catalyzes the phosphorylation of D-fructose 6- phosphate, the first committing step of glycolysis. Uses inorganic phosphate (PPi) as phosphoryl donor instead of ATP like common ATP- dependent phosphofructokinases (ATP-PFKs), which renders the rea…
BAM1-2	6	AT3G23920	Q9LIR6	Beta-amylase 1, chloroplastic; Beta-amylase activity. Can use p-nitrophenyl maltopentaoside (PNPG5) as substrate only in reduced form. Can play a minor role in the starch degradation and maltose metabolism in chloroplasts during the night. More active on phosphorylated glucan. Interacts directly with starch or other alpha-1,4-glucan.
NADP-ME4	6	AT1G79750	Q9CA83	NADP-dependent malic enzyme 4, chloroplastic; The chloroplastic ME isoform decarboxylates malate shuttled from neighboring mesophyll cells. The CO(2) released is then refixed by ribulose-bisphosphate carboxylase. This pathway eliminates the photorespiratory loss of CO(2) that occurs in most plants (By similarity); Belongs to the malic enzymes family.
NPC2	6	AT2G26870	O81020	Non-specific phospholipase C2.
NPC1	6	AT1G07230	Q8L7Y9	Non-specific phospholipase C1.
ACO3	6	AT2G05710	Q9SIB9	Aconitate hydratase 3, mitochondrial; Catalyzes the isomerization of citrate to isocitrate via cis- aconitate. Contributes to oxidative stress tolerance. Modulates cytosolic citrate metabolism during lipid mobilization. Required during seedling growth. Belongs to the aconitase/IPM isomerase family.
NPC6	6	AT3G48610	Q8H965	Non-specific phospholipase C6.
GLO1	6	AT3G14420	Q9LRR9	(S)-2-hydroxy-acid oxidase GLO1.
LPAT4	6	AT1G75020	Q8L4Y2	Probable 1-acyl-sn-glycerol-3-phosphate acyltransferase 4; May convert lysophosphatidic acid (LPA) into phosphatidic acid by incorporating acyl moiety at the 2 position (By similarity). Has no activity when expressed in bacteria or yeast; Belongs to the 1-acyl-sn-glycerol-3-phosphate acyltransferase family.
GLO4	6	AT3G14130	Q9LJH5	Peroxisomal (S)-2-hydroxy-acid oxidase GLO4.
GLYR2	6	AT1G17650	F4I907	Glyoxylate/succinic semialdehyde reductase 2, chloroplastic; Catalyzes the NADPH-dependent reduction of glyoxylate to glycolate as well as succinic semialdehyde (SSA) to gamma- hydroxybutyrate in vitro. May function in redox homeostasis and play a role in oxidative stress tolerance by detoxifying glyoxylate and SSA generated in glycolate metabolism and GABA metabolism, respectively. Belongs to th…
PYRE-F	6	AT3G54470	Q42586	Orotidine 5'-phosphate decarboxylase; In the N-terminal section; belongs to the purine/pyrimidine phosphoribosyltransferase family.
PED1	6	AT2G33150	Q56WD9	3-ketoacyl-CoA thiolase 2, peroxisomal; Involved in long chain fatty-acid beta-oxidation prior to gluconeogenesis during germination and subsequent seedling growth. Confers sensitivity to 2,4-dichlorophenoxybutiric acid (2,4-DB). Required for local and systemic induction of jasmonic acid (JA) biosynthesis after wounding. Seems to be involved in JA biosynthesis during senescence.
CAC2	6	AT5G35360	O04983	Biotin carboxylase, chloroplastic; This protein is a component of the acetyl coenzyme A carboxylase complex; first, biotin carboxylase catalyzes the carboxylation of the carrier protein and then the transcarboxylase transfers the carboxyl group to form malonyl-CoA.
G6PD1	6	AT5G35790	Q43727	Glucose-6-phosphate 1-dehydrogenase 1, chloroplastic; Catalyzes the rate-limiting step of the oxidative pentose- phosphate pathway, which represents a route for the dissimilation of carbohydrates besides glycolysis. The main function of this enzyme is to provide reducing power (NADPH) and pentose phosphates for fatty acid and nucleic acid synthesis which are involved in membrane synthesis and cel…
G6PD2	6	AT5G13110	Q9FY99	Glucose-6-phosphate 1-dehydrogenase 2, chloroplastic; Catalyzes the rate-limiting step of the oxidative pentose- phosphate pathway, which represents a route for the dissimilation of carbohydrates besides glycolysis. The main function of this enzyme is to provide reducing power (NADPH) and pentose phosphates for fatty acid and nucleic acid synthesis which are involved in membrane synthesis and cel…
PFK3	6	AT4G26270	Q94AA4	ATP-dependent 6-phosphofructokinase 3; Catalyzes the phosphorylation of D-fructose 6-phosphate to fructose 1,6-bisphosphate by ATP, the first committing step of glycolysis; Belongs to the phosphofructokinase type A (PFKA) family. PPi-dependent PFK group II subfamily. Atypical ATP-dependent clade 'X' sub-subfamily.
USP	6	AT5G52560	Q9C5I1	UDP-sugar pyrophosphorylase; Required for the synthesis of the intine, the pectocellulosic inner wall of developing pollen. May function as the terminal enzyme of the myo-inositol oxidation (MIO) pathway. May also play a role in the salvage pathway for synthesis of nucleotide sugars. Can use a wide range of substrates including glucose-1-phosphate, galactose-1-phosphate, xylose-1- phosphate, arab…
LPEAT2	5	AT2G45670	Q8S8S2	Lysophospholipid acyltransferase LPEAT2; Displays acyl-CoA-dependent lysophospholipid acyltransferase activity with a subset of lysophospholipids as substrates. Exhibits strong acylation activity of lysophosphatidylethanolamine (LPE) and lower activity on lysophosphatidate (LPA). Has a preference for 18:1- LPE over 16:0-LPE as acceptor and palmitoyl-CoA (16:0-CoA) as acyl donor. Activity is calci…
LPEAT1	5	AT1G80950	Q8L7R3	Lysophospholipid acyltransferase LPEAT1; Displays acyl-CoA-dependent lysophospholipid acyltransferase activity with a subset of lysophospholipids as substrates. Exhibits strong acylation activity of lysophosphatidylethanolamine (LPE) and lysophosphatidate (LPA), with lower activity on lysophosphatidylcholine (LPC) and lysophosphatidylserine (LPS). Has a preference for 18:1-LPE over 16:0-LPE as ac…
LOX5	5	AT3G22400	Q9LUW0	Linoleate 9S-lipoxygenase 5; 9S-lipoxygenase that can use linoleic acid or linolenic acid as substrates. Plant lipoxygenases may be involved in a number of diverse aspects of plant physiology including growth and development, pest resistance, and senescence or responses to wounding. Catalyzes the hydroperoxidation of lipids containing a cis,cis-1,4-pentadiene structure. Function as regulators of …
LOX1	5	AT1G55020	Q06327	Linoleate 9S-lipoxygenase 1; 9S-lipoxygenase that can use linoleic acid or linolenic acid as substrates. Plant lipoxygenases may be involved in a number of diverse aspects of plant physiology including growth and development, pest resistance, and senescence or responses to wounding. Catalyzes the hydroperoxidation of lipids containing a cis,cis-1,4-pentadiene structure. Function as regulators of …
T10O22.24	5	AT1G18270	F4IAP5	Ketose-bisphosphate aldolase class-II family protein.
GLN2	5	AT5G35630	Q43127	Glutamine synthetase, chloroplastic/mitochondrial; The light-modulated chloroplast/mitochondrial enzyme, encoded by a nuclear gene and expressed primarily in leaves, is responsible for the reassimilation of the ammonia generated by photorespiration. Belongs to the glutamine synthetase family.
GLN1-1	5	AT5G37600	Q56WN1	Glutamine synthetase cytosolic isozyme 1-1; High-affinity glutamine synthetase. May contribute to the homeostatic control of glutamine synthesis in roots.
TPS10	5	AT1G60140	O80738	Probable alpha,alpha-trehalose-phosphate synthase [UDP-forming] 10; In the C-terminal section; belongs to the trehalose phosphatase family.
GLU1	5	AT5G04140	Q9ZNZ7	Ferredoxin-dependent glutamate synthase 1, chloroplastic/mitochondrial; Involved in glutamate biosynthesis in leaf. Required for the reassimilation of ammonium ions generated during photorespiration.
ACC1	5	AT1G36160	Q38970	Acetyl-CoA carboxylase 1; Multifunctional enzyme that catalyzes the carboxylation of acetyl-CoA, forming malonyl-CoA, which is used in the plastid for fatty acid synthesis and in the cytosol in various biosynthetic pathways including fatty acid elongation. Required for very long chain fatty acids elongation. Necessary for embryo and plant development. Plays a central function in embryo morphogene…
G6PD6	5	AT5G40760	Q9FJI5	Glucose-6-phosphate 1-dehydrogenase 6, cytoplasmic; Catalyzes the rate-limiting step of the oxidative pentose- phosphate pathway, which represents a route for the dissimilation of carbohydrates besides glycolysis. The main function of this enzyme is to provide reducing power (NADPH) and pentose phosphates for fatty acid and nucleic acid synthesis which are involved in membrane synthesis and cell …
DGK7	4	AT4G30340	F4JQ95	Diacylglycerol kinase 7; Phosphorylates the second messenger diacylglycerol (DAG) to generate phosphatidic acid (PA), another important signaling molecule. PA is required for plant development and responses to abiotic stress and pathogen attack. May be involved in the accumulation of PA during cold stress xhibits high specificity for 1,2-dioleoyl-sn-glycerol (1,2- DOG), 1-palmitoyl, 2-oleoyl-sn-g…
BAM5	4	AT4G15210	P25853	Beta-amylase 5; Beta-amylase activity. Major cytosolic beta-amylase isoform in rosette leaves and inflorescences stems.
NPC3	4	AT3G03520	Q9SRQ6	Non-specific phospholipase C3; Possesses specific phosphatase activity toward lysophosphatidic acid (LPA) in vitro. Does not show phospholipase C activity. May play a role in signal transduction and storage lipid synthesis. May be involved in brassinolide-mediated signaling in root development.
SPP2	4	AT2G35840	Q9SJ66	Probable sucrose-phosphatase 2; Catalyzes the final step of sucrose synthesis.
LPAT2	4	AT3G57650	Q8LG50	1-acyl-sn-glycerol-3-phosphate acyltransferase 2; Converts lysophosphatidic acid (LPA) into phosphatidic acid by incorporating acyl moiety at the 2 position. Has preference for C- 18-CoA substrates compared to C-16-CoA substrates. Required for female but not male gametophyte development.
DGK4	4	AT5G57690	Q1PDI2	Diacylglycerol kinase 4; Phosphorylates the second messenger diacylglycerol (DAG) to generate phosphatidic acid (PA), another important signaling molecule. PA is required for plant development and responses to abiotic stress and pathogen attack. May be involved in the accumulation of PA during cold stress (By similarity).
DGK3	4	AT2G18730	Q8VZG1	Diacylglycerol kinase 3; Phosphorylates the second messenger diacylglycerol (DAG) to generate phosphatidic acid (PA), another important signaling molecule. PA is required for plant development and responses to abiotic stress and pathogen attack. May be involved in the accumulation of PA during cold stress (By similarity).
DGK1	4	AT5G07920	Q39017	Diacylglycerol kinase 1; Phosphorylates the second messenger diacylglycerol (DAG) to generate phosphatidic acid (PA), another important signaling molecule. PA is required for plant development and responses to abiotic stress and pathogen attack. May be involved in the accumulation of PA during cold stress (By similarity).
RFS1	4	AT1G55740	Q84VX0	Probable galactinol--sucrose galactosyltransferase 1; Transglycosidase operating by a ping-pong reaction mechanism. Involved in the synthesis of raffinose, a major soluble carbohydrate in seeds, roots and tubers (By similarity).
DGK5	4	AT2G20900	Q9C5E5	Diacylglycerol kinase 5; Phosphorylates the second messenger diacylglycerol (DAG) to generate phosphatidic acid (PA), another important signaling molecule. PA is required for plant development and responses to abiotic stress and pathogen attack. May be involved in the accumulation of PA during cold stress (By similarity); Belongs to the eukaryotic diacylglycerol kinase family.
RFS5	4	AT5G40390	Q9FND9	Probable galactinol--sucrose galactosyltransferase 5; Transglycosidase operating by a ping-pong reaction mechanism. Involved in the synthesis of raffinose, a major soluble carbohydrate in seeds, roots and tubers (By similarity); Belongs to the glycosyl hydrolases 36 family.
BAM3	4	AT4G17090	O23553	Beta-amylase 3, chloroplastic; Beta-amylase activity. No alpha-amylase activity. Involved in cold resistance. Mediates the accumulation of maltose upon freezing stress, thus contributing to the protection of the photosynthetic electron transport chain. Plays a role in the circadian-regulated starch degradation and maltose metabolism in chloroplasts, especially at night. More active on phosphoryla…
DGK2	4	AT5G63770	Q9FFN7	Diacylglycerol kinase 2; Phosphorylates the second messenger diacylglycerol (DAG) to generate phosphatidic acid (PA), another important signaling molecule. PA is required for plant development and responses to abiotic stress and pathogen attack. May be involved in the accumulation of PA during cold stress. Exhibits high specificity for 1-stearoyl-2- arachidonoyl- sn-glycerol (1,2-SAG), 1,2-dioleo…
RFS6	4	AT5G20250	Q8RX87	Probable galactinol--sucrose galactosyltransferase 6; Transglycosidase operating by a ping-pong reaction mechanism. Involved in the synthesis of raffinose, a major soluble carbohydrate in seeds, roots and tubers (By similarity).
RFS2	4	AT3G57520	Q94A08	Probable galactinol--sucrose galactosyltransferase 2; Transglycosidase operating by a ping-pong reaction mechanism. Involved in the synthesis of raffinose, a major soluble carbohydrate in seeds, roots and tubers (By similarity); Belongs to the glycosyl hydrolases 36 family.
ADK2-2	3	AT5G03300	Q9LZG0	Adenosine kinase 2; ATP dependent phosphorylation of adenosine and other related nucleoside analogs to monophosphate derivatives. Essential to sustain methyl recycling; Belongs to the carbohydrate kinase PfkB family.
T25C13.50	3	AT5G35170	Q8VYL1	Adenylate kinase 5, chloroplastic; Catalyzes the reversible transfer of the terminal phosphate group between ATP and AMP; Belongs to the adenylate kinase family.
AMPD	3	AT2G38280	O80452	AMP deaminase; AMP deaminase plays a critical role in energy metabolism. Essential for the transition from zygote to embryo.
BAM8	3	AT5G45300	Q9FH80	Beta-amylase 8; Belongs to the glycosyl hydrolase 14 family.
BAM6	3	AT2G32290	Q8L762	Beta-amylase 6; Belongs to the glycosyl hydrolase 14 family.
PDC2	3	AT5G54960	Q9FFT4	Pyruvate decarboxylase 2; Belongs to the TPP enzyme family.
PDC4	3	AT5G01320	Q9M040	Pyruvate decarboxylase 4; Belongs to the TPP enzyme family.
PDC1	3	AT4G33070	O82647	Pyruvate decarboxylase 1; May play a role in ethanolic fermentation during anoxia. Belongs to the TPP enzyme family.
T15N1.5	3	AT5G14500	A0A1P8BFM5	Glucose-6-phosphate 1-epimerase; Belongs to the glucose-6-phosphate 1-epimerase family.
F2A19.210	3	AT3G61610	Q9M308	Glucose-6-phosphate 1-epimerase; Belongs to the glucose-6-phosphate 1-epimerase family.
TPS7	2	AT1G06410	Q9LMI0	Probable alpha,alpha-trehalose-phosphate synthase [UDP-forming] 7; In the N-terminal section; belongs to the glycosyltransferase 20 family.
TPS6	2	AT1G68020	Q94AH8	Alpha,alpha-trehalose-phosphate synthase [UDP-forming] 6; Regulates plant architecture, shape of epidermal pavement cells and branching of trichomes; In the C-terminal section; belongs to the trehalose phosphatase family.
TPS9	2	AT1G23870	Q9LRA7	Probable alpha,alpha-trehalose-phosphate synthase [UDP-forming] 9; In the C-terminal section; belongs to the trehalose phosphatase family.
NADK2	2	AT1G21640	Q9C5W3	NAD kinase 2, chloroplastic; Involved in chlorophyll synthesis and chloroplast protection against oxidative damage.
NADK1	2	AT3G21070	Q56YN3	NAD(H) kinase 1; Phosphorylates both NAD(+) and NADH, with a twofold preference for NADH. Source of the cellular reductant NADPH which is an important antioxidant factor.
TPS1	2	AT1G78580	Q9SYM4	Alpha,alpha-trehalose-phosphate synthase [UDP-forming] 1; Required for normal embryo development, vegetative growth and transition to flowering. Regulates embryo growth, cell wall deposition, starch and sucrose degradation, but not cell differentiation. Involved in the regulation of glucose sensing and signaling genes during plant development.
SDP6	2	AT3G10370	Q9SS48	Glycerol-3-phosphate dehydrogenase SDP6, mitochondrial; Required for glycerol catabolism and involved in NADH/NAD(+) homeostasis. Essential for postgerminative growth and seedling establishment.
T9L24.33	2	AT1G73480	Q94AM5	Alpha/beta-Hydrolases superfamily protein.
UKL4	2	AT4G26510	O65583	Putative uracil phosphoribosyltransferase; Involved in the pyrimidine salvage pathway. The uracil phosphoribosyltransferase (UPRT) activity, that catalyzes the conversion of uracil and 5-phospho-alpha-D-ribose 1-diphosphate (PRPP) to UMP and diphosphate, is unsure; In the C-terminal section; belongs to the UPRTase family.
NAPRT1	2	AT4G36940	Q8RWM2	Nicotinate phosphoribosyltransferase 1; Catalyzes the first step in the biosynthesis of NAD from nicotinic acid, the ATP-dependent synthesis of beta-nicotinate D- ribonucleotide from nicotinate and 5-phospho-D-ribose 1-phosphate. Helps prevent cellular oxidative stress via its role in NAD biosynthesis; Belongs to the NAPRTase family.
NAPRT2	2	AT2G23420	Q84WV8	Nicotinate phosphoribosyltransferase 2; Catalyzes the first step in the biosynthesis of NAD from nicotinic acid, the ATP-dependent synthesis of beta-nicotinate D- ribonucleotide from nicotinate and 5-phospho-D-ribose 1-phosphate. Helps prevent cellular oxidative stress via its role in NAD biosynthesis; Belongs to the NAPRTase family.
TPS11	2	AT2G18700	Q9ZV48	Probable alpha,alpha-trehalose-phosphate synthase [UDP-forming] 11; In the C-terminal section; belongs to the trehalose phosphatase family.
PDC3	2	AT5G01330	Q9M039	Pyruvate decarboxylase 3; Belongs to the TPP enzyme family.
UKL5	2	AT3G27440	Q9LTY6	Probable uracil phosphoribosyltransferase; Involved in the pyrimidine salvage pathway; In the C-terminal section; belongs to the UPRTase family.
UKL3	2	AT1G55810	Q8VYB2	Putative uracil phosphoribosyltransferase; Involved in the pyrimidine salvage pathway. The uracil phosphoribosyltransferase (UPRT) activity, that catalyzes the conversion of uracil and 5-phospho-alpha-D-ribose 1-diphosphate (PRPP) to UMP and diphosphate, is unsure; In the C-terminal section; belongs to the UPRTase family.
TTM1	2	AT1G73980	Q9C9B9	Inorganic pyrophosphatase TTM1; Exhibits pyrophosphatase activity with stronger affinity for pyrophosphate (PPi), moderate affinity for ATP and ADP, and weak affinity for tripolyphosphate (PPPi). No activity observed toward uridine substrate. Regulates positively natural and dark-induced leaf senescence; Belongs to the uridine kinase family.
TTM2	2	AT1G26190	Q9C664	Inorganic pyrophosphatase TTM2; Exhibits pyrophosphatase activity with stronger affinity for pyrophosphate (PPi), moderate affinity for ATP and ADP, and weak affinity for tripolyphosphate (PPPi). No activity observed toward uridine substrate. Negative regulator of the salicylic acid (SA)- mediated amplification of defense responses against both virulent and avirulent pathogens, including oomycete…
DIM	1	AT3G19820	Q39085	Delta(24)-sterol reductase; Plays a critical role in the general process of plant cell elongation. Involved in the synthesis of campesterol, an early precursor of brassinolide. Required for the conversion of 24- methylenecholesterol to campesterol and for the conversion of isofucosterol to sitosterol. Necessary for both the isomerization and reduction of 24-methylenecholesterol. Regulates indirec…
PANK2	1	AT4G32180	Q8L5Y9	4'-phosphopantetheine phosphatase; Catalyzes the phosphorylation of pantothenate the first step in CoA biosynthesis. May play a role in the physiological regulation of the intracellular CoA concentration. Functionally redudant with PANK1. The phosphatase activity shows preference for normal or oxidatively damaged intermediates of 4'-phosphopantetheine, which provides strong indirect evidence that…
T10M13.13	1	AT4G02120	A0A1P8B6F9	CTP synthase; Catalyzes the ATP-dependent amination of UTP to CTP with either L-glutamine or ammonia as the source of nitrogen.
T17H7.12	1	AT1G30820	F4I6G9	CTP synthase; Catalyzes the ATP-dependent amination of UTP to CTP with either L-glutamine or ammonia as the source of nitrogen.
RSH1	1	AT4G02260	F4JHA2	Putative GTP diphosphokinase RSH1, chloroplastic; May be involved in a rapid plant ppGpp (guanosine 3'- diphosphate 5'-diphosphate)-mediated response to pathogens and other stresses (By similarity). Unable to functionally complement E.coli relA mutants; Belongs to the RelA/SpoT family.
RSH3	1	AT1G54130	Q9SYH1	Probable GTP diphosphokinase RSH3, chloroplastic; Possesses ppGpp (guanosine 3'-diphosphate 5'-diphosphate) synthetase activity in vitro and is able to functionally complement E.coli relA mutants. May be involved in a rapid plant ppGpp-mediated response to pathogens and other stresses.
CRSH	1	AT3G17470	Q84R11	Probable GTP diphosphokinase CRSH, chloroplastic; Possesses calcium-dependent ppGpp (guanosine 3'-diphosphate 5'-diphosphate) synthetase activity in vitro and is able to functionally complement E.coli relA mutants. Plays an important role in the timing adjustment of pistil and pollen maturation required for successful pollination. May be involved in a rapid plant ppGpp-mediated response to pathog…
F24D7.15	1	AT1G63660	Q9CAD1	GMP synthase (Glutamine-hydrolyzing), putative / glutamine amidotransferase.
FHY	1	AT4G21470	Q84MD8	Bifunctional riboflavin kinase/FMN phosphatase; Bifunctional enzyme that catalyzes the hydrolysis of flavin- mononucleotide (FMN) to riboflavin (vitamin B2) and the phosphorylation of riboflavin to form (FMN) coenzyme; In the C-terminal section; belongs to the flavokinase family.
F12F1.33	1	AT1G11820	O65399	Glucan endo-1,3-beta-glucosidase 1; Belongs to the glycosyl hydrolase 17 family.
MRP15.22	1	AT3G13560	Q94CD8	Glucan endo-1,3-beta-glucosidase 4.
T6J19.7	1	AT1G66250	Q9C7U5	Glucan endo-1,3-beta-glucosidase 2.

## Sheet: Sheet 3
Cluster 1 constructed from of defence related genes (Figure 6 C ).
Display name	Degree	TAIR ID	Canonical name	Description
WRKY33	7	AT2G38470	Q8S8P5	Probable WRKY transcription factor 33; Transcription factor. Interacts specifically with the W box (5'-TTGAC[CT]-3'), a frequently occurring elicitor-responsive cis- acting element. Involved in defense responses. Required for resistance to the necrotrophic fungal pathogen B.cinerea. Regulates the antagonistic relationship between defense pathways mediating responses to the bacterial pathogen P. s…
BAK1	5	AT4G33430	Q94F62	BRASSINOSTEROID INSENSITIVE 1-associated receptor kinase 1; Dual specificity kinase acting on both serine/threonine- and tyrosine-containing substrates. Controls the expression of genes associated with innate immunity in the absence of pathogens or elicitors. Involved in brassinosteroid (BR) signal transduction. Phosphorylates BRI1. May be involved in changing the equilibrium between plasma membr…
HEL	5	AT3G04720	P43082	Hevein-like preproprotein; Fungal growth inhibitors. Neither CB-HEL nor CD-HEL have chitinase activity, but both have antimicrobial activities. CD-HEL has RNase, but no DNase activity.
CERK1	4	AT3G21630	A8R7E6	Chitin elicitor receptor kinase 1; Lysin motif (LysM) receptor kinase that functions as a cell surface receptor in chitin elicitor (chitooligosaccharides) signaling leading to innate immunity toward both biotic and abiotic stresses (e.g. tolerance to salinity, heavy-metal stresses, and Botrytis cinerea infection). Recognizes microbe-derived N-acetylglucosamine (NAG)- containing ligands. Involved …
WRKY40	3	AT1G80840	Q9SAH7	Probable WRKY transcription factor 40; Transcription factor (By similarity). Interacts specifically with the W box (5'-(T)TGAC[CT]-3'), a frequently occurring elicitor- responsive cis-acting element (By similarity).
BIR1	3	AT5G48380	Q9ASS4	Probably inactive leucine-rich repeat receptor-like protein kinase At5g48380.
EIN3	3	AT3G20770	O24606	Protein ETHYLENE INSENSITIVE 3; Probable transcription factor acting as a positive regulator in the ethylene response pathway. Is required for ethylene responsiveness in adult plant tissues. Binds a primary ethylene response element present in the ETHYLENE-RESPONSE-FACTOR1 promoter with consequence to activate the transcription of this gene.
ALD1	2	AT2G13810	Q9ZQI7	Aminotransferase ALD1, chloroplastic; Aminotransferase involved in local and systemic acquired resistance (SAR) to the bacterial pathogen P.syringae. Required for salicylic acid (SA) and camalexin accumulation upon pathogen infection. Possesses aminotransferase activity in vitro and may generate amino- acid-derived defense signals in vivo. May be involved in ethylene- induced senescence signaling…

## Sheet: Sheet 4
Cluster 2 constructed from of defence related genes (Figure 6 C ).
Display name	Degree	TAIR ID	Canonical name	Description
SRFR1	4	AT4G37460	F4JS25	Suppressor of RPS4-RLD 1; Negative regulator of effector-triggered immunity associated with the EDS1 resistance pathway. May localize its interactors to a microsomal membrane. May therefore negatively regulate RPS4 and SNC1 translocation to the nucleus. Contributes to the regulation of RPS2 and RPS4 protein levels and negatively regulates SNC1 stability.
RAR1	4	AT5G51700	Q9SE33	Cysteine and histidine-rich domain-containing protein RAR1; Required specifically for plant innate immunity. Is essential for resistance conferred by multiple R genes recognizing different bacterial and oomycete pathogen isolates like avirulent P.syringae or H.parasitica (downy mildew). Contributes additively with SGT1B to RPP5- dependent resistance. Functions as positive regulator of RPS5 accumu…
HSP90-1	2	AT5G52640	P27323	Heat shock protein 90-1; Functions as a holding molecular chaperone (holdase) which stabilizes unfolding protein intermediates and rapidly releases them in an active form once stress has abated. Functions as a folding molecular chaperone (foldase) that assists the non-covalent folding of proteins in an ATP-dependent manner. Molecular chaperone involved in R gene-mediated disease resistance. Requi…
HSP90-2	2	AT5G56030	P55737	Heat shock protein 90-2; Molecular chaperone. Involved in RPM1-mediated resistance. Component of the RPM1/RAR1/SGT1 complex. May stabilize RPM1 and protect it from SGT1-mediated degradation. Associates with RAR1 which may function as co-chaperone. Possesses ATPase activity. In the absence of heat shock, negatively regulates heat-inducible genes by actively suppressing heat shock transcription fac…
RIPK	2	AT2G05940	Q9ZUF4	Serine/threonine-protein kinase RIPK; Serine/threonine-protein kinase involved in disease resistance. During Pseudomonas syringae infection, and in response to the bacterial effectors AvrB and AvrRpm1, RIPK phosphorylates the host target RIN4, which subsequently activates RPM1-dependent effector- triggered immunity (ETI). Seems to act as negative regulator of plant basal defense responses and may…

## Sheet: Sheet 5
Cluster 3 constructed from of defence related genes (Figure 6 C ).
Display name	TAIR ID	Canonical name	Description
PRL1	AT4G15900	Q42384	Protein pleiotropic regulatory locus 1; Pleiotropic regulator of glucose, stress and hormone responses. Also regulates cytochrome P450 CYP90A1/CPD. Coordinates the expression of hormone- and stress-related genes and genes related to cell wall modification and growth, leading to altered sugar-dependent growth and developmental responses. Component of the MAC complex that probably regulates defense…
CDC5	AT1G09770	P92948	Cell division cycle 5-like protein; Component of the MAC complex that probably regulates defense responses through transcriptional control and thereby is essential for plant innate immunity. Possesses a sequence specific DNA sequence 'CTCAGCG' binding activity. Involved in mRNA splicing and cell cycle control. May also play a role in the response to DNA damage. Belongs to the CEF1 family.
MAC5A	AT1G07360	Q9LNV5	Zinc finger CCCH domain-containing protein 4.
